# Supplementary material for: Genome-wide identification, classification, and characterization of lectin gene superfamily in sweet orange (Citrus sinensis L.)
Source: PLoS One. 2023 Nov 13;18(11):e0294233. doi: 10.1371/journal.pone.0294233 (PMC10642848; doi:10.1371/journal.pone.0294233)
Supplement: S1 Data — (TXT) [file pone.0294233.s001.txt]

>CsB-Lectin1.1
ATGGGAACTGGGAATTTGATTCATCTCATCGGCTTCTTTTTGGTATCGCTTATCCTTATTTCTAAAACTTGTATGGCTAGTATTCAAAGCATAGGGAAGATACTTCCAGGGTTTCAAGGAGCTCAAATGACTTTTATTGATAAGAATGGTTTGTTTCTGTTATCAAACAACTCAGATTTTGCTTTTGGCTTCCGAACTACTGAAAATGATGTCACATTGTTTCTGCTTGTTATCATGCACAAGGCCAGTTCCACAATTATCTGGACTGCAAATAGAGGGTCACCTGTTGCAAATTCTGACAATTTTGTTTTTAAAAAAGATGGTGAAGTGTCTCTACAAAAAGGGGGGAGTGTTGTTTGGTCAGTGAATCCGAGTGGAGCATCAGTTTCTGCAATGGAATTGCGGGACTCAGGGAATCTGGTTTTGCTAGGGAATGATAATAAGGTCCTTTGGCAGAGCTTTAGCCATCCCACAGACACCCTTATTTCGAACCAGGATTTTACTCAAGGTATGAAACTTGTAAGTGCTCCTAGTACCAATAACTTGAGCTACGTTCTGGAAATCAAGTCCGGAGATGTGGTCCTTTCTGCAGGTTTCCCAACTCCACAACCTTATTGGTCCATGGGGAGGGAAGAGCGGAAAACCATTAACAAGGGTGGGGGGGAGGTCACTTCGGCATCACTTAGTGCTAATTCATGGAGATTCTACGATAATAATAAAATCTTTCTGTGGCAATTTATATTCTCAGATAATACTGATGGAAATGCCACTTGGATTGCTGTTCTGGCGAATGATGGATTTATCTCTTTCTACAATCTCCAAGATGGAGAGCCGAGTACTGCTTCAAATACAAAAATTCCGAATAGTCCTTGCAGCACACCAGAACCTTGTGATGCATATTATATTTGTTCTGGTATTAACAAGTGCCAGTGCCCTTCAGTTATCAGTAGCCAAAATTGCAAGACAGGGATTGCCTCTCCCTGTGATCACTCGAAGGGTTCTACAGAGCTTGTCAGTGCTGGAGATGGGCTTAATTATTTTGCACTTGGGTTTGTTCCTCCCTCTTCAAAAGCTGATTTGAATGGTTGCAAGAAAGCTTGCCTTGGTAACTGCTCGTGTCTTGCTATGTTCTTCCAAAATAGTTCCGGGAACTGTTTCTTGTTTGACAGGATAGGTAGCCTCCAAAGCTCTAATCAGGGCTCTGGTTTTGTATCATACATTAAGATACTGAGTAATGGAGGCAGTGACACAAACAATGGAGGGTCTGGAAGTAACAAAAAGCACTTCCCAGTTGTTGTTATCATCGTTCTGTCAACATCAGTTGTCATACTCGGTCTTCTTTATGTGGCAATTAGGTACGTTAGGAAGAAGAGAAAAGCACCAGAATCTCCTCAGGAGACATCAGAAGAAGATAACTTTTTGGAGAATTTATCTGGAATGCCTGTCCGTTTCACTTACAGAGATCTTCAGACTGCAACTAACAACTTCTCTGTGAAACTCGGGCAAGGAGGGTTTGGCTCGGTTTACCAAGGGGTTCTCCCAGACGGGACTCGACTGGCTGTGAAGAAGTTGGAAGGCATAGGTCAGGGCAAAAAGGAATTTAGAGCTGAGGTTAGCATTATTGGCAGTATCCATCATCTTCACTTGGTCAAGCTCAGAGGCTTCTGTGCTGAAGGAACCCACCGGCTTCTTGCTTATGAGTTCATGGCAAATGGATCTTTGGATAAATGGATCTTCAAGAAAAACCAAGAGTTCCTTCTAGATTGGGAAACCAGATTCAATATAGCTTTGGGTACGGCAAAAGGCCTAGCTTACCTCCACGAAGATTGCGATCAAAGAATTATTCACTGTGACATAAAACCCGAAAATGTGCTCCTTGATGACAATTACCATGCGAAAGTCTCAGATTTTGGCCTGGCAAAGCTAATGACTCGGGAGCAAAGCCATGTTTTCACAACTCTAAGGGGAACTAGAGGGTACCTTGCACCAGAATGGATCACAAACTATGCCATATCGGAGAAGAGTGATGTTTACAGCTACGGTATGGTGTTGCTAGAGATCATTGGAGGCAGAAAAAACTTCGACCCAAATGAAACTTCAGACAAAGCCCATTTCCCATCCTATGCATTCAAGATGATGGAAGAAGGGAAACTGAGAAACATACTTGATTCAAGGCTAAACATAGATGAGCAAAGTGACAGAGTGTTTACAGCTGTCAAAGTTGCATTGTGGTGTGTACAAGAAGACATGTCTCTAAGGCCATCAATGACCAAAGTAGTGCAAATGCTTGAAGGCATTTGCCCAGTTCCTCAGCCACCAACTTGTTCTCCACTGGGTGCCAGGCTCTACTCAAGTTTCTTTAGATCTATCAGTGAAGAGGGCACTTCCTCAGGTCCTTCTGATTGCAATAGTGATGCTTATCTTTCAGCCGTGAGACTTTCTGGCCCAAGATAG
>CsB-Lectin1.2
ATGGGTTTATTTAGATACACTGGGGCCTTGTGTTTTTGTCTACTCCTTGTGTTCAAAACCTGCATTGCTGGCTCCCAACATATTGGCAAGCTTTATCCTGGGTTTGAAGCAACCCAGATGGAGTGGATCAATAACAACGGGCTTTTTCTAATCTCTAATAACTCGGTTTTTGGTTTTGGCTTTTATACTGCTTTGGATGTTCAATTCTTTTTGCTGGTTGTTATTCATATTAGTAGCGCAAAAGTAGTTTGGACTGCCAATAGAGGCTTGTTGATTAGAGATTCTGATAAGTTTGTGTTTGAGAAAAATGGGAATGCGTATTTACAAAGAGGAAATGGTGAAGCTTGGTCTGCTAATACTTCAGGACAGAAAGTTGAATGCATGGAATTGCAGGACTCGGGCAACTTGGTATTGCTTGGGGTAAATGGAAGTATTCTTTGGCAGAGTTTTAGCCATCCAACTGATACCCTTTTACCTGGCCAACAGTTTGTGGAAGGGATGAGGCTTAAAAGTTTTCCCAATAGCAATAACATGAGTGTTTATCTGGAATTCAAGTCAGGCGATTTAGTCTTGTATGCAGGGTATCAAACTTCACAAACGTATTGGTCCTTGGCTAACGACAGCCGGAAAACCAATACCAGTGTAGCTGCCAAGGTCCATTCTGCTTCTTTGGTGTCCAATGCTTGGAATTTTTATGATATTAGAAAGGCATTGCTTTGGCAATTCATCTTCTCAGAAAACAATGATGAGAATGCTACCTGGGCTGCCATTTTAGGCTCTAATGGGGAAATTACGTTTTCTAATCTTCGTAACGGAAAGGCAGCTACTTCTGAGGCAATCAAGATCCCGCAAATTTCTTGCAGCGTTCCTGAGCCTTGTAACCCGTATTTTGTGTGCTATTTTGACAATTGGTGCCAGTGCCCTACTTCCCTCAGATCTCAATTGAACTGCAGACCTCCAGTTGCTTCAACATGCAATGTATCCATGAATTCGGCAAAGCTTTTCTATCTGGGTGAAAGGCTTGATTATTTTGCACTTGGGTTTGTATCACCCTTTCCGAGATATGATCTTAATACATGCAAAGAAGCTTGCCTACATAACTGCTCCTGCTCTGTGCTGTTCTTTGAAAATAGTACGAAGAATTGCTTCTTGTTTGATCAGATAGGTAGTTTGCAACGCTCTCAGCAGGGTTCTACTGGTTATGTTTCATATATGAAAATATCAAGTGGAAATGAGGTCTTAAACTCTAAAAGTCGAGAAAGTGATGGAGGGAAACCCATCGTACTAATTGTTGTCATAGTTGTTGCAACTATACTTGTAATTGCCAGTCTACTTTATGCAGGACTCTGGCACCACAACAAAAGGAAGAGATTAACAAAATTTTCTCAAGAAGACTTGGAAGAGGATAACTTTTTGGAAAAAATTTCAGGTATGCCTACTCGTTTCAGTTACGATGATCTTTGTAAAGCAACTAAAAACTTCTCGACAAAGCTCGGACAAGGAGGGTTTGGCTCAGTCTATCTAGGCATGCTACCAGATGGTATCCAAGTGGCAGTCAAAAAGCTGGAGAGCATTGGGCAGGGGAAGAAGGAATTTAGCGCTGAAGTCACAACAATTGGGAATGTACATCATCTTCATCTGGTCAAACTCAAAGGCTTCTGCATAGAGGGAGCTCACAGGCTTCTTGCTTATGAGTACTTGGGAAACGGGTCTTTGGATAAATGGATCTTCAATAGTACTGAGGAAAGTCGGTTTTTGAGTTGGAATACAAGATTTAATATTGCATTAGGCATGGCAAAGGGATTAGCTTATCTTCATGAGGAGTGTGAGGTAAAGATTGTTCATTGCGACATAAAACCTGAGAATGTTCTTCTCGATGATAATTTCACTGCCAAAGTTTCAGATTTTGGTTTGGCTAAGCTGATGAACCGTGAAGAAAGCCTTGTATACACGACACTGAGGGGTACACGGGGGTACCTTGCACCAGAATGGATAACAAACAATCCTATTTCAGAGAAGAGTGATGTATACAGCTAC
>CsB-Lectin1.3
ATGGGTTTATTTAGATACACGGGGGCCTTGTGTTTTTGTGTACTCCTTGTGTTCAAAACCTGCATTGCTGGCTCCCAACATATTGGCAAGCTTTATCCTGGGTTTGAAGCAACCCAGATGGAGTGGATCAATAACAATGGGCTATTTCTAATCTCTAATAACTCGGTTTTTGGTTTTGGCTTTTATACTGCTTTAGATGTTCAATTCTTTTCGCTGGTTGTTATTCATATTAGTAGCGCAAAAGTAGTTTGGACTGCCAATAGAGGCTTGTTGATTAGAGATTCTGATAAGTTTGTGTTTGAGAAAAGTGGGAATGCGTATTTACAAAGAGGAAATGGTGAAGCTTGGTCTGCAAATACTTCAGGACAGAAAGTTGAATGCATGGAATTGCAGGACTCGGGCAACTTGGTATTGCTCGGGGTAAATGGAAGTATTCTTTGGCAGAGTTTTAGCCATCCAACTGATACCCTTTTACCTGGCCAACAGTTTATGGAAGGGATGAGGCTTAAAAGCTCTAATGGGGAAATTACATTTTCTAATCTTCGTAACGGAAGGGCAGCTACTTCTGAGGTAATCAAGATCCCGCAAAATTCTTGCAGCGTTCCTGAGCCTTGTAACCCGTATTTTGTGTGCTATTTTGACAATCGGTGCCAATGCCCTCCTTCCCTCGGATCTCAATTCAACTGCAGACCTCCAGTTGCTTCAACATGCAATGAATCCATGAATTCGGCAAAGCTTTTCTATCTGGGTGAAAGGCTTGATTATTTTGCTCTTGGGTTTGTATCACCCTTTCCAAAATATGATATTAATACATGCAAAGAAGCTTGCCTACATAACTGCTCCTGCTCTGTGCTGTTCTTTGAAAATAGTACGAAAAATTGCTTCTTGTTTGATCAGATAGGTAGTTTGCAACGCTCTCAGCAGGGTTCTACCGGTTATGTTTCATATATGAAAATATCAAGGGGAAATGAGGTCTTAAACTCTAAAATTCGAGAAAGTGATGGAGGGAAAACCGTCGTACTAATTGTTGTCATAGTTGTTGCAACTATACTTGTAATTGCCAGTCTACTTTATGCAGGACTCTGGCACCACAACAAAAGGAAGAGATTAACGAAATTTTCTCAAGAAAACTTGGAAGAGGATTATTTCTTGGAAAGTTTTTCGGGTATGCCTACTCGTTTCAGTTACGATGATCTTTGTAAAGCAACTAAAAACTTCTCTACAAAGCTTGGACAAGGAGGGTTTGGCTCAGTGTATCTAGGCATGCTACCAGATGGTATCCAAGTGGCAGTCAAAAAGCTGGAGAGCATTGGGCAGGGTAAGAAGGAATTTAGTGCTGAAGTCACAATAATTGGGAATGTACATCATGTTCATCTGGTCAAACTCAAAGGTTTCTGCATAGAGGGAGCTCACAGGCTTCTTGCTTATGAGTACTTGGTAAACGGGTCTTTGGATAAATGGATCTTCAATAGTACTGAGGAAAGCCGGTTTTTGTGTTGGAATACAAGATTTAATATTGCATTAGGTACAGCAAAGGGATTAGCTTATCTTCATGAGGAGTGTGAGGTAAAGATTGTTCATTGCGACATAAAACCTGAGAATGTTCTTCTCGATGATAATTTCACTGCCAAAGTTTCAGATTTTGGTTTGGCTAAGCTGATGAACCGTGAAGAAAGCCTTGTATACACGACACTGAGGGGTACCCGGGGGTACCTTGCACCAGAATGGATAACAAACAATCCTATTTCAGAGAAGAGTGATGTATACAGCTACGGTATGGTCTTGCTAGAGATCATCGGGGGCAGGAAGAGTTTTTCT
>CsB-Lectin1.4
ATGGAACCTCTCTTATTTGTAGCTACCATTTTCTTGTTTATTGCACCTGCCTCCAGCATTTCTTTCTCGGAGTTTATCCATCCAAATTTCACTGCTTCACATGTTAAATTCATTGATTATGGTGGCTCCTTCCTGACCTCTCATAATGGAACGTTTAAGGCTGCTATCGTCAATACTCGGTCACAGCAAAATAGCTTTTACTTATGCATCATCCATGTTTTGTCCAACACCATTATCTGGTCTGCTAATCGTGATACTCCCATTTCCGGTTCCGGTAAAATGAATCTTACGCCAAAAGGAATTATAATTTCCGATGAAAATGGCAATCTCAAATGGTCAACACCACCACTGAAATCATCAGTAAGTGCACTACGGCTGACTGAGATGGGTAACCTTGTTTTACTTGATGGCTTTAATGGCTCTCTTTGGGAGAGCTTCCATCACCCGAGAGACACAATTGTGATTGGACAACACTTACCTGCTGGAGCATCGCTATCAAGTGCTGTATCAGATTACAATTTGTCAACAGGTGATTATAGCCTCACAGTTGGAGCTTCTGATGCAGAACTGCAATGGCAAGGACAGATGTATTGGAAATTATCAATGGATACCAAGGCTTATGTGGACTCAAGATATATCGTGGATTATATGGCAATAAACAGAACAGGAGTTTATTTGTTTGGTAACAATGGATCAGCGGTGGTAATCCGTGTGGTCTTGCCACCCTCCAACTTCCGAATTGCTAAGTTGGATGCCTCTGGCCAGTTTACTGTCCTTAGGCTTTCTGGCAGTGACTTGGAACAGGAATATATGGGACCTGATGATGGTTGTCAAATCCCATTCATCTGTGGCAGAATGGGAATGTGTGCTGATGACGCTACATCGGGGTCCCCCTCTTGTTCATGTCCAGCAGGATTCCACTTAGCTTCACAGAATACAAGTGGTTGTGTGCCAAGTGATGCTTCTCATTCTCTGCCAGTCGCTTGTAATTCAACTAGGAAAGAAAGCCTGTTGAATGCCTCTGTCGTTTCATATTTGAGGCTTGGCTATGGCATGGATTACTTTGCTAATCATTTCTTCCAGCCTAGCACATATGATGTGAATCTGTCATTCTGTCAAGAGTTGTGCTCGGATGACTGCTCTTGCTTGGGAATTTTCTTTAAAAATTCATCAGGATCTTGCTACATGCTTGGGAATGTGTTGGGCTCCATTATGTCAAGCAATACAGTTGATAGTGATCTTGTGGGCTACATCAAAGTTCTTGTTGGGCCTACTCAAGCAGACTTAAATCCTAACAACAGTTCCAGCAATCAAAATCAAGATTTTCCTTTAGTTGCTTTAGTGCTTTTACCATTCACTGGGTTCTTTCTTTTCTCTGCTCTGGGTTTCCTCTGGTGGAGAAGATGGAAACTTCACAAGAGTACAGATTCCAAATCAGGCAACCCCAACACACTGTCTTCAGGAGACCTGGAGGCCTTCTACATCCCAGGTTTACCTCAAAGGTTTGACTATGAAGAGCTGGAGGTGGCTACTGATAATTTTAAGAACCTTATTGGGTCAGGTGGGTTTGGTGCTGTCTATAAGGGTATATTGAATGATAAAACTATTGTAGCGGTGAAAAAGATTACAAATGTAGGTGTACAAGGGAAAAAGGATTTCTGCACTGAAATTGCAATTATTGGAAACATACACCATGTCAATTTGGTCAAATTGAAAGGGTTTTGTGCTCAAGGGAGACAACGCCTACTGGTATATGAGTATATGAATCACGGCTCACTGGACCGTATCCTCTTTGGAAATGGTCCTGTCTTGGAATGGCAAGAGAGGTTTGATATAGCACTGGGAACTGCTCGGGGGCTTGCATATTTGCACAGTGGTTGTGAACAAAAGATCATTCATTGTGATATCAAACCAGAAAACATTCTTTTGCACTATCATTTTCAGGCAAAGATATCTGATTTTGGGCTCTCAAAGCTTCTAACTCCTGAGCAGTCTAGCCTGTTCACAACAATGAGAGGCACTCGTGGCTACCTTGCACCTGAATGGCTTACAAACTCTGCAATATCAGAAAAAACTGATGTTTATAGTTTTGGAATGGTACTGCTTGAACTTGTGAGTGGGAGGAGAAATTGCTCACCACGATCACAAAGTCATAGCATGGATAGTAATAGT
>CsB-Lectin1.5
ATGACCCTAAATTCTTGTTCTTCTTCCTCTCTTTCGCTTCTACTACTCCTCCTCTCTTTATCTGTAAGCCTTAATTTCATCTCTTCCTTTGCAGACATAAGCTTAGGTTCCAGTCTTTCGGCTTCTAACTTGAACCAATCTTGGCCTTCCCCAAACTCCACCTTCTCTCTTTCATTCATTCAACGGTCACCCAATTCTTTCATTCCCGCCATCACTTATTCCGGCGGAGTTCCCATCTGGACCGCCGGCAGCACCCCCGTTGACTCTTCTGCCTTCTTCCAGCTTCACTCCAGCGGCACCCTCCGCCTCATCAGCGGCTCCGGCGCTATCATCTGGGACTCTAACACCCAGCGGCTCAATGTCACCTCTGCCTCTCTCGATGACTCTGGCAATCTCGTGCTTCTCAAAAACGGGGGCGTTTCCGCCTGGTCCTCCTTTGATAACCCCACCGATACCATCGTTCCCTCTCAGAATTTCACCTCCGACAAGACTTTGCGATCTGGGTATTATTCTTTTACTCTTCTTAAATCAGGGAATCTGAGCCTCAAGTGGAATGATAGCGTAGTCTATTTTAACCAAGGATTGAACTCCGCTATTAACTCCACTGTTAACTCAAATTTGACTTCACCCATTTTAAGATTGCAGCCTGTTGGGATTTTGTCTATATCTGATGTTTCCTTGAATAGTGCTGCTATCATTGCTTATAGTAGTGATTATGCTGAGGGTAGTGATATTTTGAGGTTCCTGAGTTTAGGCAGCGATGGGAATTTGAGGATTTTCAGTTCTGCTAGAGGTTCCGGGACTAAAACTCGAAGATGGGCGGCTGTTGCTGATCAGTGTGAAGTTTTTGGGTACTGTGGGAATATGGGTATTTGTGGTTATAATGGTTATAATGATTCGAGTTCGGATCCGCTGTGTGAATGTCCCAGTCAAAATTTTGAATTTATTGATCAGAACGATAGAAGGAAAGGGTGTAGGAGGAAAGTAGAGATTGATAGTTGCCCTGGGAGTGCTACGATGTTGGAGTTGCCACATACAAAGTTCTTGACATTTCAGCCTGAGTTATCTTCTCAGGTTTTCTTTGTCGGGATATCAGCTTGCAGATTGAATTGTTTGGTTACTGGTTCTTGTGTTGCATCCACTTCGTTATCTGATGGAACGGGATTGTGTTACTTGAAAACACCAGATTTTGTTAGTGGGTTTCAGAATCCTGCGCTTCCTAGTACTTCGTATGTTAAGGTATGTGGACCAGTGTTACCAAACCCCTCGGGTTCTCTGCAGGCTGAGGAGAAAAGCAAAAGCTGGAGGTTGAAAGCATGGATTGTTGTAGTTGCTGTTCTGGCTACCCTCATGGTTTTGGTTGTGCTGGAGGGTGGATTGTGGTACTGGTGCTGTAGAAATAGTCCTAAATTTGTCAGCTTGTCAGCTCAATATGCGCTGCTTGAATATGCTTCTGGGGCGCCTGTGCAGTTCTCATATAAGGAGCTCCAACGTTCAACAAAGGGGTTTAAGGACAAGCTTGGAGCTGGAGGGTTTGGGGCTGTTTACAGAGGGGTTCTTGCAAATCGAACAGTTGTTGCAGTGAAGCAACTAGAGGGGATTGAGCAGGGCGAAAAACAGTTTAGGATGGAGGTTGCTACGATCAGTAGCACTCATCATTTAAATTTGGTCAGGTTAGTTGGCTTTTCTTCTGAGGGGAAGCATAGGCTTCTTGTATATGAGTTCATGAAGAATGGTTCTCTTGATAACTTCCTTTTCGCAAACGAAGAGGGGTCAGGGAAATTGTTGAATTGGCAGAGTAGATTTAACATTGCTCTTGGAACTGCTAGGGGAATCACATACCTCCATGAGGAGTGTCGGGACTGCATTGTTCACTGTGACATAAAGCCTGAAAACATCCTCTTAGATGAGAATTACAATGCCAAAGTGTCGGATTTTGGCCTTGCAAAGCTCATAAATCCAAAGGACCATAGGCACCGAACACTGACGAGTGTTAGAGGGACGAGAGGATATTTAGCGCCAGAATGGCTAGCAAATCTGCCTATCACCTCGAAGTCTGATGTTTACAGTTATGGGATGGTTTTGTTGGAGATAGTGAGTGGAAGGAGGAATTTCGAAGTCTCGCAAGAGACTAATCGAAAAAAGTTCTCTTTGTGGGCCTACGAAGAGTTCGAGAAGGGTAACGTTAAGGGAATTGTTGACAAAAGTTTAGCTGGTGAAGACGTGGATATTGAGCAAGTTATGAGGGCAATTCAAGTGAGCTTTTGGTGCATTCAGGAGCAACCATCTCAGAGGCCAATGATGGGAAAAGTGGTGCAGATGCTAGAAGGAATTACGGAGATCGAGAAGCCGCCGGCACCGAAGGCATTGACTGAAGGGTCTGTTGGTGGAACCAGCGTCAATATGAGTAGTAGCACCAGTGCTCTCTCAACTTTTGCAGCTTCAGCACCAGCCCCATCTTCATCCTCGTCAACTCATACTGGAGTTTCGGCTTTAGCTTCGGATAGGAATATCGAAAGGGCATCTTCATCCCTTTTGCGATCATCAAGCCCAAACTGA
>CsB-Lectin1.6
CATATTGGCTTGGGCTCGAGGCTGTTGGCTAGCCAGGACCAAGCTTGGATTTCTGATAATGGAACATTTGCTTTTGGGTTCACTCCAATTGTGAACATTCAAGACCGCTTTCAGCTGGGAATCTGGTTCAATGAGCTTCCTGGAGATCGAACTGTTGTCTGGTCAGCTAACAGAAACTTTCCAGTCACTAAAGATGCAATCCTGGAGTTGGACACAACTGGAAATCTAGTCCTCAACGATGGAGACACCACTATCTGGGCCTCAAACTCCTCTGGCGCCGGCGTTGAGCTTGCTACCATGTCAGAATCAGGAAACTTCATCCTCTACGCCCCAAACAATCAGCCAGTATGGCAAAGCTTTTTGCACCCATCTGATACTCTTCTCCCAAACCAGCCCTTATCTGTTTCTCTTGAACTAACATCTCCAAAATCTCTTCAAAATGGAGGCTATTACTCTCTCAAAATGCTGCAACAGCCAACTTCATTAAGCCTTGCCTTGACATATAACTTGCCTGGATCATATGATGCTGCTAATTCACCTAAGGCTTATGCAAACAAATCTTACTGGTCTGGACCCGATATTTCGAATGTCACTGGGGATGTTGTTGCTGTGTTAGATGAGGCTGGAAGCTTTGGAATTGTATATGGAGAGTCATCAAATGGGGCTGTTTATGTTTACCAGAATGATGGCGATTATGATGGATTAGCTTCTGCTACAAATAAATCAACTCGGTTAACAGTTCTTCGGAGATTGATACTTGAGACTAATGGTAACTTGCGTTTGTATAGATGGGACAATGATGTTAATGGCTCGCGCCAATGGGTGCCAGAATGGGCAGCAGTATCAAACCCTTGTAACATCGCTGGAATTTGCGGCAAGGGGATATGTAATTTGGATAGAAGCAAGACTAAAGCTTCTTGTACTTGCTTGCCTGGTGATTCCAAAATTGGAAGTGATGGGCTCTGTTCAGACAATTCGTCAGTGAATGGAAAATGTGATCCTAGGCATCGAAATCAATCATCTCACGATTACAGAATTGCATCCGTGCAGCAAACAAACTACTATTTCCCTGAATATTCAGTGATAGCCAATTACAGTGACATTGCCACAGTATCCAAATGTGGTGACGCTTGTTTATCGAACTGTCAGTGTGTTGCTTCTGTTTATGGACTTGATGATGAGAAACCTTATTGTTGGGTTCTCAGGAGCTTGGATTTCGGTGGATTCGAAGACCCTAGCTCAACTCTGTTTGTGAAGATTATGTCTAATCGGTCACTGACTCCGGGCAGCAACAGAGGATCTGGTGATTCTTCAGAAGATTCTGAGACCCGCCGTACAAAGGTTGTAGTAATTCCTATTGTTCTCAGCATGACTCTCCTTATTGGACTCCTCTGTTTGTTACTGTACTACAACGTTCATAGAAAAAGATTCTTAAAGAGGGCTGTGGAAAACTCTTTGATTGTGTGTGGTGCTCCAGTGAATTTCACTTACCGAGATTTACAGATTCGTACCAGCAACTTTGCGCAGCTACTTGGAACAGGAGGATTTGGAAGTGTATACAAGGGAAGCCTTGGAGATGGGACTCTTGTTGCTGTAAAGAAACTTGACAGAGTTTTGCCTCATGGGGAGAAAGAATTTGTAACAGAAGTTAACACCATTGGCTCTATGCATCACATGAACTTGGTTCGTCTATGCGGGTACTGCTCTGAAGGCTCAAACCGGCTTTTAGTCTATGAGTTTATGAAGAACGGGTCTTTGGACAAATGGATCTTCCCTTCATATCACCACCGAGATAGGGTACTGGATTGGACTACTCGCTTTAATATAGCGATTGCTACAGCACAAGGGATTGCATATTTTCACGAGCAGTGCAGAAACCGGATCATACACTGTGACATCAAGCCAGAAAACATATTGTTAGATGAAAACTTCTGCCCCAAGGTATCAGATTTCGGACTGGCTAAGTTAATGGGAAGGGAGCACTCTCAAGTTGTCACCATGGTCAGAGGAACAAGAGGCTATTTGGCTCCAGAATGGGTTAGCAATCGGCCTATCACTGTAAAAGCCGACGTTTACAGCTATGGAATGCTTCTTTTGGAAATTGTTGGTGGCAGACGAAACCTCGACATGTCTGGTGACGCAGAGGACTTCTTCTACCCCGGCTGGGCTTTCAAGGAGATGACAAATGGGACACCACTGAAAGTCGCGGACAGGCGACTAGAAGGGGCAGTGGAAGAAGAGGAGCTGATGAGAGCTATGAAAGTTGCATTTTGGTGCATTCAAGATGAAGTCTTCATGAGGCCTTCAATGGGGGAAGTGGTGAAGATGTTGGAAGGATCAGCCGATATCAACACACCTCCAATGCCTCAAACAGTCTTGGAATTGATTGAAGAAGGCTTAGATCATGTGTACAAAGCCATGAAGAGAGACTTTAATCAATTTAGCTCCTTCACTATTAATTCTAGTACTCATCTATCATCTCATGCGACCTGCAGTTATTCCTCAATGTCACCCAGATAG
>CsB-Lectin1.7
GGCAGAGTTATTATCAAAGGAAACTCAACAATTATAAGCCAAAATCAGACATTCAGGCTGGGGTTCTTTGCAACAAATGGGGAGTCCAGCTGGTACCTGGGGATTTGGTACGCTTCAATTCCTACGCCTACTTATGTTTGGGTTGCTAATCGTGAAAAATCTGTCGCTGATGTAACACAATCCACATTACTAATCACTGAAAAGGGTAAACTAGCTATTAAAGATTCACAAAACTCCATCATTTGGCAAAGTACAAACACTGAGAAAGCAACTGATATGTATCTTTTAGAGACTGGTAATTTAGTTTTGCTATCATCAGCGGGTTCACTTGTGTGGCAAAGCTTTGATCACCCAACCGACACGTGGCTTCCTGGTATGAATATCTCAGTTGGTGGATCTATAACTTCTTGGAAAAGTTTATTTGATCCATCTCCTGGTTTTTACTCACTCAGGCTGAGTCCGACAGGGTATAATCAGATTGAGCTTGTGTATAACGGTACTATTGTCTATTGGTCTACTGGGAACTGGACTGGTAATGCATTTGTTAATGTTCCTGAAATGACGATCCCTTATATATACAAGTTCCATTTCTTGAATCCGTATACGTCCAAGGCATCGTTTGGGTACACTGAAAAGCCCCTGGATAACGGGCAAAAGCCACCATTGTCAAGGTTTCACGTCGATCCAAGTGGGCAGCTTAAGCAATATACTTGGTCGCAGCAGACTGACTATTGGAACATGTTTTGGTCACAGCCTGAGGATATTTGTAGAGTTCATGGCCTATGTGGTAATTTTGGTTTTTGTAAGAGCTCTTTGTTAAGGCCTTGTATGTGTTTTGATGGGTTTAGGCCTGTTGATTGTTATGGTTGGAATTCTGGTGATTACTCTGGTGGGTGCAGCCGTGAAAGTAAGGTTTTGTGTGATCAGAGTGACTGGTTTGAGGAGGTTGGTGTTGTGGAGTTTATTGGAGCCGTTACCGAGTCATTTTCAGCTGGTAGGAGCATTTGTGAGAGGTCTTGTTTAGCTAATTGCTCTTGCATTGGGTTGTACCATGATGTGAGGACTAATTTGTGCAAGAATTTATATGGGGAACTCTTAAATTTGAGGAATTTGACCTCCGATAGCACGAATGAAGACATTTTGTATGTTAGGGCACCAAGGGGAGGAACAGAGAGGAAAAATATATCAACATTAATGGTTTTGGTTGCTGGCATTGTTGGTTCGATTGCAGCTTTGGTATTAGCAGCAGTGATGCTAATGATTTTGCGTAAGAAAAGAAAGAAGAGGAAGGATGTGGATGAAGAGGATGTTTTTCCAGTGCTGAATTTGAAGGTTTTTTCTTACAAAGAACTTCATACAGTGACAAGGGGTTTCTCAGAGAAACTTGGGCACGGTGGATTTGGGGCAGTTTTTCAAGGAGAGTTATCAGATTCCACTCTTGTTGCAGTAAAACGCCTTGAAAGGCCCGGCAGTGGAGAGAGAGAATTCAGGGCAGAAGTATGCACAATTGGGAACATTCAACATGTCAATCTGGTGAGACTTAGAGGTTTTTGCTCAGAAAATTCTCACAGACTTTTGGTCTATGATTATATGCGTAATGGTGCTTTGAGTCTGTATTTACGCAAAGATGGTCTTAATCTCAACTGGGATGTCAGATTTCGGATAGCTGTTGGTACAGCTAGGGGCATTGCATACTTACATGAGGAATGCAGAGATTGCATTATCCATTGTGATATCAAACCAGAAAACATTCTTTTGGATAGTGATTACACGGCCAAGGTATCAGATTTTGGACTAGCCAAGCTGATTGGTCGAGACTTTAGTCGAGTGTTGGCCACAATGAGGGGCACATGGGGCTATGTAGCCCCAGAATGGATATCCGGATTGGCAATTACCACAAAGGCTGACGTGTATAGCTATGGAATGACATTGTTAGAGTTAATTGGTGGCCGCAGAAATGTGGAAGCACCAGCTTCTGGACGCAATGCAAATATCGGTGGTGGAGGTGAGCATGGGGACAAGTGGTTTTTTCCTCCATGGGCAGCACGACAAATAATTGAGGGCAATGTGGCGGCAGTCGTGGATGATAGGCTTGGTGGTGCATATAAGGTTGAGGAGGCAGAGCGAGTTGCGTTGGTGGCAATTTGGTGCATTCAAGATAATGAGGAAATGAGGCCAACAATGGGAACGGTTGTGAAGATGTTGGAGGGAGTATTGGAGGTGACAGCACCTCCACCACCTAGACTGATTCAAGCACTTGTTTCTGGGGAGTCTTATCATGGGGTTAGGAAGGATTCCAGCAATGGTGTAGGCACTGGTGGTGACGGTTCTGGTGATATTGGAGAATCAAGGGGTGATTATCACGATGTAAACAGATTGACACTTATTTTGAAGTTTTACCTCTTTGGAACTTAA
>CsB-Lectin1.8
ATGTCCTTGTTCTTCTTCTTCTTCTTCATCTTCATCCTCTCACCATCACCATCACTACAACAACAGCAAAAGCCTCAATACATGTCATCCTTCTCCTCGTCAGACTCCCCGTGGCTTCCAAACCAAAATAGAATCCTCCTCTCTCCCAACTCCACCTTCGCCGCCGGGTTTCTACCAAAACCAAATTCTCGGAATCTCTTTACCTTCTCTGTTTGGTACCATAACTTGTCGGAACCCACCACCGTCATCTGGTCTGCTAATGACAAATTTCCTGTCGCCGGTAACGGTTCTTTAGCCATTGCTGCCACCACAGGCCAGCTCCGACTACTCAACTCTTCCAACTCAAACTTGTGGCCAAATCCTAAAACAGCAACCGGCAATCCAAACTCTACCAGGCTCTTCCTTCAGGATGCTGGGAATCTCGTTTATGGAAACTGGCAGAGTTTTAATCTACCAACAGATACAATCTTGCCTAATCAGACCCTAAACGGGCCCCCGCTGGTCTCCAAGAACGGCAAGTTCAGCTTCTTGAACGCTTCAGAGCTGGTGTTTGTATCAGCTAATCGCAGTTACTGGAACATTGATGATGACGGAAACCTGAGAATTTACAGCTACGATGATAATGGTGATCGTTGGACAGTTGTTTGGCAAGCCGTGCAAGAAATATGCACAATTCCAGACCTATGCGGTGAGAATGCTATCTGCATAAGCGATGGCTTAAGTCGTTCGACATCGTGCGTTTGTCCACCGGGGTTCAAGAACAGCACCCGCCAGGATAAATCTTGTCAAAGAAAAATTGAGCTCAAAAATCTTAGAAACACGAAGTTTCTACAGCTTGATTATGTTAATTTCTCCAGAGGGAACTTGTCGGATCTAGAAGCTGACAATTTCTCTGCCTGCAAAGCCAATTGCTCAGCCAACCCAAAATGCGTCGCATTTGGATTCAAGTACGACGGCAAACGCTATTGCGTTCTCGTGGACCAGCTTTTGTACGGGTATTGGTCACCTGGCACGGAAATGGCAACTTTTTTGCGAGTCGACGAGTCAGAAAATGACGTGTCAAACTTCACGGGCATGACCAATCTGTTGGTCACCACGTGTCCTGTGAATATCAGCCTCCCTTTGCCGCCTGATGAATCTAGTACGACGGCCAGAAACATAGCCATAATAGTCACACTTTTTGCTGCCGAGTTGATTTCCGGGGCCTGGTTTTTCTGGGCGTTTTTGAAGAAATACATAAAATACAGAGACATGGCTCGCACTCTTGGCCTTGAACTGCTGCCCGCCGGTGGGCCTAAACGGTTCACGCACGCCGAGCTCAGAGCAGCAACAAATGGGTTCTCAAATCTCATTGGAAGAGGTGGGTTTGGTGATGTTTATAAAGGAGAGCTGACCGATCATCGTGTTGTTGCAGTTAAGTGCTTGAAAAATGTCACCGGTGGAGACGCTGAGTTTTGGGCCGAGGTCACAATCATTGCCCGGATGCATCACCTCAATTTGGTCAGACTTTGGGGCTTTTGTGCTGAAAAAGGTGAAAGAACTTTAGTTTATGAGTACGTCCCTAACGGTTCTCTTGCTGATTACCTCTTCCGGTCGGGTCGGGTCGGGTCATCAAGTCCCGCCAGGGAGATGGAGATGTCCGGAGTGGGTCCGCATGATGGCGGAAAGCCCGTTTTGGATTGGAGTATCCGGTACCGGATTGCCCTCGGGGTGGCAAGAGCCATTGCATATCTACACGAAGAGTGTTTGGAGTGGGTTTTGCATTGTGATATCAAGCCGGAGAATATACTTTTGGGCGACGATTTTTGCCCGAAGATATCCGATTTCGGGCTGGCGAAATTGAGGAAAAAAGAGGATATGGTAAGCATGTCTCGGATCCGAGGGACCCGCGGGTACATGGCGCCCGAATGGCTTCGATCGGATCAGATTACCCCAAAGGCTGATGTTTACAGTTTCGGTATGGTGCTGTTAGAAATTGTAAGTGGGTCTAGGAATTTTGAAATTCAAGGGTCCATGATGAACAGCGACGAGTGGTATTTTCCCAAATGGGCTTTCGAGAAGGTATACGAAGAGATGAAAGTGGAAGACATTCTGGACCGCCACATTAAGAATTCCTACGATAGCCGGGTGCATTTTGATATGGTGAATCGCATGGTGAAGACGGCAATGTGGTGCATTCAAGATCGGCCGGAGCTGAGGCCATCAATGGGCAAGGTTGCTAAGATGTTGGAAGGAACGGTGGAGATTACAGAACCTAAAAAGCCCACCATCTACTTCTTAGGAGACGTGTAA
>CsB-Lectin1.9
ATGGGATTTCCTTGTTTGTTCGTTCTGCTGATACTTGCACCAACTGTGGCATGGTCTCAAGCATGGTCTCAGGGGATACCGAGATTAACCCGTGGAAACTCCTTGGCTGTTGAAAAAGAGAATGATTTCCTGGTTTCACCAAATGGTACATTCTCTAGTGGATTTTACAAGGTTGGCACGAATGCATACTGTTACTCAATCTGGTTCACAAACTCTGTCAACAGAACTGTGGTTTGGATGGCCAACAGAGACCGGCCAGTTAATGGAAAACGTTCCAAGCTAACCCTTCAAAGAAATGGAAACCTGGCCTTGACTGATAAAGATAGTTCTGTCGTTTGGTCAACCAACACATTCACAGATGAAGGTGTCCAAGCACAGCTTCTTGAAACGGGAAATTTAGTATTGGTCAATGAAGCCAATACAACCATCTGGAAGAGTTTTGATTCCCCTACAGATACACTGCTTCCATCTCAGCTGCTTACCAAGAATACAACCTTGGTCTCCATGAGAAGTCCAGGTACATACTTATCAGGATTCTATAACTTGAAATTTGATGACAATAACATTTTGGATCTCATCTTTAATGGTCCTTTAATATCAAGTATCTACTGGCCAAACTCAGCGTTTACAGTATTTTTAAATGGAAGAACGCCTTACAATAGCTCTAGACGAGCATATGTAAATGCTAGTGGACTGTTTAGATCAAGTGATACGTTCAAATTCAATGCATCCGACTATGGAGTTGGTCCAAAAAGGAGATTAACATTAGATTACGATGGAATCCTGAGATTATATAGCTTCGATGAGTCAACCAGGCTATGGAAAATCTCATGGTTGCCTGCTGGCTTAGATTATTGCACGGTTCATGGATTGTGCGGTCCAAATGGTATATGTGTTAACCGCCCGAGGCAAAAAACTTGCATTTGCCCTAATGGTTTCAGAAGAAACGATCCTTCAGATTGGATCAAGGGCTGCTCTCCTCTGTTTAATCTGTCTTGTGATCGAAATGAATTGGACTTTATGGAGCTTCCTAACACAGATTACTATGGATATGACTTAGTCACCTATGGCATTGGCATTTCCTTACAAGAATGCAGGAATCGATGTCTAAGTGATTGCAAATGCAAGGGATTTGGATATTCAACAGATGGACAAGGAGAATGTTTTCCTAAAGGCAATCTCCTGAATGGTCACAATATGCCCGGTAAATATGTCAGTATGCACATCAAGATTCCCAGGGGAAAAATTAACTATTCCGCAGAACTCGAAAAGGCAAGGGTAAATGATTTGAACTGCTCAGCAGCAGCAGTAGTTCTTGGAGGTGATAATGCTAATGGAGAAAAACCCACTAAGAATCGGTACATGAAGTATTTAATTTCACTTGCGGGCTCGTTTGCAGTCATTGAGACGGTCTTCATTTCTTTAGGATGGTGGTATGTTTTCAGAAGGCACGTTCATGAGGAATTGGCCAATCTGGGTTGCATCGTACTTGCCTTGGGCTTCAAACGGTTCACTTATGCAGAGCTCAAAAGGGCGACAAGGAACTTCAAACAAGAGGTTGGAAAGGGTGGTTTCGGGAGCGTTTTCAGGGGGGTCCTTGACGACGAAAGAGTTGTTGCTGTTAAGAGACTAGAAGGCGTCTTGCAAGGAGATGCAGAATTTTGGGCAGAGGTTAGCATCATTGGGAGGATCAATCACAGGAATTTGGTCAAACTGCAGGGGTTCTGCGCTGAGAATGAGCACAAGCTGTTAGTCTACGAGTATGTTGAGAATGGTTCATTGGATAAACTATTGTTCAATGATCCAGGCACAGCCAGCATATTACAATGGGATCAAAGATACAACATTGCCGTAGGAACAGCAAAGGGCTTGTCGTATTTACATGAAGAATGTTTAGAGTGGGTTCTGCATTGTGATGTGAAGCCTCAAAACATACTACTAGATGATCACTTTGAACCAAAAGTGACGGATTTTGGTCTATCAAAGCTATTCAAGGAAAGGCATGACACAAAGTTTTCGCGAGTGCGTGGAACGAGGGGATACTTGGCTCCTGAGTGGATGATGAACCTGAAGATTGATGCAAAAGCAGATGTTTACAGCTACGGCATTGTTCTGTTGGAGCTACTGACTGGGAAAAGCGCTTCTGACTATCTTTCAGCTTCAGCTTCGGATAGTAGTTACTGCAACCATTTGGTGCAATGGGTGGCTAAGCAGATGGAACAAGAAGGATTAGAGAAAATAATTGATCCAAGATTGAACGATGTGTACGACAGGGAGAAGCTTGACAGAATGGTGAAAGTTGCTCTCCTTTGCGTTGCAGAAAATCGTGATACAAGGCCTCCAATGAGCAAAGTGGTGAAGCTTCTCACAGCACATGATCATGAATCAAGCCAAGATGAGAGCATTAGTGATTGA
>CsB-Lectin1.10
ATGGCTTCAGTATCAGTTGCTTTAATATTGCTCTTTACTGTTTCTGAAATTATTAGAGCTGCTCAAAACCACCAATTAAAATCAACAATAAGCCTAGGCTCTTCACTGTCACCTTCAGGGCAACATTCATGGAACTCATCTTCTGGCCTATTTCAATTTGGTTTCTACAAACAAGGCAGTGGTTATTCTTTGGGAATCTGGTTAGTCACTTCTCCAAATATTACAGTCGTTTGGACTGCAAACAGAGATGAGCAACCTATGCCATCAAATGCTACGCTTGCATTAACCATGGACGGTAAGCTCATTCTGAAAACTGAAGAAAGCAAAGAAAAACCCATTGCTGATCTCGTCTTTGATGAGCCAGCTTCTTTCGCTTCCATGCTTGATTCTGGTAACTTTGTGCTCTACAGCAACCGTTCTGGTATCATTTGGGAGAGCTTCAGCACTCCCACTGATACAATCCTGGGAGGCCAAAGTCTAGAGAACGGTGAACATTTGCTCTCTTCTGTAACCGAAACCAATAGCTCAACTGGGCGGTTTTGTTTGAATATGCAAGAGGATGGGAATATTGTTCTGTATCCCAGAAACATGTTAAACAAGGCCTTGGAGGCTTATTGGGCCAATGGCACTGATATTCAATCAGAATATCCATATTCTGTGAAGTTAAATCTCAGTCCCAATGGTGTTTTGCAGCTATTGAGTGGTAATAAGACACAGAAAATTTTATTCAGAAGCTCTTATTCACTCAAGAGTATGAATGAAACTGTGATATACCGTACAACACTTGATTCTGATGGCATATTAAGGCTGTATTCACATCATTTTAAGAATGACGGTAACTCTACCGTTGGCATCGAATGGTCTGCGTTGGAGAAACAATGTGTCGTGAAAGGTTTCTGTGGTCTCAATAGCTATTGCTCTACTTCTACCAACATCAGTACCAAAGGCGATTGTCATTGCTTTCGTGGGTTTAATTTCATCAACCCTAAAATGAAGTTTCTGGGCTGTTACAGAAACTTCAGTGATGAAGAAGGCTGCAAAAGGAAGATGCCAGCTGAGTTTTACAACATTACTAGCTTGAAAATTACATGGTTGGGAGGCTTGCCTTATGCGAAGTTGTCAGTTAGTAAGAAAGATTGCAGCAAATCCTGCCTGAATGACTGCTACTTTGGAGCTGCTTTTTATTCCGACGGAGCCTGCAGTAAACACAAATTTCCACTTATGTTCGCGACGAAAGATCAATATGCGTCAGCTATACTCTTCATTAAGTGGAGTTCTGGCCAGGCCAATCTTAGTACTCATCGAATTGCTCCACCTATTGGAAATGACAAAGTTAATGACAAGAGAAAACTTCTAACAGTTCTTGCAGGTTGTTTGGGCTCTATCACGTTCTTGTGTTTCCTTATTGCCATTTCTAGTTTGCTTGTGTACAAGCATCGAAGCTCCAAGAAGCTTCTTGTTTATGAATTCATGAGTAAAGGTTCTCTTGCAGATCTCTTATTCAATCTCGAAACACGTCCGCTTTGGAGAGACAGAGTGAGAATTGCACTAGATGTGGCAAGAGGACTACTTTATCTTCATGATGAGTGTGAGGTCCAAATAATTCACTGTGACATAAAGCTCCGAAACATTCTCATCGATGATTCATGGAGAGCTAAAATCTCCGATTTTGGATTAGCAAAGCTTTTGATGCCAAATCAAACTGGAATCGTTGCAGGGGTCAGAGGTAGCAGAGGTTATATGGCACCTGAATGGCAAAACAGTGGCCTAATAACTGTGAAATCTGACGTTTATAGTTTTGGAGTTGTGCTGTTGGAGATTATATGCTGCAGAAGCAATTTTGAAGTGAATGTTTCAACGGCTGATGAAGTGCTTCTTTCAACTTGGGTGTACAACTGCTTCGTTGCCGGAGAGTTTAACAAGCTTGTTGAGGAAGAAGTAGACAAGATAACACTGGAAAGGATGGTGAAAACTGGACTCTTGTGCATTCAAGATGAACCGAATCTTCGTCCTTCCATGAAAAATGTCATCTTGATGCTGGAAGGAACGATGGAGATACCAATCCTTGCATTTCCACCTCTTTCTCATGTTAATAGTCTTTCTCATTAA
>CsB-Lectin1.11
ATGGCTTCTTCTGTATATGCTGTTTTGATATTACTCTTAACCATTTCTGGAATTACTAATGTTGCTCAACAACAGCACCCCCAACCAAAATCAATAGGCCTAGGCTCTTCACTGTCACCTACCAAGCAACCCGGTTCATGGAACTCATCACTTGGCGCATTTCAATTTGGTTTCTACAAACAAGACGCTGGATTTAAAGTAGGAATTTGGTTGCTCACTTTTCCAGATATTACAATCGTTTGGACTGCATATCGAGATGATCCCCCTGTGTCATCAAATGCTGCATTGACACTAACCAAGGACGGTAAGCTCATTCTCAGAACAGAAGAAGGTCATGATAAAGTTGTTGCTGCTGGTAAGTCGGAGCCCGCTTCTTCAGCTTCCATGCTTGATTCCGGTAACTTCGTGCTCTACAACAATCGGTCTGATATCATTTGGTCAAGTTTCAAAATTCCAACTGATACAATACTGGGAAACCAGAGTCTATTGGCTGGGAATGAATTGTTCTCTAGGATATCTGAAACCAGCAGCTCAACGGGACGGTTTCGTCTCAATATGCAACGCGATGGGAATCTTGTTTTGTATCCCATCAACACTATTGATGACTATACGGAAGCTTACTGGGCCAGTGACTCTCAGAGAGAGCGACAGCTCCATCTTTATCTGAGTAATACCGGCAATCTGGTACTTCTCGACGATAGCATGGGTATAATCAAGGATCTGTATGAATCACCCTCAAACAACAGCTCAATCATCCGACGTTTAACAATAGGCCATAACGGCATTCTTCGTTTATTTTCTCATTATCCTGTCCCCAAGGGTGCTTACAACACATCTGTCGATTGGAATGTACCGGATGATTTGTGTGAGGTGAAGACCTTCTGCGGTTTGAACAGCTATTGCACGTTGTATGACGATCAACCCATGTGCCGTTGTCTTCCAGGAACTGATTTTCTGGATCCCAACCAAACGTCCAGCGGATGTGAGAGGAAGTTCGTGGACGAGAGATGCAAAGGTATAAATATAAGTGCAGAATATAACATGACTTCTATGGAGAAGATGACATGGGATGATTATTATTATTTCAAGGCATCTATAACCAAAGAAGAATGCAAAGAATCTTGTTTGGAGGACTGTGAATGTGATGTGGCGTTGTATGAGGAGTCGGTTGATGATAAGCCAAGTTATTGCACGAAACAAAAGCTTCCATTGAAATCGGCAAAAAGAGACCTAAAAAATTCATCCTCGTCCATAGCTTACTTCAAGACGGGCATAAGAAATATCACAACAAGCAGCAACAATACAAATTCAGCAATGCCACAGGACAGAAACAGAAGCAAGAAGGCAATAATACTAATTCTGGTGATTACTATAGGCCTCGTAACATGTTCGTGTGCTTTCCTTACCTTCTCTGGTGTTTTCATCTTCAAGTACCAAGTACTTAAATACGAATGGCTGCTGGAAAATGGAAGCTTAGGCTTGGCCTATGAGTCAAATCTGCGCTCATTTTCTTATAATGAGCTTAAGAAAGCAACCAATAGATTCAAAGAAGAGTTGGGCAAAGGCTCTTTCGGTGCAGTATATAAAGGGACCTTGTACAAAGGTGAAAAGCTTGTTGCGGTGAAGAAGCTGGAGAAAATGGTGACTGAAGGCGAGAGAGAATTCCGCGCAGAGATGCATGTAATCGGTCGAACACATCACAAGAACTTAGTTCGGTTGATCGGATACTGCGCTGAGGATTCCAAGAGGCTTCTGGTATATGAATACATGAGCAATGGCTCTCTTGCAGACATTCTATTTCGCGGCCCTGAAAGATCCCTTGGTTGGGATGAAAGAGTGAGAATTGCATCGGATGTTGCCAAAGGAATCCTCTATCTCCATGATGAATGTGAAGCGCCTATCATTCATTGTGATATAAAGCCTCAGAACATTCTGATGGATGAATTTTGGACGGCAAAAATCTCAGACTTCGGGCTGGCAAAGCTGTTGATGCCTGACCAAACAAGGACTTTCACATTGGTCAGAGGGACAAGAGGTTATATGGCGCCAGAATGGTATAAGAATACTCCAATATCAGTGAAAGCGGATGTTTTCAGTTATGGAGTAGTGCTCTTGGAAATTGTTTGCTGCAGAAGAAACATGGAGATTGATCCTTCAAAACCAGAGGAAATTGTTCTTATCAACTGGGCATATAAGTGCTTCATTGACAGAGAGTTAAATAAGCTTGTCCGCGGCCAAGAAGTAGATAGGAACACTCTGGAGAACATGATCAAGATAGGGCTCTGGTGTGTCCAAGATGAGCCTGCTCTTCGTCCTTCTATGAAGAGTGTGGTGCTGATGTTAGAAGGGATCACTGACATTTCAATTCCCCCTTGCCCCACTTCCTCGTAG
>CsB-Lectin1.12
ATGCAGGGTCTTTTATTTTTCCTAATACCTCTGTTGCTTCCAATTTCCGCAGCTGCTCAATCGTCTAGTAACATATCATTGGGTTCATCACTCACAGCATCAAATGATAATCCCGCGGCTTCTTGGATTTCGCAGTCTGGGGACTTTGCGTTTGGCTTCCGACAGGTTGGCGACCGGGGCTTTCTATTAGCTATATGGTTCAACGAAATCCCTGAAAGAACAATTGTATGGTCAGCAAATAGAGATAATCTTGTGCAAAGAGGATCAAAAGTTGAGCTTACTGGAGATGGGCAGTTGATTCTGAGAGATTCATCTGGCAAGGAGATATGGAGGGAACCTCCAAGCACTGGAGCAGCCTATGCTGCCATGCTTGATACTGGCAACTTGGTGCTGGCAAGCCAGGATTCTTCCACTATGTGGGAGAGTTTTGATGATCCAACAGACACCCTTTTACCGACACAGGTGATGAGTCAAGGTACCAAAGTTATCGCTCGTCTCACGGAGACGAATTACTCATCCGGAAGATTCATGTTTGAGTTGCAAACAGATGGGAATCTTCTCCTCTACACCACAACTTATCCATTTGATGGCGCTAATGCTGCTTACTGGTCAACTCAAACTTCTATAGGCAGTGGCTATCAAGTGGTCTTCAACCAGTCTGGCTTTATATACCTTACAGCGAGGAACGGAAGCATACTTAATGCAGTGACATCAAATAATGTAACGGCTCAAGATTTCTACCAGAGGGCAGTTGTTGATCCCGATGGAGTTTTCAGGCACTACATCTACCCGAAAAGCTCTGCTTCCACTGGTGGGAGATGGCCTAAGGCTTGGTCTTTTTTGTCATTTATACCATCAAATATCTGCTTGAGAATTAGAGCGGACACAGGCAGTGGAGCTTGCGGGTTCAATAGCTTCTGCAGCTTGGGAGATGATCAGAGAAAGTTGTGCCAATGCCCTCCCGGTTACACTTTCTTTGATCCAGATGATGTGATGAAGGGATGCAAAGAGAATTTTGTCCCGCAAAGCTGTGATAGAGCAGTAGAAGAGATGGATCTTTTTGAATTCAGAGACATGCCTAATACAGACTGGCCCCTTAATGACTATGAACATTTTACATCAGTGGATGAGGATTGGTGTAGAGAGGCTTGCTTGAGTGACTGTTTTTGTGCCGTTGCCATTTTCCGAGAGGGAGAGTGTTGGAAGAAGAGAGCTCCTCTCTCAAACGGGAGGATTGATCCCAGCGTGGGAGGCAAAGCCTTGGTAAAAGTAAGGAAAGATTACTCCGATGCATCTGCAGGATCAGGCTCAAACAGAAAGGAAAATTCAACATTGATCTACATTTTATCCGCAACACTTGGTGGCTCTATCTTTCTGCATCTCCTAGTGACCTTCATTTTCTTTCACCGCCGGAATCAAAAGAAGCAGAATACAGTTGAGTCACAAAAAGGCATGCCGGAAATGAACCTGCAGGATTTCACTTACAAAGAGCTGGAGGTAATTACTGGAGGATTCAAGGAAGAGCTTGGAGAGGGTGCTTTTGGAAAAGTCTATAAAGGGGTTTTAACTACCGAGAATGAAAAACCAGTTGCTGTCAAGAAGTTATACAAGGCAGTGAATGAAGGTGAGCAAGAGTTCAAAGCAGAAATCAGTGCAATTGGCCGAACAAATCACAAGAATTTAGTCCAGCTGCTGGGATTTTGCAACGAAGGAGAACACCGCCTACTCGTATACGAGTACGTGAGCAATGGCTCCTTAGCAGACTTCCTGTTCAGAAAGTCAAGAAGGCCTAATTGGTACAAAAGAATGCAGATTGCTTTCGGAACCGCGAGAGGCCTGTTTTACTTGCATGAAGAGTGCAAATCTCAGATCATACATTGTGATATCAAGCCTCAGAATATCCTTCTAGACGGTACTTTCAACGCAAGAATTTCCGATTTCGGATTGGCCAAGCTTCTGAAGACAGACCAGACTCAAACAACAACTGCCATAAGGGGAACCAAAGGGTATGTTGCCCCTGAATGGTTCAAAAACCTGCCTATAACTGCCAAAGTAGATGTTTACAGCTTCGGAATTCTGCTGCTCGAGCTTGTCTGCTGCAGAAAGAACTTTGAGGTTGATGCAACGGAAGAATGTCAAATGATACTTGCGGACTGGGCATATGATTGCTTCAGAGAGAGGAAACTAGGCCTGTTAGTGGAGAATGATGAGGAAGCAATGGATGACATAAAGAGAGTTGAAAAATTTGTGATGATAGCAATTTGGTGCATTCAAGAGGATCCATCACTGAGACCTGCGATGAAGAAAGTCACTCAAATGATAGAAGGAGCTGTGGATGTCTCGATTCCTCCAGATCCAGCTTCATTTATCAGTTCAATATAA
>CsB-Lectin1.13
GTTGCTAAAGCTGCAAATATTAACTTAGAATCCTCCCTTCTTGCCACCAAGGATTCTAATCCCTGGAGATCCCCTTCAGGGGAATTTGCCTTTGGATTTCACCACATTGACAATCAAGATGTCTTCTTGCTAGCCATTTGGTTTGATAAAATACCCGAGAAAACCATAGTCTGGTCTGCAAATGGTGATGATCCTGCACCAAGAGGGTCTCAAGTCAAGCTGACAAACAGCGGTGAGCTAGTACTCTATGACCCACAAGGACATGAGTTGTGGCAGAAACCTAAAGACGGCAGTAAGTCCAGTTGGGCTACAATGCAGGATGATGGAAACTTTGTGCTTCTAGGAGGAGATTCTAATCCCATATGGGAGAGCTTCAAAGAGCCTACTGATACACTCTTGCCTGGGCAGATACTGAATAGCCCTATTAATATCACTTCTCGCAGAACCCAACATAATTATTCTACTGGGCGCTTCCGGTTCCTCTTGAAGGAAAATGGAAATCTTGAGCTTTCCTCTGTGTCTTTGACAACTCAAGTCGTTTATGATGTTTACTGGAGTTGGAACAGTGAAGCTTGGAATGCTGATTCTCAGTTGATCTTTGACAGGGCTGGATACATTTACATCAAAAAAGGGAACCAAAGAATCTACAACCTGACAAAAATAGGAACGCGTTCCATGCAAGATTTCTACATCATGGCTAGGATTGATTATGATGGAGTGTTCAGGCAGTATACACATCCCAAGTATGAAACAGCTTGCAATTTCACCTGGAGAATGGAGGAAAGGATTCCTCAGGATATCTGCGTTGCAATCACTGGCGATATTGGAAGTGGGGCTTGTGGTTACAACAGCATTTGTGCAGAAATAAATGGGGAGCCCAAATGCTTGTGCCCGGACAATTATTCTTATTTGAACCAATCAGACACATCCCAAGGTTGTAAACCAAATTTTCCACTGCCAAGCTGCCAGGATAATGGTTGGGAAACAAAATACAATGAGCTGGTAGATTTTAAATCATATGAGAACACAGATTGGCCATTATCTGATTATGATCTTCAGATTGGAAATGGAGTGAACAGGCAGACGTGTGAACAGTTGTGCCGCGAAGATTGTTTCTGTGCCGCTGCAATTTACAATGGTGATTACTGTTGGAAGAAGAAATATCCCCTTTCCAATGGAAGAAGAAGCACAAGTGTGAATAGAATAGCTCTAGTGAAAGTACCTAAAGTTGATGTTTCAAAGCTCTTGGAGAAGAAAGACCAATCAACTCTGGTTCTTGTTATATGTCTACTACTTGGAAGCTCTGTGTTTCTCAATATCCTTCTAATATTCGCCATTTCTGTTGCTGCTTACTTGTTTTATCATAAAAAACTGTTGCGGTCAGTTTCAAGTCCCTCAGCAACAAACGTAAGAAGCTTTACTTACAAAGAGCTCGAAGAAGCAACCAGAGGCTTCAGGCAAATACTGGGCAGAGGGGCTTTCGGAACAGTCTATAAAGGGGTCTTGGCATCAGACTCTAAGAGATTTGTTGCAATCAAGAAGTTAGATAAGGTGGAACAACAAGGAGAGAAGGAATTCAGAACAGAGGTGAGTGTAATTGGTCAAACCCACCACAAGAATTTAGTTCGTTTGCTTGGGTTTTGTGATGAGGGAGATCATCGACTTCTGGTATATGAGTACATGAGTAATGGCTCTCTGGCAAGCTTTCTGTTTGGGATAACAAGGCCAGACTGGAACCAAAGGGTACAAATTGCATTTGGCATTGCAAGAGGCTTAATGTACTTGCATGAAGAGTGTAGCACACAGATCATCCATTGTGACATAAAGCCTCAAAACATACTCTTGGATGATTATTTTACACCTAGGATATCCGACTTTGGATTGGCAAAACTTCTGTTGGCAGAGCAAACTCAAGCAGCTCGAACAGGCATAAGAGGCACAGTGGGGTACTTCGCACCAGAGTGGTTTAGAAAAGCCTCAATAACAGTTAAAGTTGATGTGTATAGTTTTGGTGTGTTGTTACTAGAGCTCATTTGTTGCAAGTCCAGTGTTGTATTTGGTACAACAAATCCCGAAGAAGCACTGATGGATTGGGTTTATCGTTGCTACATAGGAAAAAATCTAGACAAATTGGCAGAAAATGATGAAGAGGTAAAGAATGATTTGAAGAGAGTAGAGAGGTTAGTGATGGTAGCACTTTGGTGCATTCAAGAGGATGCTTCTCTCAGACCACAATGA
>CsB-Lectin1.14
ATGGCTCTCTCTTGTCTTATCTTGCTCTGTTTTCCACTGCTGCCATTTTTATCTGCTGCCAACAACATAACATTGGGTTCATCTCTCTCCAGCACCAATAAAAATTCTTCATGGCTTTCACCTTCACGGGATTTTGCTTTCGGATTTCGCCAACTCAACGACAATTCGGACCTCTTCTTGCTTGCCATTTGGTTCAACAAAATACCTGAAAGAACCATCGTTTGGCATGCCAATGGAGACAACCCAGCTCCCAGAGGATCAACGCTAGAACTTACTGCCACCGGCCTTCTGCTTAAAGATCCTGGAGGCCAAGCAATATGGGATGGAAAGCCCGACAAAAATGTATCAGACGCTGCTATGCTTGATACAGGCAATTTTGTGCTTAGAGCCTCCGGTAACAATTCCGATTACGCTTGGCAGAGTTTTAAAAGTCCAACAGACACCATCTTGCCTACCCAAATATTAGATTTGGGTAGCGTGTTGGTTTCCAGGCTTACAGAAACCAACTTCTCCAAAGGCAGGTTTGAGCTCCATTTTTCAAATGGAAGCCTTGAGTTCATTCCTGTGGCCTGGCCAAGCCGATTCCAATACAAAAGTTATTATACCAGTAATACTTACAGCTCTAATTCTTCTGAGTCTGGTCATCAGCTGGTTTTCAATGAATCAGCTGAAATTTACATAGTGAAAAATGATGGTCAAATTGTTCAATTGCCTCAGTGGTCGAAACTAATTCCTAGAACAGATCATTATTTTCGAGCAACATTGGACTTTGATGGAGTTCTCGCTGAATATGCTCATCCAAAGAATTCTTCTACTAACCAAAGCTGGTTTCCTACACGAACCCTTCCGGATGCCATGTGTAGAAGATTAATTAAAGAAACTGGGAGTGGCACTTGCGGCTTCAATAGCTATTGCTCACTTCGGAATGGGAGACCTTTTTGTGACTGCCCACCTGGGCATGTACTTGTGGATCCTAATTACAGATATAGGGGCTGCAAGCCGAATTTCTGGCAAGGCTGTGGTCCAGATGATGGATCAATAAATGCACAAGAGTTGTATGAAATAAGGGAATTCAATAATGTGGAGTGGCCTTTGGGAGATTATGAAAGGTTGGAACCTTCTAATCAAACAGAGTGTGAAACATCTTGCTTGCAGGATTGCTCGTGTGCTGTTGCCATATATGATGGTAATAGCTGTAGGAAGAAGAAATTGCCACTCTCTAATGGGTGGTTACGGGACACCGGATTTTCAAAAGTTCTTTTCAAAGTGAGGAAAGGAGATTTTCCTGGTTTTTCTGACAATTCCGGTAGTAAAAAGGGAAGAGGACCATTATTCTTATTAGGAGCTTTCCTGCTAGGCGGTTCAATATTGTGCAATGCCTTTCTGCTGCTAGCAATACTTATTTTCTTTAAGTGGCGCAGGAGAAAGTATGAAAATAATGTCCAAGATTCAACCACTTCCGAAACAAATCTGCGTTTCTTTTCCTATGACGAACTTAAAGACGCAACAGATGGGTTCAAAGAAGAACTGGGCAGGGGTTCTTTTGGCATAGTTTACAAAGGAGTCCTCAAAACTGCTTCAGGAACTGCTATAGCTGTCAAGAAACTGGACAGGTTAGCTCAAGAAAGGGAAAGGGAATTCAAATCTGAAGTGAGTGCGATTGGGAGAACTCATCACAAGCATCTAGTCCAGTTACTTGGATTCTGTGATGAAGCTCTCAACCGGCTTTTAGTATACGAATTCATGGGCAATGGCACTCTGGCAAACTTAATATTTGCAATTCCAAAACCTGACTGGAATCTCCGAATTCGGATTTCCCTGGAAATTGCAAGAGGGCTTGCGTACTTGCATGAAGAGTGCAATGTGCCCATCATTCACTGTGATATAAAGCCTCAAAACATACTTCTGGATCACTTTTTCAGCGCAAAGATTTCTGACTTTGGATTATCCAAGTTGTTATTCTCTGATCAGTCTCGAACACATACCATGATCAGAGGAACTCGAGGATATGTGGCTCCAGAATGGTTCAAGAATGTACCTGTCTCAGCCAAAGTGGATGTTTACAGTTTTGGTGTTACGTTACTGGAAATCATTTGCTGTCGGAGAAGTGTGGAGATGGAGTTGGAGGAAGAAAGCAGAGCAATATTGACAGATTGGGCTTATGACTGCTATGTTGAAGGAAGACTAGATGTTTTGATAGACAGTGATGAAGCTGCAATGGCTGACAGATCAAGGCTGCATAAATGGTTGATGATAGCAATGTGGTGTATTCAAGAAGATCCATCAAAAAGGCCTACAATGAAGGTGGTCTTGCAAATGTTAGAAGGTCTGTTGGATGTTCCTAATCCCCCAGGCCCTTCTTCTTTCAGCATTGCAGGTACCGGAAGTTGA
>CsB-Lectin1.15
ACCATCATTTGGCATGCCAATGAAGACAACCACCCAGTCCTAGCTCCCAGAGGATCAACACTTGAACTTACTGCCACCGGTCTTCTGCTTAAAGATCCTGGAGGCCAAGCAATATGGGATGAAAAGCCCAACAAAATTGTATCAGATGCTGCCATGCTTGATACAGGTAATTTTGTGCTTATAGCCTCCGGTAACCATTCCGATTATGCTTGGCAGAGTTTTAAAAGTCCAACAGACACCATCTTGCCTACCCAAATATTGGATTTGGGTAGCGTGTTGGTTTCTAGGCTTACAGAAACCAACTTGTCCAAAGGCAGGTTTGAGCTCCATTTTTCAAATGGAAGCCTTGAGTTCATTCCTGTGGCCTGGCCAAGCCGATTCCAATACAAAAGTTATTATACCAGTAATACTTCCAGCGCTAATTCTTCTGAGTCTGGTCATCAGCTGGTATTCAATGAATCAGCTGATATTTACATAGTGAAAAATAATGGTCAAATTGTCCAATTGCCTTTGTGGGCCCAACTAAGTCCTAGAGCAGATCATTATTTTCGAGCAACATTGGACTTTGATGGAGTTTTCGCAGAATATGCTCATTCAAAGAATTCTTCTACTAACCAAGGCTGGTTTCCTACACGAACCCTTCCGGATTCCATGTGTACAAGATTAGCTACTGACATTGGGAGTGGCATTTGCGGCTTCAATAGCTATTGCTCACTTCAGAATGGGAGACCTTTTTGTGACTGCCCACCTGGGTATGTACTTGTGGATCCTAATAACAGATTCAGGGGCTGCAAGCCGAATTTCTGGCAAGGCTTTGGTCCAGATGATGGATCAAGAAATGCACAAGAGTTGTATGAAATAAGGGAATTCAATAATGTGGACTGGCCTTTAGGAGATTATGAAAGGTTGGAACCTTCTAATCAAACAGAGTGTGAAATATCTTGCTTGCAGGATTGCTCGTGTGCTGTTGCCATATATGATGGTAATAGATGTTGGAAGAAGAAATTGCCACTCTCTAATGGGTGGTTACGGGACACCGAATTTTCAAAAGTTCTTTTCAAAGTGAGGAAAGGAGATTTTCCTGCTTTTTCTGACAATTCCGGTAGTAAAAAGGAAAGAGGACCATTATTCTTATTAGGAGCTTTCCTGCTAGGCGGTTCTATATTGTGCAATGCCTTTCTGCTGCTAGCAATACTCATTTTCTTCAAGTGGCGCAGGAGAAAGTATGAAAATAATGTCCAAGATTCAACCACTTCCGCAACAAATCTGCGTTTCTTTTCCTATGACGAACTTAAAGACGCAACAGATGGGTTCAAGGAAGAACTGGGCAGGGGTTCTTTTGGCATAGTTTACAAAGGAGTCCTCAAAACTGCTTCAGGAAATGCTATAGCTGTCAAGAAACTGGACAGGTTAGCTCAAGAAAGGGAAAGGGAATTCAAATCTGAAGTGAGTGCAATTGGGAGAACTCATCACAAGAATCTAGTCCAGTTACTTGGATTCTGTGATGAAGCTCTCAACCGGCTTTTAGTATACGAATTCATGGGCAATGGCACTTTGGCAAACTTAATATTTGCAATTCCAAAACCTGACTGGAATCTCCGAGTTCGGATTTCCCTGGAAATTGCAAGAGGGCTTGTGTACTTGCATGAAGGGTGCAATGTGCCCATCATCCACTGTGATATAAAGCCTCAAAACATACTTCTGGATCACTATTTCAGCCCAAAAATTTCTGACTTTGGATTATCCAAGTTGTTACTCTCTGATCACTCTCGAACACATACCATGATCAGAGGAACTCGAGGATATGTGGCTCCAGAATGGTTGAAGAATGCACCTGTCTCAGCTAAAGTGGATGTTTACAGTTTTGGTGTTATGTTACTGGAAATCATTTGCTGTCGGAGAAGTGTGGAGATGGAGTTGGAGGAAGAAAGCAGAGCAATATTGACAGATTGGGCTTATGACTGCTATGTTGAAGGAAGACTAGATGCTTTGATAGACAGTGATGAAGCTGCAATGGCTGACAGATCAAGGCTGCATAAATGGCTGATGATAGCAATGTGGTGCATCCAAGAAGATCCATCAAAAAGGCCTACAATGAAGGTGGTCATGCAAATGTTAGAAGGTCTATTGGAAGTTCCTAATCCTCCATGGTCTTCTTCTTTCAGCATTGCAGTTACTGAAAGCTGA
>CsB-Lectin1.16
ATGGATTCTTTGGCTCTCCCTTGTCTCATCTTGCTCTGTTTTCCACTGCTGCAATTTTTATCTGCTGCCACCACCATAAATTTGGGTTCATCTCTATCCAGCACCAGTAGCAACTCCTCGTGGCTTTCACCTTCAGAGGATTTTGCTTTCGGATTTCGCCAACTCAACAACAATTCGGACCTTTTCTTGCTTGCAATTTGGTTCAACAAAATACCTGAAAGAACCATCGTTTGGCATGCCAATGGAGACAACCCAGCTCCCAGAGGATCAACACTTGAACTTACAGCCACCGGCCTTCTGCTTAAAGATCCTGGAGGAAAAACAATATGGGATGGAAAGCCCGACAAAAAAGTATCAGACGCTGCTATGCTTGATACAGGTAATTTTGTGCTTAGAGCCTCCGGTAACAATTCCGATTATGCTTGGCAGAGCTTTAAAAATCCGACAGACACCATCTTGCCTACCCAAATATTAGATTTGGATAGCGTGTTGATTTCCAGGCTTACAGAAACCAACTTCTCCAAAGGCAGGTTTGAGCTCCGTTTTTCAAATGGAAGCCTTAAGCTCATTTCTGTGGCCTGGCCAAGCCGATTCCAATACAAAAGTTATTATACCAGTAATACTGGCAGCGCTAATTCTACTGGGTCTGGTCATCAGCTTGTTTTCAATGAATCAGCTGATGTTTACATAGTGAAAGATAATGGTCAAATTGTCCAATTGCCTCAGTGGGCCAAACTGAGTCCCAGAGTAGATCATTATTTTCGAGTAACATTGGACTTTGATGGAGTTCTCGCAGAATATGCTCATCCAAAGAATTCTTCTACTAACCAAAGCTGGTTTCCTACACGAACCCTTCCGGATGACATTTGTAGAAGATTATTTAACGAAATTGGGAGTGGCACTTGCGGCTTCAATAGCTATTGCTTACTTCAGAACGGGAGACCTTTTTGTGACTGCCCACCTGGGTATGTACTTGCGGATCCCAATAATAGGTTTAGGGGCTGCAAGCCGAATTTCTGGCAAGGCTGTGGTCCAGATGATGGATCAAGAAATGCACAAGAGTTGTATGAAATAAGGGAATTCAATAATGTAGACTGGCCTTTTGGAGATTATGAAAGGTTGGAACCTTATAATCAAACAGAGTGTGAAATATCTTGCTTGCATGATTGCTTGTGCGCTGTTGCCATATATGATGGTAATAGATGTTGGAAGAAGAAATTGCCACTCTCTAATGGGTGGTTACGGGACACCGGATTTTCAAAAGTTCTCTTCAAAGTAAGGAAAGGAAATTTCCCCGGTTATTCTGACAATTCCGGCAGTAAAAAGGAAAGAGGACCATTATTCTTATTAGGAGCTTTCCTGCTAGGAGGTTCTATATTCTGCAATGCCTTTCTGCTGCTAGCAATACTTATTTTTTTAAAGTGGCGCAGGAGAAAGTATGAAAATAATGTCCAAGATTCAAGCACTTCCGAAACAAATCTGCGATTCTTTTCCTATAACGAACTTAAAGAAGCAACAGGCGGGTTCAAAGAAGAACTGGGCCGGGGTTCTTTTGGCATAGTTTACAAAGGAGTCCTCAAATCTGCTTCAGGAAAGGCTATAGCTGTCAAGAAACTGGACAGGTTAGCTCAAGAAAGGGAACGGGAATTCAAATCTGAAGTGAGTGCAATTGGGAGAACTCATCACAAGAATCTAGTACAGTTACTTGGATTCTGTGATGAAGCTCTCAACCGGCTTTTAGTATACGAATTCATGGGCAATGGCACTTTGGCAAACTTAATATTTGCAATTCCAAAGCCTGACTGGAATCTCCGAGTTCGGATTTCACTGGAAATTGCAAGAGGGCTTGTGTACTTGCATGAAGAGTGCAATGTGCCCATCATTCACTGCGATATAAAGCCTCAAAACATACTTCTAGATAACTATTTCAGCGCAAAAATTTCTGACTTTGGATTATCCAAGTTGTTACTCTCTGATCAGTCTCGAACACATACCATGATCAGAGGAACTCGGGGATATGTGGCTCCAGAATGGTTCAAGAATGCACCTGTCTCAGCCAAAGTGGATGTTTACAGTTTTGGTGTTATGTTACTGGAAATCATTTGCTGTAGGAGAAGCGTGGAGATGGAGGTTGAGGAAGAAGGAAGAGCAATATTGACTGATTGGGCCTATGATTGCTATGCTGAAGGAAGACTAGATGTTTTGGTAGACAGTGATGAACCTGCAATGGCTGACAGATCAAGGCTGCAAAAATGGTTGATGATAGCAATGTGGTGCATCCGAGAAGATCCATCGAAAAGGCCTACAATGAAGGTGGTCCTGCAAATGTTAGAAGGTCTTTTGGAAGTTCCTAATCCTCCATGCCCTTCTTCTTTCAGCATTGCAGTAACTGGAAGCTGA
>CsB-Lectin1.17
ATGGCTTTTCCTCTTCTTCATTCACTTTCAGTTCTTCTTCTGCTGCTGCAACCATTCTTAACTTTTGCTCAAACCCGTGGCAAAATAACTATTGGAGCTTCTCTTTCTGCCTCACAAAACTCGTCTTCATGGCTTTCTCCTAATGGAGATTTTGCCTTCGGTTTCCACTCACTTGACAGCAACAAAGACCTTTTCTTGCTCTCCATTTGGTATGCTAAAATCCCACAGAAGACTATAGTTTGGTTTGCAAATGGAGATAGTCCTGCAGCTTCAGGAACAAAAGTTGAGCTCACTGCTGATCAAGGCCTTGTGCTTACTAGCCCTCAAGGTCGAGAATTATGGAAATCCGATCCTATTATAGGCACTGTTGCTTATGGCTTGATGAATGATACAGGCAACTTTGTTCTGCTCAGTGACAATACAAATAAGCTATGGGAGAGCTTCAACAATCCCACTGACACCATGCTGCCTTCACAAATATTTGATAACGGACAGTTTCTTTCTTCAAAGCAATCAGATGGCAATTTTTCCAAAGGAAGGTTTCGATTCGAACTGAATTCAAATGGGAATCTTGTGCTTACTACAGTAAACTTGCCTTCTGATTATACTAATGAGCCTTATTATGAAAGCAAGACTAATGGTTCTAGCAATCAGCTTGTGTTCAATCAGTCAGGGTACATGTACATATTGCAAGAGTATGATCAAAGATTCGCTCTAACAAGAAGAGTTGAAACATCAGCTTCCAACTTTTATTACAGAGCAACAATCAATTTTGATGGGGTTTTTACTCAGTATCAGCACCCGAAAAATTCCACTGGAAATGAAGGCTGGACAGCGTTTTGGTCATTGCCAGATGATATTTGCAAAGCAAGTTTTGTTTCTACTGGCAGTGGCACTTGCGGATTTAACAGTGTTTGTAGACTAAATAATAGAAGGCCAATCTGTGAGTGTCCAAGAGGGTATACTTTGATTGATCCGAATGATCAGTATGGCAGCTGCAAGCCAAACTACACTCAGAGCTGTGTTGATGATGATGAACCCGGTTCTCCCGAAGATTTATATGATTTTGAAGTGATTACGAACACGGATTGGCCTACATCTGATTATCAACTCTTGACTCCTTTCACAGAAGAGGGGTGTAGGCAATCTTGCTTGCATGACTGTATGTGTGCCGTTGCAATTTTTCGAAGTGGAGATATGTGTTGGAAGAAGAAGCTACCGCTATCAAATGGGCGATTTGATGCCAACCTTAACGGCAAAGCTCTTATCAAAATCAGGAAAGGTAATCTCCCTCCAACAAGTCCTGATTTCCCAAGACCTAACGTAAAGAATAATCAGAAGAAAGATCAAGAGAATTTGATCATTTTGGGATCAGTACTTTTGGGTGGGTCTGTTTTTTTCAATTGCTTGTTGGTTGGAGCTCTTTGTCTTTGCTTTTTCTTTGTTTACAACAAGAAAAACAGTCAAGTTCCTTCTCATGATGGTGTTGTGGAAACAAACTTGCATTGTTTTACTTACAAAGATCTGGAAGCAGCTACAAATGGGTTCAAGGAAGAGCTAGGAAAAGGAGCTTTTGGGGTTGTGTACAAAGGAGCAATTGGTATGGCTTCTATGTATCAGGTTCCAGTTGCAGTAAAGAAATTACATAGTGTTATCCAAGATGGTGTGAAAGAATTCAAAACAGAAGTAAACGTTATCGGCCAAACTCATCACAAGAATCTTGTTAGACTGCTCGGATTTTGTGATGATGGACTGAATAGGTTGCTGGTATATGAGTTCTTGAGCAACGGTACTTTAGCTAGCTTTCTTTTTGGTGACTTGAAACCTGGATGGAGCCGGAGAACAGACATTGCTTTTGGGATTGCAAGAGGACTTTTGTATCTACATGAAGAATGCAGCACGCAGATTATCCATTGTGATATCAAGCCTCAGAATATCTTGCTTGATGATTACTACAATGCTCGAATTTCAGACTTCGGATTGGCAAAGCTTCTGCTGCTGGATCAGAGCCAAACACATACTGCTATTAGAGGAACAAAAGGGTATGTTGCACCAGAATGGTTTAGGAACATGCCCATAACAGTGAAAGTGGATGTGTACAGCTTTGGTGTTTTACTGCTAGAGATCATTTGCTGCAGAAGAAATGTAGATATGGAAGTGAATGAAGCAGAAGCACTCTTGACAGATTGGGCTTATGACTGTTACTGCGAAGGAATAACAGAAGCTCTGGTGGAATTTGATATAGAGGCCTTGAATGACAAGAAAAAGTTGGCAAGATTTGTGATGGTTGCCATCTGGTGCATCCAAGAAGATCCTTCTCTTCGGCCCACAATGAGGAAGGTTACTCAGATGCTTGAAGGGGTTGTTGAAGTGCTTGATCCACCATGTCCATGTCCATTTACTGTTGCCAACTGA
>CsB-Lectin1.18
ATGGCTTTTCATCTTCTATCCCTTCTTTTCTTGCTTCTGCTGCCGTGTCTAACAGCCGCACAAAGTAACGGAACCATAAGTATAGGTCAGCAACTCACTGCAGCTGAGAGCACGGAACCATGGCTTTCCCCTTCTAAGGATTTCGCTTTAGGGTTTCACCAACTAGACAGTAAGGATCTCTTCTTGCCTGCCATATGGTATTACAAGATACCGAGTAAAACCATAGTTTGGTATGCATCGGCAGTCAATCCTGCGCCAAGAGGATCAAAACTACGGCTGACTGCTAATAGGGGGCTGGTGCTTGAGGACCCCGAAGGTCGGGAGATATGGAAATCTGAAATCAGTACGGGACAAGCAGCTTTTGGTGTTCTTTATGATACTGGCAACTTTCTGATCGTAAATACAAATTCTGAGAGGTTATGGCAGAGCTTTGATCATCCTACTGATACCTTGCTTCCTACGCAGACAATGGAACGGGGTGGGGTCGTATCTTCCAGACGAAAGGACACTTATTTCTCTCGAGGAAGGTTCCAATTCCGTCTATTGGAGGATGGAAATGCAGTGCTTAATACCATAAACTTGGAAAGCGGCTTTGCATATGATGCCTATTTTTGGAGTAACACGTTTGATACTAACAGATCGAATGCTGGTTATCGAGTAGTCTTCAATGAGTCAGGCCAATTGTATGTTTTGAGAGAAAATAAACAGAGAGCCAGTCTTGTACCAGAAACAGTGTCAGCAAAAGAAAATTACCTCAGAGCAACTCTAAACTTTGATGGTGTTTTTATCTTCTACTCTCACCCCAAGAATAATAGCACTGGAGACGCTATCTGGTCAGTCAGTGATGTCTTGCCGGAGAATATTTGCATTAACAATGATATCCGTAAAGGATTAGGCAGTGGAATCTGCGGATTTAACAGCATCTGCAGTATCAGTGGAGCCAAAAGACCAATCTGCCAATGCCCAAAAGGGTTTTCTTTACTTGATCCAGATGATGCCTACGGAAGCTGCAAACCGGACTTCATTCTAGGCTGTGAAGAAGATGGGAAGAAATCTGGAGAAGATCTATATTATATTGAAGAGCTAAGGAACACTGATTGGCCAACATCTGATTATGAACAGATTAGTCCTTATGGCAAAGATGAATGTGTGTCATCTTGCTTGAAGGACTGTCAATGTTCTGCTGCTGTATTGAGAGATGACACCTGCTGGAAGAAGAAACTACCTCTCTCCTATGGGAAAACGGACAGGGATGAGACAGGGACAACTTTCATCAAAATTAGGAAAGTCCCTTCCGGAGGAAAGAAGAAAGTGGATGTATTAATCCCGGTGGTATCTGTACTCTTCGGCAGCTCTGCATTAATCAACTTGCTATTAGTCAGTGCATGTTGTCTAGGTTTCCTAGTTGTTAATCGCAAAAAGTTCATGAGGCCTCACCAAGAGGATCAAGGTGTCTCATATATGAATTTGCGCTGCTTTACTTATAAGGAGCTTGTAGAAGTCACTCGTGGATTCAAGGAAGAACTCGGAAGAGGAGCCTTTGGCACTGTTTATAAAGGGTTTGTGAATATGGGTTCTAGCAATCATGTTGCGGTGAAGAAGTTAAATAGTGTATTCCAAGACAGTGAAAAAGAATTCAAAGCTGAAGTGAATGGAATCGGTCAGACACATCATAAGAATCTGGTTAGACTTCTTGGGTACTGTGACGAGGGACAAAATCGACTTCTAGTGTATGAGTTCATGAGCAATGGCACCGTGGCTAGTTTCCTCTTTGGAGACTCAAAGCCGAATTGGAAACTGAGGACCGAAATTGCCATGGGAATCGCTGGAGGTCTCTTTTATCTTCATGAGGAGTGCTGCACCCAGATCATCCATTGTGATATAAAGCCTCAAAACATACTTCTCGATGATCATTACAACGCCCGGATATCTGATTTTGGATTGGCAAAGCTTTTGACGCTGGATCAGAGCCATACCAATACCGCTATCAGGGGAACTAAAGGATATGTTGCACCCGAATGGTTCAGGAATATGCCGATCACTGTAAAGGTTGATGTGTACAGTTATGGTGTGCTGCTTCTAGAAATCATTTGCCTGCGAAGAAATATAGATAACGAAATCAGCAAAGTGGATAAAGCTATTCTAACCGATTGGGCTTATGACCGCTATCAGGAAAGAACACTCGAAGCTCTGGTTGAAAATGACTTAGAGGCCATGAACAACGTGACTATGCTGCACAGGTTTGTGATGGTTGCCTTTTGGTGCATTCAAGAAGACCCGTCTCATCGGCCCACCATGAGGAAGGTTACACAAATGCTTGAAGGAGTTGTAGAAGTACCAATTCCCCCATGTCCATGGACCCTAAACATTACAAGTTGA
>CsB-Lectin1.19
ATGGCTTCTGCTAAATTGTACTTCATATTCTTACTATATCAGCTTCTATATTATTTGCATTTAGCCATTGCCCAAAACAATGGAACTGTACCTGTGGGTGCAACTCTCACAGCAGGTACTAATAGCTCTCCCTGGGTATCTCCTTCCGGTGATTTTGCATTTGGATTTCACCAGCTTGATGAAGAAAACAACAGCAATGGTCTCTTCTTGCTTTCAATATTTTACAACAAAATACCTGAAAAAACAGTCGTTTGGTACACAGACAATAAAGATCAAAATCCTGCTGTCCCAAGAGGATCACAAGTAAAGCTTACTGCTGATCGAGGGCTAGTACTCAATGATCCTCAAGGCAAACAAGTATGGAGCTCTAAAATTGATATTGGTACTGTTGCTATTGGCGTTATGAATGATACAGGCAATTTTGTGCTTGCAAGCAGCAGCTCCAGCAAGTTATGGGACAGCTTCACCAATCCTTCAGATACATTGCTGCCAGGCCAAATGATGGAGACTGAACAAGGGCTTTTTTCTCGAAAATCGGACACCAATTTCTCACGAGGACGGTTCCAATTTCGCTTGCTTGAAGACGGTGATCTTGTCCTTAATGTTGCAAATTTGCCTACTGATTTTGCCTACGATGCTTACTACACTAGTGGTACTTATGATTCTACAAACTCATCAAATTCTGGTTACCGAGTGATGTTCAATGAGTCTGGTTACATGTACATATTGAGAAGAAATAGCCAGAGGTTTGATCTTACAACAGGAAGAGTAGTGCCAGCTGCAGACTTTTACCATAGAGCAACTCTAAATTTTGATGGCGTTTTCGCGCAATATTTTTATCCAAAGAATGGTAATGGAAACTGGTCCGCTGTCTGGTCTCAGCCTGAAAATATTTGTGATAATATTTCAGGAGAATTCGGAAGTGGTGCTTGTGGATTTAACAGTATTTGCACCTTAGACGGTGATCGAAGGCCAATGTGTGAATGCCCAAAAGGGTATTCTTTGCTTGATGAGAACGAAAAGTACGGAAGCTGCAAAGCAGATTTTGAATTAAGTTGTAATGGAGGAGGGCAGGGTTATAACAAAGAATTGTTTGATTTTCATGAGCTTAAAGATACAGATTGGCCTTCGTCTGACTACGAGCATTTCAGCCCCTATGATGAAGTGCAGTGCAAAAACACTTGCTTGAGTGATTGTTTCTGTGCTGTGGCTATTTTTGGAATTGAAAGCTGTTGGTTGGTCAAGCTGCCTCTCAACAACGGCAGAGCAGATAGCAGTGTCAATCGCAAAGCTTTTATCAAATATAAAAAAGATGATGATCCTGATCCTCCATCAGTCCCTCGTCCTCCGGATCCTGAAGACAAGAAGAAAAGGAAGATGATGAATGCCACAGGATCAGTACTCTTGGGAAGCTCCGTGTTTGTGAATTTTGCAATGGTTTGTGCATTTGTTCTTGGTTTTTTCTTCATCTATAAGAAGAAATGGATAAGAAACAATCCAGGCGATGCCACCATTGAAACAAATTTGCGTTGTTTTAGCTACAAAGAGCTTGAGGAAGCGACAGATAACTTTGAGGAAGAAGTCGGCAGAGGATCTTTTGGTATTGTTTACAAAGGTGTAATTCAAACAACAAGAACAAGTACCACTGCAGTTGCAGTCAAGAAATTGGATAGAGTGTTTCAAGATGGTGAAAAGGAATTCAAGAATGAAGTTGTCGTGATTGGCCAGACTCATCACAAGAATCTTGTTAGGTTGCTGGGGTTCTGTGATGAAGGGCAGAACAGGTTGTTAGTGTATGAGTTCTTGAATAATGGAACATTAGCAAGTTTCCTTTTCGGAAACTTGAAGCCTAGTTGGAACCTGAGAACTAACATTGCATTTCAGATTGCAAGAGGGCTTCTGTACCTACATGAAGATTGCAGCGCTCAGATCATCCATTGTGATATAAAGCCTCAGAACATATTGCTTGATGATTACTACAATGCTCGGATATCCGATTTTGGATTGGCGAAGCTGTTGACACTGAATCAGAGCAAAGCTATTAAGACGGCTATAAGAGGAACAAAAGGGTACGTAGCTCCCGAATGGTTTAGGAATTCAACAATCACAGCAAAGGTTGATGTGTACAGCTTTGGTGTTTTGTTGCTAGAAATCATTTCCTGCAGGAAAAGTTTTGATATCGAAATGGGTGAAGAGTATGCAATTTTAACAGATTGGGCTTTTGATTGCTATAGAAATGGGAAATTGGATGATTTGGTTGAGGGAGACACGGAAGCCATGAATGATATAAAATGCACAGAGAAGCTTGTGATGGTTTCCATTTGGTGCATTCAAGAGGATCCATCTCTTAGACCGACAATGAGGAAAGTTTCACAGATGCTTGAAGGAGTTGTTGAAGTGGATGTTCCTCCCAATCCATCTCCATTTAGTGGCTACATGCGCTGA
>CsB-Lectin1.20
ATGACTTCTGCTAGATTGTACTTCATATTCTTATTATTTCAGCTTCCATATTTTTCACATTTAGCCATCGCTCAAAACAATGGAACTGTGCCTGTGGGTGCAACTCTCACAGCAGGTACTAGTAGCTCTCCGTGGCTTTCTCCTTCTGGTGATTTTGCATTTGGATTTCACCAGCTTGACGAAGAAAACAACACCAATGACCTCTTCTTGCTTTCAATATTTTACAACAAAATACCTGAAAAAACTGTTGTCTGGTACACAGATAATAAAGATCAAAATCCTGCTGTCCCAAGAGGATCACAGGTAAAGCTTACTGCTGATCAAGGGCTAGTGCTTAATGATCCTCAAGGCAAACAAGTTTGGAGCTCTAAAATTGATATTGGTACAGTCGCTGTTGGCCATATGAATGATACAGGCAATTTTGTGCTTGCAAGCAGCAGCTCTGGCAGGTTATGGGACAGCTTCAGCAATCCTACGGATACATTGCTGCTAGGGCAAATGATGGAGACTGAACAAGGACTTTTTTCTCGAAAATCGGAGAACAATTTCTCCCGAGGACGGTTCCAATTTCGCTTGCTTGAAGATGGTAATCTTGTTCTCAATATTGCAAATTTGGCTACTGGTTTTGCTTATGATGCTTACTACACTAGTGGTACTTATGATCCTGCAAACTCATCAAATTCCGGTTACCGAGTGATGTTCAATGAGTCTGGTTACATGTACATATTGAGAAGAAATGGCGGGAGGTTTGATCTCACAACAGAAAGAGTAGTCCCAGCAGCAGACTTTTACTACAGAGCAACTCTCAATTTTGATGGTGTTTTCGCGCAATATTTTTATCCAAAGAATGGCAATGGAAACTGGTCTGTTGCCTGGTCTGAGCCTGAAAATATTTGTGTTGATATTGGAGGAGGCTTGGGAAGTGGTGCTTGTGGATATAACAGTATTTGCACCTTAGATAGTGATCGAAGGCCAAGGTGTGCATGCCCGAAAGGGTATTCTTTACTTGATGAGAATGACAGGTACGGAAGCTGCAGGCCAGATTTTGAATTGAGCTGCTGGGGAGGAGGGCAGGGTTATAACAAAGAATTATTTGATTTTCATGAGCTTAAAAATATAAATTGGCCTCAGTCAGACTACGAGCGTTTCAAGCCCTATAATGAAGTGCAGTGCAAAAACACTTGCTTGAGTGATTGTTTCTGTGCTGCGGTCATTTTTAATGACGGTAGCTGCTGGTTCAAGAAGCTGCCTCTCTCCAATGGCATGACAGATAGCCGTATTGCTGGCAAAGCTTTTATAAAATATAAGAATAAAGGTGATGATCCTCCATCAGTCCCTCGTCCTCCGGATCCTGAAGACAAGAAAAAAAGTAAGATGATGAATGCCACAGGATCAGTACTCTTAGGAAGCTCCGTGTTTGTGAATTTTGCGTTGGTTTGTGCATTTGTTCTTGGTTTTTCCTTCATCTATAAGAAGAAATGGATAAGAAACAGTCCAGACGATGGCACCATTGAAACAAATTTGCGTTGTTTTAGCTACAAAGAGCTTGAGGGAGCTACAAATAACTTCAAGGAAGAAGTCGGCAGAGGATCTTTTGGTATTGTTTACAAAGGTGTCATTCAAACAAGAACAAGTACCACTGCAGTTGCAGTCAAGAAATTGGATAGAGTGTTTCAAGATGGTGAAAGAGAATTCAAGAATGAAGTCTTCGTGATTGGCCAGACTCATCACAAGAATCTTGTTCGGTTGCTCGGGTTCTGTGACGAAGGCCAGAACAGGTTGTTGGTGTATGAGTTCTTGAATAATGGAACATTAGCCAGTTTCCTTTTCGGAAACTTGAAGCCTAACTGGAACCTCAGAACTAACATTGCATTTCAGATTGCAAGAGGGCTTCTGTACCTACATGAAGATTGCAGAGCTCAGATCATCCATTGTGATATAAAGCCTCAGAACATATTGCTTGATGATTACTACACTGCTCGGATATCGGACTTTGGTTTGGCAAAGCTTTTGACATTGAATCAGAGCAAAACTATTAAGACGGCTATAAGAGGAACAAAAGGGTATGTAGCTCCTGAATGGTTTAGGAACTCAAAAATCACAGCAAAGGTTGATGTGTACAGCTTTGGTGTTTTGTTGCTAGAAATCATTTCCTGCAGGAAAAGCTTTGATATTGAAATGGGTGAAGAGTATGCAATTTTAACAGATTGGGCTTTTGATTGCTACAGAAATGGGAAATTGAATGTTTTGGTTGGGGAAGACAAGGAAGCCATGAATGATATAGAATGTTTAGGGAAGCTTGTGATGGTTTCCATTTGGTGCATTCAAGAGGATCCATCTCTTAGACCAACAATGAAGAAAGTTTTACAGATGCTTGAAGGAGTTGTTGAAGTGAGTGTTCCCCCAAATCCATATCCATTTAGTAGCTCAATGGGCTTATATTGA
>CsB-Lectin1.21
ATGGCTTCTGCTAGATTGTACTTCATATTCTTACTATTTCAGCTTCCATTTTATTTACATTTATCCATTGCTCAAAACAATGGAACTGTGCCCGTGGGTGCGACTCTCACAGCAGGCACTAATAGTTCTACGTGGCTTTCTCCTTCTGGTGATTTTGCATTTGGATTTCGCCAGGTTGACGAAGAAAACAACACCAATGATCTCTTCTTACTTTCAATATTTTACAGCAATATACCTGCAAAAACCGTTGTCTGGTACACAGATAATAAAGATCAAAATCCTGCTGTGCCAAGAGGATCACAAGTAAAGCTTACTGCTGATCACGGGCTAGTGCTTAATGATCCTCAAGGAAAACAAGTTTGGAGCTCTGAAATTGATATTGGTACAGTCGCTGTTGGCCATATGAATGATACAGGCAATTTTGTGCTTGCAAGCAGCAGCTCCAGCAAGTTATGGGACAGCTTCAGCAATCCTTCAGATACATTGCTGCCAGGCCAAACGATGGAGACTAAGCAAGGGCTTTTTTCTCGAAAATCGGAGACCAATTTCTCGCGAGGACGGTTCCAATTCCGCTTGCTTAAAGACGGTAATCTTGTCCTCAATATTGCAAATTTGCCTACTGGTGATGCCTATGATGCTTACTACATTAGTGGTACTTATGATCCTGCAAACTCATCAAATTCTGGTTACCGAGTGATGTTCAATGAGTCTGGTTACATGTACATATTGAGAAGAAATGGCGGGAGGTTTGATCTCACAACAGAAAGTGTAGTCCCAGCAGCAGACTTTTACTACAGAGCAACTCTCAATTTTGATGGCGTTTTCGCGCAATATTTTTATCCAAAGAATGGTAATGAAAACTGGTCTGTTGCCTGGTCTGAGCCTGAAAATATTTGTGTTAATATTGGAGGAGAAATGGGAAGTGGTGCTTGTGGATTTAACAGTATATGCTCCTTAGATAGTGACCGAAGGCCAAAGTGTGCATGCCCGAAAGGGTATTCTTTACTTGATGAGAATGACAGGTACGGAAGCTGCAAGCCAGATTTTGAATTGAGCTGCTGGGGAGGAGGGCAGGGTTATAAGAAAGAATTGTTTGATTTTCATGAGCTTCAACTTACAAATTGGCATCTGTCAGACTCCGAGCGTTTCAGGCCCTATAATGAAGTGCAGTGCAAAAACTCTTGCTTGAGCGATTGTTTCTGTGCTGCAGTCATTTTTCAAGACGATTGCTGCTGGTTCAAGAAGCTGCCTCTCTCCAATGGCATGACAGATGGCCGTCTTACTAGCAAAGCTTTTATGAAATATAAGAATAAAGGTGATGATCCTCCATCAGTCCCTCGTCCTCCGGATCCTGAAGACAAGAAGAAAAGGAAGATGATGAATGCCACAGGATCAGTACTCTTAGGAAGCTCCGTGTTTGTGAATTTTGCATTGGTTTGTGCATTTGGTCTTAGTTTTTTCTTCATCTATAAGAAGAAATGGATAAGAAACAGTCCAGGAGATGGCACCATTGAAACAAATTTGCCTTGTTTTAGCTACAAAGAGCTTGAGGAAGCTACAGATAACTTCAAGGAAGAAGTCGGCAGAGGATCTTTTGGTATTGTTTACAAAGGTGTAATTCTAACAACAAGAACAAGTACTACTGCAGTTGCAGTCAAGAAATTGGATAGAGTGTTTCAAGATGGTGAAAAGGAATTCAAGAATGAAGTCGTCGTGATTGGCCAGACTCATCACAAGAATCTTGTTAGGTTGCTGGGGTTCTGTGATGAAGGGCAGAACAGGTTGTTAGTGTATGAGTTCTTGAATAATGGAACATTAGCAAGTTTCCTTTTCGGAAACTTGAAGCCTAGTTGGAACCTGAGAACTAACATTGCATTTCAGATTGCAAGAGGGCTTCTGTACCTACATGAAGATTGCAGCGCTCAGATCATCCATTGTGATATAAAGCCTCAGAACATATTGCTTGATGATTACTACAATGCTCGGATATCCGATTTTGGATTGGCGAAGCTGTTGACACTGAATCAGAGCAAAGCTATTAGGACGGCTATAAGAGGAACAAAAGGGTACGTAGCTCCTGAATGGTTTAGGAACTCAACAATCACAGCAAAGGTTGATGTGTACAGCTTTGGTGTTTTATTGCTGGAAATAATTTCCTGCAGGAAAAGTTTTGATATTGAAATGGGTGAGGAGTATGCAATTTTAACAGATTGGGCTTTTGATTGCTACAGAAATGAGAAATTGGATGATTTGGTTGAGGGAGACATGGAAGCCTTGAATGATATAAAATGTGTAGAGAAGCTTGTGATGGTTTCCATTTGGTGCATTCAAGAGGATCCATCTCTTAGACCAACAATGAAGAAAGTTTTACAGATGCTTGAGGGAGTTGTTGAAGTGAGTCTTCCCCCAAATCCATATCCATTTAGTAGCTCAATGGGCTGA
>CsB-Lectin2.1
ATGTTAGACAATTTGATTAGTGACAGTCAAGGAGACACTCTTGTTTCAAGTGGGAACAAATTTGAACTAGGATTCTTCACTCCTAACGGCAGCGCTGCTCACAGAAGATATGTAGGAATATGGTATTACCGGTCTAATCCACAAATAATTGTATGGGTTGCCAATCGGGACAGTCCAGTTTTAGATGATAGTGGAGTTCTTTCCATTGCAGGAGATGGCAACCTTAAAGTGTTCGATGAAAATGGGAGAACTTACTGGTCGACAAATCTTGAAGGATCGCCTTCTATGAACAGAACAGCAAAAATTATGGACAGTGGGAATCTTGTCATCAGTGATGAAGATGAAGAGAATCACTTGGGGAGGATCCTATGGCAGAGTTTTGGTAATCCAACTGATACATTTCTTCCAGGCATGAAAATGGATGAAAATATAATATTGACTTCATGGACAAGTTACGATGATCCATCCCCTGGGAACTTCACTTTTCAGCTGGATCAAGAAGGAGATAGCCAGTTCGTCATTTGGAAAAGATCAATGAGGTACTGGAAGAGTGGAGTTTCAGGTAAATTCATAGGTTCTGATGAGATGCCTTCTGCATTGTCCTACTTGCTATCAAATTTCACCTCAAGTATCCAAAATATCACTGTGCCTTACCTCACTTCAGCATTATACAGTGATACAAGGATGATAATGAGTTTTACTGGCCAGATTCTGTATTTTAAGTGGAAAAATGAGAAGGATTGGTCTTTAATTTGGGCACAGCCGAGAGACAGCTGCAGTGTCTATAATGCTTGTGGAAATTTTGGCATCTGTAATAGTAATAACAAGGTGTTGTGCAAGTGTTTACCTGGGTTTGATCCTAGCTTGCCAGATAACTGGAATAATGGAGACTTTTCTGGTGGATGCTCCAGAAAGTCAAAAATCTGTTCCAAAACTGCTGAGAGTGATACATTCTTGAGTTTACGAATGATGAATGTAGGGAACCCTGATTCTCAATTTAAGGCTAAGAATGAAATGGAATGCAAATTAGAGTGCCTCAATAACTGCCAGTGCAAAGCTTATTCCTATGAAGAAGCTAAAATCACACAACGGGGTGTTACTGATGGCAATGCTTGCTGGATTTGGTCTCTGGATCTCAATAATCTCCAGGAGGAATATGAGGGCGGTGGTAGCCTCTATGTCCGTGTGGCAGGCCAAGATGTAGAACTAATGCCAAGAACTTGTGAGATCTGTGGCACAAACCTGATTCCTTATCCCCTTAGCACTGGTCCAAAATGTGGTGATGCTGCTTACTTTAACTTCCACTGCAACATCTCCACAGGCCAGGTTAGCTTTCAGGCACCTGGTGGCACATTCAAAGTCACAAGAATCAATCCAGAAACTCAAAAATTTGTCATCCAAACCAAAGTTGGAGAGAATTGTGAAGGAGGCAATTCAAGAGCCGAGTTTTTGCATCTTGACCAGTCTTCACCTTTTCATGTCACTGGCTGGTGCAATGCAGATCCACTTGCAGGTACTAATGAAGTGGAGATATTATGGGAACCATCACCAGAGCTGACTTGCTCGTCATCTGCAGACTGCAAGGGATGGCCAAATTCTTCATGCAATGAAACAAGAGATGGGAAGAAAAGGTGCCTTTGTGATAGAAGCTTTCAATGGGATAGCGCAAGTTTAAGTTGTAGTAAAGGTGGTGACAGGAAGCACAGGTATGGGGTTTCAAGAGGAAAAATGCCTTTGTCTCTGACAATTCCAATAACTTTTATAAGCATAATCGTTTTAGTTAGCCTTGCGAGCACCATTCTTTACATGTATGTGCAAAGAAGAAGAAGAAATGCCGAGGGACATGGAAACAGGGGAGACATTCAGAGAAATCTGGCACTTCACTTGTGTGACAGTGAGAGACGTGTCAAAGACTTGATCGACTCAGGACGGTTCCAAGAAGACAATGCAAAAGGCTTAGATGTACCATTTTTTGATTTCGAGAGCATACTAGCCGCTACAGATTACTTCTCAAACACAAACAGGCTAGGGCAAGGAGGGTTTGGGGCTGTTTACAAGGTAATAACACCCATTATTGAAGTTTTTTGTCAACTAATTTACAATTTAGTATTGTCTAATGTGGGATTGTACTATCAGGCTAAATTCCCAGGAGGACAAGAAATTGCAGTAAAGAGACTCTCCAGTTGCTCTGGACAAGGCTTAGAGGAATTTAAAAATGAGGTGGTGTTGATTGCCAAACTTCAACACCGAAATCTTGTAAGACTTCTGGGCTATTGTGTTAGCGGAGATGAGAAGATGTTACTCTACGAATACATGCCTAACAAAAGCTTGGACTCCTTCATATTTGGTTAG
>CsB-Lectin2.2
ATGGCCATCAAATCAACAACAAAGAATAATCACACCCTTTTGAGCTTGATTTCATTCTTATTAGTACTGTTACCAGGGCTTTGCTACTGCCAGACAGACAAATTACAACAAGGGCAAGTCCTGAAAGATGGGGAGGAGCTTGTTTCAGCTTTTGGCAACTTCAGGTTGGGATTCTTTAGCCCTTACGGCACGAGAAACCGTTACTTGGCAATATATTACAAGAAGCCTAGAGATAGAGCTGCCGATGTCTCATTCGACAGTTATAGCAGGTGTAGACCTGTTTGCTATGCAATTGGGAATCGACCAAGGAAATATCCATACAGCCCAGCAATAAAAAAGCAGCCAGTTTGGATTGCCAACCGCGAGACCCCAGTCTTACGAAATGAATCAGCAAGTCTTATTATAGATAGTACTGATGGAAATTTGAAAATTTTACGCAATGGAAAAAATCCCATTGGGATAAGTTCAGTTCGAAGAGCAGGTAATACAACGAGTGCTACTCTACTGAAAAATGGCAATTTGGTGCTATATGAGATGAATTCGGATGGATTATCTATAAGGAGGGGGCTTTGGCAAAGCTTCGATTATCCGACTCACGCACTTCTGCCAGGGATGAAACTGGGGATTAACTTGCAAACGGGGCATCAATGGTTTCTCCAAAGTAGCGAATCTGCCGAAGGTTCATACCGTCTTGGTCTTGGGACCGACCCCAATATGACAAGCAAGTTAGTCATTTGGAAAAATGATAAAGTTGTTTGGACAAGTGCTATTTGGCTCAACAACTCCTTACCTTCCTATACTCGAAGCAGTGATGATGAAATCAACAACTCCTTACCTTCCTATACTCGAAGCAGTGATGATGGAATCAACAACTGCTTACCTTCCTATAGGGGGAGCCGTGATGATGATAGCAACTACTGCTGCAATCCAGCGATATTTGATTATGGATTCTATAACTTCAGCTACACTTCAAATGAACAAGAGAGATACTTGACTTATTCTGTAAATGAAGATCTATTGCGGGAACTTGGACACAACGTGTCGCTTCCCATCATATTTGGGAACAGAAAAACACAAGTTCATAATGATCAAACCGTGAAGCGTGACTTGAAGATATTTGATTTCCAAACCATTGCTGCTGCTACCGACAACTTCTCACCTGCCAATAGGCTTGGACAGGGTGGTTTTGGTCCTGTTTATAACGGGAAGCTACTGGATGGGCAAGAAATAGCAATAAAGAGACTCTCAAAAAGTTCGGGACAGGGAATAGTGGAGTTCAAGAACGAAGCTAAACTCATTGCAAAACTTCAGCACACTAATCTTACAGATTCTAGTAGAAAAAGTTTATTAGATTGGAAGAAGCGCTTCTACATAATTGAAGGGATCGTTCAAGGGCTTCTATATCTCCATAAATATTCAAGATTAAGGGCTATTCATAGAGATTTGAAAGTAAGCAATATCTTACTTGATGAACAAATGAATCCGAAAATATCTGATTTTGGCATGGCTAGAACTTACGCGATGAATGAACTGGAAGCAAATACAAACAGAATTGTTGGAACGCATGGCTATATGTCTCCAGAGTATGTGATGAATGGCATTGTCTCAATGAAATCTGATGTGTATAGCTTCGGAGTTTTGGTACTGGAAATTGTAAGTAGCAAGAAGAACAACGGTTCTTATGACACAGAACGCCCACTCAACCTAGTCGGCTATGCCTGGCAGCTATGGAATGAAGGCAAAGCTTTGGAGTTAATGGACCCAACATTGGATGAATCATGCTCTTCCGACGAAGTTATGAGATGTATTCATGTGGGTCTTTTGTGTGTTCAAGACCGAGCAGCTGATAGACGAACAATGTCGGATGTGGTTTCCATGCTTACCAACGATACCATGGCTCTGCCTAAACCAAAGCAACCGGCATTTTTCATTAATATTTCTTCTGATTATGAAGAGCCAGACGTTACTGAAATCAAGTTAGAAGTTTGTTCTGTGAATGATGTGACGATATCAAGGATGGAAGGTAGATGA
>CsB-Lectin2.3
ATGCTGCTGGTTTCAGCGTTTGGGAACTTCAAGTTGGGATTCTTCAGCCCTGCGAGCTCTACTACGACAGAGCGCTACTTAGGAATATGGCACGATACGGCTCCAGACACTTTGGGCTGGTATTTCCGACCTTTTTTGCCTCGTTATCAAACTGATGAGCCTATATGGATTGCAAATCGGAACACCCCAATCTTAGATCAGTCCGGAGTTCTTACAATAGACAGCATCGATGGCAATTTGAAAATTTTACACAATGGGGGAAACCCTATTGCTGTAAGTTCAGTTGAAGGAGCTAGTAACAATACAAGTGCTACATTGCTGCAATCTGGCAATCTAGTCCTACGGGAAATGGACACAGATGGAACTATAAAGCGAGTGCTGTGGCAAAGCTTTGACTATCCGACTGATACACTTCTTCCAGGAATGAAACTGGGAATTAACTTGCAAACGGGACATCAATGGTTTCTCCAATCATGGCTTGATTATTCCTCTCCTGCTCAAGGCTCATTCACCTTAGGAATTGAACCCAATGCCACAAACCAGTTGATCATCAGATGGCGACGAGAAACGATCTACTGGACTAGTGGGCTTTTGCTTAATGGGAACTTCAACTTCTCTCGTTCGTGGAATCTTAGTTTTAGTTACACTTCAAATGAACAAGAAAAGTACTTCGAGTATTCTTTAAATGAAGGGGTCACTTCATCTGTATTCCTAAGAATTGATCCGGAGGGTGCACTCTCGGACAGCAGAGGATCGTTTGCTCCTTGCACTTACGGAGGATGTTGGAATCAGCTTCCACGTCCAATCTGCAGGAAAGGCACTGGTCCAGAAAATTTCCAGAGCAAAGTTGGGCTCATATCGGAACATGGATTCAAGTTCAAAGAAAGTGACAACATGTCCTCTACTGACTGTCGAGCCAACTGCTTTTATAATTGTTCTTGCATTGCCTTTGCTACCGGTACCAGTGAATATACAGATAAGCAGGCTTATTGTGAGATTTGGAGTGAAGGGACAGAGTTTACAGAGATTGCCTCGAACAATTCAAGAGAAATATTCATCCTCGCAATCAAAGAAGAGAAGTGGTGGCGTTCACTAACCATTGCTATAGGAGTAGTTTTGGGGATACCCTTGTTGTGCTACTTGTGCTATGTGACATGGAGAAAACTCAAGGCAAAAGATAACGTGTCACTTCTTCCGACATATGGTAAAAGAAAATCACCAGAGAAAGATCAAAGCATTAGCCACGAGCTGAAGATATTTGATTTTCAAACCATTGCAGCTGCTGCAAACAATTTTTCTACTACAAATAAGCTTGGCGAGGGTGGCTTTGGTCCAGTTTATAAGGGGAAATTAGCAGATGAGCAAGAAGTAGCAATAAAGAGACTTTCTAGAAGTTCGGGCCAAGGAATAGTGGAGTTTAAGAATGAAGTTAGACTCATTGCAAAACTGCAGCACACGAACCTTGTTAGGCTCTTGGGGTGCTCTCTCCATGGAGAAGAAAGGCTCTTAGTTTATGAATTCATGCCAAACAAAAGCTTGGATTTCTTTCTTTTCAACTCTGGTAGAAAGAACGTATTGAATTGGGAGAAACGTTTCATTATAATTGAAGGGATCTCACAAGGGCTTCTATATCTTCACAAGTATTCAAGATTAAGAGTGATTCATAGAGATTTGAAAGCTAGCAACATTTTACTTGATGACAAAATGAATCCTAAAATTTCTGATTTTGGAATGGCTAGAATCTTTGAGGTGAATGAATCAGAAGCAAACACAAAGAGAATTGTTGGAACATATGGCTATATGTCTCCAGAGTATGCCATGAGCGGAATTGTCTCAATAAAAACAGATGTATTTAGTTTCGGAGTCTTGGTACTGGAAATTGTGAGTGGCCAGAAGAACCATACACGCCATCATCCAGATCGCCCACTCAACCTTATAGGATACGCATGGCAGCTGCTGAGCGACGGCAAAGGTTTGGAGCTAATAGACCCATCACTGGAACAACCATGCTCTGCTAATGAAGTGATGAGATGCATTCATGTGGGTCTCTTGTGCGTACAGGACCAGGCAATGGATAGACCCACAATGCCTGAAGTTGTCTGCATGCTTCAAAATGAAACAATGCCTCTGCCTCCACCAAAACAACCTGCCTTTTTCATCAACGCTAATGCTGATGATCAAGTGCCGGAAGTTCCGGATAATGAGGTTGCAAAATTTTCAACAAACGATGTAACAATGACAACGATGGAAGCAAGATAA
>CsB-lectin2.4
ATGGGCATCAAACAAAGAATTGACCTCCTTATCAGCTTTTCATTCTTTGTTCTCTTGACGGGGCCTTGCTATTCCCAGACTGACACATTACTTCTAGGCCAACTTCTCAAAGATGGAGATGAGTTGGTTTCAGCTTTTGGCAACTTCAGGATGGGATTCTTTAGCTACATGTCCTCAGGAGATCGGTACTTAGGAATATGGTACCATAGGCCTACAGATCCATCTGATTCGCACTGGTCCTACGGGTCCCCAAAAATAAATCAACCAGTGTGGGTTGCCAACAGAAACACCCCAATCACTGATAAATCCGGAAGCCTTACAATAGACAGCAGAGATGGCAATTTAAAAATTTTACGCAAAGGTGGAAATTCTATTGTAGTAAGTTCGGTTCAAGCAATGGGTAATACAAGTGCTGCTTTATATGAAACTGGAAATTTTGTATTATATGAGATGAATCCAAGTGGATCTATGGAGCGGGAGCTGTGGCAGAGTTTTGACTATCCAACTGATATTCTTCTGCCAGGAATGAAACTGGGACTTAACTTGCAAACTGGGCACGAATGGTTTCTCCGGTCGTGGACATCAGAGGACTCTCCTGCTGAAGGGGAATTTACCCTCAACATTGATCCAAATGTCTCAAACCAGTTGATAATCCAGCGGAGAGGGGAAGTCCTATGGACCTGTGGCCTTTTCCCACACTGGCGAGCTGTTGACCTTGATTCCGACTTCCACTTCAGCTACACTTCAAATGAAAAAGAAAGATATTTCAATTATTCTCTAAACGGAAATTTTACTTCATTTCCAACACTTCAAATTGACTCCAAAGGTTCACTTACAGTTACAGGTGCTCTTCCTATTTCGTGTCCTGGCTCTGAGGGATGTGTGAGGCTTTCCAGCTGCAAAGGATATTTTCTGGATGATTTTGAGTTGAACTGGGCACGGAAGCGGGGTTTCATGTCCGTGGATGGGTTCAAGTTCAAAGGTAGTAACAACATGAGCAGAGACGATTGTGCAACCAAATGCTTGAGTAATTGTTCCTGTATTGCCTTTGCAATCACAAATAAAAATAACAATACTGCCTGTGAGATCTGGAGCAGAGGGTCAAAGTTCATAGAGGATAATAATAATACAGATGCTCGCTACATAAGCGTGTGGGAACCCAAAGGCATTGAAGAAAAGAAGTGCTGGCTGTGTCTAATCATTCCACTGGCAGTAGCTCTACCTGTGGGGATCCTGTCATGTTCATTATGCTTTCTGGCAAGGAGAAAATACAAGGCAAATGAGAAGTGGTGGATTTCATTAACCATTGCTATATCAGCAGCTTTAACATTCATACCTTTGCTGAGCTACTTATGTTATCTGATTTATGGAAAAATCAAGACTAAAGTGGAACGAATTATGAACCAAAAGAAGCTGTTACGTGAACTCGGAGAAAACCTGTCGCTTCCCTCAACAAATGGCGATGGAAAAAGAAAGGGAAATGACCATAACAGCATGAAATACGGATTAGAGATCTTTGATTTTCAAACAATTTCTGCTGCTACAAATAATTTCTCAGCAGTAAATAAGCTTGGAGAGGGTGGTTTTGGTCCAGTTTATAAGGGGCAACTGCTAAATGGACAAGAGGTAGCAATAAAGAGACTCTCAAGAAGATCTGGACAAGGAATAGTGGAGTTCAAGAATGAAGCTAAACTTATTGCGAAACTCCAGCATACAAATCTGACAGACTCTAGAAGAAACAACCGACTGAATTGGGAAACACGCTTCAGTATAATTGAAGGGATTGCACAAGGACTTCTTTACCTCCATAAGTATTCAAGGTTAAGAGTGATTCACAGAGACTTGAAAGCAAGCAACATTTTACTAGATGACCAAATGAATCCAAAAATCTCCGATTTTGGTATGGCTAGAATTTTTGGATTGAATCAGTCAGAAACAAACACAAACAGAGTTGTTGGAACATATGGCTATATGTCTCCGGAATATGCGATGAGTGGCGTTGTCTCAATCAAAACTGATGTGTTTAGCTTTGGAGTCTTAGTACTGGAAATTGTGAGTGGCAAAAAGAACAACGGTTGCTATCGTACAGATCATCCACTCAACCTTATAGGATATGCATGGCAACTGTGGAATGAAGGCAAAGTTTTAGAGCTAGTAGACATTGCATTGGAAGGATCATTCTCTCCCAATGAAGTACTGAGATGCATTCATGTGGGACTATTGTGTGTGCAAGACCAAGCAACGGATAGGCCTGCAATGCCCGATGTTGTTTCCATGCTCGCGAATGAGTCTCTTTCCCTGCCTGCACCAAAGCAACCAGCATTTTTCATCAATATTACCGCTGAAGAACCACCAGTTTCTGAAAGTAACGCAGAATGTTGTTCAATAAATAATAGTGACAAATTACAGCAAGGTCAAGTGCTTAGAGATGGGGATCAGCTGGTTTCAGCTTTTGGAAGATTCAGATTGGCATTCTTTAGCCCTCGTTCTACGACAAAACATTACCTAGGAATATGGTACGACAAGTCTGAAGATGAGCTTCTTGTTTGGGATGCCAACAGGGATACCCCTGTCTTAGATAAATCTGGAAGACTTGTGAAAACAGATGGAACTATAAAGCGAGTTCTGTGGCTAAGCTTTGAGTATCCAGCTGATACACTTCTTCATGGAATGAAGCTAGGAATTAACCCGAAAGGGCAAGTCTTGGCAGATAGCAGGCCTTTGCTAAGTGATAATTTCTCCCCCCATTACTTTGACAACTTTAATTGGTCAATACTTAGTTCCAGCTACTACTTTAGCTACAGTTCAAATGGAAAAGAAAAATACTTCAGATACTCCGCCCTTGAGGGCTTGCAACCATTTTCATCAATGAGAATTAATCCTGATGGTGTATTCGAGACTTACTTGGGAGCGCTCTCCTCAGCTATCAATGATCCTGTCTGCAGTACAGGTTACTCTTCTGTTTTCAAGATCAGCCCGGCTGCTATTATGGAAAATGGATTCATATTCAAAGAAGATAACATGACTTTGGATGACTGTAAAATGAGGTGCCTGTAG
>CsB-Lectin3.1
ATGATTTCAGTAGCTATTGTTGTGTTATTATCATCTTGTTTTTATTCAGATTTCGGCACTGCTACTGCTACAGATACAATCACATCTTCTCAGTTCATCAGAGATCCCGAATCGATTATCTCCAGTGGCAGTAAATTCAAGCTTGGGTTTTTTAGCCCTGATGGTAATTTTACCAATCGCTATATTGGAATTTGGTACAATAAAGGAGGATCTGCAAATAAAACTGTCGTATGGGTTGCTAACAGAAACAAGCCTCTCATTGATTCATCCGGGATTTTTACAATTTCGGAAGATGGCAACCTTGTTGTTCTGAATGGAAAGAAACAGGTTCATTGGTCATCAAACGTTTCAAGTTTAGCAAACAACAGTAATACAAGAGCTCAGCTTCTTGATTCCGGAAATCTTGTCTTGCATGATAACATTAGCCAAGTTAGCATATGGGATAGTTTCCAAGAACCTACCGATACATTCTATTCAGAAATGAAAGTTAGCACAGATCTAAGAACAGGTAAGAAAGTGCAGTTGACATCATGGAGAAGCCTTTCTAATCCATCCATTGGAAGCTTCTCAGCTGGCCTTGACTCCTTTACCATTCCTGAAGTGTTCATCTGGATTAATGGTACCCGCCCGTATTGGAGGAGTGGTCCATGGAATGGTCGCTACTTTATTGGGATTCCGGATATGAATTCTGTTTATCTTGATGGATTTAATCTTGGAGAGGATCACCAGAAAGGAACTCGTTATCTCACTTTCGCCTTTGCAGACAATGATGTGTTTTTCGCCTTGACTCCTCAGGGGAATCTGGAAGAAAGAGCTTGGGTCGACGGCAAGGCTCATTTGAAGATTTATTTTTTCTACCCGACAAACGACTGCGATGTTTATGGCAAGTGTGGGGCTTTCGGAAGCTGTAATTCACAGAAAATACCAATTTGTAGCTGTCTGCTAGGGTTTGAACCAAAGAATGCAGAGGACTGGAACAGAGGAAACTGGTCTGGTGGTGAAGTTGAGGGGAAACAAGATGGGTTCTTTAAGCTAGAGACTATGAAGGTGCCTTACTTTGCTGAGCGGTCCTCTGCCAATGAAGATAAATGCAAGGACCAGTGCTCGAACAATTGTTCCTGCAAAGCATATGCTTATGAGATTGGCGTTGGTTGTATGATATGGACTCACAATTTAATCGACATTCGGAAATTACCCTCTGGTGGGACAAATCTTTATATTCGTGTGGCACATGAAGAACTTGACCGAAAAGATATGAAACTGGTTATCATACTATCAGTGATCGTAGGAATAATTGCCATTGCAATTTGTACATTTTTCGCGTGGAGATGGTTTGCTAAACGAAAGGCAATGAAGGAAAATTCCAAGGTGCAACGACTTGATTTGGGAGAAGCATATGCAAATTTTTCTACTGAAAAAGTGAACCCAGCTAGACTACAGGATTTACTAGTGTTCAACTTTGAGGAGCTGGCTAATGCAACTAACAACTTCCAGTTAGCGAATAAACTTGGGCAAGGTGGCTTCGGTCCAGTTTACAAGGGAAAATTGCAAGATGGACAAGAAATAGCAGTGAAAAGACTATCCAAAGCATCCGGACAAGGGCAGGAAGAGTTTATGAATGAGGTTATGGTAATTTCTAATCTACAGCATCGAAACCTTGTTAGACTCCTCGGATGTTGTGTTGAAAGAGAAGAAAACATGCTGATTTATGAATACATGCCCAATAAAAGTTTGGATTCATTTCTATTCGATCCACAAAGACAAAGTCTTTTAGACTGGCCAAAACGCTTCAACATCATTAAAGGAATTAGTCGAGGTCTCCTTTACCTTCACCGGGATTCTAGGTTGCGGATCATACATAGAGATCTAAAGGCAAGTAACATCTTACTAGATGATGATCTGAATCCTAAAATTTCAGATTTTGGCCTGGCAAGAATTTTCGGAGGCAATCAAGATCAAGCCGCCACTAAGAGGCTAGTTGGGACATATGGGTACATGTCACCTGAATATGCAATGGAAGGAAGATTTTCTGAAAAATCAGATGTCTTTAGTTTTGGAGTATTGTTATTAGAGATTGTTAGCGGGAGAAAGAACACAAGTTTTTACCATGAGGAGTTTGAGTTGACTCTTCTAGGCTATGCCTGGAAATTGTGGAATGACAACAATGTAATTGATTTGGTGGATCCACTTATATCCGAATCTGGCTTCAAAATGGAGATCATAAGGTGCGTAAATGTGGGATTGCTTTGTGTGCAAGAATTCGTAAAGGACAGGCCAAACATGCCAACCGTTGTATCAATGCTTAATAGTGAAATTAAGGACCTCCCTGCTGCAAAACAACCAGCATTTACAGTTAGGCGGGGTGCCTATGATTCGGCGTCATCTTCTAACCAGAACCAACAAATATGTTCTATTAACGATGTTACTGTTACACTCATGGAAGGCCGTTAG
>CsB-Lectin3.2
ATGATTCCAATAGCCCTTCTTATTATCTTGTTATCTTGTTTTTGTTTAGATTTCGCCGTTGCTATAGACAGCAGCATCACATCTTCTCAGCTCATCAGAGATCCTGACGCCATTTTGTCAAATGGCAGTAACTTCAAGCTGGGGTTTTTTAATCCTGCCGATTCTCCCTATCGCTATATGGGTATTTGGTACGACATGCCATCTGAAAAAGCTGTCATATGGGTTGCTAACAGAGACAACCCTCTCAAAGATTCCTCCGGGATTATTACCATATCCGAGGATGGCAACCTTGTCCTTGTAAATGGACAGAAAGAGGTTCTTTGGTCATCAAACGTTTCGAATTTAGTCAATAATAGTACAAGTGCTCAGCTTCTAGATTCTGGAAATCTTGTCCTACGTGACAACATCAATAGAGCTATCGTATGGGAGAGTTTCCAAGAACCAACTGATTCATTCTTGCCCGGGATGCACCATGGAATCGATCAAAGAACGGGCAAGAAAGTGCAGTTGACATCATGGAAAAGCCTTTCTGATCCATCCACTGGAAGCTTCTCAGCTGGCCTTATTCATCAAAACATTCCTGAAATATTCGTCTGGAATGTTAGTCGCCCGTATTGGCGGAGTGGCCCCTGGAACGGTCAGATCTTTATTGGAATTCCTGAATTGAAGTCTGTTTACCTTTTTAGACACAACTTCACTTTTGGGTTTGCAAATGATTGGACGTTTTTCGCCTTGACTGCACAAGGAATTCTGGAAGAAAGAATTTGGATCAAATGGAAGGATAATTGGGAGGTTGGCTTCTTGAACCTGAGAACTGAGTGCGATGTTTACGGCAAGTGTGGGGCATTTGGAATTTGTAATTCGCAGGAAAAGCCAATTTGCAGCTGTTTGGAAGGGTTTGAGCCGAAGAACGCAGAGGAATGGAACAGAGGAAACTGGACTAGTGGTTGCATCCGAAGGAGTAAACTGCAGTGTGAAAGGAGAAACATAACTGGTAAAGTTGGCAAAGAAGATGGTTTTTCGAAGCTAAACAAGATGAAGGTGCCTGACTTTACAGAGTGGACGTCACCTGCTACCGAAGACGAATGTAGAGAGCAGTGCTTGAAAAATTGCTCCTGCATAGCGTATGCTTTTGATGGTGGCATTGGTTGCATGGTATGGAGGAGCATCAACTTAATTGACATTCAGAGATTACCCTTTGGAGGGACAGATCTTTATATCCGTGTGGCAAATTCAGATGTTGATGAAAAAGGCAAGAAAGATGTCTTCGTATCACCGTTGATTAAAGGAATGTTTGCCCTTGCAATCTGTACACTTTTTTTGTGGAGGTGGATAGCTAAACGTAAAGCAGAAGTAATTGCAAAATTATCAGCCACAAATGTGAACACGGTCAAGCTACAGGATTTACCACTATTCCAATTTGAGGAGCTAGCAACTGCAACTAACAACTTCCAGTTAAGCAGTAAACTTGGGCAGGGTGGTTTTGGACCAGTGTACTGGGGAAGATTGAAAGATGGACAAGAAATAGCTGTGAAAAGACTATCCAAAGCATCCGGTCAAGGATTAGAAGAATTTATGAACGAGGTTATGGTAATTTCTAAACTACAGCATCGAAACCTTGTTAGACTTCTTGGATGCTGTGTTGAAGGTGAAGAAAAGATGCTGATTTATGAATACATGCCGAATAGAAGTTTGGATGCTTTGCTATTTGATCCACTCAAAAAAGAACGTTTAGACTGGAGAAAGCGCTTCAACATCATTGAAGGAATTAGTCGAGGTCTACTTTACCTTCACAGGGATTCTAGATTGCGCATTATTCATAGAGATTTGAAGGCAAGTAATATCTTGTTGGATGAAGAACTAAATCCAAAAATTTCGGACTTTGGCATGGCAAAGATTTTCGGAGGCAATCAAGATCAAGCGGACACTGGGAGAGTTGTTGGGACATTCGGATACATGTCTCCTGAATATGCAATGGAAGGCCGATTCTCTGAGAAATCAGATGTCTTTAGCTTTGGAGTATTGTTATTAGAGATTGTTAGTGGAAGAAAGAACACAAGTTTTTTTGAGGATGACTTGACAATTCTAGGCTATGCCTGGAAATTGTGGAATGAAAACAAAATACTGGCTTTGGTTGATCCGTTTTTATCCGAATCAAGCTTTCAGTTGGATATGATCATAAGATGCATACATGTGGGATTGTTGTGTGTGCAAGAATTGGTTAAGGATCGACCTAACATGTCAACTGTTGTATCAATGCTTAACAGTGAAATTAGGGATCTTCCATATCCAAAAGAACCAGCATTTACAGAAAGACAGGGTGCCGATGATTCAGAGTCTTTTAAGCAGATCCAACAACGTATTCTTTTAATGATATTACTTTTACACTCACAGCAGGCCGAGATTAGGAGAGGCAGCCTTTGGTGA
>CsB-Lectin3.3
ATGGACATTATCAGCAACAGCAAGCACCCTGTTAGTGTTATTCTTCTTTCATTCTTTCTTATTGTATGTTCACTTGCTCATTTTGGCCGTGCAGTCAATACAATTACAAAAGGCCAGTCGATCAAAGATGGTGAAAGCTTGATTTCCAACGGCGAAATCTTTGAGCTGGGGTTTTTCAGCCCTGAAAATTCTAGTCTAAGGTATGTGGGTATATGGTATCACCAGATTGATGAAAAAGCTGTTGTTTGGGTTGCAAACAGAAACAGGCCAATTTCTGATGAAAGGGGAACTCTGACAATTGGTAATGATGGCAATTTGATGGTTTTAAATGGGAATAGCATTGCGGTTTGGTCATCTAATGCTTCAGTTGTGTCAAACAACACGGCAGCACTACTCGAGGATGATGGAAATCTTATACTTACCAACAGCGAGGACATTGGTAATCTTGGTAAGGCCTACTGGCAGAGTTTTAATCATCCAACGGATACGCATCTTCCAGGCATGAGAGTTGGGGTAAATTCCGCATTGGGAGAGAACCGTGTTTTCACTTCCTGGAAATCTGCCAGTGATCCTTCTCCCGGAAACTTCACAATGGGAGTTGATCCCCAGGGTTCGCCGCAGATTGTGATTTGGGAGCAGCTAAAAAGGCGGTGGAGAAGCGGCCAATGGAATTCAGTCATATTCACCGGAGTTCCAACCATGGCTACTCTAACTAGTTTTTTATTTGGCTTCAAGCTATCTCCCAGGGAATCAGATGGAAGCATGTATTTTACATATGTCCCAGCAAATGCATCTTATTTGTTGAGGTTCAGAATTGGCTGGGATGGGAATGAGGAGCAGCTAAGGTGGGATGGTAGTGCAAAGAAGTGGTCTGTGATACAAAAGCAGCCTGCAGATGATTGCGAGCTTTATAATTTCTGTGGGAATTTTGGGATCTGTAATGCATTGGGTTCTACCAAATGCACTTGTATGGAAGGATTTGTACCAAAACATTTTGAGCAATGGAGGATGGGAAATTGGTCAGCTGGGTGTATTAGGAGGACTCAATTGCAGTGCCAGAGGAATCGTAGTGAAGCAGGGGAAAGTGGAGGAGAAGATGGGTTTAAAGTGTTTAAGAATGTCAAGTTGCCGGATTTTGCAGACGTAGTGTCGGTGGGCCAGGAAACTTGCAAAGACAAGTGTCTGCAGAATTGTTCTTGTAATGCATACGCAGACATTCCTGGGATTGGGTGCATGTTATGGAGAGGGGAATTGATTGATGTTAAGAGTTTTGAGAAAGGTGGCAATTTACTGCATGTTCGTCTTCCAGATTCTGAGTTAGGTGGCAGGAGTAAAATATCCAATGCTGTGATAGCTATAATTGTCGTGATAGGAGCACTCTTACTAGGCGCATCTGTATGGCTCTTGTGGAGGTTCAGAGCCTTGTGCAAAGATTCTACAATTTCATGTTGCAAGAACAATGATACTCAATTAATAGATATGAGCAAGGGCCAAGAAATCTCAACAGATTTTTCTGGACCGTCTGACATGGTTGTGGATGGAAGTCAAGTAAATGGAACAGACCTAGCAATGTTCAATTTTAATACTATAGCAGTCGCGACAAACTACTTTTCAGAAGGAAACAAACTTGGGCGGGGGGGATTTGGTCCTGTCCACAAGGGGAAGCTTCCCGAGGGACAAGATATAGCTGTAAAGAGGCTTTCAAGAAAATCTGGCCAAGGCTTAGAGGAGTTTAAAAACGAGATTATACTGATTGCTAAACTACAACACCGAAATCTTGTTAGACTACTGGGCTGCTGCATTCAAGGCGAAGAAAAGATGCTGATTTATGAATACATGCCAAACAAAAGTTTGGATTTGTTTATCTTTGACCCGGCAAAGCAAGCACTACTAGACTGGACAAAACGCTTCGCAATTATTGAAGGGATTGCAAGGGGTCTACTTTATCTGCATCGAGATTCAAGACTTAGAATAATTCATCGAGATCTAAAGGCCAGCAACATTCTGCTGGATGAAGATATGAATCCGAAGATTTCAGACTTTGGGATGGCCCGAATATTTGGCTTTAACCAAAATGAAGCAAATACAAATAGAGTTGTTGGCACATATGGCTATATGGCTCCTGAATATGCAATGGAAGGCCTATTCTCAGTAAAGTCAGATGTATATAGCTTTGGGGTATTGTTACTAGAGATTGTGAGCGGCAGGAGGAACACTAGCTTCCGTTTAGAAGAAAACTCCAGCCTTATCGAACATGTATGGAATCTTTGGAATGAAGGCAAAGCAATGGAGCTTGTTGATCCAAATATCCGGGATTCAAGTTCTCAAAATCAGGTGTTGAGATGCATACATGTGGGAATGCTATGTGTGCAAGATTCTGCAATGTATAGACCAACAATGGCATCCGTGGTGCTAATGCTTGAGAGTGAAACTCCAACACTTCCGGTGCCCAGACAACCAACATTTACTTCAATGAGAAGCTCTGTAGATGGTGATCATTTTATGGAAGCTCATGATACTGTATCCTCAAATGATTTGACAGTAACTATGGTAGTGGGGAGATAG
>CsB-Lectin4.1
ATGTTGGGTGCTTACTCTTGTTTGTTGTTTATCTTAGGAGCTTCTGCTGCAAATGATAATATTACACCGAGTCAATCCATCAGAGATGGTGAGACTCTAGTTTCAGTTAATGGAACCTTTGAATTGGGATTTTTCAGCCCAGGTACTTCAGCAAAACGTTACTTAGGAATTTGGTACAAGAGAGTTTCTCCTAGGACAGTCGCATGGGTAGCCAACCGAGAAACTCCGCTCACCGATCAGTCAGGATTGTTAAATGTAACCAGTAAAGGGATTGTACTACTGGATGGCCGAGATAGAATTTTCTGGTCGTCCAACACATCGATAACAATGAAAAACCCAGTTGTGCAGCTCATGGATTCGGGAAACCTTGTCCTCACAGATGGAAACTATAACAGCCTTTTGTGGCAGAGTTTTGATCATCCTTGTGACACCTTGCTACCTGGAATGAAGCTTGGAAGGAACTTTAAAACAGGAATGGATAGGCACCTATCATCTTGGAAAAGCATAAATGATCCTGCTCCTGGCGAATTTTCATTGTGGATTGATACTCATGGATTTCCCCAACTAGTTCTTAGGAAGGGATCTGTGTTGCAGTATAGAGCTGGGTCGTGGAATGGCCTTGGTTTTACGGGGACTCCTCCACTGAAAGAAAATGTTCCACTGTGTGATTACAAATTTGTAATAAATGAGAATGAAGTCTACTATGAGTGTGATGCCAAGGGTCCTGCAGTTTCAAGGTTATGGGTGAACCAATCTGGTCTTGTTCTGCGTTCCATTTGGAGTTCTCAACAAGATGTATGGTTCCTTGCTTATTATGCACCTTTAGATCGGTGTGATCTTTATTCAGTCTGTGGTGCAAATGCTCGTTGTACGACCAACAGCAGTCGTCGATGTGATTGCCTGGAGGGTTTCGTGCCAAAATCACCAAATAATTGGTCTGAAGGTTGTGTCAGAGAGAGAGAATTGAAGTGTAGAAATGGAGATGAATTTCCAAAGTATGTAAAGCTGAAGTTGCCAGACACTTCTAGTTCTTGGTTTAACGCAAGTATGAATCTCAAGGAATGTTCAGAATTGTGTTCGAAAAATTGCTCTTGCACAGCCTATGCAAACTCAGATGTCGAGAGAGGAGGAAGTGGCTGCTTGCTCTGGTTTGGTGACCTAATGGATATGAAAGAATACAATGACGGTGGGCAAGATCTTTATATCAGGATCGCATCAGAACGAGGTCGTTCTGTGACGAAGAAGCAAGTAGGAATCATAATTGCTTCTGTATTATTGATGGCAATGTTCATAGTGGCATCGCTCTTTTGTATCTGGCGAAAGAAACTCAAGAAGCAAGGATTAACAAAGATGAGTCATATGAAAGAAGATATGGAATTATGGGAATTTGATTTTGCCAGTATAGCAAAGGCCACAGATAACTTCGCAAGTTACAATAAACTGGGAGAAGGTGGATTTGGGCCAGTATACAAGGGTACATTGGTAGAGGGGCAAGAAATTGCAGTTAAAAGGCTGTCAAAAGGTTCTGGACAAGGAATGGAAGAGTTCAAAAATGAAGTTACATTGATTGCTAGGCTTCAACACCGCAATCTTGTGAAGCTTCTTGGTTGCTGCATACAAGCAGATGAAAGCATGTTAATCTATGAGTACATGCCAAACAAAAGCTTGGACTTCTTCATTTTTGATCAAGCAAGAGCCACATTTCTTGATTGGCAGAAGCGCATTCATATTGTTGGTGGAATCGCCAGAGGAATTCTGTATCTTCATCAAGACTCTAGAATGAGGATTATACATAGGGATCTCAAAGCCAGCAACGTCTTACTGGACAACGATATGAACCCAAAAATTTCAGATTTTGGTATGGCCAGAATATTTGGAGGAGATGAGATTCAGACCAATACACACAAAGTGGTTGGAACATATGGCTATATGTCCCCTGAATATGCGGCTGAAGGACTTTTCTCAGTGAAATCTGATGTATTCAGCTTCGGGGTTTTAGTATTAGAGATAGTCAGTGGGAAGAAAAACTGGAGGTTTTCCCACCCAGATCATGACCATAATCTTCTTGGACATGCATGGATACTCTGGAAAGAAAAGAGAGCAATGGAACTAGCTGGCGACACATTAGCCGATTCCCATCCACCGACTGAGGTGTTAAGATGTATTCATGTGGGACTGTTGTGCGTGCAGCATCGACCAGAAGATAGGCCAAATATGTCATCTGTGGTTCTAATGTTGAGCAGCGACAGTTTGTTGCCTGAACCAAATCGGCCTGGTTTTTTTACGGAAAGGAGTCTTCCTGAAGCTGAATTTTCACCAAGCTACCCTCAATCATCTACAACAAATGAAATCACCATCACAGAGTTACAGGGAAGGTAG
>CsB-Lectin4.2
AAGCTTTTTTATCAGCTCCCCACAGACGGTGCCAAAATGTTGATGCGAGATTCTGGTTGCTCTCTTTACTACGACCAGGATCTCTGCTCGATCAACTTTACCACGATCAGGATCTCTCCTCGTAAGGCTTCTTCTCCAGAAGTTCCTGCGTACACAGAAGTAGACTCTTACAAGATATACCTGTTTGAGGAACCCTGCTACCAGATGTCTACTCATCACTGCTGGTCTTCGTCGAAGCATATCCCACAAACAGAAAATTTTGAAGAATTCATTTCAGTTACCACCAAAAGTGAATGTGCCCTGGCAAAAAGTGCTTTTGCTGCAAATGATAATATTACACCAAGTCAATCCATCAGAGATGGCGAGACTCTAGTTTCAGTTAATGGAACCTTTGAATTGGGATTTTTCAGCCCAGGTACTCCAGCAAAACGTTACTTAGGAATTTGGTACAAGAGAGTTTCTCCTAGGACAGTCGCATGGGTAGCCAACAGAGAAACTCCGCTCACCGATCATTCAGGATGGTTTAATGTAACCAGTAAAGGGATTGTACTGGTGGATGGCCGAGATAGAATTTTCTGGTCGTCCAACACATCGAAAACAATGAAAAACCCAGTTGTGCAGCTCATGGATTCAGGAAACCTTGTCCTGAAAGATGGAAACAATAACAGCCTGGAAAACCTTTTGTGGCAGAGTTTTGATCATCCTTGTGACACCTTAATACCTGGAATGAAGCTTGGAAGGAACTTTAAAACAGGAATGGATAGGCACCTATCATCTTGGAAAAGCATAGATGATCCTGCTCCTGGCGAATTTTCACTGGGGATTGATTCTCATGGATTTCCTCAACTAGTTCTTAGGAAGGGATCTGTGTTGCAGTATAGAGCTGGGTCGTGGAATGGCCTTGGTTTTACGGGGACTCCTCCGCTGAAAGAAAATGTTCGACTGTGTGATTATAAATTTGTAATAAATGAGAATGAGGTCTACTATGAGTGTGATGCCAAGGGTCCTGTAGTTTCAAGGTTATGGGTGAACCAATCTGGTCTTATTCTGCGTTCCATTTGGAGTTCTCAACAAAATGTATGGTTCCTTGCTTATTATGCACCAGTAGATCGGTGTGATCTTTATTCAGTCTGTGGTGCAAATGCTCGTTGCACGACCAACAGCCGATGTGCTTGCCTGGAGGGTTTCGTACCAAAATCACCAAATAATTGGTCTGAAGGTTGTGTCAGAGAGAGAGAATTGAAGTGTAGAAATGGAGATGAATTTCCGAAGTATGTAAAGCTGAAGTTGCCAGACACTTCTAGTTCCTGGTTTAACGCAAGTATGAATCTCAAGGAATGTTCAGAATTGTGTTCGAAAAACTGCTCTTGCACAGCCTATGCAAACTCAGATGTCGAGAGAGGAGGAAGTGGCTGCTTGCTCTGGTTTGGTGACCTCATGGATATGAAAGAATACAATGACGGTGGGCAAGATCTTTATATCAGGATCGCATCAAAACCAGGTCGTTCTGTGACGAAGAAGCAAGTAGGAATCATAATTGCTTCTGTATTATTGATGGCAATGTTCATAGTGGCATCGCTCTTTTTTATCTGGCGAAAGAAACTCAAGAAGCAAGGATTAACAAAGATGAGTCATATGAAAGAAGATATGGAATTATGGGAATTTGATTTTGCCAGTATAGCAAAGGCCACAGATAACTTCGCAAGTTACAATAAACTGGGAGAAGGTGGATTTGGGCCAGTATACAAGGGTACATTGGTAGAGGGGCAAGAAATTGCAGTTAAAAGGCTGTCAAAAGGTTCTGGACAAGGAATGGAAGAGTTCAAAAATGAAGTTACATTGATTGCTAGGCTTCAACACCGCAATCTTGTGAAGCTTCTTGGTTGCTGCATACAAGCAGATGAAAGCATGTTAATCTATGAGTACATGCCAAACAAAAGCTTGGACTTCTTCATTTTT
>CsB-Lectin4.3
ATGCCTTTCATTCTAACATTGGCAACAAATTTTATTAAACAAGCTATTAGTATAAGCATGAGCAAGATGGAAGGCTTCAATTTGTTAATTATCTACAGTTTTCTGTTTTATATTATCAGTGCTGCCAGAACACTAGATACCATCAGTCTTGGCCAGTCCATCAAAGATGGTGAGACATTAGTTTCTGCTAAAGAAAGCTTTGAATTAGGGTTTTTCAGTCCGGGGAATTCAAAAAGTCGGTACCTGGGAATATGGTACAAGAAGATAGCAGAGGGGACTGTTACCTGGGTTGCCAACAGAGATGCTCCACTTTCTGATCGCTCAGGAGTTCTAAGAATTAATGGTGAAAGGAATGGAATTCTTGTCCTTCTGAATAGCACAAATGACACTGTTTGGTCATCCAATTCTTCAATTAGTGCACAGAAACCTGTTGCAGCGCTTATGGAATCAGGAAATCTTGTTGTGAAAGATGGAAAAGATAATAACCCAGATAATATCTTGTGGCAGAGCTTTGATTATCCATGTGATACCTTGTTACCAGGTATGAAATTAGGAATAAACTTGGGTACTGGTCTGAACAGGTTTTTATCGTCCTGGAAGAGCACAGACGACCCTGCTCGTGGTGATTTCACATATGGGTTAGATCCTCGTGGTATTCCGCAACTAGTTCTTAGAAAGAATTCTATAATAACATTTAGAGCAGGCTCGTGGAACGGTCTTCATTGGACGGGGGTTCCTCAGCTCCAACTAAATCCAGTATATACATTTGAATATGTGTCAAATGAGAAAGAGGCATTTTATACGTATAATCTCAGTAATAGTTCAGTGCCTTCCAGGATGGTGATAAACCCGGCAGGTACTGTGCAGCGTTACACGTGGATGGAAAGAACGAAGACTTGGACATTGTTCTCTCGGTTTTCTGGAGTGACGCTTGATCAGTGTGACAGTTATGCACTATGTGGGGCATATGCTAGTTGTAACATCAATTCTAACTCTCCTGAATGTGAATGCTTGCAAGGGTTTGTACCCAATTCTCAACGAGAATGGGATATGCAATATAAGTCTGGTGGGTGTGTTCGCAGGACTCCATTGGATTGCAAACATGGAGATGGCTTTCTGGAGCACAAAGCAGTGAAATTGCCTGATACACGTTTCTCTTGGGTTGATAAGAACATCACTCTTTGGGAATGCAAGGAGTTGTGTTCTAAGAATTGTTCTTGCACAGCATATGCCAATGCGGATGTCAGAGGACGAGGAAGTGGGTGCTTGCTTTGGTTCCATGACCTGATTGACATCAAAGAACTTCCTGAGAGTGGTCAAGACCTTTTTATACGGATGGCTGCATCAGAACTAGATAATGTTGAGAGAAGAAGACAATCCAAGAATAAAAAGCAAGTGATGATCATAATAACATCCATATCATTGGCTACAGCAGTTATTTTCATAGGAGGGCTCATGTACAGGCGGAAAAAACACAGTAATCAAGGCAACGAAAAAGAAGAAATGGAACTACCAATATTTGATTTGAAGATCATAGCTAATGCCACGGATAATTTCTCAGAGAAAAACAAGTTAGGAGAGGGTGGTTTTGGACCAGTTTACAAGGGAATGTTGATAGAGGGGCAAGAAATTGCAGTTAAAAGGCTTTCAAAAGGCTCTGGACAAGGAATGGAGGAGTTCAAAAATGAAGTCCTTTTGATTGCTAAACTTCAGCACCGAAATCTTGTGAAGCTTCTTGGTTGTTGCACTCAAAGAGATGAACGGATGTTAATTTATGAATACCTGCCCAACAAAAGCCTGGACTACTTCATTTTTGATACAACCAGAAGCAAATTATTGGATTGGAGCAAACGAAGCCACATTATTGCTGGAATTGCTAGAGGGCTTCTTTATCTTCATCAAGACTCTAGGCTGAGGATAATACACAGAGATCTTAAAGCCAGTAATGTTTTATTAGATAATACGATGAACCCGAAGATTTCAGACTTTGGCCTGGCTAGATCATTTGGGCTAGATCAAACTGAGGCTAACACTAAAAGAGTTGTTGGAACATATGGCTACATGTCTCCTGAGTATGCAATAGATGGACTATTTTCAGTAAAATCCGATGTCTTTAGCTTTGGTGTTTTGGTATTAGAGATAATTTGTGGAAAGAAAAACAGAGGATTTAACCATGCTGATCATGATCACAACCTTCTTGGACATGCTTGGCGACTGTGGATAGAAGAAAGACCTTTGGAACTAATAGATCAATCACTAGATAACTCTTGCTCTTTCTCTGAAGCATTACGATGCATTCAGGTTGGTCTTTTATGTGTACAACAACGACCAGAAGACAGGCCAAACATGTCATCTGTGGTTCTGATGTTGAGTGGCGAAAGGTCACTGCCTCAACCTCAGCAGCCTGGATTTTTCACAGGAAGAAATCTACCTGAATCAGAGTCCTCATCAAGCAGGCAGTACTCAGCTTCGACCAATGAAATCACCTTATCAGTGTTAGAGGCTCGTTAA
>CsB-Lectin4.4
ATGGAAGGCTTAAAAATCTTAATTATCTATTCTTTCCTGTTTTGTAACATTCGAACCGCCAGTACACGGGACGCCATTAGTCTTGGGCAATCCATCAGAGAGGGTGAGACAGTAGTTTCAGCTAGTGAAAGCTTTGAACTAGGATTTTTCAGTCCAGGGAAATCGAAGAGTCGGTACCTGGGAATATGGTTCAAGAAAATAGCAACTGGGACAGTTACATGGGTTGCCAACAGAGATGCTCCACTTTCCGATCGTTCGGGAGTTCTAAGTATGAGTCGCCGAGGGAACGGAACGGCACTTGTCCTTCTCAACAGCACAAATGACATCGTTTGGTCGTCCAATATTGTGTCGAGAGCTGCGCAGAATCCAGTCGCAGTGCTTTTGGAATCAGGAAATCTTGTTGTAAAAGAGAAAGATGGAAATGATAATGACGACCCAGATCACTTTTTGTGGCAGAGCTTTGATTACCCTTCCCATACCTTGTTAGCAGGTATGAAACTTGGAGTAAACTTGGTTACTGGCCTGAACCGGTTGATGTCGTCCTGGAAGAGTGCAGACGACCCTGCTCGAAGCGAATACACATATGGGATTGATCCAAGCGGTGTTCCACAAGCAATGCTTAAAAAGGGGTCTACTATAAGATACAGAGCAGGTTCGTGGAACGGTCTCCATTGGACCGGGATGCCTCAGTTGCAACCAAATCCTGTATACACATTTGAGTTTGTGTCAAACGAGAATGAGGTTTTTTATAGGTTCAAGCTTATTAATAGCTCAGTCCCTACTATGATGGTGATTAACACGATAGGTGATGTACAGCGGTTCACATGGATGGAACATACAAAGAAATGGGGGTTGTTCGCGCGGTTCTCTGGAACTATACTGGATCAGTGTGACAATTATGCACTTTGTGGTCCATATGCTAGTTGTAACATCCATTCTGACTCTCCTGATTGTGAGTGTTTGGAAGGGTTTGAGCCCAAATCTCCAGGAGATTGGTATATGTTAGATAAGTCCGGCGGGTGTGGTCGAAAGACTCCATTGAATTGCAAGCATGGGGATGGCTTTCTGAAGCTCAAAACAGTTAAAGTGCCTGATACACGTTACGCTCAGGTTGATAAGAACATCATCCTTTTGGAATGCAAGGAATTATGTTCCAGGAATTGTTCTTGTACAGCATATGCTAATTCGGATGTGAGAGGAGGAGGAAGTGGATGCTTGCTCTGGTTTCATGATCTGATTGACATTAAAGTACTTCCAGAGATTGGGCAAGACATTTATGTACGGATGGCTGCTTCAGAACTAGGTAAAATTGAGAGGAGAAAACAACAAAGGAAGGCGAAGCAAGTGACGATCATTATCACATCTATACTGTTAGCCACAGGAGTAATTTTATTGGGAGCAATCGTCTATATTTGGAAAAAGAAGCACAGAAATTATGGGAAGACTGATGATAGACAGGAATTGTATTCGAATGAAAAAGGCAGCAGCAAAGAAGAAATGGAATTACCAATATTTGATTGGAAGACCATAGTTGATGCTACTGATAACTTCTCAGAGGAAAACAAGTTAGGAGAGGGTGGTTTTGGACCAGTTTACAAGGGAATGTTGATAGAGGGGCAAGAAATTGCAGTTAAAAGACTTTCAAAAAGTTCCGGACAAGGAGTGGAGGAGTTCAAAAATGAAGCCCTTTTGATTGCTAAACTTCAGCACCGAAATCTTGTGAAGCTTCTTGGTTGTTGCACTCAAAGAGATGAAAGGGTGTTAGTTTATGAATACCTGCCAAACAAAAGCTTGGACTACTTTATTTTTGATACTACAAGAAGTAAAGTTCTGGATTGGCAAAATAGATGCCACATTATTGGGGGAATTGCTCGTGGGCTTCTTTATCTTCATCATGACTCAAGGCTGAGGATTATACATAGAGATCTGAAAGCTAGTAATGTTTTATTAGATAATGAGATGAACCCTAAGATTTCAGACTTTGGCATGGCTAGGGCATTTGGGTTAGATCAAACTGAGGCAAACACTAATAGAGTTGTTGGAACATACGGCTATATGTCTCCCGAGTATGCAATAGATGGATTATTTTCAGTGAAATCCGATGTCTTCAGCTTTGGTGTTTTGGTACTAGAGATAGTGAGTGGGAAGAGAAACAGGGGATTTTACCATGCTGATCACCGCCATAACCTTCTTGGACATGCTTGGCAACTGTGGATACAGGACAGACCAGCGGAACTAATTGACAAGTCACTATACGACTCTTGTTCTTTATCTGAAGCTATACGATGCATTCAGGTTGGTCTGTTATGTGTGCAGCAAATACCAGAAGACAGGCCAAACATGTTATCTGTGGTTCTAATGTTGAGTGGTGAAAGGTCACTGCCTCAACCCAAGCAGCCTGGATTCTTCACCGAAAGGAATCTACCAGAGTCAGAGTCCTCGTCGAGCAAGCAAAATTTATCGTCAACCAATGAAATCTCTTTCTCAATGTTAGAAGCTCGATAA
>CsB-Lectin4.5
ATGTTAATTATCTACTGTTTTCTGTTTTATACCATAAGAACTGCCACTGCACGAGACACCCTTAATCTTGGACAATCCATCCGAGATGGTGAGACATTAGTTTCAGCTAACGAAAGCTTTGAACTAGGATTTTTCAGTCCTGGGAAATCAAAGAGTCGGTACCTTGGAATATGGTACAAGAAAATAGGAAATGGGACAGTTATATGGGTTGCCAACAGAGATGCTCCACTTTCTGATCGCTCTGGAGCTTTAAATATCAGTAGCCAAGGAAATGCAACCCTCGTCCTTCTGAATAGTACAAATGGCATTGTTTGGTCATCCAATGCATCGAGAACTGCCCGGAATCCAGTTGCAGTGCTTTTGGAATCAGGAAATCTTGTTGTAAAAGATGGAAAGGATATTGACCCAGATAACTTTTTGTGGCAGAGCTTTGATTATCCATCCCATATCTTAATTGCAGGTATGAAACTTGGAGTAAACTTGGTTACTGGTCTGAACAGGTTCATATCATCCTGGAAGAGCGCAGATGACCCTGCACAAGACGATTACGTATATGGGATAGATCCCAGTGGTGTTCCTCAAGCTGTGTTCAGGAAGGGGTCTACAATAAGATACAGAGCAGGTTCGTGGAATGGTCTTCACTGGACGGGGATGCCTCAACTGCAACCAAATCCAGTATATACGTTTGAGTATGTGTCGAATGAGAATGAGGTATTTTACAGGTTTAACCTCATTAAAAGTTCAGTACCTAGTATGATGGTGATGAATCCATTAGGGGATCCACAACGGTTGACATGGATGGAACAAACACAGAAATGGGCACCATTTGTGCCGTTCTCCGGATTGATCCTTGATCAGTGTGACAATTACGCACTATGTGGTGCATATGCTGTTTGTAACATGAATTCTAACTCAGCTAAATGTGAATGCTTGGAAGGGTTTGTACCCAAATCACCAAGTGAATGGGATCTTTTAGATAAGTCTGATGGGTGTGTTCGAAGGACTCAGTTAGATTGCGAACATGGAGATGGCTTTCTGAAGCGTGAATCAGTTAAATTGCCTGATACTCGTTTCTCTCTGGTTGATAACAAGATCAGCCTCTTGGAATGCAAGGAATTGTGTTCAAAGAATTGTTCTTGTACAGCATATGCTAATGCTGATGTCAGAGGAGGGGGAAGTGGGTGCTTACTCTGGTTTCATGACTTGATTGACATGAAAGAACTTTCAGAGAGTGGGCAAGACCTTTTTGTAAGGATGGCTGCTTCAGAACTAGATGATATTGAGAGAAAAAAACCCAAGAAGAAAAAGAAAGTGGCGATCGTAATCACATCTGTATTGTTAGTCACCGGAGTAATTTTATTAGGAGGGTTCGTGTATTTGTGGAAAAGGCGACACCGAAAGCAAGGGAAGACTGATGGTAGCAGTAAATTGGATTACAATGACAGAGGCAACCGAGAAGAAGAAATGGAATTACCAATATTTGATTGGATGGCCATAGCTAATGCTACTGAAAACTTCTCAGACAAAAACAAGTTGGGGGAGGGTGGTTTTGGACCAGTTTACAAGGGAGTGCTCATAGAGGGGCAAGAAATTGCGGCTAAAAGACTTTCAAAAAGTTCCGGACAAGGAATGGAGGAGTTCGAAAATGAAGTCCTTTTGATTGCTAAACTTCAGCACCGAAATCTTGTGAAGCTTATCGGTTGTTGCACTCAAAGAGATGAAAGGATGTTAATTTATGAATACCTGCCCAACAAAAGCCTGAACGACTTTATTTTTGATGTTACAAGAAGCAAATTTCTGGATTGGAGCAAACGATGCCAAATCATTGGAGGAATTGCTCGTGGTCTTCTTTATCTTCATCAAGACTCTAGGCTGAGGATTATACACAGAGATCTAAAAGCCAGTAATGTTTTGTTAGATAATGAGATGAACCCTAAGATTTCAGACTTTGGCATGGCTAGGGCATTTGGGATAGACCAGACTGAGGCAAACACTAATAGAGTTGTTGGTACATACGGTTATATGCCTCCTGAGTATGCAATAGATGGGCTATTCTCAGTGAAATCTGATGTTTTCAGCTTTGGTGTTTTGGTACTAGAGATAGTGTGTGGTAAGAGAAATAGAGGATTTTACCATGCAGATCACCACCACAATCTTCTTGGACATGCCTGGCGGCTGTGGATAGAAGAGAGACCGGTAGAACTAATCAATAAATCACTAGGTGGCTCTTATTCTTTATCAGAAGTATTACGATGCATTCAGGTTGGTCTGTTATGTGTTCAACAACGGCCTGAAGACCGGCCAAACATGTCATCTGTGGTTCTAATGTTGAGTGGTGAAAGGTCACTGCCTCAACCGAAGCAGCCTGGATTTTTCACAGAGAGGAACCCACCCGAATCAGGGTCCTCATCAAGTAAGCGAAGCTTACTCTCAACCAATGAGATCACCATCTCATTAATAGAGGGTCGATAA
>CsB-Lectin4.6
ACCACCAGCACACAAGACACCCTTCGTCTTGGCCAATCCATCAGAGATGGTGAGACATTAGTTTCAGCTAATGAAAGCTTTGAACTAGGATTTTTTAGTCCTGGGAAGTCAAAGAGTCGGTACCTTGGAATATGGTACAAGAAAATAGCAAATGGGACCGTTACATGGGTTGCCAACAGAAATGCTCCACTTCCGGATCGCTCTGGAGTCTTGAGTATCAGTAGCCAAGGGAATGGAACCCTCATCCTTCAAAATAGCACAAATGGCATTGTTTGGTCATCCAATGCATCGAGAACTGCACAAAATCCAGTCGCAGTGCTTTTGGAATCAGGAAATCTTGTTGTAAAAAGTGGAAATGATAATGACTCAGATAACTTTCTGTGGCAGAGCTTTGATTATCCAACCCACGTCTTACTACCAGGTATGAAACTTGGAGTAAACTTGGTCACTGGTCTGAACAGGTTCATATCGTCCTGGAAGAGTGCAGACGACCCTGCTCAAGACGATTACATGTATGAGATAGATCCCCGTGGTGTTCCACAAGCGATGCTTTTGAAGGGATCTACTATAAGATATAGACCAGGGTCGTGGAACGGTCTGCATTGGACCGGGATGCCTCAGCTGCAACCAAATCCTGTATACACGTTTGAGTATGTGTCGAATGAGAAAGAGGTATTTTACAGGTTTACCCTCATTAAAAGTTCAGTACCTTCAATGATGGTGGTTAGTCCATTGGGTGAATCACAACGGTACACATGGATGGAACAAACACAGAAATGGGCACCCTTCCTGTCGTTCTCTGGATTGATCGATCAGTGTGACAATTACGCACTATGCGGTACATATGCTATTTGTAAAATGAATTCTAACTCTGCTGAATGTGAATGCTTGGAAGGGTTTGAACCCAAATCACCAAGGGATTGGAAGCTGTTGGATAAGACTGATGGGTGTGTTCGAAGGACTAAACTAGATTGCGAGCGTGGAGATGGCTTTCTGAAGCGTGAATCAGTTAAATTGCCCGATACTCGTTTCTCTAGGGTTGATAAGAACATCAGCCTCTTCGAATGCAAGGAATTGTGTTCAAAGAATTGTTCTTGTACAGCATACGCTAATGCAGATGTCCGAGGAGGAGGAAGTGGGTGCCTGCTCTGGTTTCACGAACTCACTGACATGAAAATACTTTCAGAAGGTGGGCAAGACCTTTACATACGGATGGCCACTTCAGAACTAGGCAACAGAAAAGAAGAAATGGAATTACCAATATTTGATTGGAAGAGCATAGCTAATGCTACTGACAATTTCTCAGAGGAAAACAAGCTAGGAGAGGGTGGTTTTGGACCAGTTTACAAGGGAATGTTGATAGATGGGCAAGAAATTGCAGTTAAAAGACTTTCAAAAAGTTCCGGACAAGGAGTGGAGGAATTCAAAAATGAAGTCCTTTTGATTGCTAAACTTCAGCACCGAAATCTTGTGAAGCTTCTTGGTTGCTGCATGAAAAGAGATGAAAGGATGTTAATCTATGAATACCTGCCCAACAAAAGCCTGGCCGACTTTATTTTTGATGGTACAAGAAGAAAACTTCTGGATTGGAGCAAACGATGCCAAATCATTGGGGGAATTGCTCGTGGTCTTCTTTATCTCCATCAAGACTCCAGGCTGAGGATTATACACAGAGATCTGAAAGCCAGTAATGTTCTATTAGATAATGAGATGAACCCTAAGATTTCCGACTTTGGTATGGCTAGGGCATTTGGGGTAGATCAAACTGAGGCAAACACTAATAGAGTTGTTGGAACATATGGGTATATGCCTCCTGAGTATGCAATAGATGGGCTATTCTCGGTGAAATCTGATGTCTTCAGCTTTGGTGTTTTGGTACTGGAGTTAGTGTATGGTACGAGAAACAGAGGATTTCACCATGTAGATCACCACCACAACCTTCTCGGACACGCTTGGCGACTGTGGACAGAAGATAGACCGGTGGAACTAATCGATAAATCGCTTGAAGACACATATTCTCTATCTGAAGCATTACGATGCATTCAGGTTGGTCTGTTATGCGTGCAGCAACGACCAGAAGACAGGCCAAACATGGCATCTGTGGTTCTGATGTTGAGTGGCGAAAGGTCACTGCCTCAACCGAAGCAGCCTGGATTTTTCACAGAGAGGAATCTACCAGAATCAGAGTCCTCATCAAGTAACCAAACCTTTCATTCGAGCAATCAAATCACCGTCTCATTAATAGAGGGTCGATAA
>CsB-Lectin4.7
TCCCTCAGTGATGGCAGGACCTTAGTTTCAAAAGAAGGAAGCTTTGAGCTTGGTTTCTTCAGTCCTGGTAGTTCCAAGAATCGTTACGTGGGAATTTGGTACGAAAATATGCCAGTTAAAACTGTTGTTTGGGTTGCAAACCGAATCAACCCCATTAATGACTCTTCTGGGTTGTTAGTTGTAAACGAGACGGGCAATCTTGTTTTGACAAGCCAGAACAAGAGTGTAGTTTGGTCAGCAAACTTGAGCAAAGAAGTGCAGACCCCAGTTGTATTACAGCTACTAGATTCAGGAAATCTTGTCCTCAGAGGTGAACGAGATGGCGGTTCTGAAACTTATTTATGGCAAAGCTTTGATTATCCTTCTGATACATTGCTACCAGGGATGAAGCTTGGATGGGATTTCAAGACTGGTCTTGAGCGGCGTATAACATCATGGAAGAGCTCAGACGACCCGTCTCCTGGAGACTTTATTTAG
>CsB-Lectin4.8
TCCCTCAGCGATGGCAGGACCTTAGTTTCGAAAGAAGGAAGCTTTGAGCTTGGTTTCTTCAGTCCTGGTAGTTCCAAGAATCGTTACGTAGGGATTTGGTACAAAAATATGCCAGTTAAAACTGTTGTTTGGGTTGCAAATCGAATCAACCCTATTAATGACTCTTCTGGCGTGTTAGTTGTAAACAAGACGGGCAATCTTGTTTTAACAAGCCAGAACAAGAGTGTAGTTTGGTCAGCAAACTTGAGCAAAGAAGTCCGGACTCCAGTTGTATTGCAGCTACTAGATTCAGGAAATCTTGTCCTCAGAGGTGAACGAGATGGCGATTCTGAAACTTATTTATGGCAAAGCTTTGATTATCCTTCTGATACATTGCTACCAGGGATGAAGCTCGGATGGGATTTCAAGACTGGTCTTGAGCGGCGTATAACATCATGGAAGAGCTCAGACGACCCGTCTCCTGGAGACTTTATTTGGAAAATTGAACGACAATTTTATCCTGAGTTAGTCATGTGGAAGGGATCAAGAAAGTTTTATAGGACTGGCCCATGGAATGGCCTTATATTCAGTGCTTCATCACTCAGGCTTAACCCAATTTTTAAGTATCGCTTTGTCTTCAATGAGGATGAGCTGTACTACACATTCTACCTCACAGATAAAGATGTTATCTCAAGGACTGTTATGAATCAAACAGTCTCTCTACGTCAACGATTCATATGGCGTAAAGCAAATCAAAGTTGGGAGTTGTATTCGAATTTGCCAAAAGATCAATGTGACACTTATGGTCTTTGTGGTGCCTACGGAATTTGCATCATTAGCCAATCACCTATTTGCCAATGTTTGGAAGGTTTTCATCCAAAATCGGGGGGATATGTGGACTGGTCTCAAGGGTGTGTCCATAATAAGCCATTGAATTACTCAAGAAAAGATGGTTTTATCAAGTTTTCTGAGCTGAAATTGCCAGATTCTACTTCATCTTGGGTGAGCAAAAGTATGAATCTCAAGGAATGCAGGGAGAAATGCTTAGAAAACTCTTCTTGTATGGCTTACACAAATTCGGATATCACTAGAGGTGGCAGTGGCTGTGTTATGTGGTTTGGTGATCTGATTGACATGAGAAACTTCCAAGATGGTGGACAGGACTTGTATATTCGAATGTCTGCTTCAGAGCTAGGAGGAAACAACAGAAGAACTGATCAGGAAAATGAAGATCAAAACGAAGACCTGGAGCTACCACTGTTTGAGTTAGCTACAATTGCTAATGCCACTGATAACTTTTCAATCAACAAAAAGCTTGGAGAAGGTGGCTTTGGACCTGTTTACAAGGGCACACTAGCAGATGGACAGGAAATTGCTCACCGAAATCTTGTAAAGCTTCTAGGCTGCTGCATTCAGGGAGAGGAGAAATTGCTGATTTATGAATTCATGCCAAACAGAAGCCTAGACTCTTTCATTTTTGATCAAACAAAACGTAAGCTATTGGATTGGTCCAAACGTTTCTGTATTATTTGCGGGACTGCTAGGGGTCTTCTCTATCTTCATCATGATTCTAGATTGAGGATTATACATCGAGATCTCAAAGCAAGTAATGTGTTACTTGATCATGAGATGAACCCAAAAATTTCAGATTTTGGCTTGGCCAGAACTTTTGTCGGAGACGAGATAGAAGGAAGTACGAAGAGAGTGGTTGGAACATATGGTTATATGGCACCAGAGTACGCTAGTGATGGGCTATTCTCTGTAAAATCTGATGTCTTCAGCTTTGGCATATTATTGCTGGAAATAGTAAGTGGAAAGAAAAACAGAGGATTTTATCATTCAGACAAGAACCTCAATCTTATAGGACATGCATGGAAGTTGTGGAACAATGGCATGCCTTCACAACTGATTGATGCGTATTATCAAGAATCGTGCAATCTTGCTGAAGTGATACGATGCATCCATGTCGGTTTGTTATGCGTGCAACACCATCCTGAGGACAGGCCATGTATGCCCTCGGTGATTTTGATGTTGGGCAGTGAGATTATGTTGCCTCAACCGAAGCAACCCGGTTTCTTGGCGGACAGGAAATCAACTGGGCCAAATTCTTCATCAAGCATGCTTGAATCATCTTCAACTAATACAATTACGATCTCAACGTTGGAAGGCCGATAG
>CsB-Lectin4.9
ATGGGTGCACTTTCATTTTTGTTCGTCTGTTATTCAGGAAATCTTGTCCTCAGAGGTGAACGAGATGGCGGTTCTGAAACTTATTTATGGCAAAGCTTTGATTATCCTTCTGATACATTGCTACCGGGAATGAAGCTCGGATGGGATTTGAAGACAGGTCTTGAGCGGCGTATAACATCATGGAAGAGCCCAGACGACCCGTCTCCTGGAAACTTTACTTGGGCAGTTGAACGACAAGATAATCCTGAGTTAATCATGTGGAAGGGATCAAGAAAGTTTTATAGGAGTGGCCCATGGAATGGCCTTAGATTCAGTGCTGCAACATTAAGGCAAAACCCTGTTTTTAACTTCAGCTTTGTCTCTAGTGAGGATGAGCTGTACTACACCTTCGACTTGATAGATAAAGCTGTTTTCTCAAGGATTGTTATGAACCAAACACTCTATTTACGTCAACGATTCACATGGAAAAAAGCAACTCAAAATTGGGAATTGCAGCTAAATGTGCCAAGAGATCTATGTGACACTTACGCCCTTTGTGGTGACTATGGCATTTGCATCATTAGCGATTTACCTGTTTGCCAATGTTTAAAAGGTTTTAAACCAAAGTCAAGGGGATATGTGGACTGGTCTCAAGGGTGTGTGCGTGATAAGTCGTTAAACTACTCTAGAGAAGATGGCTTCATCAAATTCACTGCGATGAAATTGCCAGATGCTACTCCTTCTTGGGTGAGCAAAAGTATGAATCTCAAGGAATGCAGGGAGAAGTGCTTAGAAAACTCTTCATGTATGGCGTACACAAATTCAGATATCAGAGGAGGAGGCAGTGGCTGTGCCATGTGGTTTGGTGAACTGATTGACATGAGAGACTTTCCAGATGGTGGGCAGGACTTGTATATTCGAATGTCTGCTTCAGAGCTAGGAGCGAAAGGTGAGCCTACGACAAAGATAGTGCTGATAGTCATTTCCACTGCTGCTCTGTTAGCTGTGGTGATTGCAGCTGGCTATTTGATTCACAAAAGCAGGAGAAATATAGTAGTTAATATTGCCCGATATTTCAGAGAAAACAGAAACAACAGGGGGACTGAACAGAAAAATGAAGATCAAAACATAGACCTGGACCTACCGCTGTTTGAGTTAGCTACAATTGCTAATGCCACAGATAACTTTTCAATCAACAAGAAGCTTGGAGAAGGTGGCTTTGGTCCTGTTTACAAGGGAACACTAGCGGATGAACAGGAAATTGCTGTGAAAAGGCTTTCGAAGATTTCTGAGCAAGGGTTGAAGGAGTTGAAGAATGAGATTATACTATTCTCCAAATTACAGCACAGAAATCTTGTAAAGCTTCTTGGCTGCTGCATTCACGGAGAGGAGAAATTGTTGATTTATGAATTCATGCCGAACAAAAGCCTGGACTCTTTCATTTTTGACCAAGAAAGATGTAAGCTATTGGATTGGTCCAAGCGTTTCCACATTATTTGTGGGACTGCTAGGGGTCTTCTCTACCTTCATCAAGATTCTAGATTGAGGATTATACATCGAGATCTCAAAGCAAGTAATGTGCTACTCGATCAAGATATGAATCCAAAAATTTCAGATTTTGGTTTGGCTAGAGCTTTTGGTGGAGACGAGACAGAAGGAAACACAAACAGAGTGGTTGGAACATATGGTTATATGGCACCGGAATACGCCAGCGATGGGCAATTCTCCGTAAAATCCGATGTCTTCAGCTTTGGAATTTTATTACTGGAGATAGTAAGTGGAAAGAAAAATAGAGGATTTTATCATTCTGACAACAAGCTTAACCTTATAAGACATGCATGGAAGTTGTGGAACGAAGGCATGCCTTCACAATTAATCGATGCGTGTTTTAAGGACTCATTCAATCTTGCTGAAGTGATACGATGCATCCACATCGGTTTGTTATGCGTGCAACAATATCCAGAGGACAGGCCATGCATGCCCTCAGTGATTTTGATGTTGGGCAGTGAGATTGTGTTGCCTCAGCCAAAGCAACCCGGTTACTTGGCGGACAGGAAATCTACCAGACTAGATTCTTCATTAAGCATGCCTGAATCATCTTCAACTAATACAATTACGATCTCTGAGTTGGAGGGTCGGTAG
>CsB-Lectin4.10
ATGAGGGTAGTTTGGTCAGCAAGCTTGAGCAAAGAAGTGCAGCAGACTCCAGTGGTATTACAGCTACTAGATTCAGGAAATCTTGTCCTCAGAGGTGAACAAGAGGGTGATTCTGGAACTTATTTCTGGCAAAGCTTTGATTATCCTTCTGATACATTGCTTCCAGGAATGAAGCTCGGATGGGATTTAAAGACTGGCTTTGAGCGACGTGTAATATCGTGGAAGAGCGCAGACGACCCGTCTCCTGGAGACTTTATTTGGGCAGTTGAACGACAAGATAATCCTGAGGTAGTCATGTGGAAGGGTTCAAGCAAGTTTTATACCACTGGCCCGTGGAATGGCCTTAGCTTCAGTGCCCCAACGACAAGGCCTAACCCAATTTTTAACTTCAGCTTTGTCGCTAATGAGGATGAGCTGTGCTACACATTCAGCATCAAAGATAAAGCAGTTGTCTCAAGGATTGTCATGAACCAAACCACCTATTTAGGTCAAAGATTCACATGGAGTAATAACACTCAAACTTGGGACTTGTATTCAAAAGCGCCAAGAGATGAATGTGACACTTATGGTCTTTGTGGTGCCTATGGTGTTTGCATTATCAGCAAATCGCCCGTATGCCAATGTTTAAAAGGTTTTAAAACTAAATCAGGCGGGTACATGGACTGGCATGAAGGGTGTGTGCGTAGTAAGGCATTAAACTACTCTAGACAAGATGGTTTTATCAAATTTACTGAGCTGAAATTGCCAGATGCTAATTTCTCTCGGGTGAGCAAAAGTGTGAATCTCAAGGAATGCAGGGAGAAGTGCTTAGAAAACTCTTCATGTATGGCGTACACAAATTCAGATATCAGAGGAGGCGGCAGTGGCTGTGCCATGTGGTTTGGCGATCTGATTGACATGAGAAGCTTTCCAGATGGTGGGCAGGACTTCTATATTCGAATGTCTGCTTCAGAGCTAGGAATGAAAGGCGAGCCTACGACAAAGATAGTGGTGCTAGTCATTTCTGCCGTTGCTCTGTTGGCCGTGGTGCTTATATCTGGCTATTTGATCCACAAACGAAGGAGAAACATAGCAGAAACTGATCAGGAAAACGAAGATCAAAACATTGACCTGGAGCTACCACTATTTGAATTAGCTACAATTTCTAATGCCACCAATAACTTTTCAATCAACAACAAGCTTGGAGAAGGTGGCTTTGGACCTGTATACAAGGGCACACTTGTGGATGGGCAGGAAATTGCTGTGAAAAGGCTTTCAAAGATTTCTGATCAAGGATTGAAGGAGTTGAAGAATGAAGTTATACTATTCTCCAAATTACAGCACAGAAATCTTGTAAAGCTTCTTGGCTGCTGCATTCACGGAGAGGAGAAATTGTTGATTTATGAATTCATGCCGAACAAAAGCCTGGACTACTTCATATTTGATCAAACTAATAGTAAGCTATTGGATTGGTCCAAGCGTTTTCACATTATATGTGGAACTGCTAGGGGGCTTCTCTACCTTCATCAAGATTCTAGATTGAGGATTATACATCGAGATCTCAAAGCAAGTAATGTGTTACTTGATCATGATATGAACCCAAAAATTTCAGATTTTGGCTTGGCTAGAACTTGTGGTGGAGACAAGACAGAAGGAAACACAAACAGAGTGTGGTTATATGGCACCGGAATATGCTAG
>CsB-Lectin4.11
ATGGCCGACCTGGTGCTTTTATGTACTCAACAGTTACCGTTTTTCTTGTCTGAATTCTCATTTGCACCTGACATCATTACTTCATCTCAGACTCTTAATGACGGTAGGACCTTAATTTCAAAAGATGGAAGCTTCGAGCTTGGTTTCTTCAGCCCTGGTAGTTCCAAGAATCGTTACGTAGGAATTTGGTACAAAAATATCCCAGTTAAAACAGTGGTTTGGGTTGCGAACCGACTCAACCTGATCAATGACTCTTCTGGCTTCCTAATGATAAACAAGACAGGCAATCTTGTATTAACAAGTAAAAGCAATATCGTAGTTTGGTCGGCATACTTGAGTAAAGAAGTCCGGACTCCAGTTGTATTGCAGCTACTAGATTCAGGAAATCTTGTCCTCAGAGGTGAACAAGATGGTGATTCTGAGACTTATTTCTGGCAGAGCTTTGATTATCCTTCTGATACATTGCTCCCAGGAATGAAGCTCGGATGGGATTTAGAGACAGGTCTTGAGCGGCGCGTAACATCATGGAAGAGCTTTGATGACCCATCTCCCGGAGACTTTATTTGGGCAATTGAACGACAAGATAATCCCGAGGTAGTCATGTGGAAGGGATCAAGAAAGTTTTATAGGACTGGTCCATGGAATGGCCTTAGATTTAGTGCTCCATCACTAAGGCCCAACCCAGTCTTTAGTTTCAGCTTTGTCTCTAATGATGTTGAGCTGTACTACACATTCAACATCACAAATAAAGCAGTTATCTCAAGGATTATCATGAACCAAACACTCTATTCAGATGTGCCAAGAGATCAATGTGACACTTATGGCCTTTGTGGCGCCTATGGCATTTGCATCATTAGCCAGTCGCCTGTTTGCCAATGTCTAAAAGGTTTTAAACACAAGTCAGGGGGATATGTAGACTGGTCTAAAGGGTGTGTGCGTAATAAGCCGTTAAACTACTCTAGACAAGATGGCTTTATGAAATTTACTGAGCTGAAACTGCCAGATGCTACTCCTTCTTGGGTGAGCAAAAGTATGAACCTCAAGGAAAGCAGGGAGGGGTGCTTAGAAAACTCTTTTTGTATGGCTTACACAAACTCAGATATCAGAGGAGGCGGCAGTGGCTGTGCCATGTGGTTTGGCGATCTGATTGACATGAGAAGCTTTCCAGATGGTGGGCAGGACTTGTATATTCGAATGTCTGCTTCAGAGCTAGATCAAGAAAGATGTAAGCTATTGGATTGGTCCAAGCGTTTCCGCATAATTTGTGGGACTGGTAGGGGTCTTCTCTACCTTCATCAAGATTCTAGATTGAGGATTATACATCGAGATCTCAAAGCAGGTAATGTGTTACTCGATCAGGATATGAATCCAAAAATTTCAGATTTTGGCTTGGCCAGAACTTTTGGCGGAGATGAGACAGAAGGAAACACAACCAGAGTTGTTGGAACATATGGTTATATGGCACCAGAATACGCTAGTGATGGGCAATTCTCAGTAAAATCCGATGTCTTCAGCTTTGGAATATTATTGCTGGAGATAGTAAGTGGAAAAAAAAATAGAGGATTTTATCATTTGGACAACAAGCTTAATCTCATAGGACATGCATGGAAGTTGTGGAACAAAGGCATGCCTTCAGAAATGATTGATCCCTGTTATCAAGAATCTTGTAATCTGACTGAAGTGATACGATGCATTCACATCAGTCTATTATGTGTGCAACAACATCCTGATGACAGGCCATGTATGCCCTCGGTGATTTTGATGCTGGGCAGTGAGATTGTGCTGCCTCAGCCGAAGCAACCCGGTTTCTTGGCGGATAGGAAATCAATTGGACCAGATTCTTTGTTAAGCATTCCCGAATCATCTTCAAGTAACTCAATTACGATCTCAGAGTTGGAGGCTCGTTAG
>CsB-Lectin4.12
ATGATGCTGGCAGATAAGGAACCAAACAAGTCTTACCCTCCGCATGAGGTGGTTTGGGTTGCAAACCGACTCAACCCCATCAATGACTCCTTTGGCTTCCTAATGATAAACAAGACAGGCAATCTTGTATTAACAAGCCAAAGCAATATCGTAGTTTGGTCGGCATACTTGAGCAAAGAAGTCCAGACTCCAGTTGTATTGCAGCTACTAGATTCAGGAAATCTTGTCCTAAGAGATGAACATGATGGTGATTCTGAAACTTATTTCTGGCAAAGCTTTGATTATCCTTCTGATACATTGCTTCCAGGAATGAAGCTTGGATGGGATTTAAAGACTGGTCTCGAGCGGCGCGTAACATCATGGAAGAGCTTTGACGACCCGTCTCCTGGAGACTTTATTTGGGCAATTGAACGACAAGATAATCCTGAGGTAGTCATGTGGAAGGGATCAAGAAAGTTTTATAGGACTGGTCCATGGAATGGCCTTAGATTTAGTGCTCCATCACTAAGGCCTAACCCAATCTTTAGTTTCAGCTTTGTCTCTAATGATGTTGAGCTGTACTACACATTCAACATCACAAATAAAGCAGTTATCTCAAGGATTGTCATGAACCAAACACTCTATGTACGTCGACGATTCATATGGAATAAAGCAACTCAAAGTTGGGAACTGTATTCAGATGTGCCAAGAGATCAATGTGACACTTATGGCCTTTGTGGCGCCTATGGCATTTGCATCATTGGCCAGTCGCCTGTTTGCCAATGTCTAAAAGGTTTTAAACCAAAGTCAGGGGGATATGTAGACCGATCTCAAGGGTGTGTGCGTAGTAAGCCGTTGAACTACTCTAGACAAGATGGCTTCATCAAATTCACTGAGCTGAAATTGCCAGATGCTACTTCTTCTTGGGTGAGCAAAAGTATGAATCTCAAGGAATGCAGGGAGGGGTGCTTAGAAAATTCTTCTTGTATGGCGTACACAAATTCAGATATCAGAGGAGGAGGCAGTGGCTGTGCCATGTGGTTTGGTGAACTGATTGACATGAGGGACTTCCCAGGTGGTGGACAGGACTTCTATATTCGAATGTCTGCTTCAGAGATAGGAGCGAAAGGTGAGCCTACGACAAAGATAGTTGTGATAGTCATTTCTACTGCTGCTCTGCTGGCTGTGGTGCTTATAGCTGGCTACTTGATTCGCAAACGCAGGAGAAATATAGCAGAGAAAACAGAAAACAGCAGGGAAACTGATCAGGAAAACGAAGATCAAAACATAGACCTGGAGCTACCACTGTTTGAGTTAGCTACAATTGCTAATGCCACAGATAACTTTTCAATCAACAACAAGCTTGGAGAAGGCGGCTTTGGACCAGTTTACAAGGGCACACTGGTGGATGGACAGGAAATTGCTGTAAAAAGGCTTTCGAAGATTTCTGAGCAAGGATTGAAGGAGTTGAAGAATGAGGTTATACTATTTTCCAAATTACAGCACCGAAATCTTGTAAAGCTTCTTGGCTGCTGCATTCAAGGAGAGGAGAAATTGTTGATTTATGAATTCATGCCGAACAAAAGCCTGGACTCTTTCATTTTTGATCAAACAAGACGTACACTATTAGATTGGTCCCAGCGTTTCCATATTATTTGTGGGACTGCTAGGGGACTTCTCTACCTTCATCAAGATTCTAGATTGAGGATTATACATCGAGATCTCAAAGCAAGCAATGTGTTACTTGATCAGGATATGAACCCAAAAATTTCAGATTTTGGCTTGGTTAGAACTTTTGGTGGAGATGAGACAGAAGGAAATACAAACAGAGTGGTTGGAACATATGATGGACAATTCTCAATAAAATCCGATGTCTTCAGCTTTGGAATTTTATTGCTGGAGATAGTAAGTGGAAAGAAAAATAGAGGATTTTATCGTTCAGACACCAAGGTTAACCTTATAGGACATTTGTGGGACGAAGGCATTCCTTTACGATTGATCGATGCGTGTATTCAAGACTCATGCAACCTAGCTGACGTAATACGATGCATCCACATCGGTTTGTTATGTGTGCAACAGCATCCAGAGGACAGACCATGCATGCCTTCTGTGATTTTGATGTTGGGCAGTGAGATTTTGTTGCCTCAGCCAAAGCAACCTGGTTACTTGGCGGACAGGAAATCAACGGAACCATATTCTTCATCAAGCATGCCTGAATCATCCTCAACTAATACATTAACAATCTCAGAGTTGGAGGCTCGATAG
>CsB-Lectin4.13
ATGAAGTGCCTTGCAGTCTTCATCTTCTTTTACCTTTTGATCTTAATATTTATCATTGAGTTTTCATTTGCTGCTGATTCCCTTTCATCAGGAAAATTCATCACCGATGGTGAGACATTAGTCTCCTCTTTCCAAAGTTTTGAGCTAGGCTTCTTTTCTCCAGGCAATTCAACAAACAGGTATCTTGGAATATGGTACAAGAGTAGTCCAAGGACAGTTGTATGGGTTGCAAACAGAAATCATCCCATTACTGACAAGAATGGAGTTTTAACATTCAGCAACAATGGAAGCCTTTTACTTCTCAACCAAGAAAAGAGTGCTATCTGGTCTTCAAATTCATCAAGAACACTAGAAAATCCAGTGGCGCATCTCTTAGATTCTGGAAACCTTGTTCTGAGAGACAATATCAGCAGAAGTTCTGAAGAGTACATGTGGCAGAGCTTTGATTATCCATCAGACACGTTGTTACCGGGCATGAAGCTCGGATGGAACTTAAAAACTGGTTTTGAGAGATATCTGACACCATGGAGAAGTGCTGATGATCCAACTCCAGGAGAGTTTAGTCTCCGACTTGACATTAGTGCATTGCCTGAATTGGTAATCATTTCAGGATCAAGAAAAGAGGCGCGAAGCGGACCATGGAATGGTCAACAGTTCGGAGGCATTCCCAGGGTCAAAAACTCAATCTTCATACCAAAATTGGAGCATACAGAAGATGAGTTATACTTCACATTTAGGCCTTTCAACGATAAAGTCATTACAAGATTACTAGTGAATGAATCAGGAACATTGCAGCGTCTTGTATGGAATGAGACGAGCACTGAATGGCGCATGCTGTACTCTTGGCCATTTGACACATGTGACAGTTATGCACAGTGTGGTGCTAATGATAACTGCAGAATCAGTAAGACACCTATTTGTGAGTGTTTGACAGGCTTTATATCCAAATCACAGGATGACTGGGATTCACCTGAGACTAGGAGATGTGTCAGGAAACCATCAGATTGTCCGAGTGGAGAAGGGTTTCTAAAGCTTCCAAGAATGAAATTACCTGAAAATTATTGGTCGAATAAAAGTATGAATCTCAAGGAATGTGAGGCAGAGTGCACCAAGAACTGTTCATGCAGAGCTTATGCAAATTCAGATGTTACTGGAGGAGGCAGTGGCTGTTTGATGTGGTTTGGGGACCTGGTTGATCTCAGAGAATGCTCGGAAGGATACATCTGGGGACAGGATTTTTTTATAAGAGTTCCATCTTCAGAACTAGGCCTGGAGAACTGGAAGGTGGACATAGAAGTACCTTTATATGATCTGGCAACAATTACTACCGCCACTAACCATTTCTCCGAAGCCAACATGATTGGAAAGGGAGGATTTGGTCCTGTTTACATGGGAAAGCTTTCCACGGGACAGGAGATTGCAGCGAAGAGGCTTTCAAAAAATTCAGGACAAGGCCTCGAAGAATTCATGAATGAAGTGGTTTTAATTGGAAAGCTTCAACACAGAAATCTTGTTGGCCTTCTCGGCAGCTGCATTGAAGAGGATGAAAGAATGCTGATCTATGAGTATATGCCCCACAAAAGCTTGGATTACTTTATCTTTGATCGTGAGAGAAGCAAGCTATTGCCATGGAAAAAGCGCTTTTCCATAATCACTGGGATTGCCAGAGGACTTCTCTACCTCCACCAAGATTCAAAGCTTCAAGTAATACATAGGGATCTAAAAGCTAGCAACATTTTGCTTGATATAAACCTGAATCCTAAAATTTCAGACTTTGGTTTGGCAAGAATTTTCGGAGGAGATGACGAAGAAGCACAGACAGAGAGAGTTGCAGGAACACATGGCTATATGTCCCCTGAGTATGCCAACGATGGCACAATTTCAATGAAATCTGATGTCTTTAGCCTGGGAGTGCTCCTGGTTGAGATTGTAAGTGGTAAAATGAATAGAGGCTTTCGCCACCCTGGTCACCGTCACAATCTTATTGGACACGCATGGTTGCTGTGGAATGATGGAAGAGCCCTAGGACTAATGGACACATGTTTAGAAGATTCTTTCGTTGAATCTCAAGTTCTGAGATGTATTCAAGTGGGTTTATTGTGTGTCCAAAAGTTACCTGAAGACAGGCCTGATATGTCATCTGTAGTTTTCCTGTTGGCGAACGATGGGGTCACGTTGCCTCAGCCTAGACAACCAGGTTTCTTCACCGAAAGAGGTTTCACTGTAGGTGCATTATCAAGTCATGAAAAATGTCACTCAGAAAATGCATTAAGTATAACCATTCAGGAAGGCAGATAG
>CsB-Lectin4.14
ATGTCTTCAACAGGATTAAGCCAAATTAAAATTACCCTTAAATGTTTCGTCATAGAGAGAAGAGAAACCTCAGCGAAGAACATGATCATGAATGATATAACAAGCCACCCTTGTTACACAAATCTTTTCTTAATTATCTTCATTTTGTTTCCAACAATTGCCATCTCTGTAGACACCTTAACAGCAACCCAAAATCTCACATACGGAAAAACCCTTGTCTCCTCCGATGATGTATTTGAGCTTGGATTCTTCTCACCAGGCAGTTCAGGCAAATGGTACATCGGTATATGGTACAAGAACATTGCTCAGAGGACATATGTGTGGGTTGCTAACAGAGACGACCCACTTGCAAACTCCTCAGGAGTTCTCAGAATCATCAATCAAAGAATTGGCCTTTTTGATGGATCACAGAATCTTGTCTGGTCATCCAATCAAACCAAGGCTACCAACCCAGTTGCACAATTGCAAGACTCTGGAAACTTCGTGCTAAAAGAAGCTGGTAGTGATGAGATTCTCTGGCAAAGCTTTGATTATCCAACTGATACTCTGTTGCCACAAATGAAGATTGGGTGGGATCTAAAAACAGGTTTTGAATGGTACCTAACGTCGTGGAAAAGCACAGATGATCCTTCAACAGGTGACAACTCTTTCAAGCTTGATTTTCATGGATTCCCAGAAGGGTTTTTGTGGAATAAACAAGAGAGGAAATATCGCAGCGGGCCCTGGAATGGTGTAAGATTCAGTGGCGTCCCAGAAATGAAGCCGATAGAAGGCATCAACTTTGAATTTTTTATAGATCAAGATCATGACGTTTATTATTCATTTTTTATTGAAAATAAGAACCTATTCTCGAGGTTAATTGTCTCTCCAGATGGGTTTCTTCAAAGATTCACATGGATTGAAGCGAACAAAATATGGAATCCGTTTTGGTACGCACCAAAAGATCAGTGTGACAATTACGGCGAGTGTGGTCCATTTGGCATCTGTGACACTAACGCTTCTCCAGTTTGCCAGTGCATGAGAGGATTCGAGCCTAAAGATCCTCAAGCCTGGAGTTTGAGAGATGGGTCAGGTGGGTGTGTTAGAAAAACAGAGTTGCAATGCTCGGAAGACAAATTTTTACAATTGAAAAACATGAAGTTGCCGGACACTACGACGTCGTTTGTTGACTATAATATGACGCTCAAAGAATGTGAAGCTTTTTGTTCGAGGAATTGTTCTTGTACAGCTTATGCCAACACGAATATTACTGGAGGCACAGGTTGTGTGACTTGGACTGGTGAGCTCAAGGACATAAGGAAATATGCTGAAGGTGGCCAAGATCTATACGTTAGATTGGCTGCTTCTGATATTGGTGATGGAGCAAATGCAACTCCTATTATAATAGGAGTTACTGTTGGCAGTGCCATTCTGATTTTAGGACTTGTTGCCTGTTTTCTTTGGAGAAGGAAGACGTTGCTCGGTAGACAAATAAGGAAGACAGAACCCAGAGGTCATCCTGAAAGAAGCCAGGATTTACTGTTAAATCAGGTGGTTATTTCAAGTAAGAGGGACTACTCGGCTGACAAAACAGATGACCTCGAATTGCCACTGTTTGATTTTGAAACGATAGTAAGGGCCACAGATAATTTTACTGATTATAATAAACTTGGACAAGGCGGGTTTGGTATTGTTTACAAGGGTAGATTGTTAGAAGGCCAAGAAATAGCTGTTAAGAGGCTCTCGAGGAACTCTGGGCAAGGCATCGAAGAATTCAAGAATGAAGTTAGGCTGATTGCAAAGCTTCAGCACAGAAATCTGGTTCGACTTCTAGGTTGCTGCGTTGAGATGGATGAAAAGATGCTCGTTTATGAGTACATGGAAAACAGGAGCCTGGATTCTGTTATATTCGATAAAGCTAGGAGCTCCATATTAAACTGGCAAAGGCGTTTCAACATTATTTGTGGGATTGCTCGAGGACTACTATATCTTCACCAGGATTCTAGGTTTAGAATTATCCATAGGGATCTCAAAGCAAGCAATATTTTGCTTGATAAAGAAATGACTCCCAAAATATCAGATTTTGGAATGGCTAGAATATTTGGAGGAGATCAAACCGAACAAAATACTAAGAGAGTTGTCGGAACATATGGTTATATGTCTCCTGAATATGCAATGGATGGACTCTTCTCAGTGAAATCTGATGTTTTTAGTTTCGGTGTCTTATTATTGGAGACAGTAAGTGGTAAGAAGAACAGAGGATTCTATCACTCAAACAATGAACTTAACCTGCTTGGACATGTGTGGAGACTATGGAAGGAAGGAAAGGTGTTGGAAATGGTAGATTCATCAGTGGATAATTATCCTGCAAATGAAGTTCTGAGATGCATACATGTCGGCCTCTTATGTGTCCAAGAGAATGCTGAAGAAAGGCCAACTATGGCATCTGTAGTTTTGATGTTGAGTAGTGAAACTGCAACCATGCCCCAGCCTAAAACCCCTGGATTTTGCCTAGGGAGAAATCCCATTGAAACTGATTCATCTTCAAGTAAGCATGATGAAACATTTACAGTGAATCAGGTCACAGTTACAATGTTAAATGCCAGGTAG
>CsB-Lectin5.1
ATGAATCCTGCAAAATTGTTGCTGAACACTTTACTTTTCTTCCAATTTTCTCAAATCTCCACTTCCATTGATACCATATCATTAAGCCAGCCCATCAAAGATGGTGATGTTATAGTCTCGAGCAGAAAAATCTATGCGCTTGGATTTTTCAGTCCAGGAAACTCTGTAAAACGATACGTTGGAATTTGGTACAATCAAATTTCCCAGCTAACACTTCTCTGGGTCGCCAACAGAAACAATCCTATCAACGATACGTCTGGGGTCCTCTCAGTCAACATTCAAGGAAACCTTGTGCTGCACGAAAGAAACCAAAGTACTGTTCCTGTCTGGCAGGCAAATATTTCGGAGGCGTCAGCGGGCAACACTGTAGCTCAGCTTTTAGACACGGGAAATCTTGTTTTAGTTCGAAATGATACCGGAGAAACGCTGTGGCAAAGTTTTGATCATCCTACAGATACTGTGCTTCCAAATATGAGATTTGGATGGGACAAACGAACCGGTCTTAACAGGTACGTAACAGCTTGGAAATCCCCGGACGACCCTGGAAGCGGGAACTTTTCTTTCACGTTGGACCTTGCTGGATTTCCTCAACCGTTATTATACAAAGATGATGTCAAGTTGTGGCGGGCCGGACCTTGGACGGGCCAAAGGTTTAGCGGTACACCCGAAATGACCAGAACTTTCATCTTCAATATTACTTACATTGATAATCAAGATGAAGTATACCTTTGTGATGGTCTAAATGACCTCTCTACAATAGCGAGAATGATACTGAATGAGACCGGATTTCTCCAGCGTTTTACCTGGAATAATCGGGATCGTAGATGGATCGGGTACTGGACAGCCCCGGCGGAGCGGTGTGACTATTACGGGCATTGCGGGCCAAATAGTAATTGCAACCTGAATCTTACAGATGGGTTTGAGTGCACGTGCCTGCCCGGGTTCGAACCCAAGTATCCAAAAGAATGGTTCTTGAGAGATGGGTCAGGTGGGTGCAAGAGGAAACAGGGGACGTCCACGTGTCAGAAAGGGGAAGGGTTTATAAAGTTGGAACGTATGAAATTGCCGGATACTTCGGTTGCAGCAAACGTGGACATGAATTTGGGACTAAAAGCGTGCGAGGAAAAGTGCCTGAGTAATTGTTCGTGCGTGGCTTACGCAAGTGCGTCTGCTGAGACTAACAGAGGAATTGGTTGCTTGATGTACCACGGAGATTTGAATGATACAAGAAAGTACACAAACGCTGGTCAAGATTTATTTGTACGTGCTAACGCGGCTGAATTAGCTGCAGAGGCACTGAACAACTCAAAGAGCAATCGAGCAAGAAAGAGGAGGCTTGCTCTTATTATCGTCGCTATTGTGCTTGGAGTGATTCTGCTGGGCTTATGCTTCTTTTTCCTGCGGAGAAGGCTTGCTACAAGGATAGGTGAGAGGAAAAGACAAAGACGACGTGAATTGTTATTTTTGAATTCAAGCACAAGATTTTCTGAACGTGAGGCCTCCATTAGTACTAAAGGCAACAAAGAAATTAGGAAAGTAGATGTGACATTCTTTGAACTAAGCACACTGCTAGCAGCAACAGATAATTTTTCCACTTCTAATAAGCTTGGACAAGGAGGCTTTGGTCCAGTATACAAGGGTAAGCTATCGAATGGACAGGAGATAGCTGTCAAAAGATTATCAACAACATCAGGACAAGGAATTGAGGAATTAAAAAATGAGGTCTTACTGATAGCAAAACTTCAACACAGAAATCTTGTAAAGCTCTTGGGTTGTTGTTTAGAAGAAGATGAAAATATGTTAATCTATGAGTTCATGCCTAACAAAAGCTTGGACTACTTCATTTTTGATGAATCAAGGAAGCAATTGTTAGATTGGAAAAAGCGCTTTGATATAATTTTAGGGATAGCTCGAGGGGTCCTATATCTACATCAAGATTCGAGGTTAAGAATTATCCATCGAGACTTAAAAGCTAGTAATATTCTTCTGGATGAAAAGATGAACCCTAGAATCTCAGATTTTGGTACAGCCAGAGTATTTGGAGGAGAGGAGATATTAGCAATTACAAAAAGGGTGGTTGGAACGTATGGCTATATGTCACCAGAGTATGCACTGGATGGCGTATTCTCTACGAAATCAGATGTCTTCAGTTTTGGAGTCATATTATTGGAGATTATAACTGGCAAGAAGAACACTAGAATTTTTAACGATGATGATTCCTCAAATCTGATAAAATATGCATGGGAACTCTGGAGTGATAACAAGGCCCTGGAGATAGTTGACTCGTCCATGGCTAATTCATGTCTTGCTTCCGAAGCTTTGCGATGCATTCAAGTAGGACTCTTGTGTGTGCAAGACAGAACAACAGACCGGCCAAGCATGTCAACGGTTGTCTTTATGTTAAGCAATGAAACATTTGTTCCTTCCCCAAAACAACCTACATTTTCAGTGCGGAGAACTGAAATTGACACAGACAACTCTAGTTCTGGGATAAAGTCTTCTGTTAATGAGTGA
>CsB-Lectin5.2
TCAATTTCCGTCGACACCATTACATCAAACCAGCCCATCAAAGACGGGGATGTTATAGTCTCCAGCGGAAATATCTTCGCGCTTGGGTTCTTCAGTCCTGGCAACTCTGTGAGACGATACGTCGGGATCTGGTATAACCAAATTCCGGTGCAAACAGTTGTTTGGGTCGCAAATAGAGACAATCCTATAAACGATACATCGGGAGTTCTCACAATCAGCAGTCTCGGAAACCTTGTCCTTTGCGGAAGAAATCAAACCGTTCCTGTCTGGCACGCAAATGTTTCGGACTCATCAGAAAGCAACACTATTGCTCAGCTTTTAGATACAGGAAATCTTGTTTTGGCTCGAAATAATACCGGACAAACGTTGTGGCAAAGTTTTGATCATCCTTCAGCTACTATGCTTCCATATATGAAAATTGGTTTGGACAAGCGAAGTGGTCTTAACAGATTTTTAACGTCCTGGAAATCCTGGGACAACCCTGCAACTGGGGATTATACTTTCAGGATGGAACTCGATGGATTTCCTCAATTGTTCTTATACAAGGGTGAGGCTAAGTGGTGGCGGGTCGGATCCTGGACGGGGAAAAATTTTCTTAATGCTACCTATATTGATAACGAAGATGAAGTGTCGATGGCTTATAGTGTAACTGACCCATCTATGTTAACAAGAATAGTTGTCAATGAGTCCGGAAATGAGCAGCGGCTTACTTGGAGTAATCAGGAAAATAGATGGATCGAGTATTTCGCCCCTCCAAAGGAGCCATGTGATTTTTACGGGCATTGTGGATCAAATAGTAATTGTAACCCGTATCGTGTGTATGATGAGTATGAGTGCACCTGCCTACCCGGCTTCGAACCCAAGTCTCCCTCAGAATGGTTCTTGAGAGAGGGGTTGCGTGGGTGCGTGAGAAAACCCCAGATGTCCACGTGTCGAAGAGGAGATGGGTTCATAAGGGTGGCGGGTGTCAAGGTGCCCGATATGTCAGTTGCACGTGTGGACATGAGTTTGGGGTTGGAAGCATGCAAGCATATGTGCTTGAGGAATTGTTCTTGCTTGGCCTACACAAGTGCATATGCTGAAAGTGAAAGCAATGGCAGGATTGGTTGCTTGACATATCATGGGGATATGATGGACACAAGAACGTATATCAATGCGGGTCAAGATCTTTATGTACGTGTTGATGCAGCTGAATTAGATGACAGCAGAAGAAATTCGGAATATCTTCCAGTGTTTGACCTGAGCAACATTGCTGCAGCCACAAATGATTTTTCTTCTGATAATAAACTTGGAGAAGGTGGCTTTGGCTCTGTTTATAAGGGTGTGCTTCAGAATGGAAAGGAAATAGCAGTTAAAAGACTATCGAGGTCCTCTGGGCAGGGAATAGAAGAGTTCAAAACTGAAATTGCACTCATTGCACAACTCCAACACAGGAATCTTGTCAGCATCCTAGGTTGTTGCATTGAAGAACAAGAGAAAATGTTAATCTACGAGTACTTGCCTAACAAAAGCTTGGACGTTTACATTTTCGATGAAGCAAAAAGATCATTGCTAGATTGGAGTAAACGCTTTGAAATCATTTGCGGGATTGCTCGAGGAATCTTATACCTACATCAAGATTCAAGATTGAGAATCATCCATAGAGATCTAAAGGCTAGCAATGTTCTACTTGATGCTGCAATGAACCCAAAAATTTCAGACTTCGGTATGGCTAGGATATTTGGAGGGGACCAAATCGAAGAAAACACCAATCGCGTGGTTGGAACGTATGGTTATATGGCACCAGAATATGCAATGGAAGGGTTATTTTCTACAAAATCTGACGTCTATAGCTTTGGAGTTTTACTATTGGAGATAATTTTAGGTAGAAGGAACAACACTTTTCATCTTGAACAAGGCAGTGGATCCTGGAATTTGGTTGGACATGTTTGGGATCTATGGAAAGAAGGCACAGCAATGGAGGCAGTTGATAAATCATTGGGTGAGTCATGTTGTGCCCCTGAAATTTTAAGGTGCATTCACCTCGGGCTCTTGTGTGTGCAAGAACAAGCAACAGATCGACCGAACATGTCGGCGGTCGTTTCTATGTTGGGCAGCGACAATGCTCCTTCTTCTCCAAAGCATCCAGCATTCATTGCCAAAGGACTTTCCAATGTTGATGAATTCTGGACTGGTGAAGGAGTTACTACTTCTGTGAATGACCTGACAATTACTGCATTTCAACCTCGGTAG
>CsB-Lectin6.1
ATGGAAATCATCAAGAACAATTCATGGTTGATGCTTTTTGTTCTTTTTATGTGCTTTTCACTCAAATCCCATGTCTCCTTCGGAGCTGACACCGTTTCTGCAAACCAATCTCTCTCTGGCGATCAAACGATCGTTTCTAAAGGTGGGGTCTTTGCATTTGGTTTCTTCAACCCAGCTCCTGGTAAGTCTTCAAACTATTACATAGGCATGTGGTACAATAAAGTCTCTGAAAGAACTATAGTTTGGGTAGCCAACAGAGAACAGCCAGTCTCTGATAGATTCTCTTCGGTTTTAAGAATCTCAGATGGTAACTTAGTTCTTTTTAATGAGTCCCAACTACCCATTTGGTCCACAAATTTGACCGCTACCAGCAGACGTTCTGTGGAAGCAGTTCTTTTAGATGAAGGAAATCTTGTTTTGAGAGATTTGTCAAATAATTTGTCAAAGCCTTTATGGCAAAGTTTTGATCATCCAGCTCATACTTGGATTCCCGGTATGAAGCTGACGTTCAACAAGAGAAACAACGTCAGTCAACTTATCACTTCATGGAAGAATAAAGAAAATCCTGCACCGGGTCTCTTCTCCCTTGAGCGAGCACCAGATGGATCAAATCAATATGTTATGTTGTGGAATAGGTCTGAGCAGTACTGGTCAAGTGGACCTTGGGATGAGAATGCAAAAATTTTCAGCATGGTCCCTGAAATGAATCAAAACTATATCTACAATTTCAGCTATGTGTCGAATGAAAACGAGAGCTATTTCACCTACAATGTGAAAGATAGCACTTACACATCTCGAGCGTTTATGGATGTTTCAGGACAGGATAAGCAGATGAATTGGTTGCCTTTGCCTACCAACTCTTGGTTTCTGTTTTGGTCCCAACCAAGACAGCAATGCGAGGTTTATGCTCTTTGTGGTCAATTTAGCACCTGCAATCAGCAAACTGAGCGTTTTTGTTCTTGTTTGAAAGGTTTTCAACAAAAATCGGTGAGTGACTGGAATTTGGAAGATTATTCTGGTGGTTGTGTGAGGAAAACCCCGCTGCAGTGTGAAAATATTAGTCCTGCCAATAGAAAAAGCGACCAATTTTTCCAGTACAGTAACATGAAATTGCCTAAACATCCACAATCTGTGGCAGTAGGGGGTATCAGGGAATGTGAAACACACTGCATGAATAACTGCTCTTGCACTGCTTATGCTTACAAAGACAACGCTTGCTCGATTTGGGTAGGAAGTTTCGTGGGTCTGCAACAGCTACAAGGAGGTGGAGATATCATTTATATCAAGCTTGCAGCTTCTGAGTTCGAGAGTCCCAAGAACAAGAAGGGAGTAGTCATTGGCGGTGTTGTGGGCTCAGTGGCTGTCGTAGCTCTTATTGGCCTGATCATGCTTGTATACTTGGGAAGGAGAAAGACAGCAACTGTAACAACCAAAACTGTGGAGGGTTCTTTG
>CsB-Lectin6.2
ATGGAAATCATCAAGAACAATTCATGGTTGATGCTTTTTGTTCTTTTCACGTGCTTCTCACTCAAATCCCATGTCTCCTTCGGAGCTGACACCATTTCTGCAAACCAATCTCTCTCTGGTGATCAAACGATCGTTTCTAAAGGTGGGGTCTTTGTATTTGGTTTCTTCAACCCAGCTCCTGGTAAGTCTTCAAACTATTACATAGGCATGTGGTACAATAAAGTCTCTGAAAGAACTATAGTTTGGGTAGCCAACAGAGAACAGCCAGTTTCTGATCGATTCTCTTCGGTTTTAAACATCTCAGATGGTAACTTAGTTCTTTTTAATGAGTCCCAACTACCCATTTGGTCCACAAATTTGACCGCTACCAGCAGACGTTCTGTGGACGCAGTTCTTTTGGATGAAGGAAATCTTGTTTTGAGAGATTTGTCAAATAATTTGTCAGAGCCGTTATGGCAAAGTTTTGATCATCCAGCTCATACTTGGATTCCCGGTATGAAGTTGACGTTCAACAAGAGAAACAACGTCAGTCAACTTCTCACTTCATGGAAGAATAAAGAAAATCCTGCACCGGGTCTCTTCTCCCTTGAGCTAGCACCAGATGGATCAAATCAATATGTTATTTTGTGGAATAGGTCTGAGCAGTACTGGAGAAGTGGAACTTGGGATGATAATGCAAAAATTTTCAGCTTGGTCCCTGAAATGACACTAAATTATATCTACAATTTCAGCTATGTGTCGAATGAAAACGAGAGCTATTTCACCTACAATGTGAAAGATAGCACTTACACATCTCGATTCATTATGGATTTT
>CsB-Lectin6.3
ATGGCTTCTTTTTCAATTTGCTTGCTGATTATCTCTGCTTTCAGTATGCAGTTCTCCCTGGTGGTTGATGCTGTTAGTGATACTGATAGCCTTTCAGTCGGACAAGTGATCACACGCTCAGAGACTTTGGTATCTTCAGGTAAGTTCTTTGAGTTAGGCTTTTTTCGGCCAGGGCAGTCGAGAAATTATTATGTAGGAATATGGTACAAGAATATTCCAGAAAGGACTGTAGTATGGGTTGCCAATCGAGATCAACCATTAACTAGTTCGTCACCTGTACTTACTATTAGCAGTGAAGGAAATCTTGTGATTGAGGATGGTAGAATTACATATAGGGTCAGTGAAAATGTATCAAGCAGCCAGAACACAACTGCCACTCTCTTAGATTCAGGAAATTTTGTTTTAAGAAATGAGAAGCTTGGCTTATTGTGGCAGAGCTTTGATTACCCTTCACATACGTTTCTGCCTGGAATGAAGCTCGGTTATAGCAGAAAGACTGGGAAAGTTTGGTCATTGACATCATGGAAAAGTAGAGACGATCCTAGCGTTGGGGATGCTGAGCTGAAAATGGAGCCAGGGAAATCAAATGCATTTTCCCTTATGAAAAGATCTCAAATTGTTTGGACAAGCGGGGTTTGGGATGGTTATATATTCAGTTTGGTGCCTGAAATGACATTAAACTATATCTTCAATTATAGTCTTTACACTGATGAAAATGAGACATACTTCATCTACTCTATAAAAGATTCAATTATCAGCAGATGTATTTTAGATGTTTCTGGACAAGTAGAACAGATGTCATGGTTAGGAGCTAGACAAGCTTGGTTTATTTTCTGGTCTCAACCAAGAACAAGCTGTGTCGCTTGCGGTCCATTCAGCATCTGCAACACTGCTACTGGATCCTGTCAGTGTCTGCAGGGATTTTTTATAGGCTCAGATAAAAATCTGTCTGAGTGTGTGAGAAGAACAGCCTTGCAGTGTGGGGATAACTCTGCTGATCGTGAAGACAGGTTCTTAAGGATGCATAATGTGAAGCTTCCTTCGCCAGATAAAGTATTGAAACTTCCAGGTATAGAGGAATGCAAATCGGCTTGCTTGAATAATTGTGCTTGCACTGCGTATGCTTATAATAGCAGCGGTGTGTGTTCCTCGTGGGATGGAAAGCTATACGATCTTGAGCAACTTTCAAAAAATGAGGGAGAAAATATATTTATCAAACTTGCTGCATCAGAGCTTCCAAAACCAGGAGGAAATAAAGAACTGCTGTGGATAACTGTAATTGTTGTTCCTCTGCTTCTTACTGCATCTTACATCTTTCTTCGATGGAGGAGAAAACTCAAATATAGAGAGGAGAGGGAACCAAGCCAGGATATGTTGCTATTTGACATAAATAGTAGCACTGAGACAAGTAAGAATGAGTTGTCTGATGGGAGAGCTGGAAAAAGTAAGAGTACGGATGCTTGGTTGCCATTGTTCAGCTTTGCCAGTGTATCTGCATCTACAAATAACTTTTCTGCCGAGAATAAGCTTGGAGAAGGTGGCTTTGGACCTGTCTATAAGGGGGAACTACTAAATGGACAAGAAGTTGCAGTGAAAAGGCTTTCAAAGAAGTCGGGGCAGGGATTAGAAGAGTTGAAAAATGAGACAATGCTCATAGCTAAGCTGCAACACAGGAACCTTGTTAGACTCTTGGGTTGCTGTTTAGATCAAGATGAAAAGATTTTGATCTATGAGTACCTGCCTAATAAAAGCTTGGACTCATTCCTTTTCGATCGAGCTAAAAAACGTTTATTGTATTGGGAAACACGTGTTAAAATCATTGAAGGGATTGCTCAAGGGCTTCTTTATCTTCATCAGTATTCTAGACTACGAATTATTCATAGAGATTTGAAGGCTAGTAATATTCTCTTAGATACCGACATGAAACCCAAAATATCTGATTTTGGAATGGCAAGAATGTTTGGTGGGGATGAGTTACAAGCAAATACTAACCGAATTGTGGGAACTTATGGTTATATGTCACCTGAGTATGCCCTGGAAGGCCTATTCTCAATCAAATCAGATGTGTTTAGCTTTGGGGTATTGCTGCTGGAGATCTTGAGTGGCAAAAAGAACACTGGCTTCTACCATACTGGCTCCCTTAACCTTCTTGGACACGCATGGGACCTGTGGAAAGACAACAGAGCTCTAGACCTGATGGATCCAATATTGGAAAATGAAGCTTCATATCCCATGTTGGCAAGATACGTTAATGTGGCACTTCTCTGCGTTCACGAGAACGCAACTGATAGGCCAACCATGTCAGAGGTAGTCTCAATGCTTACCAATGAGCATCTTGTTTTACCTCGCCGAAACAACCAGCTTTCTCGTATGTGA
>CsB-Lectin6.4
ATGGAGAACCTTTCTAGCTTCTACATCATCAGTTATTTGACCTCTTTGTTGGCCTTGCAGTTTTCGTTAGCAGCAGACTCAATAACTCCAGCAACATTCATCCGTGATGGTGAGAAGTTGGTTTCACCATCTCAAAGGTTTGAACTAGGCTTCTTCTCTCCTGGTAATTCAAAGAACAGGTACTTGGGAGTATGGTATAAGAAGAGCCCTGACACAGTTGTTTGGGTCGCTAATAGAAATTGCCCAATTCTTGATCCACATGGAATTTTAGCTATTAACAACAATGGGAACCTTGTGCTTCTCAACCAAGCAAATGGCACTATCTGGTCTTCGAACATGTCTAAAGAAGCAAAAAGTCCAGTGGCACAGCTGTTAGATACCGGAAACCTTGTTCTAAGGGAAAATTTTAGCAATAATACTTCTGAAGGTAGCTATCTGTGGCAGAGCTTTGACTTCCCATCAGACACTCTGTTACCGGGCATGAAGGTGGGTTGGGATTTAAAGACTGGTCGGGAACGATATTTAACGTCGTGGAGAACCGCTGATGATCCATCCCCAGGAAAATTCACTTACAGACTTGACATACATGTGTTACCTCAAATTTTTCTTTACAAGGGATCGCTGAAGTTAGCCCGTATTGGACCGTGGAATGGATTTATCTTTGAAGATGGTCCTACATTTATAGACTATCTTTACAAAATAATTTTGGTAGATACGGAAGATGAAATTTATTACAGGTATGAATCCTACAACAATTTAAGCATAATGATGTTAAAAATCAACCCATTAGGCAAGATCCAGCGGCTATTATGGAACGAGGGGAGTTCTGGATGGCAAGTCATGTTCTCAGCCCCCGGTGATGTTTGTCAAAATTATGGGCATTGTGGTGCTAACAGTATTTGCAATGTTGATAATCCACCTAAGTGTGAGTGCTTGAAGGGATTCAAACCCAATTCACAACACAACCAAACATGGGCTACAACATGCGTGAGAAGCCATTTGTCAGATTGCAAAACCGCAAACCAGTTTAAAAGGTTTGATGACATGAAAGTGCCTGACTTGCTAGATGTTTCGCTAAATGAGGGTATGAATCTTGAGGAATGTGGGGCTGAGTGCTTGAATAACTGCACCTGTAGAGCTTATGCCTACTTCAACCTAACCAGAGGAGGCAGTGGCTGTTTAATGTGGTTTGGGGACCTGATTGATATGAGAAAGACACTTGCAAACCTTACCGGACAGTCTATCTACTTACGAGTACCAGCTTCAGAACCAGGAAAGAAGAGGCCACTATGGATAGTGGTACTAGCAGCTCTTCCAGTGGCAATTCTTCCCGCTTTTCTCATATTTTATCGAAGGAAGAAAAAGCTCAAAGAGAAAGAAAGAAGAACCGAAGCAAGCCAAGATATGTTATTATTTGAAATAAATATGGGCAATATGAGCAGAGCAAAGGAATTCTGTGAGGGAGATAGCGCTGGAACGGGAAAGAGTAAGGAATCTTGGTTTCTCTTTTTCAGCTTGTCTAGCATATCAGCAGCTACAGATAATTTCTCGGAAGAAAATAAGCTAGGCGAAGGTGGCTTTGGGCCTGTTTATAAGAGTATAGAGCGTTATGTTGAAATATGCAATTGGAAACAGGGTAAACTACTTAATGGAGAGGAAGTTGCAGTTAAAAGGCTCTCTAGTAAGTCAGGACAAGGACTAGAAGAGTTTAAAAATGAGATGATGCTGATAGCAAAACTTCAACACAGGAACCTTGTCAGACTCTTCGGCTGCTGTATTGAACAGGGCGAAAAGATTTCGATATATGAGTTTGATATTGTAACAGATCCTGCTAGGAAAGATCTATTAGATTGGACAACACGTGTTCGAATCATTGAAGGAGTTGCTCAAGGACTTCTATATCTTCACCAGTATTCAAGATTAAGAGTTATTCACAGAGATCTCAAGGCAAGTAATGTTCTCTTAGATAGTGACATGAATCCAAAAATATCTGATTTTGGCATCGCAAGAACGTTTGGTGGTGATGAGATGCAATCAAATACGAATCGGATAGTTGGAACTTATGGTTATATGTCGCCTGAGTACGCTTTGCACGGCCTATTCTCTATCAAATCTGATGTGTTTAGCTTTGGAGTGTTACTGTTGGAAATACTGAGTAGCAAGAAGAATACACGCTTTTATAATACTGATTCCCTTACCCTTCTTGGCCATGCTTGGAATTTGTGGAAGGATGACAAAGCCTGGAAGTTGATGGATCCGACAATGCAAAATGAAGCACTGTATTCGATGGTGACGAGATACATTAAGGTGGCCCTTTTATGTGTTCAAGAGAATGCAACAGATAGACCAACCATGTTGGAAGTTGTCGCAATGCTAAAAGACGAGATTGTTAATTTGCCTTCCCCACATCAGCCTGCTTTCTCATATGTGCAAATTGTGGAAAGGTCAGTTCTGCTAGCAAATATTAATGCTGAAGCCTCTTTAGGAAACTGCTTAACACTTTCAGTGGTAGATGCTCGATAG
>CsB-Lectin6.5
ATGGAAATCAATCTTCTTCACATCTATATCTTTAGTTCTTTGATCTTCTTGCTGCGCATGGAGTTGTCACTGGCAGCTGATACAATAACTCCCGAAACATTCATCCGTGATGGTGAGAAGTTGGTTTCATCATCTCAAAGGTTTGAGCTTGGCTTCTTCTCCCCTAGAAACTCAAAGAACAGGTACCTGGGAGTTTGGTACAAGAAGATCCCTGACACTGTTGTCTGGGTTGCTAATAGAAATAGTCCAATTTTCAATCCAAACACGGCATTGACCTTTAGCAATAACGGAAACCTTGTTCTTCTCAGCCAAAGAAATGGCATTATCTGGTCATCGAACATGTCTAGAAAAGCAGAAAATCCGATAGCGCAACTTTTAGACACTGGAAACCTCGTTATTAGGGATAACTCCAGTGGTCATACTACTGAAAGCTACTTGTGGCAGAGCTTCGACTACCCTACAGACAGTCTGTTAGAAGGCATGAAGTTGGGCTGGGACTTGAAGAATGGTCTTGAACGATATTTATCATCATGGGAAAGTACTGACGATCCATCCCCTGGAAATTTTACTTTCAGACTTGTCATTCAAGTGATACCTAAACTATGCGCTTACAATGGATCTGTAGAATATACCTGTACTGGACCATGGAATGGAGTTGCCTTTGGAGCTGCTCCTACATATACAAGCTTTCTTTATGAACAGGTTTTGGTGCAAAGTAAAGATGAAATTTCTTTCTGGTATGAGTCTTACAACAATCCCACCAAAAAAGGGCTTTTATGTTGGGGAACACGAGTTAGAATCATTGAAGGAATTGCTCAAGGACTTCTATATCTTCACCAATATTCTAGATTGAGGGTTATTCACAGAGATCTCAAAGCAAGTAATATTCTCTTAGATAAAGACATGAACCCCAAAATATCAGATTTTGGTATGGCAAGAATGTTTGGTGGAGATGAATTGCAGTCAAACACGAAAAGGATAGTTGGAACTTATGGTTATATGTCACCTGAGTATGCCCTGCGAGGCCTATTCTCTATCAAATCTGATGTGTTCAGCTTTGGAGTATTGCTGCTGGAAACATTGAGTAGCAAGAAGAATACTCACTTTTACAATACTGATTCGCTTACCCTTCTTGGCCATGCATGGAATCTGTGGAATGATGGTAGAACCTGGGAACTGATGGATCCCATATCGCAGAATGGAGCATCATATCCGATCCTGAAGAGATACATTAACGTAGCCCTTCTCTGTGTTCAAGAAAAAGCAGCAGATAGACCAGCCATGTCAGAAGTGGTCTCAATGCTTTCAAATGAGTTTGTTAATTTACCTGCTCCCCAACAACCTGCTTTTTCATGTGTAAATTCCACAAATATGCAGTCTGATGCTTTTTCAGTGAATTGCGTAACACATTCAGTGATCGATGCTCGATAG
>CsB-Lectin6.6
ATGGAAATCAATCTTCTTTACATCTATATCTTTAGTTCTTTGATCTTCTTGCTGCACATGGAGTTGTCACTGGCAGCTGATACAATAACTCCCGAAACATTCATCCGTGATGGTGAGAAGTTGGTTTCATCATCTCAAAGGTTTGAGCTTGGCTTCTTCTCCCCTAGAAACTCAAAGAAGAGGTACCTGGGTGTATGGTACAAGAAGATCCCCGACACTGTTGTCTGGGTTGCTAATAGAAATAGTCCAATTTTCAATCCAAACACAGCGTTGACCTTTAGCAATAACGGATACCTTGTTCTTCTCAGCCAAAGAAATGGCATTATCTGGTCGTCGAACATGTCTAGAAAAGCAGAAAATCCGATAGCGCAACTTTTAGACACTGGAAACCTCGTTATTAGGGATAACTCCAGTGGTCATACTACTGAAAGCTACTTGTGGCAGAGCTTCGACTACCCCACAGACACTCTGTTAGAAGGCATGAAGTTGGGCTGGGACTTGAAGAATGGTCTTGAACGATATTTATCATCATGGGAAAGTACTGACGATCCATCCCCTGGAAAGTTTACTTTCAGACTTGTCATTCAAGCGATACCTAAAATATGCGCTTACAATGGATCTGTAGAATATACCTGTACTGGACCATGGAATGGAGTTGCCTTTGGAGCTGCTCCTACATTTACAAGCTTTCTTTATGAACAAGTTTTGGTGCAAGGAAAAGATGAAATTTCTTTCTGTGGTTATATGTCACCTGAGTATGCGCTGCGCGGCTTATTCTCTATCAAATCTGATGTATTCAGCTTTGGAGTATTGTTGTTGGAAACACTGAGTAGCAAGAAAAATAGCCACTTCTATAATACTGATTCGCTTACCCTTCTTGGCCATGCATGGAATCTGTGGAATGATGGTAGAACCTGCGAACTGATGGATCCCATATTGCAGAATGAAGCATCATATCCGATCCTGAAGAGATACGTTAACGTAGCCCTTCTCTGTGTTCAAGAAAATGCAGCAGATAGACCAACCATGTCAGAAGTTGTCTCAATGCTTTCAAATGAAATTGTTAATTTACCTTCTCCCCAACAACCTGCTTTTTCATGTGTAAATTCCGCAAATATGCAGCCAGATGCTTTTTCAGTGAATTGCGTAACACATTCGGTGATGGATGCTCGATAG
>CsB-Lectin6.7
ATGGAGAAACTTACGGTATTCAACATTTTTAGTTCTTTTGTCTTTCTCTTCAGCATTCAGTTGTCAAAAGCAGCTGACACCATAACCCCTGCATCAAGCTTCATCCGTGACGGCGAAAAGTTCGTTTCATCATCTGAAAGGTTTGAGCTAGGCTTCTTCTCTCCTCGAAAATCAAGGTACAGGTACCTGGGAATATGGTACAAGCAGATTCCGGATACAGTCGTGTGGGTTGCGAATAGAAATAGTCCAATCATTGAACCAAATGCAGCATTAACCATTAGCAACAATGGAAACCTTGTTATTCTAAACCTAACAAATGGCGCTATCTGGTCATCAAACACTTCTAGGAAAGCAGAAAATCCAGTAGCACAACTGTTAGATACTGGAAACCTTATTGTTAGGGATAATTTTAGTAGGAGTGCTTCTGAAGGAAGCTGTCTGTGGCAGAGCTTTGACTACCCATCGGACACTTTATTAGCAGGCATGAAGTTGGGTTGGGACTTAAAGAATGGCGTGGAGCGATATTTAACTTCGTGGAGAAGTGCTGATGATCCATCCCCTGGAAACATTACTAACAGACTGGACATTCATGTGTTACCCGAATTAGGTCTTTACAATGGATCTCAAAAATTAAGCCGTAGTGGACCATGGAATGGAATTTTTTTTGGAGCTGCTCCTTCTTATGCCAGTATTCTTTCTGAACCAATTTTGGTGGACAATGAAGATGAAATATATTATAGTTATGAGTCCTACAACAATCCCATCATAGCGATATTAACGGTCAACCCATCAGGTACCGTCCAACGACTAATATGGCATGAGAGGAGCAATGGGTGGGCAGCTGTTCACTTAGCACCAACTTTATTTTGCCAATTTTATGGGCATTGTGGTGGTAATAGAGTTTGCAGCTACGAGAAGACACCTAATTGTGAGTGTTTGAAGGGATTTAAGCCCAAATCTCAGCACAACCAAACAAGGCCTGGATCATGTGTAAGAAGTGAATCAGCAGATTGCAAAAGTGGAGACCGGTTTATAATGGTCGATGATATTAAACTGCCGGACTTGCTGAATGTTTCGCTAAATAAGAGTATGAATCTTAAGGAATGTGAGGCTGAGTGCTTGAAAAACCGTACTTGTAGGGCTTATGCTAATTCTGAAGTAACGGGGAGAGGCAGTGGCTGTTTGATGTGGTATGGGGACTTGATTGATACAACAAAGGCAAAATTTCACAACGGACAGCCTATGGCACGAGAAGCTATTTTGGTTATTTGTCCTAGCTTTTCTTCCGGCGGTGCTTCTTACTATTTTATGCATATTCTTTCGATGGAGACGAAAACTCAAGGAAAAAGCTTGGCCAGCGTCTCTGCAGCTACAAATAACTTCGGTGTAGAAAATAAGCTTGGAGAAGGTGGCTTTGGACCTGTTTACAAGTCGGGGCAAGGTCTAGAAGAGTTTAAAAATGAGATCAAACTTACAGCAAAACTCCAACACAGAAATCTTGTCAGACTCTTGGGTTGCTGTGTAGAGCAAGGAGAAAATGTTTTGATATATGAGTATTTGCCCAACAAAAGCTTGGACTCTTTCCTTTTCGATACAACCAAAGAAGGTCTATTAGGTTGGGGAGCACGTATTAGAATCATTGAAGGTATTGCTCAAGGGCTTCTCTATCTTCATCAATATTCCAGACTAAGAGTTATTCACAGAGATCTTAAGCCAAGTAATATTCTCTTAGATAGTAATATGATACCCAAAATATCAGATTTTGGCTTGGCCAGGATGTTTGGTGGTGATGAATTGCAATCAAATACGAAACGGATAGTTGGAACTTATGGTTATATGTCTCCTGAGTATGCTATACATGGCTTCTTCTCTATCAAATCCGATGTGTTTAGCTTTGGAGTGTTGCTTTTGGAAACACTTAGTAGCAAGAGGAGCACAAGATTCTTCAATACTAATTCCCTCACACTTCTTGGCCATGCTTGGAATCTGTGGAAGGATGACAGATCTTGGGAACTGATGGATCCGAAATTGCAATGTGAAGCATCATATCCAATAGTGAAGAGATACATTAACGTAGCCCTTCTTTGTGTTCAAGAGAATGCTGCAGATAGGCCGACAATGTCAGAAGTTATCTCAATGCTTACCAATGAGTTTGTTAATTTACCTTCTCCACAACAGCCTGGTTTTTCAAGCCTGAAAAAATCAGTTGAGACTGTAGCTCGTTCAATGAACCGCTTAACACTTTCAGTGATGGATGCGCGATAG
>CsB-Lectin6.8
ATGGGGAACCTTCCTTTTTCGTACAGTTTTATTTCTTGTGTCTTTCTCTTGAGCATTAAGTTGTCAATAGCAGCTGATACCATAACACCCTCAAGATTCATTCGTGATGGAGAAAAGTTAGTTTCATCATCCCAAAGGTTTGAGCTAGGCTTCTTCTCTCCTGGGAAATCAAAGTATAGGTATCTGGGAATATGGTACAAGCAGATCTCTGATACGGTTGTGTGGGTTGCAAACAGAAATCGTCCAATCTTTGATTCAAATGCAACATTAACCATTGGCAGCAGTGGAAACCTTGTTATTCTCAACTTAAAAAATGGCACTATCTGGTCTTCAAACATGACTAGAAAAGCAGGAAGTCCAGTGGCACAACTGTTAGATACTGGAAACCTTGTTCTTAGGGATAATTTTAGCAGTAATAGTTCTGAAGGCCATCTGTGGCAGAGCTTTGACCACCCATCAGACACATTGTTACCAGGAATGAAGTTGGGCTGGGACTTAAAGACTGGTCTGGAACGTTATCAAACTTCATGGAGAAGTGCTGACGATCCATCCCCTGGAAATTATACTCACAGACTTGACATTCATGTGTTACCTAAGTTGTGTACTTACAATGGATCGGTAAAATTACTCTGTTCCGGACCATGGAATGGGGTTGCCTTTCAAGCTGCTCCTTCTTATAGCTATCTTTATGAACCAACTGTGGTGGATAATGAAGATGAGATTTATTACAGGTATGACTCCTACAACAGTCCCATCATAATGATGTTAAAACTCAACCCATCAGGTAAGATCCAGCGTCTCATATGGAATGAGAGAAACAATGGGTGGGAAGTGTTTTTCTCAGGGCCAGATTATTTTTGCCAAATTTTTGGGAGTTGTGGTGCTAATAGTGTTTGTAGCATCGACAAGACACCTAATTGCGAATGTTTGATGGGATTTAAGCTCGAATCACAGCTCAACCAGACTAGGCCTAGATCATGTGTGAGAAGTCATTTAGTGGATTGCACAAATAGAGACAGGTTTGTAATGATTGATGATATTAAACTACCTGATTTGGAAGAGGTTTTGCTAAATGAGAGTATGAATCTTAAGGAATGTGAGGCGGAGTGCTTGAAGAACTGCACTTGTAGAGCTTACGCTAATTCCAAAGTTACAGGTGGAGGCAGTGGCTGTTTGATGTGGTTTGGGGACCTGGTTGATATCAGAAAGGCCATTGGCCACAACAACGGACAGTCCGTCTACATACGAGTACCGGCTTCTGAAGTAGAAACAAAGAAAAGCCAAGATATGTTACAATTTGACATAAATATGAGCATTGCGACAAGAGCAAATGAATTCTGCAAGGGAAATAAAGCTGCGAATTCTAAGACTAGGGATTCTTGGTTTCCCATGTTTAGCTTGGCCAGCGTATCTGCAGCTACGGCTAACTTCTCTACAGAGAATAAGCTAGGAGAAGGTGGCTTTGGTCCTGTTTATAAGGGGCGATTGCATAATGGACAAGAAGTTGCAGTTAAGAGGCTCTCTAGTCAATCAGGGCAAGGACTGGAAGAGTTTAAAAATGAGATAAAACTTATAGCAAAACTCCAACACAGGAACCTTGTTAGACTATTGGGTTGCTGTATAGAACTAGAAGAAAAGATTTTGATCTACGAGTACATGCCTAACAAAAGCTTGGATATTTTCCTTTTCGATACCCCCAAAGAGAGTCCATTAGGATGGGAAACACGTGTTAGAGTCATTGAAGAAATTGCTCAAGGGCTTTTATATCTTCATCAATATTCCAGATTAAGAGTTATTCACAGAGATCTCAAGGCAAGTAATATTCTTTTAGATAAGGACATGAACCCCAAAATATCAGATTTTGGCATGGCCAAAATGTTTGGTGGTGATGAGTTGCAGTCAAAGACGAAAAGGATTGTTGGAACTTATGGTTATATGTCACCTGAGTATGCTCAACAAGGCCTCTTCTCCATCAAGTCTGATGTGTTTAGTTTTGGAGTATTGCTTTTGGAAACACTAAGTAGCAAGAGGAATACAGACTTCTCCAATACTGATTCCCTTACTCTTCTTGGCCGTGCTTGGGATTTGTGGAAAGATGATAGAGCTTGGGAACTGATAGATCCGATACTGCAAAATGAAGCATCATATCTGATATTGAATAGATACATTAACGTGGCCCTTCTCTGTGTTCAAGAGGATGCTGTAGATAGGCCAACCATGTTTGAAGTTGTCTCAATGCTTACCAATGAGACAGTTAATTTACCTCATCCCCAACAACCTGCTTTTTCAAGTATAAGAGGTCTTAAAAATACAATTCTGCCTGCAAATGGGGAGACTGGAGCTTGTTCGGTAAGTTGCTTAACGCTTTCAGTGATGGATGCTCGATAG
>CsB-Lectin6.9
ATGGAGAACCTTCATTTGTTGTACAATTTTATTTCTTGTGTCTTTATCTTAAGCATTAAGTTGTCAATAGCAGCTGATAACATAACCCCCTCAAGATTCATTCGTGATGGAGAAAAGTTAGTTTCATCATCCCAGAGGTTTGAGCTAGGATTTTTCTCTCCTGGAAAATCGAAGTACAGGTATCTGGGAATATGGTACAAGCAGATCCCTGATACAATTGTGTGGGTTGCAAACAGAAACAGTCCTATCTTCGACTCAAACGCTGTACTGACCATCAGCAACGGTGGAAAACTTGTTCTTCTCAACCAAACAAATGGCACTATCTGGTCTTCAAACTTGTCTAGAGAAGTGAAAAATCCAGTGGCACAGCTGTTAGATACTGGAAACCTTGTTGTTAGGGATAATTTTAGCAGTAATAGTTCTGAAGACTATCTGTGGCAGAGCTTTGACCACCCATCAGATACATTGTTAGCGGGAATGAAGTTGGGCTGGGACTTAAAGACTGGTTTGGAACGTTATCAAACTTCGTGGAAAAGTGATGATGATCCATCCCCCGGAAATTATACTCACAGACTTGACATTCATGTGTTACCTAAATTATGTACATACAATGGATCTGTAAAATTACTCTGTTCTGGACCATGGAATGGAGCTATCTTTGCAGCTATTCCTTCTTATAGCTATCTTTATAAACCAACCGTGGTGGATAATGAAGATGAGATTTATTACAGGTATGATTCCTACAACAGTCCCGTCATAATGACGTTAAAACTCAACCCATCAGGTAAGATCCAGCATCTCATATGGAATGAGAGAAATAGGACGTGGGAAGCGTTTTTCTCACTCCCAGATCGTTTTTGCCAATTTTATGGGCATTGCGGAGCTAATAGTATTTGCAGCTTCGACAAGAAACCTCATTGTGAGTGTTTGAAGGGATTCGAGCTCAAATCACATCATAACAAAACAAGGCCTGGAACATGTGTTAGAAGTCAATCATCAGATTGCAAAAGTGGAGACAGGTTTATAATGCTTGATGATGTTAAACTACCCGACTTTGTAGAGGCTTCACTAAATGAGAGTATGAATGTTAAGGAATGCGAGGCGGAGTGCTTGAAGAACTGTACTTGTAGAGCTTATGCTAATTCTAAAGTAACAGGGGAAGGCAGTGGCTGTTTGATGTGGTTTGGGGACCTGATTGATATCAGAAAGGCAGATGACCGCAACAACGGACAGTCTATCTACATAAGAGTACCGGCTTCTGAACTAGAAACAAAGAAAAGCCAAGATATGTTACAATTTGACATAAATATGAGCATTGCGACAAGAGCAAATGAATTGTGCAAGGGAAATAAAGCTGCAAATAGTAGGACTAGGGATTCTTGGTTTCCGATGTTTAGCTTGGCAAGCGTATCTGCAGCTACGGCTAACTTCTCTACAGAGAATAAGCTAGGAGAAGGTGGCTTTGGTCCTGTTTACAAGGGGCGACTACTCAATGGACAAGAAGTAGCAGTTAAGAGGCTCTCTAGTCAATCAGGGCAAGGACAGGAAGAGTTTAAAAATGAGATAAAACTTATAGCAAAGCTCCAACACAGGAACCTTGTTAGACTCTTGGGTTGCTGTATAGAACTAGAAGAAAAGATTTTGATCTATGAGTACATGCCTAACAAAAGCTTGGATTTTTTCCTTTTTGATTCCACCAAAGAGAATCTATTAGGATGGGGAACACGTGTTAGAATCATTGAAGGAATTGCCCAAGGGCTTTTATATCTTCATCAGTATTCCAGACTGAGAGTTATTCACAGAGATCTCAAGGCAAGTAATATTCTTTTAGATAAGGACATGAACCCTAAAATATCAGATTTTGGTATGGCCAGAATTTTTGGTGGTGATGAGTTGCAATCAAAGACAAAAAGGATTGTTGGAACTTATGGTTATATGTCGCCTGAATATGCTCAACAAGGCCTCTTCTCTATCAAATCTGATGTGTTTAGCTTTGGAGTATTGCTTTTGGAAACACTAAGTAGTAAGAGGAATACAGACTTCTCCAATACTAATTCCCTTACGCTTCTTGGCCATGCTTGGGATTTGTGGAAAGATGATAGAGCTTGGGAGCTGATAGATCCGACATTGCAAAATGAAGCATCATATCTAATACTAAACAGATACATCAATGTGGGCCTTCTATGTGTTCAAGAGGATGCAGCAGATAGACCAACCATGTTTGAAGTTGTCTCAATGCTTACCAATAAGACAATTAATTTACCTCATCCCCGACAGCCTGCTTTTTCAAGTATAAGAGGTCTCAAAAATACAATTTTGCCGGCAAATGGGAAGGCTAGAGTTTGTTCAGGAAATTGCTTAACACTTTCAGAAATGGATGCTCGATAG
>CsB-Lectin6.10
ATGGGGAATCCTCCTTTTTTCTTTACTTTTAGTTGTTTTGTCTTTCTCTTGGGAAGTTTGTTGTCATTAGCAACTGATACAATAACACCAGCCACGCTCATCGGTGATGGTGAGAAGTTAGTTTCGTCGTCCCAAATATTTGAGCTAGGATTCTTCTCTCCCGGGAAATCGAAGTACAAGTACCTGGGAATATGGTACAAGCAAGTCCCTGATACAGTTGTGTGGGTTGCAAACAGAAACAGTCCTATCGTCGATTCAAACGCTGTATTAACCATCGGCAACAATGGAAACCTTGTTCTTCTCAACCAAACAGATGGCATTATCTGGTCTTCAAACTTGTCTAGAGAAGTAAAGAATCCAGTGGCGCAGCTGTTAGATACTGGAAACCTTGTTCTTAGGGAAAAGTTTAGCAGTAATACTTCTGAAGGAAGCTATTTGTGGCAGAGCTTTGACTGCCCATCGGACACTCTGTTAATAGGCATGAATATGGGTTGGGATTTAAAGACCGGACGGGAACGATATTTAACTTCGTGGAGAACTGCTGATGATCCATCCCCGGGAAACTTTACTTTCAGGCTTGAAATTCGAGTGCTACCTCATTTATGTATTTACAATGGATCAGTAAAATTAAGCTGTACTGGACCATGGAATGGGCTTGCCTTCGGAGCTGATCCTACAAATACATCCTATCTTTTCCGACCAATTGTTGAGCAGAAAGAGGATGAGATCATTTACAGGTATGAATCTTACAGCAGCCGAATCTTAATGATGTTAAAAATCAACCCATCTGGTGATGTCCAGCGTCTGATATGGCATGAGATGAGTACTGGATGGCAAGTGTTTTTCACAGCGCCAAACAATTTTTGCCAGCTTTATGGGTATTGTGGTGCTAATAGTGTTTGCAGTGTGGACGATACAGCTAATTGTGAGTGTTTGAAAGGATTCAAGCTCAAATTACAGAACAACCAAACTTGGCCCAGAGAATGTGTTCGAAGTCATTCATCAGATTGCATAACTAGAGAGAGGTTTATAAAGTTTGATGATATTAAATTACCCTACTTGGTAGATGTTTCGCTAAACGAGAGTATGAATCTTAAGGAATGTGAGGCAGAGTGCTTGAAGAACTGCACTTGTAGAGCTTATGCTAATTCCAAAGTAACAGGGGGTGGCAGTGGCTGTTTGATGTGGTTTGGGGACCTGATTGATATCAGAAAGATCACTGGATACAACAACGGACAGCCTATCTACGTTAGAGTGCCAGATTCAGAACCAGGAGACAAGAAGCTACTTTGGATATTTGTAATACTTGTTCTTCCTGCGGCGCTCCTACCTGGTTTTTTCATATTTTGTAGATGGAGGAGAAAACACAAAGAGAAAGAAACGACTATGGAAAGTAGCCAAGATCTGTTAAAATTTGACATATATATGAGCGTTGCAACACGAACAAATGAACCCTCTGAAGGGGATGGGGATGCCAAGGGTACGAGGAGGGACTCTGTTTTGCCTTGTTTCAGCTTGGCCAGTGTATCTGCAGCTACAGAAAACTTTTCTATGCAATGCAAGCTCGGAGAAGGTGGCTTTGGACCTGTTTACAAGGGAAAACTACTTAATGGACAAGAAGTTGCTGTCAAAAGGCTGTCAAGTCAGTCAGGGCAAGGACTAAAAGAGTTTAAAAATGAAATGATGCTTATAGCAAAACTTCAACACAGAAACCTTGTCAGACTCATGGGTTGCTGTGTAGAACAAGGCGAAAAGATTTTGATCTATGAGTACATGCCCAACAAAAGCTTAAATTTTTTCCTCTTCGATCCATCCAGAACGCATCTGTTAGGTTGGCAAACACGTGTTAAAATCATTGAAGGAATTGCTCAAGGGCTTTTATATCTTCATCAGTATTCTAGATTGAGAATTATTCACAGAGATCTGAAGGCAAGTAATATTCTCCTAGATAGTGATATGAACCCAAAAATATCAGATTTTGGCATGGCAAGAATGTTTTGTGGTGATGAGTTGCAGGGAAATACGAAACGGGTTGTTGGAACTTATGGTTATATGTCACCTGAGTATGCTTTGGATGGCCTTTTCTCTGTCAAATCCGATGTTTTTAGTTTTGGAGTGTTACTTTTAGAGACGCTGACTAGCAAGAGGAACACAGGCGTGTATGATATCGAATCATTTAACCTTCTTGGACATGCTTGGAATCTTTGGAAAGACAATAGAGCTTACGAACTTTTGAGTCCAGCTTTGCAGCATGAAGCATCATATCAAATGCTGAACAGATACATTACTGTGGCTCTTCTCTGCGTTCAAGAGAAAGCAGCAGATAGACCAACTATGTCGAAAGTTGTCTCAATGATTACCAATGAGCATGCTACTTTACCATACCCCAAGCAATCTGCTTTTTCGTATGCGAGAAGAGGGGAGAAAATTTCGTTTCTACCCTCAAGTAGGGTGTCTGAAGCTTGTTCAGTCAATGGTGTAACACTTTCTTTAATCAGTCCTCGATAG
>CsB-Lectin6.11
ATGAATCTCAAAAGATGTAGACATATTTTTCTCTTTTCAGTTATATCAATGGAGATTCTTCCATGCTTCAACATCTTTAGTTCTTTGATTTTCTACTGGGTCATTAAGTTTTCGTTAGCAGCTGATACACTAACTCCAACAACACTCATCCGTGATGGTGAAACGTTAGTTTCACCGTCTCAAAGGTTTGAGCTAGGCTTCTTCTCTCCTGGAAAATCACAGAACAGGTACGTGGGAATATGGTACCAGCAGATCCCTGATACAGTTGTGTGGGTTGCAAATAGAAATAGTCCTATCGTTGACAAAAACGGAGTATTAACCGTTAGCAACAGGGGAAATCTTGTTCTTCTCAACCAATCAAATGGAACTATCTGGTCTTCAAACGTGTCTAGAGAAGTAAAAAATCCAGTTGCACAACTCTTAGATAATGGAAACCTTGTTATTAGGGATAACTCCGGCAGTAATAGTACTGAAAGCTATTTGTGGCAGAGCTTCGACTACCCAACAGACACTATGTTACAAGGCATGAAGTTGGGCTGGGACTTAAGGACTGGTCTGGAACGTTATCAAACATCATGGAAAAGTGCTGATGATCCATCCCCAGGAAACTTTACTCACAGACTTGACATTCATGTGTTACCTCAAGTATGTGTTTACAACGGGTCCGCAAAATATACTTGTACAGGACCTTGGAATGGAGTTGCTTTTGGGTCAGCTCCTTCAAATACAACCTTTATTTTTCAACCAATTGTTGTACAGAACAAGGATGAAGTCTATTACATGTATGAATCGTATAGCAGTCCAATCATTATGATATTAAGAGTCAACCCATTAGGTCAGGTTCAGCGTCTAATATGGCATGAGATGAGCACTGGGTGGCAAGTTTTTTTCACAGCACCGGATCCTTTTTGCCATTATGGGGATTGTGGTCCTAATAGTATTTGCAGCGTCGACCAGACATCTCATTGTGAGTGTTTAGAGGGATTCAAGTTCAAATCACAGCAAAACCAGACATGTGTGAGAAGTCATTCATCAGATTGCAAGAGTGGAGATAGGTTCAAGAAGCTTGATGATATTAAACTACCCGACTTGCTTGATGTTTCGTTGAATGAGAGTATGAACCTCAAAGAATGTGAAGCTGAGTGCTTGAAGAACTGTTCTTGTAGAGCCTATGCTAATTCCAAAGTGACAGATGGAGGCAGTGGGTGCTTGATGTGGTTCGGAGACTTGATTGATCTCAAAAAGACAGATAATCATACCAACGGAGTGTCTATCTACATAAGAGTACCAGCTTCAGAACAAGGAAACAAGAAGTTACTCTGGATAATTGTAATACTCGTTCTTCCCCTAGTAATTCTTCCTTGCGTTTACATAGCTCGTCAATGGAGTAGAAAACGCAAAGAGAATGAAACAAAGAATTTGGATACAAACCAGGATCTGTTAGCATTTGACGTAAATATGGGCATTACAACAAGAACAAATGAATTCTGCGAAGCAGATGGAGATGGAAAAGATAAGAGCAAGGATTCTTCGTTGCCATTATTCAGCTTTGCGAGCGTAACTGCTGCTACAGAAAACTTTTCTATACAAAGTAAGCTTGGAGAAGGTGGCTTTGGCCCTGTTTACAAGGGTCGACTACTTAATGGACAAGAAGTTGCAGTTAAAAGGCTCTCAAATCAGTCAGGCCAAGGACTCAAAGAGTTTAAGAATGAGATGATGCTCATAGCAAAACTTCAACACAGAAACCTTGTCAGACTCCTAGGTTGTTGCATAGAACAAGGCGAAAAGATTTTGATCTATGAGTACATGGTAAACAAAAGCTTGGATGTTTTCCTTTTTGATCCAACCAAAAAGCATCTGTTAGGCTGGCAATTACGTGTTAGAATCATTGACGGAATTGCTCAAGGTCTATTATATCTTCATCAGTATTCTAGATTAAGAATTATTCATAGAGATCTGAAGGCAAGTAATATTCTCTTAGATCAACACATGAACCCCAAAATCTCAGACTTTGGCATGGCAAGAATGTTTGGCGGTGATGAGTTGCAGGGAAATACTAAACGAATTGTTGGAACTTATGGTTATATGTCACCTGAGTATGCCCTCGAAGGCGTCTTCTCTGTCAAATCAGATGTGTTTAGCTTTGGAGTATTGATGTTAGAAATCTTAAGTAGCAAGAAGAATACTGGCGTCTATAATACTGATTCCTTTAATCTTCTTGGACATGCTTGGAGTCTATGTAAAAATGATAGAGCTCATGAACTGATGGATCCAGTATTGCAAAATGAAGTATCATTGCCAATGTTGGTGAGATACATTAATGTGGCCCTTCTATGTGTTCAAGAGAATGCAGAGGATAGACCAACCATGTCAGATGTCGTCTCAATGATTAACAATGAGCTTTTTAATTTACCTTCTCCCAAAGAACCTCCTTTTACAACTTTTACAAAAGGTAAAAATATGAAGTATTCATCTAATTCCACCAGTGGGACGTCTGAATTTTGTTCAGTGAATGATGTAACAGTTTCACTAATATATCCTCGATAG
>CsB-Lectin6.12
ATGGACGAGGCTAAGTTGCAGCTTCTGCAAGTAACAGCTTTGGCAAGGTTTGAGCTAGGCTTCTTCTCCCCAGGACAATCAAAGAGCAGGTACCTGGGACTATGGTACCGGCAGAGCCCTGATACAGTTGTGTGGGTTGCAAATAGAGATAGGCCTATCTTCGACCATAACAGAGCATTAACCGTCAGCAACAAAGGAAATCTTGTTCTCCTAGACCAAAAAAATGAGACTACCTGGTCTTCAAATGTGTCTTGTGACGTAAAAAGTCCAGTGGCACAACTCCTAGATGGTGGAAATCTTGTTGTTAGAGATAACTCCAGCACTAATACTACTAAAGCTACTTTGTTGCCTAAGTTATGTACTTACAATGGATCTGTAAAATACACCTGCACCGGGCAATGGAGTGGATTTGCCTTTGTAGGTGCTCCATATTCAAACTTTCTTTATGACCAAATTTTGGTGCAAAATGAAGACGAAATTTCATTCAGGTATGAGTCCTACAACAGTCCAAACATAATGATTTTAAAACTCGAGCACTCAGGTCAGCTCACGCGTGTAATATGGAACGAGAGGAGAACTGCGTGGGATCTTATGTTCTCAGTTCCAGATAAATATTGTGCTAAATATGGGTATTGTGGTGCTAATAGCATTTGCAGCCTAAACCAGACACCTATGTGTGAGTGTTTGAAGGGATTTCAATTCCAATCACAAGACAACAAGACAGGCTCTGTAAATTGTAAAAGAAGTCATTCTTCAGATTGCAAAAGTGGAGACCAGTTTACTAAGCTTGAAGACTTTAAAGCGCCCGACTTGCTAGAGGTTTCCCTAAATGAGAGTATGAATTTGAACCAATGTCAGGCTGAGTGCTTGAAGAACTGTACATGTAGAGCTTATGCCAACTCCAAACTAAGAGGGGGAGGC
>CsB-Lectin6.13
ATGGAGAATCGTCCATGCTTCAACATCTTTCGTTCTTTGATCTTCTTGTTGAGCAGAAAGGTTTCATTAGCAGCTGATACACTAACTCCAGCATCATTCATCCGTGATGGCGAGAAGTTAGTTTCATCTGCTCAAAGGTTTGAGCTAGGCTTTTTCTCCCCTGGCAAATCAAAGAACAGGTACGTGGGACTATGGTACCAGAAGATCCCTGATACGGTTTTCTGGGTTGCCAATAGAAATAGTCCTATCTCCGATCATAACGCAGTATTAACCATTAGCAACAATGGAAATCTCGTTCTTCTTAACCAAACAAACGGCACCATCTGGTCTACAAACGTATCTAGCCAA
>CsB-Lectin6.14
ATGGAGAATCGTCCATGCTTCAACATCTTTTGTTCTTTGATCTTCTTGTTGAGCATAAAGGTTTCATTAGCAGCTGAGACAGTAACTCCAGCATCATTCATCCGTGACGGCGAGAAGTTAGTTTCAACTCCTCAAAGGTTTGAGCTAGGCTTTTTCTCCCCTGGAAAATCAAAGAACAGGTACGTGGGACTATGGTACCAGAAGATCCCTGATACGGTTTTGTGGGTTGCCAATAGAGATAGGCCTATCTCCGATCATAACGCAGTATTAACCATTAGCAACAATGGAAATCTCGTTCTTCTCAACCAAACAAACGGCACTATCTGGTCTACAAACGTATCTAGCCAAGTGAAAAATCCAGTGGCAAAACTCTTAGATAATGGAAACCTCGTTATTACGGATAACTCCAGCTATCAAACTACTGACAGCTACTTGTGGCTCTCGAGTCAGTCAGGGCAAGGACTCAAAGAGTTTAAAAATGAGATGATGCTTATAGCAAAACTCCAACACAGACACCTTGTCAGACTCTTCGGTTGCTGTGTAGAACAAGGCGAAAACATTTTAATCTATGAGTACATGCCTAACAAAAGCTTGGATGTTTTCCTTTTCAATCCAAAGAAAAAGCGCCTGCTAGGTTGGCAAGCACGTGTTAGAATTATTGAAGGAATTGCCCAAGGACTATTATATCTTCATCGGTATTCTAGACTGAGAATTATTCACAGAGATCTTAAGGCAAGTAATATTCTCTTAGATAGTGACATGAACCCCAAAATATCAGATTTTGGCATGGCAAGAATATCTGGTGATGATGAGTTGCAGGGAAATACTAAACGGATTGCTGGAACTTATGGTTACATGTCACCTGAGTATGCCCTAGAAGGCCTGTACTCCATTAAATCAGATGTGTTTAGCTTTGGAGTATTAATGTTGGAAACATTGAGTAGCAAGAAGAACACTGGCGTCTACAATAGTGATTCCTTTAACCTTCTTGGATATGCTTGGGGTCTATGGAAAGATGACAGAGCTCATGAATTGATGGATCCAGTAATAAAGCAAGATGAAGTATCATTGCCAATGCTGATTAGATACATAAACGTGGCTCTTCTCTGCGTTCAAGAGAATGCAGCTGATAGACCAATCATGTCGGATGTTATCTCGATGATTGAGAATGAGCATCTTAATTTACCTTCTCCCAAAGAACCTGCTTTTACAAACAGTAAAAACGTGAATAATTCAACGTCCCAATTGTGTTCCGTGAATGATGTAACCGTTTCATTAATCAATCCTCGATAG
>CsB-Lectin6.15
ATGGAGAAGATTCCATGCCTCAACATCTTTTGTTCTTTGATCTTCTTGTTGAGCATGAAGGTTTCATTAGCAGCTGATACAGTAACTCCAGCATCATTCATCCGTGATGGTGAGAAGTTAGTTTCATCTTCTCAAAGGTTTGAGCTAGGCTTCTTCTCCCCTGGAAAATCAAAGAGCAGGTACCTGGGAATACGGTTCCAGCAGATCCCTGATGCAGTTGTGTGGGTTGCAAATAGAGATAGGCCTATCTCCGATAATAACGCAGTATTAACCATCAGCAACAATGGAAATCTTGTTCTTCTCAACCAAACAAACGGGACTATCTGGTCTACAAACGTGTCTAGCGAAGTAAAAAATCCAGTGGCACAACTCAGGGATGATGGAAACCTTGTCATAAGGGATAACTCCAGCGGTAATGCTACCGAAAGCTACTTGTGGCAGAGCTTCGACTACCCAACAGACACTCTGTTACAAGACATGAAGTTGGGCTGGGACTTCAAGAATCGTCTGGAAAGATACTTATCATCCTGGCGAAGTGCTGACGATCCATCTCCTGGTAATTTCACATACAGACTTGACATTCATGTGCTGCCTAAAATATGTACTTTCAATGGATCTGTAAAATTTACATGCTCCGGACATTGGGATGGAGCTGGCTTTGTATCTGCTCTTTCATATACAGACTTTCTTTATAAACAATTTATGATGGAAAATAAAGATGAATGTGTCTACTGGTATGAGGCCTACAACCGTCCTAGCATAATGACTTTAAAACTCAACCCCTCGGGTTTCGTCACGCGTCAAATATGGAACGAGAACAGCAATAAATGGGACGAATTGTTCTCGGTTCCAGATCAATACTGTGGTAAATATGGCTATTGTGGTGCTAATACTATTTGCAGTCTCGACCAGAAACCTATGTGTGAGTGCTTGGAGGGATTCAAACTCGAATCACAAGTCAACCAGCCTGGGCCTATAAAATGTGAGAGAAGCCATTCTTTGGAATGCAAGAGTGGAGACCAGTTCATAGAGCTTGATGAAATTAAAGCGCCGGACTTCATAGACGTTTCCCTAAATCAGAGAATGAATCTGGAGCAATGTAAGGCTGAGTGCTTGAAGAACTGTTCTTGTAGAGCTTATGCTAATTCCAATGTAAAAGAAAGCAGTGGCTGTTTAATGTGGTATGGAGACCTGATTGATGCCAGAAGGCCAATTAGAAACTTCACCGGACAGTCTGTCTACCTGCGAGTACCCGCTTCAAAACTAGGAAACAAGAAGCTACTTTGGATACTTGTAATACTTGTTATTCCGGTGGTACTTCTTCCTTCTTTTTACGTATTTTATCGACGGAGGAGAAAATGCCAAGAGAAAGAAACAGAGAATGTGGAAACATACCAGGATCTATTAGCATTTGACATAAATATGAACATTACAACAAGAACAAATGAATACGGTGAAGCAAACGGAGACGGAAAAGATAAGAGCAAGGACTCTTGGTTGCCATTATTCAGCTTGGCCAGCATAACTGCTGCTACAGAAAACTTTTCTATGCAATGCAAGCTTGGAGAAGGTGGATTTGGCCCTGTTTACAAGGGTCGATTACTTAATGGACAAGAAGTTGCAGTTAAAAGGCTCTCAAATCAGTCAGGGCAAGGACTCAAAGAGTTTAAAAATGAGATGATGCTTATAGCAAAACTCCAACACAGAAACCTTGTTAGGCTCTTGGGTTGCTGTGTAGAACAAGGCGAAAAGATTTTGATCCTTGAGTACATGCCTAACAAAAGCTTGAACGTTTTCCTTTTCGATTCAACTAAAAAGCGTTTATTAAACTGGCAAGCACGTGTTAGAATCATTGAAGGAATTGCTCAAGGGTTGTTATATCTTCACCAATATTCTAGATTTAGAATTATTCACAGAGATCTCAAAGCTAGTAATATTCTCTTAGATAAGGACATGAACCCCAAAATCTCAGACTTTGGCTTGGCAAGAATGTTTGGTGGTGATGAATTGCAGGGAAATACTAAACAGATTGTTGGAACCTATGGTTACATGTCACCTGAGTATGCCCTGGATGGTCTCTTCTCTATCAAATCAGATGTGTTTAGCTTTGGAATTTTGATGTTGGAGACATTGAGTAGTAAGAAAAACACAGGTGTCTACAATGCCGATTCCTTCAATCTTCTTGGTCATGCTTGGGATCTATGGAAAGATGACAGGGTCCATGACTTGATAGATCCAGTAATAATGCAAGATGAAATATCATTGCCGATGCTGATGAGATACATTAACGTAGCTCTTCTATGTGTTCAAGAGAATGCAGCAGACAGACCAACCATGTCTGATGTTATCTCAATGATTAACAATGAGCATCTTAATTTACCTTCTCCCAAGGAACCTGCTTTTACCAAAGGTATAAACGTGAAAAATTCATCTCATTCTAATAGTGGGACGTCCGAACATTGTTCAGTGAATGATGTAACAGTTTCTCTAATCTATCCTCGATAG
>CsB-Lectin6.16
ATGGCGATTCTTCCATGCTTCGGCATCTTTTGTTCTTTGATCTTCTTGTTCAGCATGAAGGCTTCATTAGCAGCTGATACAATGACTACAGCATCATTCATCCGTGATGGTGAGAAGTTAACCTCATCTTCTCAAAGGTTTGAGCTAGGCTTCTTCTCCCCTGGAAAATCAAAGAGTAGGTACCTGGGAATATGGTTCCGGCGGGTCCCTGATACAGTTGTGTGGGTTGCAAATAGAGATAGGCCTATCTCTGGTCGTAACGCAGTATTAACCATAAGCAACAATGGAAATCTTGTTCTTCTCAGCCAAACAAATGGCACTATCTGGTCTACAAACGTATCTAGCGATGTAAAAAATCCAGTGGCACAACTCAGAGATGATGGAAACCTTGTCATAAGGGATAACTCCAGCGATAGTACTGCTGAAAGCTACCTGTGGCAGAGCTTCGACCACCCATCAGACACTCTGTTACAAGACATGAAGTTGGGCTGGGACTTCAAGAGTGGTCTGGAACGACTTTTATCATCATGGCAAAGTGCTGAAGATCCATCTCCTGGGAGGTACACTTACGGGCTTGACATCCATGTGCTGCCTAAAATGTGTACTTTCAATGGATCAGTAAAATTTACCTGTTCCGGACAATGGGATGGAACTGGTTTTGTATCTGCTCTTTCATATACAAACTTTATTTATAAACAATTTATGACGGAAAATAAAGATGAATTTGTTTACTGGTATGAGGCCTACAACCGTCCTAGCATAATGACTCTAAAACTCAACCCCTCCGGTTTCGTCACGCGTCAAATATGGGACGAGAACAGCAATAAATGGGACGAATTGTTCTCGGTTCCAGATCAATACTGTGGTAAATATGGGTATTGTGGTGCTAATACCATTTGCAGCCTCGACCAGACACCTATGTGTGAGTGCTTGGAGGGATTCAAACTTAAATCACAAGTCAACCAGACACGGCCTATAAAATGTGAGAGAAGTCATTCTTCAGAATGCACAAGGGGAACCCAGTTTAAAAAGCTTGATAATGTTAAAGCGCCCGACTTCATAAACGTTTCTCTAAACCAGAGTATGAATCTGGAGCAATGTGCGGCTGAGTGCCTGAAGAACTGTACTTGTAAAGCTTATGCTAATTCCAATGTAACAGAAGGCAGTGGCTGTTTAATGTGGTATGGAGACCTGCTTGATTCCAGAAGGCCAATTAGAAACTTCACCGGACAATCTGTCTACCTACAAGTACCCACTTCAGAATCAGGAAACAAGAAGCTACTCTGGATACTTGTAGTACTTGTTCTTCCACTGGTACTTCTTCCTTCCTTTTACATATTTTGTCGACGGAGGAGAAAATGCAAAGAGAAAGAAACAGAGAATACGGAAACAAACCAGGATCTGTTGGCATTTGACATAAATATGGGCATTACAACAAGAACAAATGAATTCGGTGAAGTAAATGGAGACGGAAAAGATAAGGGCAAGGATTCTTGGTTGCCATTATTCAGCTTGGCCAGCGTAGCTGCTGCTACAGAAAACTTTTCTATGCAATGTAAGCTTGGAGAAGGTGGCTTTGGCCCTGTTTACAAGGGTCGATTATTTAATGGACAAGAAGTTGCAGTTAAGAGGCTCTCAAGTCAGTCCGGGCAAGGACTCAAAGAGTTTAAAAATGAGATGATGCTTATAGCAGAACTCCAACACAGAAACCTTGTTAGAATTTTGGGTTGCTGTGTAGAACAAGGCGAAAAGATTTTAATCCTTGAGTACATGCCTAACAAAAGCTTGGATGTTTACCTTTTTGATCCAATTAAGAAGCGCCTATTGGATTGGGAAGCACGTATTAGAATCATTCAAGGAATTGCTCAAGGACTATTATATCTTCATCAATATTCTAGACTGAGAATTATTCATAGAGATCTGAAGGCAAGTAATGTTCTCTTAGATAAGGACATGAACCCCAAAATCTCCGACTTTGGCTTGGCAAGAATGTTTGGTGGTGATGAATTGCAAGGAAACACTAAACGGATTGTTGGAACTTATGGTTATATGTCACCTGAATATGCCCTGGATGGTCTCTTCTCTATCAAATCGGATGTGTTTAGCTTTGGAATATTGATGTTAGAAACATTGAGTAGCAGGAAAAACACTGGCGTCTACAATACTGATTCCTTTAATCTTCTTGGTCATGCTTGGGATCTATGGAAACATGAGAGAGTTCATGAACTAATGGATCCAGTAATATTACAAGACGAAATACCATTGCCAATGTTGATGCGATACGTTAATGTTGCTCTTCTATGTGTTCAAGAGAATGCAGCAGACAGACCAACTATGTCGGATGTTGTCTCGATGATTAGTAATGAGCATCTTAATTTACCTTTTCCCAAGAAACTTACTTTTGTGAAAGGTAAAAACGTGAAGAATTCATCTTATTCCACCAGTGGGACATCTGAAATTTGTTCTGTGAATGATGTAACAGTTTCACTAGTAAGTCCTCGATAG
>CsB-Lectin6.17
ATGAATGGCTATTCTTCCATGCTTCAGCATCTTTTGTCTTTGATCTTCTTTTTGAGCATGAAGGTTTCATTAGCAGCTGATACAGTAACTCCAGCATCATTCATCCGTGATGGTGAGAAGTTGGTTTCATCTTCTCAAAGGTTTGAGCTAGGTTTCTTCTCCCCTGGAAAATCAAAGAGCAGGTACCTGGGGATATGGTTCCGGAAGGTCCCTGATACAGTTGTGTGGGTTGCAAATAGAGATAGGCCGATCTCCGATCATAACGCAGTATTAACCATCAGCAACAATGGAAAGCTTGTTCTTCTCAACCAAACAAACGGCACTATCTGGTCTACAAACGCGTCTAGCGAAGCGAAAAATCCTGTGGCACAACTCAGAGATGATGGAAACCTCGTTATAAGGGATAACTCCAGCGTTAATACTACTGAAAACTACTTATGGCAGAGCTTCGACTATCCAACAGACACTCTGTTACAAGACATGAAGATGGGCTGGGACTTAAAGAATCGTCGGGAACGATATTTGTCGTCGTGGCGAAGTGATGACGATCCATCTCCTGGGAAATTCACTAACAGACTTGACATTCATGTGCTTCCTAAAATGTGTACTTTCAATGGATCGGTAAAATATACCTGTACCGGAGAATGGACTGGAGATGGTTTTGTATCTGCTCTTTCAAATACAAACTTTCTTTATAAACAATTTTTGGTGGAAAATCAAGACGAAATTAGTTACTGGTATGAGCCCTACAACCGTCCTAGCATAATGACTCTAAAACTCAGCCCCTCAGGTTTCGTCACGCGTCAATTATGGAACGAGGACAGCAATGAATGGGACGAGTTGTTCTCAATTCCAGATGACTATTGTGGTAAATATGGGTATTGTGGTGCTAATACTATTTGCGGTCCCGACCAGAAACCTATGTGTCAGTGTTTGGAGGGATTCAGACTCAAATCACAATTCAACCAGACTGGACCTATAAAATGTGAGAGAAGTCATTCTTCAGAATGCATAAAGGGAGACCAGTTTATAAAGCTTGATAACATTAAAGCGCCCGACTTCATAGAGGTTTCTCTCAACCAGAGTATGAATCTGCAGCAATGTGCGGCCGAATGCTTGAAGAACTGCACTTGTAAAGCTTATGCTAATTCCAATGTAACAGAAGGCAGTGGTTGTTTAATGTGGTTCGGGGAGCTGCTTGATGCCAGTAGGCCAATTAGAAACTTCACCGGACAGTCTGTCTACTTACGACAACCCGCTTCAGGACCAGGGAACAAGAAGCTACTCTGGATAATTGTAATAGTTGTTCCTCCGATGGTACTTCTTCCTTCTGTTTATATATTTTGTCGACAAAGGAGAAAATGCAAAGAGAAAGAGAATATGGAAACAAGCCAGGATTTGTTAGCATTTGACATTACAACAAGACCAAACGAATTCAGTGAAGCAAATGGAGACAGAAGAGATAAGAGCAAGGATTCTTGGTTGCCATTATTCAGCTTGGCCAGCGTAGCTGCTGCCACAGAAAACTTTTCTATGGAATGCAAGCTTGGAGAAGGTGGCTTTGGCCCTGTTTACAAGGGCCGATTACTTAATGGAGAAGAAGTTGCAGTTAAAAGACTCTCAAGTCAATCAGGGCAAGGACTCGAAGAGTTCAAAAATGAGATGCTGCTTATAGCAAAACTCCAACACAGAAACCTTGTTAGAATCTTGGGTTGCTGTATAGAACAAGGCGAAAAGATTTTGATCCTTGAGTACATGCCTAACAAAAGCTTGGACGTTTTCCTTTTTGATCCAACCAAAAAGCGTCTATTGGGTTGGCAAGCACGTATTGGAATTATTGAAGGAATTGCTCAGGGGCTATTATATCTTCATCATTATTCTAGATTTAGAATTATTCACAGAGATCTCAAGGCTAGTAATGTTCTCTTAGATAGGGACATGAACCCCAAGATCTCAGATTTTGGCTTGGCAAGAATGTTTGGTGGTGATGAATTGCAAGGAAATACTAAACGGATTGTTGGAACCTAG
>CsB-Lectin6.18
ATGGCGATACTTCCCTGCTTCAGCATCTTTTGTTCTTTGATCTTGTTGTTGAGCATGAAGGTTTTATTAGCAGCCGATACAGTAACTCCCGCATCCTTCATCCGTGATGGTGAGAAGTTAGTTTCATTTTCTCAAAGGTTTGAGCTAGGCTTCTTCTCCCCTGGAAAATCAAAGAGCAGGTACCTGGGAATATGGTTCCGGCAGGTCTCCGATACAGTTGTGTGGGTTGCAAATAGAGATAGGCCTATCTCCGATCATAACGCAGTATTAACCGTGAGCAACAATGGAAATCTTGTTCTTCTCAACCAAAAAAATGGCACTATCTGGTCTACAAACGTGTTTAGCGAAGTAAAAAATCCAGTGGCACAACTCAGAGATGATGGAAACCTTGTTATAAGGGATAACTCCAGCGCTAATACTACTGAAAGCTACTTGTGGCAGAGCTTCGATTACCCAACAGACACTCTGTTGCAAGACATGAAGATGGGCTGGGACTTAAAGAATCGTCTAGAACGATATTTATCATCATGGCAAAGTGATGACGATCCATCTCCTGGGAAATTCACTAGCAGACTTGAAATTCAGGTGCTTACTAAAATGTGTACTTTCAATGGATCAGTAAAATTTACCTGTTCCGGACAATGGAATGATCAAGCTGGTTTTGTATCCGCTATTTCATATACAAACTTTCTTTATAAACAATTTTTGGTGGAAAATCAAGACGAAATTAGTTACTGGTATGAGCCCTACAACCGTCCAAGCATAATGACTTTAAAACTCAACCCCTCAGGTCTACTCACACGTCAAATATGGAACGAGAACAGCAATGGATGGGATTGGGACGTGTTGTTCTCATTCCCAGATGAATATTGTGGTAAATATGGGTACTGTGGTGCTAATACTATTTGCAGCCCCGACCAGAAACCTGTATGTGAGTGCTTGGAGGGATTCAAACTCAAATCAAAGGTCAACCAGACAGGGCCTATAAAATGTGAGAGAAGTCATTCTTCAGAATGCATAAGGGGAGAGCAGTTTATAAAGCTTGATAACATTAGAGCGCCCGACTTCATAGAGGTTTCTCTTAACCAGAGTATGAATCTGCAGCAATGCGCGGCTGAATGCTTGAAAAACTGCAGTTGTAGAGCTTATGCTAATTCCAATGTAACAGAAGGCAGCGGCTGTTTAATGTGGTTTGGGGACCTGCTTGATGCCAGTTGGCCAAGAAGAAACTTCACCGGACAGTCTGTCTACCTACGAGTACCCGCTTCAGAAACAGGCACAATTTTTGCTTTCCTGAAATTGATG
>CsB-Lectin6.19
ATGGCGATACTTCCATGCTTTAGCATCTTTTGCTCTTTGATCTTGTCGTTGAGCGTGAAGGTTTCATTAGCAGCTGATACAGTGACTCCAGCATCCTTCATCCGTGATGGTGAGAAGTTAGTTTCATTTTCTCAAAGGTTTGAGCTAGGCTTCTTCTCCCCCGGAAAATCAAAGAGCAGGTACCTAGGAATATGGTTCCGGCAGGTCCCTGATACAGTTGTGTGGGTTGCAAATAGAGATAGGCCTATCTCCGATCATAACGCAGTATTAACCATTAGCAACAAGGGAAATCTTGTTCTTCTCAACCAAACAAATGGCACTATCTGGTCTACAAACGTGTTTAGCGAAGTAAAAAATCCAGTGGCACAACTCAGAGATGATGGAAACCTTGTTATAAGGGATAACTCCAGCGGTAATACTACTGAAAGCTACTTGTGGCAGAGCTTCGATTACCCAACAGACACTCTGTTGCAAGGCATGAAGATGGGCTGGGACTTAAAGAATCGTCTGGAACGATATTTATCATCATGGCAAAGTGATGACGATCCATCTCCTGGGAAATTCACTAGCAGACTTGAAATTAAAGTGATTCCTAAAATGTGTATTTTCAATGGATCAGTAAAATTTGCATGTTCCGGACAATGGAATGGAGCTGCTTTTGTATCTGCTATTTCATATACAAACTTTCTTTATGAACAATATTTGGTAGAAAATCAAGACGAAATTAGTTACTGGTATGAGCCCTTCAACCGTCCAAGCATAATGACTTTAAAACTCAACCCCTCAGGTCTACTCACGCGTCAAATATGGAACAATAACGGCAATGATTGGGACCTGGTGTTCTCATTTCCAGATGAATATTGTGGTAAATATGGGTACTGTGGTGCTAATACTATTTGCAGCCCCGACCAGAAACCTATATGTGAGTGCTTGGAGGGATTCAAACTCAAATCAAAATTCAACCAGACAGGGCCTATAAAATGCGAGAGAAGTCATTCTTCAGAATGCATAGGGGGACACCAGTTTATAAAGCTTGATAACATTAGAGCGCCAGACTTCATAGAGGTTTTTCTCAACAAGAGTATGAATCTGCAGCAATGCGCGGCTGAATGCTTGAAAAACTGCACTTGTAGAGCTTATGCTAATTCCAATGTAACAGAAGGCAGCGGCTGTTTAATGTGGTTTGGGGACCTGCTTGATGCCAATAGGCCAACAAGAAACTTCACCGGACAGTCTGTCTACATACGAGTACCCGCTTCAGAAACAGGAAAAAGGAAGCTACTCTGGATACTTGTAATACTTGTTCTTCCACTGGTACTTCTTCCTTCCTTTTACATATTTTGTCGACGGAGGAGAAACTGCAAAGAGAAAGAAACAGAGAATATGGAAACAGACCAGGATCTGTTGGCATTTGACATAAATATGGGCATTACAACAAGAACAAATGAATTCGGTGAAGTAAATGGAGATGGAAAAGATAAGGGCAAGGATTCTTGGTTGCCATTATTCAGCTTGGCCAGCGTGGCTGCTGCTACAGAAAACTTTTCTATGCAATGTAAGCTTGGAGAAGGTGGCTTTGGCCCTGTTTACAAGGGTCGATTACTTAATGGACAAGAAGTTGCAGTTAAAAGGCTCTCAAGTCAGTCAGGGCAAGGACTCGAAGAGTTTAAAAATGAGATGATGCTTATAGCAAAACTTCAACACAGGAACCTTGTTAAACTTTTGGGTTGCTGTGTAGAGCAAGGCGAAAAGATTTTGATCCTCGAGTACATGCCTAACAAAAGCTTGGATGTTTTCCTTTTTGATCCAACCAAAAAGCGCCTCTTAGGTTGGCAAGCACGTGTTACAATTATTGAAGGAATTGCTCAAGGGTTATTATATCTTCATCAGTATTCTAGATTTAGAATTATTCATAGAGATCTCAAGGCTAGTAATGTTCTCCTAGACATGGACATGAACCCCAAAATCTCAGACTTTGGCCTGGCAAGAATGTTTGGTGGTGATGAATTGCAGGGAAATACTAAACGGATTGTTGGAACCTATGGTTACATGTCACCTGAGTATGCCCTGGATGGTCTCTTCTCTATAAAATCAGATGTCTTTAGCTTTGGAATTTTGATGTTGGAAACGTTGAGTGGCAAGAAAAACACAGGCGTCTACAATGCTGATTCCTTTAATCTTCTCGGCTATGCTTGGGATCTATGGAAAGATGATAAGTTTCATGAACTAATAGATCCAGTAATAACGCAAGATGAAATATCGTTGCCAGTGCTGGTGAGATACATTAATGTAGCTCTTCTATGTGTTCAAGATAATGCAGCAGACAGACCAACCATGTCAGATGTTGTCTCAATAATTAACAGTGAACGTCTTGAATTACCTTCACCTAAGGAACCTGCTTTTATCAAAGGTATAAATGTGAAGAATTCATCTCATTCAAATGATGGGATGTCTAACCTTTGTTCAGTGAATGATGTAACAGTTTCGCTAGTTTATCCTCGATAG
>CsB-Lectin7.1
ATGTCATCTTCCTCAGCAATATCATTCTCCTTCTTCCTCCTCTCATCATTCCTTTTCTTCGTAGCTAATGCTAAAGTTCCTCCTTCTGAAACATTTAAGTTTGTGAATGAAGGAGAGTTCGGGCCATACGTTAATGAATACGACGCAAATTACAGAATGTTAAGCATCTTCAACTCTCCATTCCAGCTTGCGTTTTACAACACAACCCCAAATGCTTACACCCTTGCTCTCCGCTTGGGTCTTCAACGAAACGAGCCGCTTTTCCTTTGGGTTTGGGAAGCCAACCGGGGCAAACCGGTTCGCGAAAACGCCACCTTCTCTTTGGGAACCGACGGGAATCTTGTCTTGGCCGAAGCCGACGGCACCGTTGTCTGGCAAACCAACACTGCCAACAAAGGTGTTGTAGGGTTTAAGTTGCTCTCAAATGGCAACATGGTGCTTTATGACTCAAAGGGTAAATTTATTTGGCAGAGTTTTGATTATCCAACTGATACTCTCTTGGCGGGCCAATCCCTTCGTGTCGGTGGGGTCACCAAGCTTGTCAGCCGACTCTCCGCTGAAGAAAACGTCGACGGCCCTTACAGCTTCGTGATGGAGCCCAAAAGAGCAGCAATGTACTACAAAAGCAGCAACTCTCCCGAGCCCGTTCTCTACTTCACTTCATATGACTGGTTTAACGCCCGAGATGTCTCTTTACAGAATGTAACATTCAACTCCCGCCCGGAAACTGATGAAGCGGTTGCTTTTGTACAAACCCTGGATTCTTCAGCCAATGGTAACATTTTGGCTAGACCAAAATACGACAGCACAATATCGTTTCTGCGGCTTGGAATTGATGGAAATCTCAAGATCTACACTTATTACGACAAGGTTGATTGGGGGCCCACGGAAGTAACGTTCACTCTCTTCGACAGAGATTCAAGTTGGGAGAATGAGTGTCAGCTGCCTGAGAGATGCGGCAAATTTGGACTCTGTGATGAAAATCAATGCGTTGCTTGCCCTACGGAGAAGGGTTTGCTTGGGTGGAGCAAGGATTGTGAGCCGAAGAAAGTGACTTCCTGTAGGCCAAATGATTTTCATTATCACAAGGTTGAAGGGGTCGATCATTATATGAGTAAGTATACAAGTGGAGCAGCCATTAAAGTTGAAGACTGTGGCAGGAAATGTACTTCCGATTGCAAGTGCTTGGGATATTTTTACCACCAAGAGACATCGAGATGTTGGATTGCTTATGACTTGAAGACTCTTACTAAATTCCCAAACTCTACGCATGTTGGATTCATAAAGGCTCCCAACAAGTAA
>CsB-Lectin7.2
ATGTCATCTTCTTCAGCAATAATCACCCTCTTCGCCCTCTTACCACTCGTTTTCTCCATAGCTAATGCTCAAGTTCCTCCTTCTGAAACTTTTCAGTTTGTCAATGAAGGAGACTTTGGGGATTTCATAGTTGAATACGGCGGGGATTACAGAATGTTGGGCATCTTCAATGCTCCATTCCAGCTTGGCTTTTATAACACAACACCCAATGCGTACACCCTTGCTCTCCGCTGGGGTCTTACTCGACAGGAGCCCTTTTTCCGTTGGGTTTGGGAAGCCAACCGCGGCAAACCGGTACGCGAAAACGCCACCTTTTCTTTGGGAACCGACGGAAATCTTGTCTTGGCCGAAGCGGATGGCACTGTCGTTTGGCAAACCAACACTGCCAACAAAGGTGTTGTCGGTTTCAAGTTGCTATCAAATGGCAACATGGTGCTTCATGACTCAAAGGGTAACTTTATTTGGCAGAGTTTTGATTATCCAACTGATACTCTCTTGGTGGGTCAATCTCTTCGTGCCGGTGGGGTCGCCAAGCTCGTCAGTCGAGCTTCGGAAAAAGAAAACATCGACGGCCCTTACAGCTTTTTGATGGAACCCAAGAGATTGGCAATGTATTACAAAAGCAGCAACTCTCCACGGCCTGTTCTCTACTTCACTTCATCTGAATGGTTTACTGTCCGAGAAGGCTCTTTAGAGAATATAACATTCACGTCCGAACCAGAAACTGAAGAAGCTTTTGCTTATCATCTGTCCCTGGATTCTTCAGTCGCTGGTGTCCGGCTGGCTAGACCAAGATACAACAGCACAATATCGTTGCTGCGGCTAGAAATGGATGGAAATCTCAGGATCTACACTTACGACGAAAGGGTTGATTGGGGTCCAACGGAGAAGACATTCACACTTTTCGACAGGGATTCAGATTGGGAAATTTCTGAGTGTCAGCTGCCGGAGAGATGTGGCAAATTTGGGCTGTGTGATGACAATCAATGTGTTGCTTGCCCTATGGGAAAGGGTCTGCTTGGCTGGACTAAAGAGTGTGAGGCGAGAAAGTTACTTCTTGTTGAAGGAGTTAATCATTTTATGAGCAAGTACACAAGGGGAGCAACAACAAAAGTGGAAGATTGTGGCAAGAAATGTACTTCGGATTGCAAGTGTTTGGGATATTTTTACCACCAGGAGACTTCGAAATGTTGGATCGCTTATGACTTGAAGACTCTGACTAAATTCCCCAACTCTACGCACGTTGGATTCATAAAGGTTCCCAACAATCAAACAATTACGAACCTCGTCAACTTACTTTGA
>CsB-Lectin7.3
AATGCTCAGGTTCCTGCCAATGAAACATTCAAGTTTGTTAATAAGGGAGAATTAGGTTCTTTTTATTATAATGAATACAATGCAGATCACAGAATGTCAGGCATTTACAATGATCTTTTCAACCTCGGCTTTTACAACACAACTCCAAATGCTTACACCCTTGCTCTCCTTTTTGGTAGCATGGACCGAAAAGCGGTCTTCCGTTGGGTTTGGGAAGCCAACAGGGGAAAACCGGTTCGCGAAAACGCTGTCCTATCTTTCGGAACCGACGGGAATCTTGTCTTGGCCGAAGCTGACGGCACTGTCGTTTGGCAATCCAACACAGCCAACAAAGGTGTTGTGCGCTTCGAGTTGCTTTCTAGTGGCAACATGGTGCTTCGTGACTCAAAGGGTAAATTTATTTGGCAGAGCTTTGATTACCCAACTGATACTCTCTTGGTGGGACAGTCTCTTCGCGTCAGCAGGGTCACAAAGCTCATAAGCAGACTCTCCATTAAAGAAAACGTAGACGGCCCTCACAGCTTTGTAATGGAGCCCAAAAGATTGGCGTTGTATTACAAAAGCAGCAATGGTCCCCGGCCAGTTGTGTACTACACTTTTCCTATTTCGTATAAAGGGTTAAAGAATTTGACGCTCAAATCTTCCCCAGAAACTATGTATAAGCTCACACTGGTCTCTTCAGATGGTAACAGTCTCGTTTTGGACAGGCCAAAATACGACAGCACCATATCGTTTCTTCGGCTAAGCATGGATGGAAATCTGAGGATCTTTACTTTCCCCAGAGAGGTTGACTGGCTTCCTGAGGAAGGAAGGTTTTGGCTTCCTGAGGAAGAAAGGTTCACTCTCTTCGGTAAAGACTCCAGAGGTAGCAATGCAATAAATTGGGAAAATGAGTGCCAGATGCCAGATAAATGCGGCAAATTGGGGCTATGTGAAGATAACCAATGTATAGCGTGCCCTACCGAAAAGGGTTTGATTGGTTGGAGCAAGGAATGTGAGCCTAAGCAAGTAAATTTTTGCGGGACAAAAGATTTCCATTATTATAAGCTTGAAAGTGTTGAGCATTATATGTGCAGATATAATGATGGAATTGAATCCATTACAATTGAAGATTGTGCCAGACGATGTAGTTCGAATTGCAGATGTGTGGCCTATTTCTATGATACGGATTTGTCGAGATGTTGGACTGCTTTTGACTTGAAGACTCTCTCTAAAGTACCCGACTCAAAGATTGTTGGATTTTTGAAGTTTCCCAACAATTATACTGTGTGA
>CsB-Lectin7.4
ATGTCATCTTCCTCAGCATTAGTCTCCTTCTTCTTCCTCTTAACACTTATTTTCGCCGTAGCTAATGCTCAAGTTCCTGCCAATGAAACATTTAAGTTCGTGAATGAAGGAGGATTAGGGGAATACTTTAATGAATACAATGCAAATTACAGAATGTCAGGCATCTACAATGATCCATTCCAGCTTGGCTTTTACAACACAACACCAAATGCTTTCACCCTTGCTCTCCGTTTGGGTATCAAAAAGCAAGAACCGGTTTTCCGTTGGGTTTGGGAAGCCAACCGTGGCAAACCGGTTCGCGAAAACGCCGTGTTCTCTTTGGGAACCGACGGAAATCTTGTCCTGGCCGAAGCCGACGGCACTGTGGTTTGGCAAAGCAACACAGCCAACAAAGGTGTCCTGGGGTTCGGGTTGTTTCCAAATGGCAACATGGTGCTTCATGACTCAAAGGGTAACTTTATCTGGCAGATTTTTGACTATCCAACTGATACTCTCTTGGTGGGTCAATCTCTTCGAGTCGGTCGGGTCACAAAGCTCGTAAGCAGACTCTCCGTTAAGGAAAACGTCGACGGCCCTTACAGGTTCGTGATGGAGCCCAGAAGATTGGCGTTTTATTACAAAAGCAGCAATGTTCCCCGGCCGATTCTATACTACACTTTTCCATTTTCGTATGCAGGGTTAAAGAATTTAACGCTCAAATCTTCTCCAGAAACGAGGCATTATAAGCTGACGCTAGATTCTTCAGACGGTGACAGTTTCATTATGGATAGGCCAAAATACAACAGCACAATATCGTTTCTTCGGCTAGGCATAGATGGAAATCTGAGGGTCTTTACTTACTCCCAAGAGGTTGATTTTCTGCCCGAGGAAGAAAGATTTACTCTCTTCGGTAAAATCTCTAGAGGTAATGATGGAATAAATTGGGGAAATGAGTGCCAGATGCCAGACAGATGCGGGAAATTAGGGCTGTGTGAAGATGAGCAATGTGTTGCTTGCCCTACTGAAAATGGTTTGATTGGGTGGAGCAAGGAGAACTGTGTGCCTACGCAAGTGAATTTCTGTGGAACAAAAGATTTCCATTATTATAAGCTTGAAAGTGTTGTACATTATATGTGCACGTATAATTATTTTGATGGAATTGGAGCCAATATTTCTATTGAAGCTTGTGGTAAAAGATGTAGTTCGGATTGCAGATGTGTGGGCTATTTCTATGATACGAGTTTTCCGACATGTTGGATTGCTTTTGACTTGAAGACTCTCACCAAAGCACCCGACTCACCAATAGTTGGATTCATAAAAGTTTCCAACAAGGAAAAGTCTTGA
>CsB-Lectin7.5
ATGTCATCTTCTTCAGCAATATTCTCCCTCTTCTTCCTCTGTTCACTCATTTTCTCCATTGCTAATGCACAGGTTCCTGCCAATGAAAGGTTTAAGTTCGTGAATGAAGGAGAATTTGGTCCATTCATTAATGAATATGATGCGGATTACAGAATGATCCGCATCTTCAATTCTCCGTTCCAGCTAGGCTTTTACAACACAACACCAAATGCTTACACCCTAGCCCTCCGGTGGGGTATCCAAAGGAACGAGCCGCTTTACCGTTGGGTTTGGGAAGCAAACCGCGGCAAACCGGTTCGCGAAAACGCCACCTTTTCTTTGGGGACCGACGGGAATCTTGTCTTGGCCGAAGCAAATGGCACCGTCGTATGGCAATCCAACACTTCCAACAAAGGTGTTGTGGGGTTCAAGTTGCTCCCGAATGGAAACATGGTGCTTCATGACTCAAAGGGTAACTTTATCTGGCAGAGTTTTGATTATCCGACTGATACTCTATTGGTGGGCCAGTCTCTTCGCGTCGGTGGGGTCACCAAGCTCGTGAGCAGACTTTCCATTAAAGAAAACGTTGACGGCCCTTACAGCTTTGTAATGGAGTCTGATAGATTGTCACTCTATTACAAAAGCAGCAATGCTCCCCGGCCTGTTGTTTACTTCACTTTCCCTGTTCAGTTTAGTGGCTTAAAGAATGTAACGTTCAATTCTGCCCCGGAAACTGATGAAGCTTTCGCTTATCAACTGACTCTAGATTCTTCATCCGGGGGCGTCTTATTTTGGCAAGGCCAAAGAGTAGATGGGAATCTCAGGATCTTTACTTATTACGACAAGGTTGATTCGCAGCCAACGGAAGAAACATTCACTCTCTTTGATAGAGATTCAATTTGGGAAACTGAGTGTCAGCTTCCTGAGAGATGTGGTAAATTTGGACTGTGTGATGACAATCAATGTGTTGCTTGTCCTACAGAGAAGGGCTTGCTTGGCTGGAGTAAAGAGTGTGCACCGACGCTAGTGAATTTTTGTCGGATAGCGGCTTTCCATTATTATAAAGTTGAAGGGGTTGATCATTATATTAGCAAATATAATAATGGAACTGGACCCATCAGAGTTGAAGATTGTGGCAACAGATGTAGCACGGATTGTAGATGTGTGGGGTATTTTTACCATCAGGAGACATCGAAATGTTGGATTGCTTTTGACTTGAAGACTCTTACCAAATTCCCCAACTCTACACATGTTGGATTCATCAAGGTTGCCCCGCAATTAAGTATCAAATAA
>CsLysM1.1
ATGGATTTTGGAAGGTTACATTTGTTGATTTGGCTATGTGTTCTTGTTTTTGTTTCAAGAATTGAATCTTTAAATTCATACAGACAGCCCATGAACTGTACGGACACAACCAGGCTATGCGCAACGTTTTTGGCTTATGAAATGCAACCAAACCAGACACTGTCGGTGATCCAAAGCATGTTTGATGTGTTACCAAAAGATGTGACTGTGGAAGGGAATGAGAAAAATTACATCTTTATTAAGAAAAACTGTTCTTGTCTGTCAACAACTAGGAATTATGTGAGTAACACCACATTTACAGTGAAATCTAGTGGTGGGTATGTGTATGATGTGGTTGTGAATGCTTATGATGGGCTTGCTATCTTGGATAATAGTACAAGAATGGCGAGAGCTGGGGCAGTTGTGTCATTGAGGCTGTTTTGTGGTTGTTCGAGTGGACTGTGGAATTACTTGATGAGTTATGTGATGAAAGACGGGGATACGGTGCAATCCTTGGCTAGCAGGTTTGGTGTTAGTATGGATAGTATTGAGCAAGTGAATGGAATTGTGAATCCTAATAATGTCACTGCCGGTGATCTGTTCTACATTCCACTGAATTCAGTTCCTGGTGAGCCTTATCCTGTGGAGAATGACACTCTTCCTCCTCCTGCTCCTGCGCCTTCTGTTGAGGATTTTGCAGGAAATCAAGTGGATCGCAAGGCTCGAATGTCATATGGATGGATCATAGGAGGTTTAGTGGTTGGGCTTGGTCTTATAATATTGAGCATAGCTGTTTGTATTTGGTTGAGGTCATCAAGCTGCTTTAAAGAGGCCCGAGGAAACAGTGCTAAGGATCCTGGTGGCAGGAGTTCTCATAAGTTTCATATCCTTCAGAAGCCAAGTTTTTGTTGTGGTTCTGGTAGGCACATTTGCTGCAAGTCTGGTGATTATATACAGACCACTGGTGAAGTTAGCAACCCTCCCATCACCATTCCCAAGGCTCTTGGGACTGATGTATTTGACATGGAGAAGCCAGTAGTTTTCACATATGATGAAATTCTTTTTGCAACTGAAGGATTCTCTGATTCAAGTCTTCTTGGCCATGGAACATATGGTTCTGTGTATTATGGCAACATTCGAAACCAGGAAGTTGCTATCAAAAGGATGACTGCTACAAAAACTAAAGAATTCATGGCAGAGATGAAAATCCTGTGCAAAGTTCATCATTCTAACCTGGTAGAATTGATTGGCTATGCTGCTACAGAGGATGAGCTCTTCCTTATATATGAATATGCCCAAAAGGGTTCGCTTAAAAGCCATTTACATGATCCTCAGAACAGGGGTCAAACCTCATTATCTTGGATCATGAGGGTGCAGATTGCACTTGATGCTGCCAGAGGTCTGGAATATATCCATGAACATACTAAAACTCACTATGTCCATCGTGATATCAAGTCAAGCAACATTTTACTTGACAGTGCTTTTCGAGCAAAGATTTCAGATTTTGGGTTGGCAAAACTTGTTGGAAAAACAAGTGATGGAGAAGCTACAGTAACCAAAGTTGTTGGTACCTTTGGTTATTTGGCACCAGAATACTTGACTGATGGCCTGGCTACTGCCAAAAGTGATGTGTATGCATTTGGTGTTGTTCTTTTTGAGATCATATCAGGGAAGGAGGCTATCATAAGAACTGAAGGGATGGTGTCAAAAAATCAAGAAAGACGTTCACTGGCATCTTTTATGTTGGCAGCGCTTAGGAACTCACCCGACTCAATGAGCATGTCAAGCTTGAAAGATTATATTGATCCTAATATGATGGATTTATATCCCCATGATTGCTTATTCAAGATGGCCATGCTCGCAAAGCAATGTGTAGATGAGGATCCCATCCTGCGGCCCGACATGAAGCAAGTGGTTATTTCCCTGTCACAGATCCTT
>CsLysM1.2
CTTCTCCAAGCCCAAGGCAAGTGTAACACGGGCTGTCAACTTGCCCTAGCTTCATATTACGTATGGGAAGGCTCAAACCCGACGTATATTAGCAACATATTCGGCGAAGACATAGCTCAGATTCTTCTTTACAACCCAAACATTCCAAACCAAAACACCATCCCTAGCGATACAAGAATCAGCATCCCGTTTTCATGCGACTGCTTAAACGGTGATTTCTTGGGCCACACTTTCACTTACGAGACTCAGTTCGGTGACACCTATGAAAAAGTTGCTAGTTTCGCTTTTGCTAATCTTACTACTGAGGACTGGGTGCGTCGAGTTAACATTTATGAACCCACCAGAATCCCCGACTATGCTTTCATCAATGTCACTGTTAATTGCTCCTGTGGCGATAGACACATCTCCAGAGATTATGGCTTGTTCACCACCTACCCTCTGCGGCCTGCTCAGAATTTGTCCTCCGTCGCGGCCGAGGCCGGTGTTGCACCTCAGTCGCTGCAGAGGTATAATCCCGGAACCAATTTCTCTGCTGGGACTGGTCTTGTTTTTGTGCCGGCAAGAGTTTTTGAACTGAAACTGGCGCTGCTTTTGGTGCTTGCTTTCTTTTGTGCACGTAGAAGAGTGGAAGCAGTAGCAGAGTGTAGCAAAGGTTGTGATCTTGCTTTAGCTTCGTATTATTTATGGAAAGGAGCTAACTTAACATTCATTTCAAAAGTGTTTGATACTTCCATCAAGTACATTCTAAGCTTCAACCCACAAATAACTAACAAAGACAAAATCCTAGCTGGTACAAGAATTAATGTACCCTTTAGTTGCAACTGCATTCAAAACAAATTTCTTGGTCATAGTTTTTCTTACAAAGTAAAGTCCGGTAACACTTACAAGAGGATCGCTGAGCTAATATATGCCAACCTTACAACTCTTGATTGGCTGAAGAGTTCTAATGCTTATGATGAGAATCATACGCCAGATGTTAGTTCAAGTGTGAATGTTATAGTGAATTGTTCTTGTGGAAGTAAGAGTGTTTCAAAGGATTATGGGTTGTTTCTGACTTACCCACTTAGGCCTGGTGAGAATTTGAGTAGCATTGCCAATGAGTTTGAGCTTTCTTCAGAGTTGTTGCAGAGTTACAATCCCACTTTGGATTTTATCAGTGGGAGTGGTTTGGCTTTTGTTCCTGTTAAAGGGATATCAAGCAGAGCTATCGCTGGCATATCTATAGGAGGAGTTGCCGGTGCTCTATTTTTGGCATTCTGTGTATATGCTGGGGTTTATAGAAGAAACAAAGTGGTGGAGGCATCATTTCTCCCAGAAGCATCAGAGGATCACTATATTCAGCACGGTCCTGCGATTGCCTTGGTGAAAAATTCAGAATCAGCGGCCCTTGTTGCTGCTCCTGGGGTCACAGGTATTACTGTGGACAAATCAGTGGAATTCTCATATGAAGAGCTTGCCAAGGCTACTAACGACTTCAGCATGGGTAACAAGATTGGGCAAGGTGGCTTTGGAGCTGTTTTCTATGCTGAACTACGAGGCGAGAAAGCCGCAATCAAGAAGATGGATATGCAAGCATCAAAAGAATTTCTTGCCGAGCTGAAGGTTTTAACACATGTTCATCACTTGAACCTGGTCCGCTTGATAGGATACTGTGTCGAGGGTTCCTTGTTTTTGGTCTATGAGTACATTGAGAATGGCAACCTAAATCAGCATTTGCGTGGATCGGGAAAGGATACACTGACATGGTCAGCTAGGATGCAAATCGCCTTGGATTCGGCTAGAGGACTTGAATATATCCATGAACATACTGTTCCTGTTTACATTCATCGCGACATTAAACCAGCGAACATCTTAATAGACAAGAACTTCCGTGCTAAGGTTGCTGATTTTGGGTTGGCCAAGCTGACCGAAGTTGGAAGTGCTTCTGTACACACACGTCTCGTTGGTACATTTGGTTACATGCCTCCGGAGTATGCACAATACGGAGAGGTTTCCCCAAAGATAGATGTGTATGCTTTTGGAGTTGTCCTCTATGAACTTATATCCGCTATGGAAGCTGTTGTAAAGACAAATGAAACTATCACCGAATCTACAGGCCTTGTCGCTTTGTTTGAAGAAGTTCTTCGTCAGCCTGATCCGAGAGAAGATCTTCAGAGACTTGTTGACCCAAGGCTTGGTGACGATTACCCAATCGACTCAGTCAGAAAGATGGCTCGGCTTGCCAGAGCTTGTACGCAAGAAAATCCTCAACTAAGGCCAAGCATGAGGGCAATTGTTGTTGCTCTTATGACACTGTCATCTTCATCTGAGGATTGGGATATTGGCTCATTTTATGAAAATCAAGGTCTAGACAGTCTAATGTCAGGCAGGTAG
>CsLysM2.1
ATGTCTGCTAAATTCTGCCGGTGCTGGTTGGTTCAAGTTGAAGTGGTGTTGGTGTTGGTCTGGTCAATACAAGGGCAACAAACATACGTAGACAACCATCAGCTGGCCTGCTACGACCCGAGGTACAACAACATAACCAGAGGATTCGATTGCAACGGATTGTATCCATCGTGTCAAGCTTACCTGACTTTCCGATCAAATCCTTCTTACAACACACCAGTCACCATCGACTATCTCTTCAAGACCTCCCACCCAAATCTCATCGCCTCCATCAACAGCATAACCAACGTCACTGCCACCTTACCAACCGACACCCCGGTGCTGATCCCTGTCAACTGCTCCTGTTCCGGCGGCGGTGACGGTGACTACTACCAGTTCAACACCACTTACACGATTCAAAACCACGTGGAGACTTACTTAAGTGTGGCTAACAACACCTACCAAGGACTAACCACTTGCCAGGCCATGATGTCTCAGAACCCAGTGGATTCTAGGAATCTCACTGTGGGTTTGGATTTGTTTGTTCCCTTGAGGTGTGCTTGTCCTTCTCGAGACCAGGCAGCTTCAGGTTTCAACCATCTTTTAACTTACATGGTCACCTGGGGTGATAGCATCTCTGCAATTGCACAACTTTTCAACGTCGACGAGCGGAGCGTTCTTGACGCTAATAAGCTGTCACAAGATGACCTCATATTTCCCTTCACTCCAATTCTAGTTCCTCTTAAAACTGCCCCCAGCAAGATCCAGCTACCTGTACCATCTCCTCCACCATCTTCTCCACACACAACGCTCACTCCTCCATCTCACTCCTCCACCTCTTCTAAGAAATGGGTCTTCATAGGTGCTGGGATCGGAGCTTTCTTGCTTCTGCTTGTTGCCACCTTATTCGCATTTCTATTTTGCCTCTACCGTCGTCGTCGCAACTCTAAGAAGAACCCCACGCCAGTGCTTACTCCAGGACGAGTCCCACCGCCTAAGACTCCATTAGATTGTGCTGATTACTCGCTATTTCCTCAAGCCAGCAACTCCCTCTCCCACCCGCAAGGGTTTCGAAGTGCTGTCGAGTCTTTAACTCTCTACAAATTTCAAGATTTGAAAATTGCCACTGGGAGTTTTAGTGAAGAGAATAGAATCCAGGGCTCTGTGTACCGGGGGTCTTTCAAAGGTGATGATGCTGCCGTTAAGGTGATGAAGGGGGATGTCTCAAGCGAGATCAACATTTTGAAGAAGATCAATCACAGTAACATAATACGGCTTTCTGGTTTTTGCGTTCATGAAGGAAACACCTACCTTGTTTATGAGTTTGCAGACAATGGTGCTCTCAGTGACTGGCTCCACTCTAACAGGTACCAGACTTCTGATAATCTAACATGGAAGCAGCGTGTTCAGATTGCTTACGATGTGGCTAATGCTCTCAATTACCTCCACAAGTACACCAATCCCCCATATGTCCACAAGAACTTGAAGACCAGTAATATTCTCTTGGATACCAACTTGAGAGCCAAGATTACTAATTTCGGGTTGGCAAGAAGTGCAGAGAGCGATGAGCATGAGCAGGGGGGTTACGGACTGCAATTGACAAGGCATGTGGTTGGTACTTATGGTTACATGGCCCCAGAGTATATTGAAAATGGAGTGATCACACCTAAACTAGATGTTTTTGCCTTCGGGGTTGTGGTATTGGAGCTCTTATCCGGAAGGGAAGCTGTAACTGGTGATCAGAATTGTGAAGCGGAATTGCTATATGCATCAATTAGTAGGGTGCTTGAAGAAAGCAATGTGAGAGAAAAACTCAGAGGCTTCATTGATCCTTCATTGAGGAATGAATACCCCCTAGACTTGGCTTTCTCCATGGCTCAGCTTGCTAAAAACTGCACAGCTCATGATCTAAATGCTCGCCCATCCATTTCCGAAGTCTTCGTCACTCTCTCTAAGATTTGGTCTTCCTCGTCAGATTGGGATCCATCTGATGAGCTAAATAACTCCAGGTCACTCAGCAGAGGCAGCTAG
>CsLysM2.2
ATGGCCTTTCTTTCTTTCGCTTATGTTTTGATCACTTTGTTCATTCTGTGCTTCTCTTCTCCGATTCATGCCCAACAGCCATATGTTGGACTTGCCACAACAGATTGTAACAATGCAGATACTACTTCCAATTCAAATTCTGCTCTTGGATACTCCTGTAATGGCCTCAACAAGAGTTGTCGAGCTTACCTTACCTTCAGGTCTCAACCTCCTTTCAACACCGTTGCTTCCATCTCTACACTCTTGGGATCTGAACCATCTCTGCTCTCCCAAATAAACTCTGTTTCACTTGAAACAAACAGGTTGGTTATAGTTCCGGTCAACTGCTCTTGTTCAGGTCAGTATTACCAATCAAACACAACCTATACTATTCAGAACGGAGACACTTATCTTTTCATTGCAAATAACACCTTTCAAGGTCTGTCAACCTGCCAAGCACTAGAGGATCAAAACGGTAGTCCCACCAATTTAATTATAGGTGCAGGAGTCACCGTTCCTCTTAGATGCGCCTGTCCCACAGAGAACCAGACAGATGAGGGTTTCCCTTTTCTGCTGAGTTATCTAGTTGCTGAGGGTGACACTGTCAGTGGAATTAGTTCAAGATTTGGTGTGGATACTGGTGAGATTCTTCAAGCTAATAGCCTTTCAGGATCAAACATTTTTCCCTTCACTACACTTCTCATTCCTCTAGAAAACCCGCCAACAAGTTCTCAAACAGTAGAGCCGCCTTCTTCAACTCCAGTTATTCCACCTCCTCCTCCTGCTAACTCTTCCTCCGAAGATGGCTCGAACAAAACGTGGATTTATATTGTTGCAGGGGTTCTTGGAGGAATCACACTTACGTTGATCTTTGGCGCCACCATTTTCTGTAAATTCTTCTATACAAGGAAGAAGGAACCTGATTCAATTGTGGTTTCTGGTAGCTTTCAGGCAAATGAAAAACCATCGAACAAGAAATTTGATGAGGAATCTCAGGATTTCTTGGAGAGTATATCTGGTGTAGCTCAATCCCTTAAAGTCTATAGTTTCAAGGAACTGCAATCTGCAACAGATAATTTCAGCTTCACTTGTCGGATTCAAGGATCCGTTTATCGTGGCAAAATCAATGGTGGTTTTGCTGCTATTAAAAAAGTGAATGGAGATGTCTCCAAGGAGATCGCTTTATTAAACAAGATCAACCACTCTAATCTTATCATCCTTTCCGGGGTATGTTTCAACGAGGGAAACTGTTATCTGGTTTATGAGTATGCGGTCAACGGAACATTGAGTGATTGGGTTTTCAGCAACAAGAATGAAGGAAAGTATTTGGATTGGAAACAGAGAATACAGATAGCTTTAGATGTGGCCACAGGTCTTAATTATCTGCATAGCTTCACCAACCCTCCTCATGTTCACAAAGATATAAATAGCAGCAATGTACTTCTTGACAGTGACCTCAGGGCTAAGATAGCAAACTTTGCTATGGCAAGGCCAGCAGAAGGGCAAGAAGGCGAGTTTGCCTTGACAAGGCATATTGTTGGGACTAAAGGTTACATGGCTCCTGAGTATTTGGAAAATGGTCTAGTCTCCACAAAACTCGATGTCTATGCGTTCGGAGTTCTCATACTGGAGATGCTTACTGGAAAAGAGGCTGCTGCACTTCATGCAGAGGAAAACAATATGCATTTATCTGATGTCCTAAATGCTGTGCTTACCAAGGAAGATGGAGAGGAGAGTTTAAGGCACTTTATAGACCCTACTCTGCAAGGGAATTATCCTTTGGAACTTGCCCTATTGGTGATCAGATTGATTGATGCTTGCTTAAAGAAAGACCCCACAGATCGCCCAACCATGTATGAAATAGAGCATTCTCTCTCAAATATCTTGAATGCTTCACTCAATTGGTAA
>CsLysM2.3
ATGGGTTTTCTCCCTTGCATTTCTGTTTTTATTTTGTTCACTCTGAGTTTCATCTCTTCGATTCAAGCCCAGCAGCCTTATATTGGACTGGCCACAACAGCTTGTTCTAGCTTTGATACTACGAATTCCGCTCTTGGTTACTCCTGTAATGGCCTGAACAGGAGTTGTCTAGCTTTCCTCATCTTCAGGTCTAAACCTCCTTTCAACACTGTTGCTTCCATCTCTACGCTTTTGGCCTCTAAGCCATCTCAGCTCTCCAAAATAAATTCAGTTTCTGAAACAGCAACATTTGAAACGAACCAAATGGTAATAGTTCCTGTCAACTGCTCTTGTTCAGGTAAGCATTACCAAGCAAACACAACTTATTTTGTACAGAATGGAGATACTTATTTCTTGATTGCTAATAACACTTTCCAAGGCCTGTCAACCTGCCAAGCACTCCAGGATCAGCATGGTAATGTCAGTAATTTTGGTGTTGGTACAAGACTCCTTGCTCCTCTTAGATGTGCCTGTCCCACAAAGAACCAGACCGATTCTGGTGTCCATTATCTGCTGAGCTACCTAGTTAAAGGGGGTAATACCGTTTATGGTATTAGCAAAAGATTTGGTGTGGATACTGACAGGACTCTCGAAGCCAATGGTCTTTCTGAGGGGGCACCCAACATTTATCCCTTCACTACACTTCTAGTTCCCCTAGAAAATCCACCATCAAGTTCTCAAACAACGGAGCAACGACCCCTACCGCCATCATCACCTCCACCTCCTAACTCTTCCTCCAATAAAGGCGCGAAGAAAACATGGATTTATGTTGTCATTGGGGTTCTAGCAGGAATTGCTCTAACGTTGATCTTTGGTATGATCATATTCTATATGTTCTTCCGTATAAGTTATAAAAAGGAATTTGATTCAACAATCGTATCAAGCAGTTTTGAGGCATGTGAAAAAGCCTCAAACAAAAAGTTGGATGAAGAATCTCGGGACTTCTTGGAGAGCATATCTGACATAGCCCAATCCCTAAAAGTGTACACTTTTGAAGAACTGCAAGCTGCAACAGATGATTTCAATCCCAGCTGTTGGATTAAAGGATCTGTTTATCGTGGAAAAATAGGTGGTGATTTTGTCGCTATTAAGAAAGTATATGGGGATGCGTCAGACCAGATAAAGTTGCTGAACAAGATTAACCATTCTAGTCTAATCCGACTCTTGGGCATTTGTTTTAATGGTGGAAATTGGTACCTGGTTTATGAAAATGCTGTCAATGGATCCTTGAGTGTCTGGATTAATGACAAAGGAGGAAAGTTTTTGGATTGGGCACAAAGAATACAGATAGCATTGGATGTGGCCACAGGTCTTAACTATCTGCATAGCTTCACCAACCCTCCTCATGTTCACAAAGATATAAAATGCAGTAATGTTCTTCTTGATACTGATTTTAGGGCTAAGATAGCAAACTTTGCTCTAGCAAGGCCAGCAGAAAGGCAAGAAGGAGAATTTGCCTTGACAAGTCACATTGTCGGGACTAAAGGTTACATGGCACCTGAGTACTTGGAGAATGGTCTGGTCTCCACAAAACTTGACGTCTATGCCTTTGGAGTTCTCATGCTGGAGATGCTTTCAGGGAAAGAGGCCCCGGCACTATATTCAGAGGAAAATATGCTATTAGTTGATGTCTTAAATCCTGTGCTTCACAAGGAAGATGGAGAAGAGAGTTTGAGGCACTTAATGGACCCTTCTATGCAAGGGAACTATCCTCCAGTAACTGCCATACTGGTAATCAGATTGATCGAGAGTTGCCTGAAGAAAGATCCCTCTGGTCGCCCAGCCATGGATAAAATAGCTCAGTCCATCTCAAGATTCTTGAACGCTTCACTGGCATGGGAATTATCAAAAAACATCTCAGAACTTTAG
>CsLysM2.4
ATGAGAAACAAATCCCAGTGCCTTTCCTTCTCTGTTCTGTTCTTCTTCTTCTTCTTTCTCTTCAGCTATCATCAATCACAAGCCCAACCAAGCACCACAGGCTACACCTGCTCGGCCAACCAGACCACCTATCCATGCCGAACCTATGCTTTCTACCGAGCCTCGGCTCCTGACTTCCTTGACCTGGCTTCCATAGCTGATCTTTTCTCAGTGAGCCGCCTCATGATATCAGAACCCAGCAATATATCCTCCCCATCATCTCCTCTCATCCAAAACCAGCCTCTCTTTGTCCCCATAACATGCTCTTGCAATACTTTAAACGCTTCTTACACCATCTCTTTTGCCAACCTCTCATACACGATCAAGTCTGGTGACACCTTTTACCTTGTATCCACTAACAAGTACCAGAATCTCACAACCTATCAGTCTGTTGAGGTTGTGAACCCTACTTTTGTCCCTACCAAACTTGAAGTCGGTGATGTTATTATCTTTCCGGTCTTTTGCAAGTGTCCTAATCAGACTCAGTTGCGAAACAGAGTGAATTATCTTGTCTCTTATGTTCTGCAGCCTTCTGAAAACTTGTCATCGGTTGCTTCAAGGTTTGGAATTGAAACACAGGCTATAATTGACGTTAATGGCAATAACATTCGGCCATTTGATACCCTATTTGTCCCCGTCGCTCGGCTTCCAGAACTAAAACAGCCTGCTGTTGCTCCTTCGACCCCTCCATCTGCTGAAACACCTTCTCGAAAGACTGAAAGAAAAGGAGTCATTATAGGTTTGTCAATTGGGCTGGGAATTTGTGGGGCCTCGTTGGTTTTGGTTGCCGGGATGTGGATTTACAGAGAGGCTCTGTTGAAGAAAAAGAGAGAGAGAGAGATCGATGAGCAGAAGCAGAAGCTGCAATTTAACAAAGGAGGGAGGGACTTGAAGGACATGGAAGTGAACTTCATGGCAGATGTTTCAGATTGCTTGGACAAGTACAGAATTTTCAAGATTGAAGAACTGAGAGAAGCCACCGATAACTTCAGTGAGGGTTGCTTGATTCAAGGGTCTGTTTACAAAGGAAACATTCATGGAGAGGTCTATGCCATCAAGATGATGAAATGGAATGCCTGTGAGGAGTTGAAGATATTACAAAAGGTAAATCACGGCAATCTGGTGAAGCTAGAAGGTTTCTGCATAGACCCTGAAGATGCAAATTGCTATCTGATCTACGAGTACATTGAAAATGGCTCTCTCCATTCATGGTTACATGAAAACAAGAACGAGAATCTAAATTGGAAAACAAGATTAAGGATTGCCATTGATGTTGCAAATGGCTTGCAATACATACATGAGCACACTAGGCCTAGAGTGGTACACAAAGACATCAAAAGCAGTAACATTCTCTTAGACTCAAACATGAGAGCCAAAATTGCCAACTTTGGATTAGCAAAATCTGGCTGCAATGCCATAACAATGCACATTGTTGGAACTCAAGGCTACATTGCTCCAGAGTACTTAGCAGATGGGGTAGTATCGACGAAAATGGATGTGTTCTCTTTTGGGGTGGTGTTGCTTGAGCTGATATCTGGCAAGGAAGCAATTGATGAAGAGGGGAAGTTTTGTGGGCAAAAGTTGAAGGGATACTGGAGGGAAATGAAGAGAGGAAAGTAA
>CsLysM3.1
ATGCCCAAAACCCTACTCTATCTCCTGCTCCTCTTCAGCAATGCAGCAATGGTACTGGTGACGCCCAAGTCAACAATCGAGCCCTGCTCCAATTCCGACTCCTGCAGCGCATTGCTCGGCTACACTCTTTACACCGACCTCAAAGTCTCCGAAGTCGGCTCCCTCTTCAACGTCGACCCCGTCTCCATCCTCACCGCCAACGCCATCGACATTTCCTACTCGGACGTCGAGAACCACATCCTCCCTTCTCAGCTCTTTGTCAGGATCCCCGTCACCTGCGCCTGCGTCGACGGGATTCGCAAGTCCGTTTCCACCCACTACAAGACTCGCCCTTCGGACACGCTTACCTCGATTGCGAACCAGGTCTACGCGGGTTTGGTTTCTGCTGATCAGTTGAGGGAGGCTAATGATATACAGGACCCGGATGTTTTGGACGTTGGGGTTAATTTGCTTGTGCCGTTGCCTTGTACCTGTTTTAATGGCACGGATAATTCGTTGCCGGCTGTTTACTTGAGTTATGTTGTGAAAGATGTGGACACGCTTGCGGGAATTGCGGCTAGGTATAGGACTACGCTTACTGATTTGATGAATGCTAATGCTATGGGAAGTACTGCTGTCAAGGCTGGTGATATTCTTGCTGTTCCATTGCCAGCCTGTGCAACTAATTTTCCTAGATATGCTTTGGATCATGGATTGATTGTACCAAATGGGAGCTACGCAATCACAGCAAGCCACTGTGTGCAATGCAGTTGTGGGCCAGGGAATCTCAATTTGTACTGCATGCCTGCTTCATTGGCAGTTTCTTGCTCAAGCATGCAATGTAAAAATAGTAACCTCATGCTTGGGAATGTTACCACTCAACGGAGTAGTGCTGGGTGTAATGTCACTTCGTGTAGTTATGGTGGTTTTGTCAATGGCACCATTGTCACTATGTTGTCTACATCTCTTCAACCTCGATGTCCAGGACCCCAGCAATTTCCTCCTCTTATAGCTCCACCATCATCAGTAACCAGAGATTCCACATTTGCTCCATCACCTGCCCCGCAGTCAGATGGAGCTGGTCCAGCTGGAGCAACAACCCCCAAGTCTTCTGTGGTGCCATCATCTGGGTCAATCCCTGGTTTGCCCCCTGCAAGCGGTCCTAGCGGGAGTGTTTCTTCTGCTTGCTCCTTAACAAATTCATTATCCACTTTTCCCCCTGCATTCATGTTGTATTTGTTTGTCAAGTTCATCGTCTCTATTTCATAG
>CsLysM4.1
ATGGGTAATTTTCAGCTGAAACTGGTGTTACTCCTCTTCACCGTCTGTGCAGCACTGAGCACACTATCAACAGCGCAGGACTTCAAGTGTAGCGCCCAGACAGCAGCAAGATGCCAAGCTCTAGTAGGGTACCTGCCGCCCAACAAAACTACCATTTCGGAGATTCAATCACTGTTCACCGTCAAGAACCTGCGCAGCATCCTCGGCGCCAATAATTTCCCACCCGGCACCCCTCGCAACTTCTCTGTACCAGCCCAGAAGCCCATCAAAGTCCCCATCCACTGCATCTGCTCTAACGGCACTGGGGTGTCCGACAAAGTGCCAGTGTACACGGTAAAGAAAGATGATGGCTTAGACTTTATAGCAAGAACAATTTTCGGACAATTGCTGAAGTACCAGAAAATTGTGGAGGCTAATAATATTAGCAACCCAGATTTGATCCAAATTGGCCAAAATTTGACAATTCCATTGCCCTGTAGCTGTGATGATGTTGATAATGCCAAGGTGGTTCACTATGCACATGTGGTGGAAGAGGGGAGCTCGTTTGCGTTAATTGCTCAGAAGTTTGGAACCGATAGAGATACTTTGATGAAACTTAATGGCATTCATGATGATAGTAAGCTTATTGCCGGCGAACCACTTGATGTTCCTCTTAAAGCTTGCAACTCATCGATAAAAGCTGACTCATTCGACAACTATTTACGTGTTGCTAATGGCACTTATACATTCACTGCCAACAGCTGTGTGAAGTGCCAGTGTGATGCCACAAACAACTGGACATTACAATGCAAGCCTTCCCAATTTCAACCATCATCACCCAACTCCAGGTGGAAAACATGCCCGTCTATGCTGTGTGGAGATTCAGAATCTTTATCCATTGGCAATACTACCACTTCAAATAATTGCAATCGGACAACTTGCGAATATGCTGGTTATAATAACCTGTCCATCCTCACAACACTGAACTCTTTATCCACTTGCCCAAGTCCTAGTAATAACGCTTCGAGGATCGGGAGTTGGAACTTACTTTTAATCTCGATTTTCTTGGTCCTTCTCCATTTTCATCTTATTCAGTAG
>CsLysM4.2
ATGGAGTTGTATATGAGATTATTATGGGGTTCGGCTCTAGCTCTGGCATTGTGGATCAATCTGGCGTCGGCTGAACAGTGTGGCAGCCAGGCTGGAGGAGCTGTATGTCCAGGAGGACTGTGTTGCAGCAAATTTGGCTTCTGCGGCAACACTCCTGCTTATTGCACTGGTGGCTGCCAAAGCCAGTGCAGTGGGTCACCCTCACCCAGGCCGACTAAACCGACTCCCGTACCTGCTCCTAGCGGCGGCGGGAACAATATCGGTTCACTAATTAGCAGGGACCTATTTGAACAGCTGTTGAAGCATCGTAATGATGCAGCTTGCCAAGGAAAAGGTTTTTACACTTACGACGCTTTCATCGCTGCCGCCAAATCCTTTGGTGCCTTCGGAACAACCGGTGACACCGATACTCGCAAAAGAGAAATCGCTGCCTTTTTGGCTCAAACTTCACATGAAACTACAGGTGGCTGGCCTACTGCGCCCGATGGTCCATATGCATGGGGATATTGCTTCAAGCAGGAACAAGGAAACCCTGGAGATTATTGTCAACCAAGTCAACAATGGCCATGTGCACCTGGGAAAAAGTATTTTGGTCGAGGTCCCATCCAGATTTCATACAACTACAACTACGGTCCAGCAGGAAAAGCCATAAACGTTGACTTGCTTGGCAACCCAGATGCTGTGGCAAATGATCCTACTATTTCGTTCAAGACTGCTTTCTGGTTCTGGATGACCCCACAGTCACCAAAACCTTCATGCCACGATGTTATCACAGGCCAATGGAAGCCATCAGCCTCCGACACTCAAGCTGGTCGCCTTCCCGGTTATGGGGTTGTCACCAACATCATCAATGGTGGCATTGAATGTGGTAAAGGTTCGAATCCGAATGCGGAGGATCGCATCGGGTTCTACAAGAGATACTGTGACATTTTGAAAGTCAGCTACGGCAACAATTTGGACTGCAACAACCAAAGACCCTTTAATGCTTAG
>CsLysM4.3
ATGACGATGAGAAAGTTTAGCCTCTTGCTTTGCATTTATGTGGTATTAATTGTAAGCCTAACAATGGTGGCATATACTGTGAAGGCTCAACAATGTGGCCGCCAAGGGCTTGACAGGCCTTGTCCCAACAATCTGTGCTGCAGCCAGTTTGGTTTTTGTGGCTCCACTTATGATTACTGCTCGCCGTCCGAAAATTGTCAGTTTAATTGTTGGCCGCCTGCAGCTGCTGGGAACTAA
>CsLysM4.4
ATGGCGCCCTCTAGCTTGAAACAAAGTATGCAGCTGCTCTTGTTCATTGCTCTACTTTCTGCTGCAGCAATGATGCCAAGAAGTGTAATGGCCCAGAACTGTGGCTGTGCTGCAGGCTTGTGCTGCAGCCGATGGGGTTTTTGCGGCACTGGCGATGATTACTGCGGTACAGGGTGCCAACAGGGGCCATGCAATCCCCCACCACCCACCAATGATGTGTCGGTGGCCGATATCGTGACACCGGAATTCTTTAACGGGATACTTAACCAGGCTGATGCAAGTTGTGTCGGGAAGAACTTTTATTCACGATCAGCTTTTCTTGATGCCCTCGGTTCCTTTTCTCAATTCGGTAGAATTGGCACGGAGGAGAATTCTAGGCGCGAAATTGCAGCTTTCTTTGCTCATGTTACACATGAAACTGGACATTTTTGCTCTATTGAAGAAATAGATGGTCCCTCAAAGGACTACTGTGATGAAGAAAACACTCAATATCCATGCAATCCGAGCAAAGGTTACTATGGCCGGGGACCAATTCAACTATCTTGGAATTTCAACTACGGACCTGCCGGAAACAGCATTGGCTTCGACGGATTAAACGCACCGGAAACTGTTGCCAATGACCCAGTTATATCATTCAAGACTGCTTTATGGTACTGGACAAACCATGTCCAATCTGTAATGAACCAAGGATTTGGGGCAACCATTCGGGCCATTAACGGTGCACTTGAATGTGATGGTGGAAACCCTAGCACTGTTCAGGCTCGTATTAGGTATTTTACTGAGTACTGCAGCCAATTGGGAGTTTCTACTGGAGATAATCTCACTTGTTAG
>CsLysM5.1
ATGGGCTGCTGCGGCGAACAAAACGACGCCGAAGAAGAGCTCCAAAACCATCTCCTGTCGTCCTCCTCATCCTCAGCCTCAAGCTTCACCGACCCATCAACCGTAATCTCTCCAATGAACTCCCACTTCAGCGCCCTCGCCTGCCCCGATACGCTGCGTTTAATCCTGTCAAATCTCAGCGTCACGGACCTCGCACGCGCCAGCTGCGTCTGCAGAGCGTGGAGCTCCGTCGCGTCGGATAACAACATGATCGTCCTCGCATTCATGGCTCCATGGAAGCTTAAAGAAGTTGTGGGAATGCCCTTGAATGGATCATTCTGGAGAGATAATGGGATTGGAAAGTTCGCCATTTCGCATCGTTTAGCGCGTGGAGATACGGTCGCTAGCCTCGCCGTTAAGTACTCCGTTCAGGTTATGGACATTAAACGGTTAAATAATATGATGAGTGATCATGGCATATATTCGAGGGAGAGGTTATTGATCCCTATAAGCAGTCCAGAACTTCTTATAGATGGAATATGCTACATAGAGTTTGACACCTATGCGAAAAGGGAAGTAGCAGTGCTCTATCTGGAAGGTGCACCTGAGAAAAAGCCTAGTTGTTTGCTGAACAGGGTGACCTCTGTTCATGGCAGGAGAAGGATAATCAACTCCTTGAGGAGAAGCATGCAAGTTGATGATGAAACTGCTCAATATTACTTGTCTATTTCCAATGGTAACCTGCGGGCTGCTCTCTCTGAATTCTCTGCTGACCTTGAATGGGAAAGGCAGGGTGCTTTGGCTTGA
>CsLysM5.2
ATGTCTCCTTCAAGTGGAATTAATTCTAATGGAGGAGCAAATGGTTGGAATTACATCGAGCATCAAGTCTCCAAAATGGACACTCTTGCTGGTGTCGCCATCAAGTATGGGGTCGAGGTGGCCGATATCAAAAGGTTAAATGGGTTGGCTACAGATCTTCAGATGTTTGCTTTGAAAACGTTGCATATACCGTTGCCCGGAAGACATCCGCCGTCTCCCTCTTTGTCCGATGGTTCTTCCTCTTCAGGAGAAAACAGTATGGAAAGGACTCCACCACGTCTAGGCTATTCCAATATTTTGCAATCATTGGAGTCCCTAAGAACAGAATCATCTAAAAAGGGTTCTCTTGCCACAGGCACTTCACAGAAAGTTTCTTCAGCCATGAGCAACTTACAGAAGTACTACGGTTTAAGATCTCCAAATGGCAAGGGTAAAGATGAAGGCACGGAAATGGCAGTTTATAGAACAGGGAGTTCAGGTCATTTTGACAATGGACTCTTTCCCAAAGCCTCGCCAGTATCCCATCCATTTGCAAATCTTATCCATAAATCGAAAAGTTTAGTTAACGGTTTCTTGCATGAGAATGGTGCAACGGATGACTATGTGCCTCTTGCTGAAGCAGGAGAAGGGGAAGGTGAGAAATCCAATGAGAAGTCAGTACGAAGGCGTCAGAAAGCAGAAGCTGACTCCAGGGTTGGCACGCCTGAAAGGTTGTTAAAAGAAGAAAACAGTGGTGGAAGCAGTGGGTTTTCGCCTGCAACAGGAAAAGGTTTAGCCATGAGGCCAAAATCAGCTAGTCGAACATCAACTAGTGATTCAGAATCAGGATGGCTGAGTTCTATTCCAGTGGGCTTGGGAGATTCTATTATGACCGATGGGCCAGTTGGGTTTCGTAAATCATCAAGCACACCAAGCTTCATTGACCAGGACAGCAGTAGTTCATCTATTTGGCCAACATCAAAGTGGAGTTTGAAACCTGACTTGCAGGCTCTCTCAACTGTAGCCATCACAAGACCAATCTTTGATGGCTTACCAAAGCCCAGCCGCAGGGGCAAAGCTGCTCTTGATTAG
>CsLysM6.1
ATGGCCCCTTCATCACCAACCAGAGGCGCAGCATCATCATCGGCAACCCTAGCCGATGCGGCGTCGTGGTACTGTGCCATTGTAATACTAGCTTTAATCTTAATCGGTTCGATCAGGGGGAATTCTCTTGCCGATGAGCCTCATGATTATGATCATGTGATGAGGCCGGGCAACCAGCTGCTGAACCGGCGGCCGTGCGATGAAATATACGTTGTCGGAGAAGGTGAGACGCTACACACCATCAGTGACAAGTGCGGCGACCCGTTTATCGTGGAGCGGAACCCCCATATCCACGACCCGGATGATGTCTTTCCTGGCCTTGTCATCAAAATTATCTCTCCTTCAACACCCAGAAAGCTCTTGAGGTAG
>CsLysM6.2
ATGGCTTGCAAGCTGTGCTCTCAAAGATCAAGCTCTACAGGCACAGGCATCGGCATAGCTGACGCGGCAACTTCGTTGTATTACTGTGCGTTTGTCTTAGTGGGTATTCTATTGCTAAGCAGTTGCAGCTCCTCCAGCAGCAGAGATCAAGATAGAGATACCAGTGTATCAATCGAAGGCACCAGCCGGATGGTTTTGAACAAGTACGAGTACAGCCGACCGTGTGATGAAATATATGTAGTTGGTGAAGGAGAAACCCTACACACCATCAGCGATAAATGCGGTGACCCTTTTATTGTTGAGCACAATCCTCATATTCATGATCCTGATGATCTCTTTCCTGGGCTCGTTATCAAGATTACTGCTCCTCCTTTCTAA
>CsLysM6.3
ATGGCGCGAGCTTCATCAACCACTGAATTGGCGGAGAAGATTGCTTGGCACTGTGCTTTGTTCATGGCGATAATGTTAGTTTTGAGCTGCTGTGAATCAAGCGATAGCGGTGGATTCATGGGTCAAGTGACACAGCCAAGGAATGTAAACAAGCCGTGTGATGAAATTTATGTGGTCAGAGAAGGAGAGACATTGCATACTATTAGTGAAAAATGTGGGGATCCTTACATTGTTGAACAGAATCCTCATATCAATGACCCAGATGACGTTTTTCCTGGCCTTGTTATCAAGATTACTCCTTTCAAAAATAGGTAG
>CsLec-C1
ATGACGCTTCTGATGGAAAAGAAGCTGGTGCCCCTGCAGTGCTTTCTGCTTTTGGTTGCTTATTATGTGCTACAGCTTGTGGCTTCAGATACTATCTCAAATCAGTCAAGTAATGGACAATTGGCTGCTTCTATGAATAAGGACTGGAAAGCACCATGTCCTCCTGATTGGATTATCAATGAGGAGAAGAGCAAGTGCTTTGGATATATAGGAAACTTCCGGTCATGGGATGAGTCAGAAACCTATTGTAAAGAAATTGGTGGACACTTGGCAGCCCTGACATCATATGAAGAAGAACATTCTGCTCAGAAGTTGTGTGGCAAAAATGTCAATGGCTGCTGGGTTGGAGGAAGAAGCATTAACACTACTGTTGGTTTAAGTTGGAAGTGGTCTGATAATATGTCTAAGTGGAATGAATCAATCCATGCAGTTGGGTCTTTTAACTCAAGTTGCACCAGTTTGCCTTGCCATGTGCATGCTACAGTTGATTTGTGTACATTGGTCAGTAATGGATCTAGATCTCTTGTGACTGAGAGATGCAATACATCTCATCCTTTTATTTGCATGGTTGAACATGAGAACAAATGTTACTATTTGCACTGCCATAGGGAATATCTTATTACCCTTGGAGTTGTAAGTGGGTTGATCCTCCTCACAACATTTGCCATTGTGATTTGGCTCCTTGCATACAGGCGGAGCAAGAGACGCAGAAAGTCTCGAAAATTATCTAATCCAGCAGCTTCTGCATTAGTTCCCCCATCATGGAAGGTGTTCACCACTGAGGAATTGAGGTCAATTACAAAGAATTTCAGTGAAGGGAATCGTCTTCTGGGAGACTCCAAAACAGGTGGCACATATAGTGGCATTCTACCTGATGGATCAAGGGTGGCGGTTAAGAGGTTAAAAAGGTCCAGTTTTCAGAGGAAGAAAGAGTTCTATTCTGAGATTGGAAGGTTTGCAAGGCTTCATCATCCAAATTTGGTGGCTGTAAAGGGATGCTGCTATGATCACGGTGACCGCTATATTGTTTATGAGTTTGTAGTCAACGGCCCCTTAGACAGATGGCTACACCACATACCAAGGGGAGGGCGGAGCTTGGATTGGGCGATGCGAATGAAAGTTGCTACAACCCTTGCTCAGGGAATTGCGTTCTTGCATGACAAGGTTAAGCCACATGTTGTGCATCGGGATATTCGTGCCAGTAATGTATTGCTTGATGAAGAGTTTGGTGCACATTTGATGGGGGTTGGTCTTTCAAAGTTTGTGCCATGGGAAGTGATGCAAGAGAGGACAGTGATGGCTGGTGGCACATATGGATACCTCGCTCCTGAATTTGTATATAGAAATGAGCTTACAACAAAAAGTGACGTTTACAGCTTCGGAGTACTGCTGCTGGAAATTGTAAGTGGTCGTAGACCTGCACAAGCTGTTGATTCTGTTTGTTGGCAAAGTATATTTGAATGGGCCACACCTTTGGTGCAATCACATCGCTACCTTGAGCTCTTGGATCCTCTCATATCTTCTTTGTCCTCTGATATTCCAGAGGCTGGTGTTGTGCAGAAGGTGGTGGACCTTGTATACGCTTGTACACAGCATGTCCCTTCTATGCGCCCAAGAATGTCTCATGTTGTTCATCAGCTGCAACAATTGGCCCAGCCACCTGTCACAAAATTATTATTCAAGGGACTGGACCGATTGCGCCATATCTTCTTTTTTTTTTAA
>CsChitin-Bind-1
ATGAAATTTCAAGCCTTTTTATTATTTTCTCTAGTACTCTCTTTTTTACTTGTTATCTCAGCTGAAAATGAGCAATGCGGAAAGCAAGCTGGTGGTGCATTGTGCCCAAATGATGACTGTTGTAGCAAGGATGGTTTTTGTGGCATAACAGCTACCTACTGTGGTGAAGGCTGCCAAAGGCAGTGCCATCATCTCTCAAGTTTCCTTGACCAATCAACTTTTGATGAGGTGTTTCCAAATCAAAACTCCAGCAATTGTCCATCTCAAGGCTTCTACACTTATGATGCTTTAATAAATGCAGCGAAGTCCTTTTCTGGCTTTGCTTCCGTTGGTGACGATGGAACACGCAAAAGCACTACTAGAAAAATGGGCTTTACTGACGCTAAATTAGTGTCAGTAATTACTTTTCCTGACACTTATTAA
>CsGal-B1
ATGAAGAAATGGTTTGGCGGCGGTTTGATTGGGTTCTTTCTTGTGCTACTAGTTCTGAGGCATGCCGTGCTGGAAAACCCATTTGGGGAGAGCACTCTGTTTGTTCCCGTTACCATCAACTCAACTGATCCACTTGAATCGCACCAAGATGCTGTTCCACCTACCATTGAACCTCAAGATTCTGCTAATCAAGTTATTTCTGCGGATACATTGGTGTCTGGTCTTTTTCTTAGAAGGAACTTCTCTGAAGAAGTGCAAAGTTCTTTGATGACGTGGAATCGGATGAAGCATCTGATTAAGTACTCTCAGGGCTTGCCTAATGCAGTAGAGGCTTTTAGAGAAGCTGGAGTTGCATGGGACAATCTTATGGATTCCTTTGGAAAGGACCAACATGGTGACTTAAATGGAAGTTCAGTTCACAAAGTGAAGGAGAAACAATGTCCACATTTTCTTAGTAATATTAATGCCACAGGATTTGGTGATAGTGGTTATAGACTACGGATTCCTTGTGGCCTGATTCAGGGTTCTTCTATTACTATAATAGGCATTCCAAATGGCCTTCTTGGTGATTTTCGAATTGATCTTACCGGGGAGCCTACTCCAGGGGAGGCAGATCCTCCTTTAGTTTTGCATTACAATGTACGACTTCATGGTGATAAAGTAACCGAGAATCCTGTAATTGTTCAAAACACATGGACTGCAACACAAGATTGGGGTGAAGAGGAGCGGTGCCCCTCGCCAGTTCCCGGTAAAAATAAGAAAGTGGATGAGCTGAAGCAATGCAATGAAATTGTGGGTAACAATGAGGGCAGAAAGTTAACAGGAAATGAATCTTCATACATTTCCTTACGCTCATCAATGGAGAGGAACAAAACTAGAGCTAGCCAGTATTTCCCTTTCAAGCAAGGCTACTTGTCTGTTATGACGCTGAGGTTGGGAGAAGAAGGAATTCAGATGACGGTTGATGGAAAGCACATAACATCTTTTGCTTTCCGCGAAAGTCTGGAGCCGTGGCTTGTAAGTGAAGTAAGGATATCTGGAGACTTGGAATTAATTTCAGTCTTGGCCAGTGGCTTACCCACATCCGAGGTTTTAGATGAGATTGTTGACCTTGAAGATCTGAGATCAGTTCCACTTCCCCTGCATCACCGGCTAGACCTATTCATTGGTGTCTTCTCTACAGCGAACAATTTCAAGCGAAGGATGGCTGTTCGGAGAGCATGGATGCAGTACCCTGCTGTGAAGGCAGGAGCTGTTGCAGTACGCTTTTTTGTCGGACTGCATAAAAACCAGATTGTGAATGAGGAACTTTGGACCGAGTTACAAACATATAGAGACATTCAGCTGATGCCTTTTGTTGACTATTATAGTATTATAACCTGGAAGACCGTAGCTATCTGCATCTTTGGGACAGAAGTTGTTTCAGCTAAGTACGTGATGAAAACAGATGATGATGCTTTTGTTCGCGTGGATGAAGTTTTAGCTTCTCTAAATAGAGCAAATGTGACGCAGGGCTTGCTGTATGGTCTCATCAATGCTGATGCAAGGCCTCATCGGAGTCCTGATAGTAAATGGTATATCAGCCCTGAGGAATGGCCTGAGAGTTCTTACCCCCCTTGGGCACATGGTCCTGGTTATGTGGTATCATATGACATAGCTAAGGCAGTTGCTAAGAGACATAAAGGCCATTTAAAGATGTTCAAGCTGGAGGATGTGGCAATGGGGATCTGGATAGCACAACTGAAGAAACTTGGAATGCAAGTAAGTTACATAAATGAACCACGTGTGTACAACGAAGGGTGCAGAGATCAGTTTGTTGTTGCACACTACCAAAGCCCCAGAGAAATGCTCTGTCTGTGGCAGAAGTTGAAAGAGGAAAGATTAGCTAAATGTTGTGGTGATAGATAA
>CsGal-B2
ATGAAGAAATGGTACGGCGGTGTTTTAATTGCTTCCCTGTTTATGTTGTTGCTCCTGAGATACGGTTTCATGAAAAATCCTATTGGGGAAAGTTATTTGACTAGTCTTATCTCCTCCAATGCAAGTAATCCTCTGGAATGGACACATACTGCAGCTGCCCCTGGAGTTCAAGATCCTGAGAATTCTTCTCAAGTAATTTCAATTGATGCCATAACCTTTGGCCTCTTTGCTCAGAGGAATATATCCAAGGAAGAGCAGCAATCTTTGCTGACCTGGAATCTCTTGAAACAGTTAATTAATCATTCTCAGGTTTTATCAAATGGAGTAGAGGCTATTAAGGAAGCTGGAAGTGCATGGAATAACCTTATGGCGTCAGTTGAAGAGGAAAAACTTGGTTATACTAATAGAAGTTCAGTCAGGAAAGCAAAAGAGAAACAATGTCCTCATTTTCTAAATAAAATGAATACCACAGATCTTGACAGGAGCAGTTTTAAGTTGCAGGTTCCTTGCGGACTAACTCAGGGTTCTTCTATTACAATCATTGGCATTCCAAATGGTCTTCTTGGTAATTTTCGGATTGACTTAACAGGAGAACCACTTCCAGGGGAGCCTGATCCACCCATTGTCTTACATTACAATGTTAGGCTACTCGGCGATAAGATAACTGAGAATCCTGTGATTGTCCAAAACACCTGGACTTTAGCTCATGACTGGGGTGAGGAGGTGCGTTGTCCGTCTCCTTCTCCTGAGAAGATTATAAAAGTGGACGAGCTAGATCAGTGCAACAAGTTAGTTGGCAATGATGATAAGCGGCTTCCTACTGTTAGCACGCGCTTGAATAACTCTAGGACATCTAAAACCAAAAGATTTTTTCCCTTCAAGCAAGGTCATCTTTTTGTTGCCACAATTAGAGTAGGATCAGAAGGAATCCAAACAACAGTTGATGGGAAGCACATAACATCCTTCGCTTATCGCGAAACTTTGGAGCCATGGCTGGTTAATGAAGTTAGGATTTCTGGAGACCTGAAATTAATTTCCGTCTTGGCCAGTGGTTTACCCACGTCCGAGGATTCAGAGCATACAACTGATTTAGAAGCACTAAGATCTTATCCTCTATCTCTTCATAAACCAGTGGATTTGTTCATTGGTGTTTTCTCAACAGCAAATAATTTTAAGCGAAGAATGGCAGTTAGAAGGACATGGATGCAGTACACTGAAGTGCGGTCAGGAACAGTTGCAGTTCGCTTTTTTGTTGGTTTGCATAAAAACCAGATAGTCAATGGGGAACTCTGGAATGAGGCACGAACGTATGGAGACATACAGCTGATGCCTTTTGTTGACTACTACAATCTCATCACCTGGAAAACTTTAGCGATCTGCATCTTTGGGACGGATGTTGTTTCAGCAAAATTTGTCATGAAGACAGATGACGATGCATTTGTTCGTGTGGATGAAGTGCTGACTTCTTTAAAGAGGATTAATGTGCATTCTGGGTTGCTTTATGGACTCATTAACTCTGAGTCTCGACCACATCGGAATCCTGAAAGCAAGTGGTACATTAGCCTTGAGGAATGGCCTGAAGAAACTTACCCCCCTTGGGCGCATGGTCCTGGTTATGTTGTGTCCCATGACATAGGAAAGGCAGTGTACAAAAGATACAAGGAAGGCCGATTAAAGATGTTTAAGCTAGAAGATGTGGCAATGGGCATTTGGATCGCAGACATGAAGAAAGAAGGCTTACAAGTTCGGTATGAGAAAGATGAGAGGGTCCACAATGACGGTTGTAGGGATGGTTATGTTGTTGCCCATTACCAAAGTCCTAGGGAGATGCTTTGTCTTTGGCAGAAACTCAAAGAAGGAAATGCTGCTAGATGCTGTGGTGACTGA
>CsGal-B3
ATGAAGTCACTTAAGTTTGCTTTCCCTTTATTCAAAATGAGGAATTGGTCAGGTGGGTTATTGATTATGGCTCTTGCTATAATCTTGGTTATGAGTTACAGCTTTATGGGAACCCAAACTCAAACTCAACACCGAACCCAAACCCAAAAGCAAAAACATAAGCAATCAGCTAATGATTTCTTTAGAAACCATCCAAGTAATGATTCTGATATGAAGGGAAGTCAAGGAGTAAAGGAAGTGAAGAAAACACAAAAGTTATTTGAGAAGCCTCATATTATAAATGTTCAAGGACTTGGTGATCTTTACAGTCTTAAGAATATGTTAGGAGAAGATTCGAGGCCTTTGCTTGTGTGGGGTCATATGCGTTTACTATTGTCTAGGTCTGATGCTTTGCCTGAAACAGCTCAAGGGGTTAAAGAGGCTGCCATAGCATGGAAAGATTTGTTGTCGGTAATTGAGGAGGAGAAAGCCTCCAAGTTCAGTCGCCGTAAAAACTGTCCTCCATTTGTTAGTAACCTTAGCAAGTCATTGTCTAGTGGCAGATTAATTATTGAGGTCCCATGTGGTTTGGTTGAGGATTCTTCAATTACATTGGTGGGCATTCCTGATGGGCGATATGGAAGCTTCCAAATTGAACTCATAGGCTCACAACTTTCAGGGGAGTCGAACCCTCCAATTATATTGCATTACAATGTCAGTCTGCCAGGGGATAACATGACAGAAGAGCCATTCATAATTCAGAATAGTTGGACTAATGAGCTTGGGTGGGGCAAAGAGGAAAGATGCCCAGCTCATGGATCTAGTAACACCCTGAAAGTTGATGAACTTGTCCTTTGCAATGAACAAGTTCTAAGAAGATCTGTGGAAGAGAATCAAAATACAAGTCATCCTACTCCTAGCAGTGACATGTTGGCCAATGCTCCTACTCCTAGCAGTGACATGTTGGCCAATGCTTCCCGTGTAGGTGCCCATGAAACCTCTAACTTCCCATTTGTGGATGGGAATCCGTTCACCACCACAATATGGGTTGGTTTGGATGGTTTCCATATGACTGTGAATGGAAGGCACGAAACATCGTTAGCATATAGGGAGAAACTCGAACCATGGTCAGTTACTGGAGTTAAAGTGGCCGGTGGTGTGGATCTATTTTCTGCCTTTGCTGAAGGCTTGCCTGTGTCTGAAGACTTTGATTTTATAGTTGATGTCGAACACCTCAAAGCTCCCTTGATTTCCAGGAAAAGACTTGTAATGTTGATAGGGGTTTTCTCTACTGGAAATAATTTTGAGCGTCGTATGGCACTGAGAAGATCTTGGATGCAGTACCCAGCCGTACGGTCTGGGGATCTAGCTGTCCGGTTTTTCATTGGCCTTCACAAGAACAGGCAAGTCAATTTTGAACTATGGAAAGAAGCTCAAGCATATGGGGATATCCAAATAATGCCTTTTGTTGATTATTATAGCCTAATCAGTCTAAAAACAATTGCAATTTGCATTTTCGGGACCAAGATCCTCCCTGCTAAATATATCATGAAAACCGATGATGATGCTTTTGTTAGAATTGATGAAGTTCTCTCAAACCTCAAGGAGAAACCATCTAATGGCCTCTTATTCGGTCTTATGTCTTATGATTCATCACCTCAGAGAGACAAAGACAGCAAATGGTATATCAGTAATGAGGAATGGCCGCATTCCTCATACCCACCATGGGCCCATGGTCCAGGTTATATCATCTCCCGGGACATTGCGAAATTCATTGTCCAAGGCCACCAGGAAAGAGATCTAAAGCTTTTCAAGCTAGAGGATGTTGCGATGGGTATATGGATTGAACAATTCAAGAACACTGGTCAAGAAGTGCATTACATGAGTGACGACAGGTTCTACAATGCTGGATGTGAATCGGATTATATTCTTGCCCATTACCAAGGCCCCAGAATGGTGTTATGCCTCTGGGAGAAGCTGCAGAAAGATCACCGGGCTTTCTGCTGCGAGTAA
>CsCalreticulin1
ATGGTGCAGAGAATGGCTGTCTCTCTGCGGTTCGCTCTCCTGCTTTTCGCTGCTTTCGTTTCATTTCAATTGATCTCCGCTTCTGATGATGCCACGATCTTGTACGAGTCGTTTGACGAGTCATTCGAAGGACGATGGATCGTTTCTCAGAAAGATGAATACAAAGGTGTATGGAAGCATTCAAAGAGTGAGGGTCATGAAGATTATGGCCTTCTTGTTGGTGAGCCAGCAAAGAAGTACGCGATAGTGAAGGAGCTTGATGAGCCCCTGAGTTTGAAGGATGGAACTGTTGTCCTCCAGTATGAGGTTCGCCTCCAGAATGGTCTTGAATGTGGTGGTGCATATCTGAAATACCTGCGGCCTCAGGAGGCAGGTTGGGTATCCAAGGAGTTCGACAACGAATCTCCGTATATGATTATGTTTGGACCTGATAAATGTGGTGCCACAAACAAGGTGCACTTCATCTTAAAGCATAAGAATCCCAAGAGTGGAGAGTACATTGAACACCATCTCAAGAACCCACCTTCTGTGCCCTCTGATAAACTGACTCATGTATACACTGCCATCTTGAAACCTGATAATGAGTTGAGAATTTTAATTGATGGAGAGGAGAAGCAGAAGGCAAATTTCCTCGCTGCTGATGATTTTCAGCCACCGCTCATTCCTGAGAAGACAATTCCTGATCCAGATGACAAGAAGCCTGAGGATTGGGATGAGAGGGCAAAGATTCCTGACCCTGATGCAGTAAAACCTGAAGACTGGGATGAGGATGCTCCCATGGAAATTGAAGATGAGGATGCTGTGAAACCTGAAGGATGGCTGGATGATGACCCTGAGGAGATAGATGACCCTGAGGCCACAAAACCTGAGGATTGGGATGATGAGGAGGATGGTGAATGGGAGGCCCCAAAGATTGATAACCCAAAGTGTGAAGCAGCCCCTGGATGCGGCGAGTGGAAGAGGCCAATGAAGAGGAATCCTGCCTACAAGGGCAAATGGCATGCTCCACATATTGACAACCCTAATTACAAGGGTATTTGGAAGCCTCAGCAGATTCCAAACCCCAACTATTTTGAGCTTGACAAACCTGACTTTGAGCCTATTGCTGCTGTCGGCATTGAGATCTGGACAATGCAGGATGGTATTTTGTTTGACAACATTTTGATATCAAAGGATGAGAAAGTTGCAGAGTCCTATCGGGCTTCTGCATGGAAGCCTAAGTTTGATGTTGAGAAAGAGAAACTGAAGGCTGAGGAAGCAGCTGCTGGTTCAGATGGCCTTGCAGGCTTCCAGAAGACGGTATTTGATCTCTTGTACAAGGTTGCAGACATTCCTTTCTTGGATGCATACAAACTTAAGATCATTGATGTGATTGAGAAGGGAGAGAAACAACCAAACCTTACAATTGGTATCCTTGTCTCTGTTGTGGCGGTGATCATCACAGTTCTGTTCAAGATCATTTTTGGTGGAAAGAAGGCTAAAGTAGAGCCCCCAAAAGAAACAGAAGCTGCAGAGAGTTCCTCGAGCAAACAAGAGGACAGTGGTGAAAAGGAAGAAGAGACCGAGAAGGAAGAAACTGCTGCTGCTCCTGCTCGTCGGAGGAGACGCGATAATTAA
>CsPhloem1.1
ATGGAGCTTTTACCCGAAGGTTGCATTGCCAACGCTATTTCCTTTACTACTCCTCGCGACGCATGCAGATTGTCTTCAGTTTCAGCTATCTTCAAGTTGGCGGCCGAATCCGACGCCGTTTGGGAGAGCTTTTTGCCGCCCGATTACTCTACTCTTCTTTCGTCTTCTTCTTCTTCTTCTTCGCTGCGTTCCTCCTCTAAGAAGGAGCTCTATTTTAGCCTCTGTCATAACCCTATCCTCATCGACGAGGGCAAAAAGAGCTTTTCGTTGGACAAGCAGAGTGGGAAGAAATGTTACATGATATCCGCGAGGGATCTTCTGATTGTCTGGGGTAATACACCTACTTATTGGAGCTGGACCTCTATTCCTGAGGCCAGGTTTCCGGAGGTGGCTGAGCTTATCTGTGTCTGTTGGCTTGAAATCCGTGGCAAAATTAGCACTCGTAGTCTGTCTCCAGGGACACTATACACTGCATATCTTGTGTACAAGCTAACAGCAGGATCCTTCGGGTTTGAATATCAACCTGTAGTTGTGAGTGTTGGACTAGTCAGTGGTGAAAGCCAAACACGAACTGTTTATTTGGAAGAAGAAATAGGGCTAAGGCAAGGTTATCATGGCTTACTTAATCGCAGCAGCAGTCAGGCTTCAACGCCTAAAGAAAATGATGGCTATTTTCCTAAGGAGAGAAAAGATGAGTGGTTGGAGATCGAGTTAGGTGATTTTTTCAACGAAGAAGATGTTGAAGATGGTGAGCTGGAAATGAGCGTTTTGGAGTTGGCCTGTGGTCACTGGAAGTGTGGCCTCGTTATTCAAGGTATAGAAATCAGGCCAAAACTGGGTAAATAA
>CsPhloem1.2
ATGGATATAACATTTGTTCTGCCACCAGAGTGCATTTCCCGCATAATTTCTCTTACAACTCCTCGCGATGCCTGCAGATCATCAATAGCATGTCCCATCTTCAAATCAGCTGCGGATTCAGATTATGTATGGGAGAAGTTTCTGCCGTCCGATTACGAGCAGATCATTTCCGATTCGGTCTCTGATTCATCTTTGATTACTTCTTTGTCTAAGAAGGATCTTTATTTTCATCTTTGTCACAACCCCATCATCGTCAATAATGGTACTATGAGCTTTGTGCTGGATAAAGAAAGCGGGAAAAAGTGTTTCATGGTTAGAGCAAGAGAGTTTTATATTGAATGGGGAAATACACCCAGTTATTGGATATGGTCTTATCTACCAGAGTCTAGGTTTGCTGAAGTGGCTGAACTCAAGCTTGTTTGGTGGTTTGAAATTAAAGGAAGGATAGAGACAAAAATTTTGTCCTTGAAAACTATTTACGCAGCTTACCTTGTGTTCAAGTTTGTCGATACCAGGTATGGGTTTGAAAGAAGACCTATAGAGTTTGGTGTCTACTTTGAGGGAAGGGATACTGAGGAAAGGTATAGAGTG
>CsPhloem1.3
ATGAAAATAATAATAACCTATCATTATATTATCATTTCGCACATCATTTCTCTCACAACTCCTCGCGATGCTTGCGTATCATCAACGGTATGTCCCATCTTCAAATCAGCTGCGGATTCAGATTCCGTGTGGGAGAAGTTTCTGCCGTCCGATTACAAGCAGATCATTTCCAATTCGGTCTCCGATTCATCATTTATTACTTCTTTATCTAAGAAGGATCTTTATTTTCATCTTTGTCACAATCCTATCATCATCAACAATGAGAGTGGCAAAAAATGTTACATGGCTGGGGCAAGTTCGCTTTGTATAGCATGGGGAGATACACCAAAGTACTGGAAATGGACTTCGTTACCACAGTTAAGGTTTCTCGAGGTGGCTAAACTCAACTTTGTGTGTTGGCTTTAT
>CsPhloem1.4
ATGGATATTACAAATGCCCTGCCAGTAGAGTGCATTTCGCACATAATTTCTCTTACAACTCCTCGTGATGCTTGTAGACTAGCAGTGGTATCTCCTATATTCAAATCAGCTGCGGATTCGGATTTGGTGTGGGAGAAGTTTCTGCCAACCGCTTACAAGTTGGTCATTTCCAACTCTGTCTCTTCTTCATCTTTAATCACTTCCTTGTCTAAGAAAGATCTTTATTTTCATCTTTGTCGCCAACCCATCTTGATCAACAATGGTACCATGAGCTTTGCACTGGAGAAAGAGACTGGGAAAAAATGTTACATGGTAGGGGCAAGAGGCCTTTGTATAGAATTGGGAAGTGCACCCAATTTTTGGGAATGGACTTCGCTACCAGAGTCTAGGTTTCCTGAGGTGGCCGAGCTTGCCTATTTATTGTATTTTTGGTTCTTCGAAGTCAACGCAAGGATAGACACGAATTTTGTCTCACAAAACTAA
>CsPhloem1.5
ATGGATATTACAAATGCTCTGCCAGTAGAGTGCATTTCGCACATAATTTCTCTTACAACTCCTGGCGATGCTTGTAGATTAGCAGTGGTTTCTCCTGTATTCAAATCAGCTGCGGATTCGGATTTGGTGTGGGAGAGGTTTCTGCCGTCTGACTACAAGTTGATCATTTCCAACTCTGTCTCTTCTTCATCTTTGATCTCTTCCTTGTCTAAGAAAGATCTTTATTTTCATCTTTGTCACCACCCCATCCTCATCAACAATGGTACCATGAGCTCTGCAGTGGAGAAACAGACCGGGAAAAAATGTTATATGGTTGGGGCAAGAGACCCTTGTATTGAATGGGGAAGTACACCCAATTGTTGGAAATGGACTTCAACACCAGAGTCTAGGTAA
>CsPhloem1.6
ATGGAACCCACAACCAAGTGTATTGAGCTGAATATGTTGCCTGAAGATTGTGTTTCGATCATCCTCTCGCTCACTTCTCCATTAGATGCATGCAGGGCTACGTTGGTTTCATGGGCGTTCCGGTCAGCGGCCGAGTCTAATGTCGCTTGGGAGAAATTCTTGCCGTCGGATTATCAAGATATTGTATCAAGATCCATCACTTCTCTAAAGTTCTCTTCAAAGAAAGAGCTTTATCTTCATCTTTGTAACCCCATTCTCATAGACGGCGGTAGAAAGAGCTTCAAATTGGATAAATCATCTGGCAAAAAATCCTATGTATTGTCTGCGAGGGAGCTTTCAATTACATGGAGTGATAGGCCAGAGTATTGGAGCTGGAAACCTTCCCTAAAATCAAGGTTCCTAGAGGTGGCTGAACTAAGAATGATTAGTTGGTTGGAGATTGAAGGGAAGATCAGAACTCATATGTTGTCACCAAACACAATGTACAGAGCTTATCTTTTGATTAACATCACCCACCGTGCACATGGGTTGGATTTATTACCGTCAGACACATTCCTAGAAATGGGAAATCAAATAATATCTGCTAACACAGCCTATTTGAGTTGCAAAGACAAGAAGAAACATCAAATGGAGTGTTTGTTTTACGGCAACCGGACTCAGAGGACGAAGTCAAGAGTAATTGAAGGGGATGAAAGGTTTGCTAGAGAAAGAGATGATGGTTGGATGGAGATTGAATTGGGAGAGTTCTTTAGTGGTGACGAAGAAGGTGATCAAGAAGTGAAGATGAGTTTAAGGGAGATAAAGGGTTACCAATTGAAAGGAGGGCTTGTGATTGAAGGCATTGAAGTGAGGCCTAAATGA
>CsPhloem1.7
TTTTTAGAGGTGGCCGAACTAAGAATGATTAGCCGTTTGGAGATTGAAGGCAAGGTCAGAACTCATATGTTATCACCGAACACAATGTGTGGATCATATCTTTTGATTAAAATCACACATCAAGCATATGGGTTGGATTTGATACCTTCAGAAACATTCCTAGAAATGGAAAATCAAACAATATCTGCTAATACAGCTTATCTGAGTTTCAAAGACAAGAAGAAACATCACCTGGAGAGTTTGTTTTACGGCAACCGAAAGCAGATGGTGAAGTCAAGACTGAATACTGAAGGTGGTGGTGATGAAAGGTTTGCTCGAGAAAGCGATGATGGTTGGATGGGGATTGAATTGGGAGATTTCTTTAGTGGTGATGAAGAAGATGATCATCGCGAAGTAAAAACGAGTTTAAGGGAAGTAAAGGGTTATCAATTGAAGGGAGGGCTTGTGAGTGAAGGCATTGAAGTGAGGCCTAAATGA
>CsPhloem2
ATGGGAACTGGGTCGTCCAAAGAAGACTCTTCTTCACAGTTACAACCAAATGAGAAACCCAGTCAGAATGAGTCACAAAACTTTGCAATAGCCGCCAAGCCGGCTGACAATACAAAAGAAACAAAAGTTTGTGAAGCCAAGGAAGCAGAAGTTAAGTTGCCACATATGTACGAAGCCATTGTTAAAGATGCAGACTCACCAATTGACAAGTCCTCTGTGGACAAGCTGTATGATCAGCTGTACTATGGAGTTTTCTTAAACCAAAAGAGCAAGAGGTATTGGGTAGAGAAGAAGTCAGGATGCAACAGCTTCATGCTGTTTTCAAGGGCTCTGTTAATTACTTGGGCAGAAGACAATCGTTTCTGGATATGGACTCCTGTAAAAGAGTCCAGTGATGACATTGTGGATGTGGCTGAACTAGTTCAAGTATGTTGGCTGGAGATTCATGCAAGACTTGATACTACAAAGCTGTCTCCAGGAATTTCATATGAAGTTTTATTTGTCATAATGTTGAAGGACCCGGCATACGGATGGGAAGTACCAGTGAGCCTAAGACTCCTCTTACCAAATGGAACGAAGCAAGAACATAAAGAAAATTTGATTGTAAAGCCAAGAAACCAGTGGATAGAGATCCCTGTTGGCGAGTTTAAAAGTACACCAGAAAATGCAGGGGAGATGGAAATCTCTATGTATGAATACGAGGGTGGGAAATGGAAGAAAGGACTTGTCGTCAAAGGTGTCATCATTCGTCCAAAGAATCAAGCATTAGAATAA
>CsPhloem3.1
ATGTCTTCAAAAAAACCACATCATGAAGCAGAACAGGAGGCAATGGAATGGAACGCGGAGAGAACGGAGGCAACCATAAAACCCAGGGGATTAAACATTGTCTGGGGCAATGACCCTCGCTATTGGCATCTACCTGAAAAAAGGTCGAATGATCCTGTAGAACTAGTTCAAGTATGTTGGCTTGAAGCAACAGGTTCAGTGGAAGTAAAGCGCGGGAAGAAGTATCAAATTGGGTTCAAGATCTCTCTGAAAGCGGACGCCTTCGGCTGGAGCGGCTGTCCAGTTTTTATGATGGCTAAGCTAGGCAAGAAGGGAAAGTATACCTGGAGAAAAATGAAGCCACTTGATCACCTTGGAAAGGAAGCAGCTGAAATTCCTGACGAAAAGTTTGAGATTCTGGTTCCGGAACAAGGCGAAAACCAGCTCTATTTTGGACTGTATGAGGTATGGAATGGAAAGTGGAAGGGAGGTTTGCTAATTCACCATGCATTCATCAGAGAAGTGAAATAA
>CsPhloem3.2
ATGGGGGCGTCGCTATCGAGCCTGACCGACAACGGAGAGAGCATGGGGCCGGGACTGGGAGACATACCGGAGAGCTGCGTGGCGTGCGTGTTCATGTACTTGACGCCGCCGGAGATTTGCAATCTCGCCAGATTAAACCGCGCTTTCCGCGGAGCGGCGTCGTCTGATTCCGTGTGGGAAAACAAGCTCCCTTCTAACTATCAAGATCTGCTCGATTTGATGCCTCCTGAACGCTACCTTAACTTGTCCAAAAAAGAAATTTTTGCCCTCCTCTCCCGCCCGGTTCCCTTCGATGATGGCAATAAGGAAGTGTGGTTAGATAGAGTGACGGGAAGAGTTTGCTTGTCAATATCAACAAAGGCTATGGCAATCACCGGAATTGAGGATCGCAGATATTGGAATTGGATTCCCACTGAAGAATCAAGATTCCATGTGGTGGCCTATTTGCAACAAATATGGTGGTTCGAGGTGGATGGGGTAGTGAAGTTTCCACTTCCTGCTGATGTCTACACTGTGTCATTCAGGCTTCATCTTGGAAGATTTGCCAAAAGATTGGGGCGACGAGTGTGTAACTTTGAACATACCCATGGTTGGGATATAAAGCCTGTACGGTTGGAGTTGTCTACTTCAGATGGTCAGCAAGCATCATCTGAGTGCTATTTGGACAAGATGGAACAAGATGACGCGAATGGCTACCATAAGCGTGGTTGTTGGATAGATTATAAGGTAGGTGAGTTTGTTGTCCATGACTCGGAACCAGCAACTGAAGTCCAATTTTCAATGAAACAGATAGATTGTACACACTCCAAGGGTGGTCTTTGTGTAGATTCAGTGTTTATAATCCCCAGCAATTTGAGAGAGCGCAAAAGGAAAGGAGTTTTAAAGTAG
>CsPhloem3.3
ATGGGAGCTAATGTGTCTGGTATTATAGCGGACAGCAATGGAGATGAATTGTCTTCATTGAGGCCGAGATTGAGCGACATGCCAGAGAGCTGCGTGGCATTGGTTTTGATGCATTTGGACCCACCCGAGATCTGCAAACTGGCTCGCTTGAATCGGGCTTTTCGGGGAGCTTCTTCAGCTGATTTTATATGGGAATCCAAATTGCCTTCCAATTATCAGTTCATTGTTGACAAAGTTTTGGGTAGCAGTAGTAAAACAAATATGGTTGATTATTTGAGTAAGAAACATCTTTATGCCAGGCTTTGTAGTCCCAGTCCCTTTGATGGTGGCAATAAGGAGATGTGGCTGGATAAAAATACTGGTGGCCTCTGTGTGTCTATTTCTTCCAAGGCTTTAGCCATCACCGGGATTGATGATCGGAGATACTGGACTCACATTTCAACTGAGGAATCTAGGTTCCAATCAGTGGCGTATCTTCAACAAATCTGGTGGTTTGAGGTAGACGGAGAGTTTGAGTTTCAATTTCCTGTTGGGACATATAGCCTCTTCTTCAGACTACAGCTTGGGAAGCCTTCAAAGAGGCTTGGTCGTCGGGTTTGCAAGTTTGAGCATGTCCATGGCTGGGACATAAAACCCGTTCGTTTCCTACTAACAACATCTGATGGACAGCACGCCGTATCTCAATGTTTTCTAGAGAATCCTGGTCACTGGGTTCATTACCGTGTGGCAGATTTTGTTGTTGAGGATCCTAGTGAATCGACAAAGATTAAATTTTCATTGACTCAAATCGATTGCACTCACACAAAAGGAGGTCTTTGTGTGGACAGTGTTTTGATATGTCCCAGTAGTTTTGAAAAGAGTTTGTTAGGTCATTCCTGTAAACGATGTTAA
>CsPhloem3.4
ATGGGGGCTGGTATCTCAGCTGGTTTTGCTACAGAAACTCTATTATCAACTTCATCACCAAGCTTAAATGATGTGCCTGAAAGTTGTGTGTCATCCATTTTTATGCACCTTGATCCGCCGGAGATTTGCAAACTGGCTCTATTGAACAAGACTTTTCGCGGCGCATCTTCGGCTGATTTTTTGTGGGAAACGAAGTTGCCATCAAACTATAAGTACCTTGTCAAGAAAGTTCTTAATGAGAGTCCTCAGAAGCTCACCAAGAAAGAGATTTATGCAAGATTGTCTCAACCTAATCGCTTCGACAACGCCACCAAGGAGATTTGGTTGGACAAGAGAAGTGGTAAAGTTTGTATGTCCATTTCGGCTAAGTCAATGAAAATAACAGGGATTGATGATCGGAGATATTGGAATCAAATTGCAACTGAGGAATCTAGATTCCATTCAGTGGCATATCTTCAACAAACATGGTGGTGCGAAGCAATAGGAGAATTAGAATTTGAGTTTCCACAAGGGACCTACAGCTTGTTCTTCAGGCTACAGCTAGGCAAAGCTTCAAAAAGATTCGGTAGAAGAATTTGCAACCTGGAACAGGTTCATGGGTGGGACGTTAAGCCAGTCAGGTTTCAGCTTTCAACATCAAACGGCCAGAAAGCAGTGTCCGAATGCTGTTTGTATGACCCTGGAAACTGGGTTCTTTATCATGTGGGCGATTTCGCTGTCGAGAATGATCAGACCTCCACCAAGATCAAGTTCTCAATGATGCAGATCGATTGTACACATACAAAAGGGGGTCTTTGCATAGATTCTGTGTTGATATATCCAAGTGAGTTTAAGGAGAGACTGAAGAAGCGAGTTCATACAATCTCGTAG
>CsPhloem3.5
ATGGGTGCAAATTTTTCTGCTTTATTTCGGGACCCAAACGGCGCAACACCTGGTTTCGCAGCAGCAAAGCCGGGACTGGGTGATTTGCCGGAGAGTTGTGTGGCTTTGATTATTGGGTCTTTGGATCCGACAGAGATTTGCAAATTGGCTAGATTGAATAGAGCTTTTCGTGGGGCTTCTTTGGCCGATTTCGTCTGGGAATCTAAATTGCCTCCTAATTATCGAACTTTGATTGAAGAAGTGTTTGGTGATTTGAAAAAGGATTTGGGTAAGAGAGAGATTTATGCCAGGCTTTGTCGAATGAATTCTTTTGATGGTGGCACCAAGAAAGTTTGGCTAGATAAGAGTACTGGGGGTGTCTGTCTATCCATTTCGGCCAAGGGGCTGGCGATTACTGGTATTGATGATCGGAGATATTGGAATCATATTCCAACCGAGGAATCTAGATTCACTTCAGTCGCATATCTTCAGCAAATTTGGTGGTTTGAAGTTGATGGGGAGGTGGAGTTTCCTTTCCCGGCTGGAACTTATAGCATATTCATCAGACTGCAGTTAGGACGGGCATCCAAGAGATTTGGTCGCAGGATCTGCAGCACCGAGCATGTCCACGGTTGGGATAGAAAGCCTGTGCAGTTTCAGCTATGGACATCAGACGGTCAGCATGCTTCATCGCAATGCATTTTGAATGAACCGGGAAAATGGGTTCAGTATCACATTGGGGACTTCATAGTCGAGAATGGCAATCTTTTGACCAAGATCAAGTTCTCCATGATGCAGATCGATTGCACCCACACCAAAGGTGGTCTTTGTTTAGATTCGGTCCTAATATGCCCAAGTAAATGTACAGAGAGGTTAAAGCATTTTTGA
>CsGal-Lec1
ATGGTGATGAGCAGTTTTCTTTTTCTAATCACCACCCTCCTTAGTCTGCTGGCTTCATTTGCAGTAGCTGACGGAAACAAGACGCTCGGTGTCACTTATGATGGGAGGTCTTTGATCATTAATGGCAAAAGGGAGATACTTTTTTCGGGTTCAATTCATTACACTAGAAGCACCCCTGATATGTGGCCTGATCTTATTCAAAAGGCTAAACGCGGAGGCTTGAATGTGATTCAGACCTATGTATTTTGGAACATTCATGAACCAGTGCAAGGCCAGTACAATTTTCAAGGACAGTATGATTTAGTGAAATTCATTAAGATGATTGGGGAACATGGTATGTATGCAAGTCTTCGCCTTGGACCTTTCATTCAAGCTGAATGGAATCACGGAGGATTGCCTTATTGGCTAAGGGAGGTCCAAAATATCACGTTTCGTTCTGATAACGAACCATTCAAGTACCACATGAAAAAATATGTTACGATGATCATCAAAAAGATGAAAGACGAGAAGTTATTTGCGTCACAAGGAGGCCCCATTATCTTAGTTCAGATCGAAAACGAGTACAGTACAATTCAACTTGCATATAGAGAAAAAGGAAATAAGTATGTGCAGTGGACAGGAAACTTGGCTGTTGGGATGAACATTGGAGTGCCATGGGTTATGTGCAAGCAAAAAGATGCTCCTGATCCAATTATCAATACTTGCAATGGAAGGTACTGTGGAGATACTTTCACTGGTCCCAATAAACCCAACAAGCCATCTCTATGGACTGAGAACTGGACCGCTCAGTTTAGAGTATATGGAGATCCACCATCTCAAAGATCAGTAGAAGATCTTGCATTTTCAACTGCTCGATTCATCTCAAGAAATGGAACACTAATTAACTACTACATGTACCATGGTGGGACAAATTTTGGTCGAACAAGTGCCAATTTTGTGACTACTCGATACTATGATGAAGCACCTCTTGATGAATTTGCTGTGTTTGCAAAGGGACCGAAATGGGGTCACCTCAAGGACCTGCACAGGGCTTTGAAGTTGTGCAAGAAGGCTCTCCTTTGGGGATATCCTAGCGTCCAAAAATTAGGCCAAGATCTAGAGGCAATAGTCTATGAAGGACATGGAGCTTGTGCTGCTTTCTTATCCAACAACAGTACTTATATGGAAAAGACTATTAGCTTTAGGGGTAGAAACTATTACCTTCCTTCAAAATCGATTAGCATCCTTCCTGACTGCCAGACTGTAGTTTACAACACTCAAACTATTGTATCACAACATAATTCGAGGAACTTTGTGCCATCAGTGGTTGCAAACAAGAGGCTTTCCTGGGACTGGGAGACGTACACAGAAAGTATTCCTACCTTTGAGCAACTTGAAAATAAGGCCACGAACCCATTGGAGCTCTTTAACCTCACAAAAGATACCACAGACTATGCTTGGTATTCAATGATAATAACTTTGGGTCGGGGTGACTTGCCAATGAGAGCAAATGCTTCCCCAGTTCTAATTGTTGCAAGTCTAGGCCATGCTTTAGTTGCTTTTGTAAATGGCGAATACGTGGGAAATGGACATGGGAGCCATTTAGATAAGAGTTTTGTCTTCAGGAAGCCGATAAAGTTGAAGGAAGGCCCCAACCATATACAAATCTTGGGCAGTGTGGTTGGATTCCCAGATAGCGGTGCCTACATGGAGAAAAGATTCGCAGGGCCACATAGGGTAGAGATTCTTGGCTTGAACACTGGAACTCTTGAACTTACAAAAAATCGATGGGCTCATCAGGTTGGATTGTATGGTGAAGAAGCTAAGATTTTCACTCTAGGAGGACTAAACAAGGTGAAATGGACAAAGATTGAAGGCAAAAGGCCAGCTCTTACATGGTTCAAGACATACTTTGATGCTCCTGAAGGAAACCACCCAATAGCCATTCAAATGAACAGGATGGGCAAAGGTATGATTTGGATCAATGGTCAAAGCATTGGCAGATATTGGATCTCTTACTTGTCTCCTCTTGGCCAGCCTACTCAATCAGAGTACCATATTCCAAGATCATACTTAAAGCCAACGGGCAATCTGATGGTGATATTGGAAGAAGAGGAAGAAGCAAGGCCTGAAGAGATTAAATTTGTTGTAGTTGATAGAGATACAATCTGTAGCTACATCTCAGACATTCACCCACCTCCAGTGCAGTCATGGGGATCAAAGAACAATGTGTCGGAATATACAGCTAATAATCGCAAAGCATCGGCTGTTTTGACATGCCCAGACTTCAAAGTAATCACCAATGTACAGTTTGCTAGCTACGGTGATTCAATAGGTATCTGTGGAGGCTATCAATATGGAAATTGCAATGCACAAGATACAAAGGAAGTTGTTGAAAGGTTCTGCTTGGGGAAACATACCTGTCAAATTCCCTTCGAGAAAGAGCTTTTAATCAGGAACTGGGATCCTTGTCCCAATGTGAAGAAGAGTCTGGCCGTTCAAGTGAAGTGCGGCTTCAAGTAG
>CsGal-Lec2
ATGTCAGTACCAAGTCGAGTGCTGCTGGCGGCACTAGTTTGCTTGTTGATGATTTCAACGGTTGTTCAAGGAGAGAAGTTTAAAAGGAGCGTGACCTACGATGGTCGATCTTTGATCATCAATGGTAAAAGAGAGCTTTTCTTCTCAGGTTCAATCCATTACCCCAGGATGCCACCTGAGATGTGGTGGGACATACTGAAAAAGGCTAAAGCTGGAGGATTGAATGTGATTCAGACTTATGTTTTCTGGAACATTCATGAACCAGAGAAGGGCCAGTTCAATTTTGAAGGAAACTATAATTTGACCAAATTTATCAAGATGATTGGTGATCTGGGTATGTACGCAACACTTAGGGTCGGGCCATTCATTGAGGCGGAATGGAACTATGGTGGATTTCCATTTTGGTTGAGAGAAGTTCCAAATATTACGTTTCGATCTGATAATCCACCGTTCAAGTACCACATGAAAGAGTTCACGAAAATGATTATAGACATGATGAAGGATGCCCAGCTATATGCATCTCAAGGAGGTCCAATCATTTTATCACAGGTTGAAAATGAATACAACACTATTCAACTTGCATTCAGGGAACTAGGAACTCGGTATGTCCATTGGGCAGGAACTATGGCTGTGAGACTAAACACTGGAGTTCCCTGGGTGATGTGCAAGCAAAAGGATGCCCCAGGTCCAGTGATCAACACATGCAATGGGAGAAACTGTGGAGACACTTTCACCGGTCCAAATAAACCAAGCAAGCCTGTGTTATGGACGGAGAATTGGACTGCTCGGTACAGAGTATTTGGCGATCCACCATCTCGAAGGTCGGCTGAAAATCTTGCGTTCTCAGTTGCTCGTTTCTTCTCGAAGAATGGTACTCTTGCAAACTATTATATGTATTATGGTGGAACAAATTACGGAAGATTGGGTTCATCTTTTGTAACCACCCGATACTATGATGAAGCGCCCATTGATGAATATGGCATGCTGAGGGAACCAAAATGGGGTCACCTGCGAGACTTGCATTCTGCTTTGAGGTTGTGTAAGAAAGCTCTGCTTTCGGGGAAACCTTCTGTTGAGAATTTTGGTCCGAACCTAGAGGCTCACATTTATGAACAGCCTAAAACTAAAGCTTGTGTTGCATTCTTGAGCAACAACGACTCTAGGACACCCGCAACATTAACTTTCAGGGGCTCCAAATATTACCTTCCCCAGTATTCTATAAGCATCCTCCCTGATTGCAAAACTGTTGTCTACAATACTCGAATGATTGTTGCACAACATAGCTCAAGACACTACCAGAAATCAAAAGCAGCCAACAAAGATCTTCGGTGGGAAATGTTCATAGAAGATATTCCCACTCTTAATGAGAATTTGATCAAATCAGCATCCCCGCTGGAACAGTGGAGTGTGACAAAGGACACTACAGACTATTTGTGGCACACTACTAGCATTTCATTGGATGGCTTTCACTTACCTTTGCGGGAAAAGGTTCTCCCAGTCCTTCGAATTGCAAGTCTTGGCCATATGATGCATGGATTCGTAAATGGACACTATATTGGATCTGGACACGGAACCAACAAAGAGAATAGCTTTGTCTTTCAGAAACCAATAATCTTGAAGCCTGGAATTAACCACATATCACTTCTGGGTGTCACAATTGGTCTTCCGGATAGCGGGGTCTACTTAGAGCGTAGGTATGCTGGAACTCGAACTGTAGCAATCCAAGGTCTTAATACTGGAACCCTTGATGTTACCTACAGTGAATGGGGTCAAAAGGTAGGCTTGGATGGCGAAAAATTTCAGGTTTACACACAGGAAGGTTCTGATAGGGTAAAATGGAATAAAACTAAGGGATTAGGAGGACCCCTTACATGGTACAAGACCTATTTTGATGCCCCTGAAGGAAATGATCCTCTTGCAATTGAGGTAGCTACCATGTCTAAAGGCATGGTATGGGTCAATGGTAAAAGCATTGGTCGCTATTGGGTATCTTTCCTCTCTCCTACAGGAAAGCCTTCGCAGTCTGTGTACCATATTCCAAGAGCTTTCTTGAAGCCAAAAGATAATCTCCTGGCTATCTTTGAGGAAATAGGAGGAAACATAGATGGTGTTCAAATCGTAACTGTCAACAGGAATACAATCTGCAGCTACATAAAAGAAAGTGATCCAACACGTGTCAATAATCGGAAAAGAGAAGACATTGTTATACAAAAAGTTTTTGATGATGCCAGAAGATCAGCTACCTTGATGTGTCCTGACAACAGAAAGATTCTCCGTGTTGAGTTTGCAAGCTATGGTAATCCATTTGGTGCTTGTGGTAATTACATTCTTGGAAACTGCAGCGCACCATCTAGCAAGAGAATTATCGAACAGTACTGCTTGGGAAAAAACAGATGTGCAATACCATTTGACCAGAATATTTTCGACAGGGAGAGAAAGCTTTGTCCGAATGTTCCTAAAAATCTGGCTATCCAGGTACAATGTGGTGAGAATAAATAG
>CsGal-Lec3
ATGAGTTTCGAGGATAGCGACAAAAAACCAATAGCGGTTGGACCATGGGGAGGTCAGAACGGTACTCGTTGGGATGATGGAGTTCACACGACAGTGAGGCAGCTGGTGATAGCTCATGGAGCCGGCATCGACTCCATCCAGATTGAGTACGATAACAAAGGTGGCTCCTGTTGGTCTGAAAAGCATGGAGGAAATGGGGGCACCAAGTTCGACCAGGTTAAGCTTGATGACCCAGACGAGTTCCTAACTTCAGTCCATGGACACTATGGTGCCACAAATGATCGAGGATCGGTATTTGTGAGATCACTGACATTTCAAAGCAACAGAAAAACATATGGACCATTCGGTGTTGAACAAGGAACATATTTTTCTTTCCCCATGACGGGAGGCAAGATTGTTGGTTTCCATGGCAGGTGCGGTTGGTATTTGGATGCAATTGGCATTTATTTGAAGTCTGTAGTGAAAAAAGTCTCCTCCAACACCAAGGCCATGCTTCAGACGCAAAACTATTATACCACTCAAAATGAAAAAACTGGCTACTCGCTGGTACAAGGGAGTGTGGGCGAAAACTATGATATTGTTCTGGCCGTGAGGCAAAAGGATTCTTTTGGCAATTCCCTGCCAAGCGTAGTCTCTAAGCAAAAGGATTCCTTTCGCAAGACCCTGCCAGTCGAGGTTTCTAAGCAAAAGAAAAGTTCTAGTTCTAGTTCTAGTTCTGATGACTCCAGTGATGATGAAAAGGATAAGAAGCGTGGTGGTGGAAAGGTGCCCCCTAAAGTTGACGGTGCAATAACCTATGGACCCTGGGGTGGCACCGGTGGATCCATGTTCAATGATGGAACCTATACAGGCATTAGGCAAATAAATTTGTCCAGAAATGTTGGAATTGTATCTATGAAAGTTTGTTATGATCAAGATGGAAAGGCTGTATGGGGAAGCAAACATGGAGGCACTGGAGGATTCAGACATGACAGGGTAATCTTTGATTATCCGTACGAAATACTAACGCAGATAACAGGAACATATGGTCCTGTGATGTACATGGGACCAAATATCATCAGGTCTCTTACTTTTCATACTACCAAAGGGAAGCACGGGCCATTCGGGGAGGAACAAGGACAATCATTTTCCAACAAAATAGGAGAAGGAAAAATCGTTGGATTCCATGGGAGGGATGGTCTTTTCCTGGATGCCATTGGTGTCTATGTAAAGGTGGGGATGGTAACACCTGCTACGCATCCTGTTTCCAACGCAATTGTCAGAGCTGACACACCTATAGCTGAGATTGATAATCCTCAGTGGTCTAACAAACTACTAGTTGCAAAGCAAGGAGTACCTGAAGAGGTTGCATGCGGGGTGATCAAAGAACCAGCTCCATGCGGACCTGGTCCCTGGGGTGGAGATGGAGGCAGGGCATGGGATGATGGAGTGTTTTCTGGGATTAAGCAAATATTTGTGACAAGGGCAGAAGCTGTACACTCAATTCAAATTGAATATGACCGAAATGGGCAATTCATTTGGTCTGTAAAACATGGAGGAAATGGAGGAACCTACACGCACCGGATAAAATTGGAGTACCCGCATGAAGTGCTGACATGCATATCTGGGTATTATGGGCCCATAAGCAAAGATGAGAGGCCCAAAGTTATAAGGTCTCTGACATTCTACACAAGTAGAGGCAAGTATGGTCCATTTGGTGAGGAAGTTGGAACATTTTTCACCTCAACTACAACAGAAGGAAAGGTTGTTGGGTTCCATGGCAGGAGCAGCTTCTACTTGGATGCCATTGGAGTCCATATGCAACACTGGCTTGGAAATGTAAGAACCGCAAGACCATCTCGCTTCAATTTTTTGAAGTAA
>CsGal-Lec4
ATGAGTGGTGGCGTTCGCGGCGGAGAAGTGACGTACGACGGCAGATCTTTGATCATTAATGGTGAAAGAAAGGTTCTTTTCTCTGGTTCAATTCACTATCCGCGGAGCCCTCGAGAGATGTGGCCATCCTTGATAAGCAAGGCCAAAGAAGGAGGATTGGATGTGATACAAACCTATGTGTTCTGGAATCTTCATGAGCCACAACCAGGCAAGTATGATTTTAGTGGAAGAAGAGATCTAGTAAGGTTCATTAAAGAAATCCAAGCACAAGGATTATATGCCAGCATTAGGATTGGACCTTTCATTCAGAGCGAATGGTCTTATGGAGGCCTGCCATTTTGGCTGCATGACGTTCCAGGCATTACTTTTAGATGTGACAACGAACCCTTCAAGAAAATGAAAAGGCTGTATGCCTCACAAGGAGGCCCCATCATTTTATCCCAGATTGAGAATGAGTATCAAATGGTAGAAAATGCTTTCGGTGAACGAGGGCCACCATATATCAAATGGGCAGCAGAGATGGCGGTCGGACTTCAAACCGGCGTGCCGTGGGTGATGTGCAAGCAAGATGATGCACCTGATCCTGTGATAAATGCATGCAATGGGAGGAAATGTGGGGAGACATTTAAGGGGCCAAATTCTCCCAATAAGCCATCTATATGGACAGAAAATTGGACTTCTCGGTATCAAGCATACGGTGAAGATCCAATAGGAAGAACTGCTGACGACATAGCATTTCATGTTGCATTATGGGTTGCGAGGAATGGAAGCTTTGTAAATTATTATATGTATCACGGGGGAACCAATTTCGGAAGGGAAGCCTCAGCTTTTGTAACAGCAAGTTACTATGATGACGCCCCTCTTGATGAGTACGGTATGATCAATCAACCAAAATGGGGCCATTTGAAGGAGTTGCATGCTGCAATTAAGCTGTGTTCAAATACTTTACTCTTGGGAAAGGCAATGACTCCTCTTCAGCTGGGTCCAAAACAAGAAGCCTATCTCTTTGCTGAAAATTCATCTGAAGAATGTGCATCAGCCTTTCTGGTGAACAAGGATAAGCAAAATGTTGATGTTGTCTTCCAAAATTCTTCTTATAAATTGCTCGCTAATTCGATTAGCATTTTACCTGACTATCAGTGGGAGGAATTCAAAGAGCCGATTCCTAATTTTGAAGACACTTCGTTGAAATCCGATACTTTATTAGAGCACACAGATACAACAAAGGATACATCTGATTACCTATGGTACAGTTTCAGCTTTCAGCCTGAACCTTCTGATACTCGAGCTCAACTCAGTGTGCATTCTCTTGGGCATGTTTTGCATGCATTTGTCAACGGAGTACCCGTTGGATCTGCACATGGAAGTTATAAGAATACAAGCTTTACGCTCCAAACTGACTTTTCATTAAGCAACGGGATCAACAATGTTTCTTTGCTAAGTGTGATGGTTGGATTACCGGATTCCGGAGCTTATTTAGAAAGAAAGAGATATGGACCGGTTGCCGTGTCGATTCAGAATAAAGAAGGAAGCATGAACTTCACTAACTATAAATGGGGACAGAAGGTAGGATTGCTAGGAGAAAATTTGCAAATTTATACTGATGAAGGATCCAAAATAATTCAGTGGAGTAAGCTTTCATCTTCAGATATTAGTCCCCCGCTTACATGGTACAAGACTGTATTTGATGCAACTGGGGAAGATGAGTATGTTGCATTGAATCTTAATGGAATGAGAAAAGGTGAAGCTCGGGTTAACGGCCGAAGTATTGGTCGATATTGGCCCTCTTTGATAACTCCTCGAGGTGAACCTTCGCAAATTTCATACAATATACCAAGATCCTTCCTCAAGCCCACAGGCAACCTTTTAGTTTTACTAGAAGAAGAGGGTGGAGACCCTCTATCCATCACCTTAGAAAAGTTAGAAGCAAAAGTAGTTCATCTACAGTGTGCTCCAACTTGGTACATTACTAAAATTTTGTTTGCAAGCTATGGAACCCCTTTTGGTGGCTGCGGACGTGATGGGCATGCTATTGGGTATTGTGACTCACCAAATTCAAAATTTGCTGCGGAAAAGGCTTGTCTAGGAAAAAGGAGTTGTTTAATCCCAGCATCTGACCAATTTTTTGATGGTGACCCATGTCCAAGCAAGAAGAAATCTTTGATTGTTGAAGCACATTGTGGGCCGATTTCTATAATGGGTTAA
>CsGal-Lec5
ATGGCAGCTTTATTTGTTTACAGGATGCTCATTGTGTTTTGCCTGAGCTTGTGCTTGTGTTGTCATCATATACATTGCAGTGTCACCTACGATAGAAAGGCTTTACTGATTAATGGGCAAAGAAGAATCCTTTTCTCTGGTTCTATCCATTACCCAAGAAGCACCCCTGACATGTGGGAAGATCTTATACAGAAGGCAAAAGATGGAGGTCTTGATGTGATTGAAACTTATGTTTTCTGGAATGTGCATGAGCCGTCTCCTGGAAATTATAATTTTGAAGGGAGATATGATCTGGTCAGATTCATCAAAACGATACAAAAAGCTGGGCTTTATGCTCATCTTCGCATTGGACCTTATGTTTGTGCTGAATGGAATTTTGGAGGATTCCCTGTCTGGTTGAAGTATGTCCCCGGCATCAGTTTCAGAACAGACAATGAACCCTTCAAGAGGGCAATGCAAGGCTTCACTGAAAAGATTGTGAATCTGATGAAGAGTGAGAATTTGTTTGAGTCCCAGGGCGGCCCCATTATCCTCTCTCAGATTGAGAATGAGTATGGGGCACAAAGTAAGCTGCTTGGGGCCGCAGGGCATAATTATATGACTTGGGCAGCCAAGATGGCTGTTGAAATGGGAACAGGAGTCCCCTGGGTGATGTGCAAGGAAGAAGATGCCCCAGATCCAGTGATAAATTCATGCAATGGTTTTTACTGTGATGCATTCACTCCAAACCAACCATATAAGCCTACAATATGGACAGAAGCTTGGAGTGGCTGGTTTACTGAGTTTGGTGGCCCCATTCATCAACGTCCCGTTCAGGATTTGGCATTTGCAGCTGCACGATTCATACAGAAAGGAGGATCCTTTATTAACTATTACATGTATCATGGAGGGACCAATTTTGGACGCTCAGCTGGAGGCCCTTTCATCACCACCAGCTATGATTATGATGCGCCAATAGATGAGTATGGTCTGATAAGGCAGCCAAAGTATGGTCATCTGAAGGAGCTTCATAGGGCTATTAAAATGTGTGAGCGAGCTTTGGTTTCTGCCGATCCTATTGTTACTTCATTGGGAGGTTTTCAACAGGCTCATGTATATTCCTCAGAATCTGGCGATTGCGCAGCTTTTCTCTCAAACTATGATACAAAGTCTGCTGCAAGGGTGTTGTTCAATAACATGCACTATAACTTGCCTCCTTGGTCCATCAGTGTCCTCCCTGATTGCAGAAATGTAGTCTTTAATACTGCTAAGGTTGGAGTTCAGACATCACAAATGGAAATGCTGCCAGCAAACGCTGAGATGTTCTCATGGGAGAGTTATTTTGAGGATATCTCTTCACTGGACGACAGCTCAACCTTCACCACTCAGGGTCTTCTGGAGCAAATAAATGTAACTAGGGATGCTAGTGATTATCTTTGGTACATAACCAGTGTTGATATTGGCTCATCTGAATCCTTCCTGCATGGAGGGGAACTCCCCACTCTCATTGTTCAGTCGACTGGCCATGCTTTGCATATTTTCATTAATGGGCAACTTTCAGGTTCTGCCTTTGGAACCAGAGAGGCTAGGAGATTCATGTACACTGGCAAGGTGAATCTGCGAGCAGGAAGAAACAAAATTGCACTGCTGAGCGTTGCTGTTGGATTGCCAAATGTGGGGGGACACTATGAGACTTGGAACACAGGAATCCTTGGCCCAGTTGCACTACATGGCCTTGATCAGGGAAAATGGGACTTATCCTGGCAGAAATGGACTTATCAGGTTGGTCTAAGAGGAGAGGCTATGAATCTTGTGTCTCCAAATGGTATCTCTTCAGTTGAGTGGATGCAGGCATCATTGGCTGTACAAAGGCAGCAGCCATTGATGTGGCATAAGGCATATTTTAATGCACCTGAAGGTGATGAGCCTTTAGCTTTGGACATGGAGGGTATGGGCAAGGGTCAAATATGGATTAATGGCCAAAGTGTTGGCAGATATTGGACTGCATATGCTAAGGGAGATTGCAATGGTTGCAATTATGTTGGAGGATATAGACCTACAAAATGTCAACTAGGTTGCGGGCAACCAACCCAAAGATGGTACCATGTGCCTCGCTCTTGGTTGAAGCCAACACAGAATTTTTTAGTCGTTTTTGAAGAACTAGGAGGTAATCCATCAAGAATTTCTCTTGTCAAGAGATCAGTAACCAGTGTTTGCGCTGAGGTTGCTGAGTACCATCCAACTATCAAGAACTGGCACATAGAAAGCTATGGAAAACCAGAAGAGTTCCACAGCCCCAAGGTTCACTTGCGATGTAGTCCAGGACATACCATTTCATCCATCAAATTTGCAAGCTTTGGAACTCCTTTGGGAACTTGTGGTAGTTACCAGCAAGGACCTTGCCATTCTCCCACTTCTTATGACATCTTAGAGAAGAAGTGTGTCGGGAAGCAGAGATGTGCAGTCACCATATCAAACAGTAACTTTGGCGTAGACCCATGTCCAAATGTGTTGAAGCGATTATCAGTTGAAGCTATATGTTCTCCTACAACGTCAACAACCATGCAACCCAACTGGAGGGGTTAA
>CsGal-Lec6
ATGGAAACTAGCTCAGTTTCCAAGCTACTCACATGGCTCTGGATGGCATTGTTACTGGGCACTGAACTGATTCAGTGCAGCACTGTAACATACGATAGGAAGGCCATTCTCATCAATGGCCAAAGGAGAATCCTCATCTCCGGTTCCATTCACTATCCCAGAAGCACCCCTGAGATGTGGGAAGATCTTATAAGGAAGGCTAAAGATGGAGGCTTAGATGTTATTGACACCTATGTTTTTTGGAATGGTCACGAACCTTCTCCTGGCCATTATAATTTCGAGGGGAGTTACGACTTGGTACGGTTCATTAAGACCGTACAGAGAGTAGGGCTGTATGCACATCTCCGCATTGGACCCTATGTTTGTGCTGAGTGGAATTTCGGAGGATTTCCTGTTTGGTTGAAGTATGTTCCTGGTATTAGCTTTAGAACTGACAATGGACCTTTCAAGGTGGCAATGCAAGGATTTACCCAGAAAATTGTCCAAATGATGAAGAATGAGAAGTTATTTGCCTCACAAGGTGGCCCCATCATCCTCTCTCAGATTGAGAATGAGTATGGACCTGAGAGTAAGTCGCTTGGAGCTGCTGGTCATGCATACGTAAACTGGGCTGCAAAGATGGCTGTTGGATTGGATACAGGAGTTCCATGGGTGATGTGCAAGGAAGATGATGCCCCAGACCCAGTGATAAATTCTTGCAATGGCTTTTATTGTGATGCTTTCTCTCCCAATAAACCTTACAAGCCTACTTTGTGGACAGAGGCTTGGAGTGGCTGGTTTACGGAATTTGGTGGAGCTGTTCACAGAAGACCGGTTCAAGATTTGGCATTTGCAGTCGCTCGTTTTATACAAAAGGGCGGCTCATTTTTTAATTACTACATGTATCACGGAGGGACCAATTTTGGGCGCACTGCTGGGGGCCCTTTCATTACAACCAGTTATGACTACGATGCTCCACTTGATGAATATGGTTTGATGAGGCAGCCTAAATATGGTCATCTTAAGCAGCTACATGAGGCTATTAAGCTATGCGAATATGCTTTAGTTTCTTCAGATCCAACTGTTACTTCATTGGGAACCTATCAGCAGGCTCATGTATTCTCTGCAGGGCAGCAAAAGTGTGCGGCTTTTCTTTCAAATTACAACACAAAGTCTGCTGCTAGGGTGACATTTAATGGCAGGCAATATAATTTGCCTCCATGGTCCATTAGCATTCTTCCTGATTGCAAGAACGTGGTTTTTAACACTGCAAAAGTTGCAGTTCAACATACAAAGATGCAAATGTTACCAACCGGTTCTAAGTTGCTTTCATGGGAAACATATGATGAAGATATTTCTTCTCTGGGTGAAAGTTCAACATTGACAGCCATTGGACTCTTGGAACAGATAAATATCACTAGAGATACTAGTGACTATCTATGGTACATGACCAGTGTTGAAATTAGTTCTTCAGAATCATTTCTGCGAGGTGGCCAAAAACCCACTCTCACCGTGGAATCAGCTGGCCATGCTGTTCATGTCTTCATCAATGGGCAGTTTTTGGGGTCAGCCTTTGGGACAAGGGAGAACAGAAGGTTCACTTTTTCAGGACCAGCCAACCTACGTGCTGGAATAAATAAGATTGCACTCCTCAGCATAGCCGTTGGATTACCTAATGTTGGATTGCATTATGAGACATGGGAAACAGGAGTTCGGGGTGCAGTCGTGCTTCATGGTCTGGACCATGGAAATAAGGACTTAACATGGCAGAAGTGGTCATACCAGGTTGGATTAAAAGGGGAGGCAATGAATTTAGTATCGCCAAGTGAAGCCACATCTGTTGATTGGACACGAGGCTCACTCGCTGCTCAAGGCCAGCAGTCTTTGAAATGGTACAAGGCATATTTTGATGCACCTACAGGAAATGAGCCTCTGGCTTTGGACTTGCGAAGTATGGGTAAGGGTCAAGTTTGGATCAATGGGCAGAGCATAGGGAGATACTGGATGGCTTATGCAAAAGGTGACTGCAAAACCTGCAGTTATGCTGGGACATTTCGCCCTATAAATTGCCAACGTCGATGTGGCCATCCAACCCAACGATGGTATCATGTTCCAAGGTCCTGGCTAAAGCCAACAAAAAATCTGTTGGTGGTTTTCGAAGAACTTGGTGGTGATGCATCAAGGATATCTCTTGTTAAGAGATCAGTGGCCAGAGTCTGTGCTGATGCACACGAACACCATCCCACCACTGATAATAATGATATAGAAAATAAGGGCAACAGTAATTCTACTGGCAATGCTAAAGTTCTTCTACAGTGTGCGCCAGGTCAATCTATTACAAGTATTGAATTCGCAAGTTTTGGGACTCCTTCTGGAACTTGTGGGAGTTTTCAGAAAGGAACTTGTCATGCTCCCAACTCTCATGCCATGTTAGAGAAGGAATGCATAGGGCAGGAGAGTTGTTCCATTTTCATATCCAGTGGTGTTTTTGGGACAGACCCGTGTCCTAATGTTTTGAAGAGGTTATCAGTCCAAGCTGTATGTTCAACAGCTGATGCTAACACTCAATCCTGA
>CsGal-Lec7
ATGGGCATGACCAAGCAGCTTGGAATGTGTAATGTGCTGTTGATTCTCTTGCTGGGTTGTTCGGGGCTTTTTGCTCCTGTTGAAGTTGAGGGCTCTGTGTCTTATGACTCTAAGGCTATCGCCATTAATGGCAAAAGAAGAATCCTTATCTCTGGATCCATTCACTACCCCAGAAGCTCTCCTGAGATGTGGCCAGATCTTATACAGAAAGCGAAAGATGGAGGCTTGGATGTGATACAGACATATGTATTTTGGAATGGCCATGAGCCTTCACCTGGAAAATATTATTTTGAGGGGAATTATGATCTGGTGAAGTTTATCAAGCTGGCTAAGCAAGCAGGCCTTTATGTTAATCTCAGGATTGGTCCTTACGTTTGTGCGGAGTGGAACTTTGGGGGTTTTCCTGTTTGGCTCAAGTACATTCCAGGTATCAATTTCAGAACAGAAAATGGACCTTTTAAGGCTGAAATGCACAAATTTACTAAGAAGATTGTGGATATGATGAAAGCCGAGAGATTATTTGAGTCTCAAGGTGGTCCAATAATTCTATCACAGATTGAGAATGAATATGGACCCATGGAGTATGAAATTGGTGCACCTGGCCGCTCGTACACCCGGTGGGCAGCTAAGATGGCTGTGGGTCTTGGCACTGGTGTCCCGTGGATCATGTGCAAGCAAGATGATGCACCGGATCCTCTTATAAACACCTGCAATGGTTTCTACTGCGATTACTTTTCCCCAAACAAGGCTTATAAACCCAAGATGTGGACAGAAGCCTGGACTGGCTGGTATACTGAATTTGGAGGTCCTGTTCCTCACCGGCCAGTTGAGGACTTGGCTTTCTCAGTTGCAAAGTTTATTCAAAAGGGGGGATCATTCATTAACTATTACATGTATCACGGGGGAACAAATTTCGGCCGAACTGCTGGTGGTCCTTTCATTGCTACAAGCTATGACTATGATGCCCCTCTAGATGAATATGGACTGTTGAGGCAACCAAAATGGGGCCATTTGAAAGATTTGCATAGAGCAATAAAGCTGTGTGAACCAGCTTTAGTATCAGGAAATCCCACTGTGATGCCACTTGGAAACTATCAGGAGGCTCATGTATTCAAATCAAAGTCTGCTTGTGCTGCATTCCTTGCAAACTACAATCAAAGAACCTTTGCAAAAGTGGCTTTTGGGAATCAGCATTACAATTTGCCTCCATGGTCTATCAGCATTCTGCCTGACTGCAAGAACACTGTCTACAACACTGCAAGGGTTGGTCACCAAAGCACACAGATGAAGATGACTCCTGTTCCTATTCATGGAGGATTCTCTTGGCAAGCATTCAATGAAGTGCCGTCTGCATACGGTGACAGTTCATTCACAATGTCTGGGTTGCTGGAGCAGATAAATACAACAAGAGATGCCACTGATTATTTGTGGTACATGACAGATGTTAAGATTGACCCAAGTGAAGGATTTTTGAGGAGTGGAAATTATCCAGTCCTTACTGTCATGTCAGCTGGCCATGCTTTGCATGTTTTTGTCAACGGTCAACTAGCAGGGACTGCCTATGGGAGTTTAGAATTCCCAAAACTGACCTTTACTGAAGGTGTTAATATGAGAGCTGGAATTAACAAAATTGCACTTCTGAGCATCGCTGTTGGTCTACCGAATGTTGGTCCCCATTTTGAGACATGGAACGCTGGTGTTCTCGGCCCAGTTACTCTGAATGGTCTCAATGAAGGGAGGAGAGACTTGTCATGGCAGAAATGGACTTACAAGGTCTGTCTTCAGTCATTAAAGTATGGTTTTCTTGTTTCCCTGACATTTTGGATATTGATAGAAGTTTGTCTTCTAAATCAGATTGGGCTTGAAGGAGAAAAGTTGAATCTTCATTCTCTCAGTGGCGGTTCCTCTGTTGAGTGGGCAGAAGGATCTTTAGTGGCCCAGAGGCAGCCATTGACTTGGTACAGAACTACTTTCAGTGCTCCAGCTGGAAATGCTCCACTGGCTCTAGATATGGGCAGTATGGGCAAAGGCCAAGTATGGGTAAATGGACAGAGTATCGGACGTCACTGGCCTGCTTACAAGGCATCTGGTTCTTGCGGTTATTGTAGTTATACGGGAACATATACTGAGAAGAAATGCTTAAGCAACTGTGGAGAGGCCTCTCAAAGATGGTACCATGTTCCTAGGTCGTGGCTAAAACCAACAGGAAACTTGTTGGTTGTATTTGAAGAATGGGGTGGCAATCCTAATGGAATTTCTTTGGTTAGAAGAGAAATAGACAGTGTATGTGCTTATATGTATGAGTGGCAGCCAACCCTTATCAATTGGCAGCTGCATGCCTCTGGCAAAGTCAACAAACCCTTGAGGCCCAAAGCTCATTTGATGTGTGGCCCTGGGCAGAAAATTAAATCAATTAAGTTTGCTAGCTTTGGAACACCAGAAGGTGTTTGTGGAAGCTACCGTCAGGGAAGCTGTCACGCTTTTCACTCTTATGATGCTTTCCAAAGGCTATGCGTTGGGCAGAACATGTGCACGGTAACTGTGGCACCTGAAATGTTTGGTGGAGATCCATGCCCCAGCATCATGAAGCAACTTGCTGTGGAGGCCATTTGCGGCTGA
>CsGal-Lec8
CTCTCAGCTAATGTGACGTATGATCACAGAGCGCTTGTTATTGATGGAAAGAGGCGGGTTTTGCAGTCAGGTTCTATTCATTATCCTCGCAGCACGCCCGAGGTGTGGCCAGAACTTATTAGGAAATCAAAGGAAGGGGGACTGGAAGTGATCGAGACTTACGTGTTCTGGAATTATCATGAGCCTATAAGAGGACAGTATTATTTTGAAGGAAGGTTTGATCTTGTGAGGTTTGTGAAAACGGTTCAGGAAGCTGGCCTTTTTCTTCATTTGAGGATCGGCCCATATGCCTGCGCTGAATGGAACTATGGGGGATTCCCTGTTTGGTTACATTTCATTCCTGGGATTCAGTTTCGAACAACAAATAACCCTTTTAAGGAGGAAATGAAGCGTTTTCTTGCAAAAATTATAGATTTAATGAAGCAGGAAAATCTCTTTGCTTCACAAGGAGGGCCAATCATTCTGGCACAGGTTGAAAATGAATATGGAAATGTTGAATGGGCATACGGGGTTGGTGGAGAGTTATATGTCAAATGGGCTGCGGACACTGCTGTTAATCTTAACACGTCAGTGCCTTGGGTTATGTGTCAACAAGAAGATGCACCTGATCCAATTATAAATACATGCAATGGATTTTACTGCGATGGATTTACCCCAAATTCACCTTCCAAACCAATAATGTGGACTGAGAACTACAGTGGATGGTTCCTTTCATTCGGCTATGCCGTTCCTTTTAGGCCTGTTGAGGATCTTGCTTTTGCTGTGGCACGTTTTTTCGAAACTGGTGGCACTTTTCAAAACTATTATATGTATTTTGGGGGAACAAACTTTGGACGAACCGCTGGTGGCCCTTTGGTTGCAACAAGTTATGATTACGATGCTCCGATTGATGAATATGGTTTTATTAGGCAGCCAAAGTGGGGTCACTTGCGTGAGTTGCACAAGGCAATAAAGCTTTGTGAGGAATATTTGATCAGCTCAGACCCAACTCACCAGAAACTTGGTGCTAAGTTAGAGGCACATATCTACCATAAATCTTCCAATGACTGTGCAGCCTTTCTTGCCAATTACGACAGCAGTTCAGACGCAAATGTCACATTTAATGGAAATGTGTACTTCCTTCCAGCCTGGTCTGTGAGCATCCTCCCGGATTGTAAGAATGTCGTTTTCAACACAGCCAAGGTTATTTCACAAAGAAATAATGGTGATCATCCTTTCGCACAACAAAAAAATGTTAATGAACTGCTATTGGCATCATCGGCATTCAGCTGGTATGAAGAAAAAGTGGGCATATCAGGCAACAGATCGTTTGTAAGGCCTGATTTAGCGGAGCAGATTAATACAACAAAAGACACAAGTGATTACTTATGGTACACAGCAAGTATTCATGTGATGCCTGGTCAAGGGAAAGAAGTCTTTCTGAATATTGAGAGTTTGGGACATGCAGCATTAGTTTTTGTAAACAAAAAACTCGTAGCATTTGGGTATGGTAACCATGACTTTGCAAACTTCTTGATCAATAAGAAAATTGAGCTGAACGAAGGAATTAATACACTCGATATATTGAGCATGATGGTTGGGCTACAGAACTATGGAGCATGGTTCGATGTTGCTGGAGCAGGACTTTTTTCTGTTATTCTTATTGACCTGAAGAATGGCAAGAGAGATCTTTCTTCAGGAGAATGGATCTATCAGGTAGGGGTCGAAGGAGAATACATCGGTCTGGATAAAATAAGTCTTGCAAACAGTTCATTTTGGAAACAAGGAAGCACTCTTCCTGTTAATAAGAGCTTGATATGGTACAAGACCACATTCCTTGCTCCAGAAGGAAAGGGCCCCTTAGCCTTGAACCTTGCTAGCATGGGAAAGGGTCAAGCTTGGGTCAACGGGCAGAGCATAGGACGGTATTGGTCAGCGTATCTCGCGCCATCAACGGGTTGCACAAAGAAATGTGATTACAGAGGATCATATGATGCATCTAAATGTCAAAAACACTGTGGTCAGCCTGCTCAAACATTGTATCATATTCCGCGGACTTGGGTACATCCTGGAGAAAACCTACTAGTCATCCATGAAGAGCTTGGCGGTGACCCGTCAAAGATTTCTTTGCTTACGAAAACTGGCCAACATATTTGTTCATTTGTATCAGAGGCTGATCCTCCGCCAGTTGATTCCTGGAAACCAAACCTAGGAGTCGTGTCTAGCAGCCCTCAAGTTCGACTGGCCTGTGAAAGAGGATGGCACATTGCTGCCATTAATTTTGCCAGCTATGGCATTCCTGAAGGAAACTGTGGCTCTTTCAGACCAGGAGCTTGTCATATGGACGTTTTACCAATTGTTCAGAAGGCTTGCGTCGGCCAAATTGAATGTTCAATCCCTGTTTCCTCGGCTTACCTTGGTGTTAGTGCTGGCGCCTGCCCTGGCTTGTTAAAAGCCCTTGCCGTTGAAGCTCATTGCAGCATATGA
>CsGal-Lec9
ATGGCAAGCAAAGAGATTCTGCTTCTGGTTCTCTGCTGGGGGTTCGTAGTTCTTGCCACGACGTCTTTTGGTGCCAATGTAACGTACGATCACAGAGCAGTCGTCATTGGTGGCAAACGTAGAGTCTTGATATCTGGCTCCATTCATTATCCACGCAGCACCCCCGAGATGTGGCCGGACCTTATTCAGAAATCCAAGGATGGAGGCTTAGATGTGATTGAGACTTATGTTTTTTGGAATCTACACGAACCAGTTCGAAACCAGTATAATTTTGAAGGAAGATATGATTTAGTTAAGTTCGTGAAGCTGGTAGCCGAAGCTGGTCTATATGCTCATCTTCGCATTGGTCCATATGTTTGTGCTGAATGGAACTTTGGAGGATTCCCTCTTTGGTTGCATTTTATACCTGGAATTCAGTTTCGGACTGATAATGAGCCATTCAAGGCTGAAATGCAGCGATTTACGGCTAAAATTGTGGATATGATGAAGCAAGAGAAACTTTATGCATCTCAAGGAGGACCCATCATTCTATCACAGATTGAAAATGAGTATGGAAACATTGATTCGGCTTATGGAGCTGCTGGCAAAAGCTATATCAAATGGGCAGCAGGCATGGCTCTATCTTTGGATACTGGAGTGCCCTGGGTCATGTGCCAGCAATCAGATGCTCCTGATCCCATTATCAACACCTGCAATGGCTTCTACTGTGATCAATTCACCCCAAATTCCAACAACAAACCCAAAATGTGGACCGAGAATTGGAGTGGATGGTTTCTTTCCTTTGGCGGTGCTGTACCATACAGACCAGTGGAAGACCTTGCATTTGCTGTGGCACGGTTTTTCCAGCGAGGTGGAACCTTCCAGAATTATTATATGTACCACGGTGGAACTAACTTTGACCGGACTAGTGGTGGGCCCTTTATCTCGACAAGTTATGATTATGATGCTCCACTTGATGAGTATGGACTTATCAGACAACCCAAGTGGGGCCATTTGAAAGACCTCCATAAGGCCATAAAGCTCTGCGAAGCAGCCTTGGTGGCTACTGATCCAACATATCCATCTCTTGGTCCAAATTTGGAGGCAACTGTTTATAAAACAGGATCAGGATTATGTTCTGCTTTTCTTGCCAACATAGGCACAAATTCTGATGTAACTGTAAAATTCAATGGCAACTCTTATCTCTTGCCTGCATGGTCCGTGAGCATCTTACCAGACTGCAAGAATGTAGTTTTTAATACTGCAAAGATAAACTCTGTGACCCTGGTTCCAAGCTTCAGTCGTCAATCTTTGCAAGTTGCTGCGGATTCTTCTGATGCAATTGGATCAGGCTGGAGTTACATAAATGAACCTGTAGGCATCTCAAAGGATGATGCATTTACAAAACCTGGATTATTAGAGCAAATAAATACTACAGCTGACCAAAGTGACTACTTGTGGTATTCATTAAGCACTAACATCAAAGCCGATGAACCTTTACTTGAAGATGGATCTAAAACTGTTCTTCATGTGCAATCACTTGGCCATGCCCTTCATGCTTTCATAAACGGCAAGCTTGTAGGAAGTGGATATGGTAGCAGCAGTAACGCTAAGGTTACAGTGGATTTTCCCATAGCACTTGCACCTGGGAAAAACACATTCGACCTCCTGAGTTTGACTGTTGGTCTTCAGAATTATGGTGCTTTTTATGAAAAAACGGGAGCAGGGATCACTGGTCCAGTGCAGCTGAAAGGTTCAGGAAATGGAACTAATATTGATCTCTCTTCACAGCAGTGGACGTATCAGACCGGCCTTAAAGGGGAGGAATTAAATTTTCCTAGTGGTAGTTCTACACAATGGGATTCAAAATCTACCTTGCCCAAGCTGCAGCCCTTGGTATGGTACAAGACGACATTTGATGCCCCTGCTGGAAGTGAACCAGTTGCAATAGACTTCACAGGGATGGGGAAGGGTGAGGCATGGGTGAATGGACAAAGCATTGGGCGTTACTGGCCAACCTATGTCTCCCAAAATGGGGGTTGCACCGACTCTTGTAATTACAGGGGAGCTTATAGTTCAAACAAATGCCTTAAGAATTGTGGGAAGCCGTCTCAGTCACTGTATCACGTACCCCGTTCGTGGTTGAAATCAAGTGGAAACACTCTTGTTTTGTTTGAGGAAATTGGAGGGGATCCAACAAAGATTTCTTTTGTTACAAAACAACTTGGAAGTTCATTATGCTCACATGTGACAGATTCTCACCCTTTACCTGTAGATATGTGGGGGTCAGATTCAAAAATTCAAAGAAAACCAGGGCCAGTACTCTCACTCGAGTGCCCGAATCCTAATCAGGTCATTTCTTCAATCAAATTTGCAAGTTTTGGAACTCCTCTCGGCACTTGTGGGAGTTTCAGCCGTGGACGATGCAGTAGTGCAAGGTCTCTTTCCGTTGTACGACAGGCTTGTGTTGGATCCAAAAGTTGTAGCATAGGAGTATCTGTTAATACGTTTGGTGACCCATGTAAAGGAGTAATGAAGAGTTTAGCGGTTGAAGCTTCCTGTACCTGA
>CsGal-Lec10
ATGGCCACTCTAAAGCATTGCTCTCGAGCCATTCTTTTGTGCTTAATTCTTCAAACCCTTTTCAATCTGTCCCTTGCTTATCGCGTTTCACATGATGGAAGGGCGATCACCATTGATGGTGAACGTAAAATTCTGCTCTCTGGTTCCATTCATTACCCTAGAAGTACCCCAGGAATGTGGCCAGACTTGATTAAGAAAGCTAAGGAGGGTGGCTTGGATGCTATAGAGACATACGTCTTTTGGAATGCCCACGAACCATTACGTCGCCAGTATGATTTTACTGGCAATCTTGATCTTATAAGGTTCATTAAAACTATTCAAGATCAAGGATTGTACGTCATTCTTCGCATTGGTCCCTATGTTTGTGCCGAATGGAACTATGGAGGATTCCCAGTTTGGCTGCACAACATGCCTGGTATCGAAGAGCTTCGCACCACAAATAAGGTGTTTATGAATGAAATGCAAAATTTCACAACTTTGATAGTGGACATGGCTAAGAAAGAGAAGCTTTTTGCATCTCAAGGAGGCCCTATTATTCTTGCTCAGATTGAGAATGAATATGGAAACGTGATGTCAGACTATGGAGATGCTGGAAAATCATATATTAATTGGTGCGCAAAAATGGCTACTTCTTTAGACATTGGAGTTCCATGGATCATGTGCCAAGAGAGTGATGCCCCTTCTCCAATGTTCACACCAAATAATCCCAATAGTCCTAAAATATGGACTGAAAATTGGACTGGCTGGTTCAAGAGTTGGGGAGGCAAAGACCCAAAAAGAACTGCTGAGGATCTTGCTTTTGCGGTTGCTCGATTTTTCCAATTTGGTGGCACATTCCAAAACTATTATATGTACCATGGCGGTACCAATTTTGGTAGGACATCCGGGGGTCCATATCTCACTACTTCCTATGACTATGATGCACCAATTGATGAATATGGACACTTGAATCAACCCAAATGGGGACACCTGAGGGAACTTCATAAACTCTTGAAATCAATGGAGAAGACTCTTACGTATGGAAACGTCACCAACACTGATTACGGAAACTCGGTCTCAGGAAGTTCTTACAATCTTCCTGCATGGTCTGTTAGTATCCTTCCGGACTGCAAAACCGAAGAATTCAACACTGCCAAGGTGAATACTCAGACAAATGTGAAGGTGAAGAGGCCGAACCAAGCTGGGAACGATCAAGCTCCTCTTCAATGGAAATGGAGGCCTGAGATGATTAATGACTTCGTAGTTAGAGGAAAGGGTCACTTTGCTTTAAACACACTTATTGATCAAAAATCAACCAATGATGTTAGTGACTACCTCTGGTACATGACGAATGCGGACCTTAAGGACGATGACCCAATCTTGAGTGGCAGTAGCAATATGACCCTCAGAATAAATAGCAGTGGTCAAGTGCTTCATGCTTATGTTAATGGAAATTATGTTGATTCACAATGGACCAAATATGGAGCCTCTAATGATTTATTTGAGAGACCTGTCAAGTTAACTCGTGGGAAAAATCAAATTTCATTGCTCAGTGCAACAGTTGGCTTACAGAATTACGGAAGTAAATTTGACATGGTACCGAATGGAATTCCTGGCCCCGTTTTGCTGGTAGGAAGAGCGGGAGATGAGACTATAATAAAAGATTTATCATCTCACAAATGGACATACAAAGTTGGGTTGTATGGATTAGATGATAAGAAATTTTACAATGCAAAGGCAGCTAATTCAGAACGAGGTTGGTCATCCAAAAATGTGCCATTAAACAGGAGAATGACTTGGTACAAGACTACCTTCGAAGCTCCTCTTGAAAATGATCCCGTTGTACTAAATTTACAAGGAATGGGCAAAGGTTTTGCTTGGGTTAATGGCTATAACCTCGGCCGTTACTGGCCAACTTATCTTGCTGAAGAGGATGGTTGCAGCACGGAGTCTTGTGACTACCGCGGCCCTTACGGAAGCGACAAGTGTGCCTACAATTGCGGCAACCCTTCTCAGATATGGTATCATGTTCCTCGATCCTGGATTAAAGATGGTGTGAACACATTGGTTCTGTTTGAAGAATTCGGTGGCAATCCATCGCAAATTAATTTCCAAACAGTCGTGGTGGGAACGGCATGTGGGCAAGCACATGAGAACAAGACAATGGAACTTACATGCCACGGTCGACGAATCTCTGAAATTAAGTATGCCAGTTTTGGAGATCCACAAGGAGCTTGTGGGGCATTTAAGAAAGGAAGCTGTGAAGCTGAAATCGATGTGTTGCCCCTGATTGAGAAGCAATGTGTTGGCAAGAAGAGCTGTTCCATTGAAGCCTCTGAAGCAAACCTTGGAGCTACAAGCTGTGCAGCAGGCACTGTCAAGAGGCTTGTCGTGGAAGCTCTTTGCTAG
>CsGal-Lec11
ATCAAGGTTGAATATGATGCAAATGCCATTATCATTGATGGGAAACGTAAAGTCATCATCGCTGGTTCAATCCATTACCCCCGCAGCACCCCTGAGATGTGGCCAGATTTGATTCGGAAGGCAAAGGAGGGAGGGGTTGATGCGATTGAAACATACATCTTCTGGGATGTCCATGAGCCTCAGCGTCGCAAGTATGATTTCTCTGGAAATCTGGACTTCGTGAAGTTCTTCAAGCTTGTCCAAGACGCTGGACTTTATGCCATTATTCGGATTGGCCCGTACGTCTGTGCAGAATGGAATTATGGAGGATTCCCAATGTGGCTGCACAATACTCCTGGGATCCAACTAAGAACAAACAATGACATCTTCAAGAATGAAATGCAAGTATTTACCACCAAGATTGTCAACATGTGCAAAGAAGCAAACCTATTTGCCTCACAGGGAGGTCCAATTATTTTGGCCCAGATTGAGAATGAATATGGAAATATCATGGAAAAGTATGGAGATGCAGGGAAGAAATACATCAAATGGTGTGCAAATATGGCTGTGGCCCAAAATATTAGCGAACCATGGATTATGTGCCAGCAAAGCGACGCTCCGGAGCCTATGATCAACACATGCAATGGGTTTTACTGTGATCAATTCACGCCAAACAATCCCAAGAGCCCTAAGATGTGGACTGAAAACTGGACAGGATGGTTCAAGCTTTGGGGTGGCAGAGACCCACAGAGAACTGCCGAGGATCTGGCGTTTTCAGTTGCACGCTTTTTCCAGAGTGGTGGAGTGTTGAACAATTACTACATGTATCACGGAGGAACAAACTTCGGCCGCACAGCAGGAGGTCCTTATATTGCAACATCATATGATTACAATGCGCCACTCGATGAGTATGGCAACTTGAACCAGCCGAAATGGGGACATCTCAAGCAACTCCACGAAGCTATTAAACAGGCAGAAAAGTTTTTCACCGATGGCATAGTGGAAACCAAGAATATCAGTACATATGTTAATCTGACGCAATTCACTGTTAAGGCTACCGGTGAAAGATTCTGTATGTTGAGCAATGGTGACAATACAGGGGATTACACCGCTGACCTAGGACCGGATGGCAAGTTTTTTGTCCCGGCTTGGTCTGTCACTTTTCTTCAGGGCTGCACTGAGGAAGTTTATAATACTGCAAAGATTAACACTCAGAGATCTGTAATGGTTAATAAGCATAGCCACGAAAATGAAAAACCAGCTAAACTCGCCTGGGCGTGGACACCAGAACCCATTCAAGATACCCTGGATGGGAATGGTAAATTTAAAGCAGCACGGCTTCTTGATCAGAAAGAGGCATCTGGTGATGGTAGTGACTACTTATGGTACATGACCAGAGTGGACACCAAAGATATGTCTTTGGAGAATGCGACTCTGCGGGTGAGCACAAAAGGCCATGGACTTCACGCTTATGTCAACGGCCAGCTCATAGGCACACAATTCTCCAGGCAAGCCACCGGGCAGCAGATGGTCACTGGAGACGATTACAGTTTTGGGTTCGACAAAGCTGTTTCTTCCCTGAAAAAAGGCGTCAATGTTATAAGCTTACTCAGCGTTACTGTTGGATTGACGAATTATGGTGCATTTTATGACTTGCATCCAACTGGCCTAGTTGAAGGTTCGGTTCTATTGAGAGAAAAAGGAAAAGATATAATAGATGCGACAGGATACGAATGGTCTTACAAGGTGGGGTTGAACGGTGAGGCCCAACATTTTTATGATCCAAATTCAAAAAATGTCAACTGGAGCTGCACAGATGTTCCCAAAGATAGACCCATGACATGGTATAAGACCAGCTTCAAGACACCTCCAGGAAAAGAGGCAGTGGTGGTGGACTTGCTAGGCATGGGCAAAGGGCACGCCTGGGTGAATGGGAGAAGCATCGGGCGTTACTGGCCAACACAAATAGCTGAAACCTCCGGGTGTGATCCTCATTGTAACTATCGAGGAACGTACAAAGATGACAAATGCAGGACTAATTGTGGCAATCCTTCTCAAAGATGGTACCATGTGCCCAGATCATTCCTGAACAAAAACGCCGACAACACATTGATTTTGTTCGAGGAAGTAGGCGGGGCTCCCTGGAACGTGACATTCCAGGTTGTCACGGTCGGTACTGTTTGTGCAAATGCTCAGGAGGGAAACAAAGTCGAGTTACGCTGCCAAGGTCATCGTAAAATCTCCGAAATCCAATTCGCTAGCTTTGGTGATCCACTGGGAACATGCGGCTCCTTCAGTGTAGGCAATCATCAGGCCGATCAGACCGTCTCTGTCGTGGAAAAGCTCTGCCTTGGGAAGCCGAGTTGCTCGATTGAGGTGTCGCAATCGACATTTGGACATAGCAGCCTGGGCAATCTTACCTCAAGGCTGGCAGTGCAAGCTGTTTGTAAATGA
>CsGal-Lec12
ATGGTGATATTAAAAAGCTGCTTCAACTCATTTTGTCTAGCAGCAAATGTAACGTATGATCATCGCTCTTTAATCATTCACGGCCGGCGAAAGCTTTTCCTTTCTGCTTCCATTCATTATCCTCGCAGCGTTCCTGCAATGTGGCCGGAGCTTATTCAAGCAGCAAAAGAAGGTGGCTTAAACACGATTGAATCCTATGTGTTTTGGAGTGGTCACGAGCTTTCTCCAGGCAAATACTCGTTCGAGGGAAGATATGATCTGGTCAAGTTTGTGAAGACTGTTCAGCAAGCTGGGATGTATATGCTTCTGCGTATTGGTCCATTTGTTGCTGCTGAGTACAATTATGGAGGCGTACCGGTTTGGTTGCACTACATTCCTGGCAGTGTCTTCCGGTCGTATAGTAAGCCATTCATGTCTTACATGCAAAAGTTCATGACACTAATAGTGGACATGATGAAGAAGGAAAAACTTTTTGCATCACAAGGAGGTCCCATCATTCTGGCGCAGGTTGAAAATGAATATCAATGGTATGAACAATTTTATAAAGGAGGAAAGGAATATGCGATGTGGGCTGCTAGTATGGCTGTTTCTCAAAATACGGGAGTGCCCTGGATTATGTGCCAACAATATGATGCTCCTGACCCCGTGATACTTGTAACTCCTTCTACTGTGACCAATTCACGCCTCATTCATCAAAAATGCCCAAAATTTGGACTGAGAATTGGCCTGGATGGTAATACAAAAAATTGTTTGATTTATCCTCACAGGCCGCATCAGGATGTTGCCTTCTCTGTTGCTCGTTTTATCCAAAAAGGTGGCAGTGTACACAACTACTATATGTATCATGGTGGAACAAATTTTGGTCGCACATCAGGAGATTTTGTTACAACAAGTTATGACTATGATGCACCAATTGATGAATATGGCTTACCAAGGAATCCAAAGTGGGGACACCTTAAAGAACTTCATGAAGCTATAATGCTATGTGAAGGTGTATTGCTCAACAGTGACCCTATCAACTTATCACTAGGCCCTTCCCAAGAGGCCGATGTCTACGCTGATTCCTCTGGAGCTTGTGCTGCATTTCTTTCTAACACAGATAATGCAACTGACACAACGGTTGTGTTTAGAAACGTGTCATATTTCTTGCCCGCATGGTCAGTTAGCATTCTCTCAGACTGCAAGAATGTAGTATTTAACACTGCAAAAGTAAGTACCCAAACATCGATAATTGAAATGGTACCAGAGTATTTGCAGCAGTCGGATTCATCAGCGGATGAAGGTTCAAAAGCTCTACAATGGGATGTATTTAAGGAGATGACTGGGATATGGGGGGAAGCTAACTTTGTTAAAAGTGGTCTTGTCGATCATCTCAATACCACAAAAGATACTACTGACTATCTTTGGTACACAACAAGCATAATTTTTAGCGAAGATGAAGAGTTCTTAAGGACAGGAAGCCAGCCGGTTCTTCTAATTGAATCAAAGGGCCATACACTTCATGCTTTTATCAATCAGGAACTAGTTCAAGGTAATAGTACGTATTCAACTGGCACACTCGTCTTCAGTTTCACGGCTCTCATCCCTCTCAAAGCAGGGAAGAATAAAATTGATCTATTAAGCATGACAGTTGGCTTACCAAGTGCAGGACCATTTTATGAGTGGACAGGAACAGGATTAACCAGTGTTAAGATCAAGGGTTTCAACAACCGGACACTGGATTTTTCTTCATATAATTGGACCTATAAGATAGGAGTGCAAGGAGAAGACCTTAGGATATATAATCCTGATAATTTGACTAATGTAAATTGGACACCAACTTCAGAACCGCCAAAAAATCAGCCTCTCACATGGTATAAGGCTGTTGTGAATGAACCGGTTGGGGATGAACCTATTGGTTTAGATATGCTTCATATGGGGAAAGGCCAAGCTTGGCTAAATGGTGAACCGATTGGAAGATACTGGGATAAGAGAAGTTCTATTGATGATCATTGTGTTCAAGAATGCGATTACAGGGGCACATTCAACCAACAAAAATGCCTAACTGGTTCCGGGGAACCAACACAAAGATGGTACCATGTTCCTCGGTCTTGGTTCAAGCCATCCGGAAACATTCTGGTGATTTTCGAGGAGAAAGGTGGAGATCCAACAAGAATTAGGTTCTCGCGGCGTAATATCTCAAGCATTTGTGGTCTTGTTGCTGCTGATGAAGATGGAAATGAAAGCAGCAATAGTAATGCAACTATTCACCTCCAGTGCCCTAAGAACCGAAGCATCTCCACTGTAAAATTTGCAAGTTTTGGAACTCCAACAGGAAAATGTGGTTCCTTCCGGATGGGGGATTGTCATGATCCTAATTCTACTTCCTTTGTTGAGAAGGTTTGTCTCAATAAAAATAAGTGTGCCATAGAACTAACTGAAACAAATTTCAACAAGGGTTTGTGTCCTGATGCAACTAAGACACTTGCAGTGGAAGTAACGTGCAGCTGA
>CsJacalin1
ATGATGAGTTATGAGAGATACGAGGTCGAGGATGACCATGTCACGGTCGGACCATGGGGAGGCCAAAATGGAGCGAGATGGGACGATGGAGTTTTCAGCAGCGTAAGGCAAGTTGTGATCAGCTATGGAGCTGGCATTGATTCTATTCTAATTGAGTACGACAAGAAGGGTTCCTCTGTTTGGTCTGACAAGCATGGCGGCAGTGGCGGTTTCAAAACAAATAAG
>CsJacalin2
ATGGTGCAGAGAATGGCTGTCTCTCTGCGGTTCGCTCTCCTGCTTTTCGCTGCTTTCGTTTCATTTCAATTGATCTCCGCTTCTGATGATGCCACGATCTTGTACGAGTCGTTTGACGAGTCATTCGAAGGACGATGGATCGTTTCTCAGAAAGATGAATACAAAGGTGTATGGAAGCATTCAAAGAGTGAGGGTCATGAAGATTATGGCCTTCTTGTTGGTGAGCCAGCAAAGAAGTACGCGATAGTGAAGGAGCTTGATGAGCCCCTGAGTTTGAAGGATGGAACTGTTGTCCTCCAGTATGAGGTTCGCCTCCAGAATGGTCTTGAATGTGGTGGTGCATATCTGAAATACCTGCGGCCTCAGGAGGCAGGTTGGGTATCCAAGGAGTTCGACAACGAATCTCCGTATATGATTATGTTTGGACCTGATAAATGTGGTGCCACAAACAAGGTGCACTTCATCTTAAAGCATAAGAATCCCAAGAGTGGAGAGTACATTGAACACCATCTCAAGAACCCACCTTCTGTGCCCTCTGATAAACTGACTCATGTATACACTGCCATCTTGAAACCTGATAATGAGTTGAGAATTTTAATTGATGGAGAGGAGAAGCAGAAGGCAAATTTCCTCGCTGCTGATGATTTTCAGCCACCGCTCATTCCTGAGAAGACAATTCCTGATCCAGATGACAAGAAGCCTGAGGATTGGGATGAGAGGGCAAAGATTCCTGACCCTGATGCAGTAAAACCTGAAGACTGGGATGAGGATGCTCCCATGGAAATTGAAGATGAGGATGCTGTGAAACCTGAAGGATGGCTGGATGATGACCCTGAGGAGATAGATGACCCTGAGGCCACAAAACCTGAGGATTGGGATGATGAGGAGGATGGTGAATGGGAGGCCCCAAAGATTGATAACCCAAAGTGTGAAGCAGCCCCTGGATGCGGCGAGTGGAAGAGGCCAATGAAGAGGAATCCTGCCTAC
>CsLectinlegB1
ATGCCCTTCAAAAACAAAAACAGCAACTCATCAACAGCAAACGGCACCGTTTTCTCCTTCTCCACCACCTTCGTTTTCAGCATCCTCTCCGAGTACCAGAGTCAGAGCGGCCACGGCATCGCCTTCGTTATAGCCTCAACAAGAGGCCTCCCTGGTGCCCGTCCCAGTCAGTACCTTGGCCTTTTCAACGATACCAATCTTGGCAACGAAACCAACCATGTTTTCGCCGTTGAACTCGACACAATCAAAAGCCACGGGTTCTTAGACATCAACGACAATCACGTAGGCATCGATATCAACAGTCTAAAATCTGAGTCATCAGCTCCAGCTGGTTACTATGTTGAATACGATGGCTTGGAGAAGCGAACCAATGTTACTTTAGCTCCAATCAATATTCCCAGGCCAAGATCTTTGAATACGATGTCTCTGTCCCGTGATCTTTCCTCTGTTCTTAATGACGCCATGTACGTTGGATTCTCATCCTCCACTGGCTCAGTCTTAGCGTCTCATTATATTTTGGGTTGGAGTTTTAAGATCAACGGCCAAGCCGAGGAGCTCAATCTCTCTCAACTTCCCAAGCTTCCCCGTGTAGGGCCTAAGAAAAGATCAAAGTTTTTGACAATTGGGTTGCCCGTAATTTGTGTGAGCGTAATTTTTGCCGCTGTTTCGGGTGTGGTTTATGTGATAAGAATGAAAAGGAAGTTCGCCGAGGAGCTTGAAGATTGGGAGCTCGATCATGGCCCTCACAGGTTCAGGTACAAAGATCTTTACATTGCCACTAAAGGGTTTAGGGAGAAAGAACTGCTAGGCACCGGCGGATTTGGGAGAGTGTATAGGGGTACACTGCCCAAATCCCAAATTGAGATTGCAGTGAAGAAGATTTCTCACGAATCCAGACAAGGGATGAAGGAATTCGTTGCGGAGATTGTGAGCATCGGTCGCCTCAGGCACCGGAATTTAGTGCAACTCTTGGGATATTGCCGGCGCAAAGGCGAGCTGCTTTTGGTCTATGATTACATGCCTAATGGAAGCTTAGACAAATACCTCTATGACCAACCAAAGGTCACGCTAAACTGGATACAAAGATTTCGAGTCATCAAAGGTGTCGCATTAGGCCTGTTTTATTTACACCAAGAGTGGGAACAAGTTGTGATTCACAGAGATGTTAAGGCAAGTAACGTGTTGCTTGATGGTGAATTAAACGGAAGATTGGGAGATTTCGGCCTGGCAAGATTATACGACCACGGAACAGATCCACAAACGACACACGTTGTGGGAACACTTGGGTACCTTGCCCCTGAGCACACTAGGACAGGCAAGGCCACCACGAGCGCTGATGTGTTTTCATTTGGGGCATTTTTGCTTGAAGTTGCTTGCGGGAGGAGGCCAATTCAGAGACAAGGGCCATCAGAGAATTTAATTTTGGTTGATTGGGTGTTTGACTTTTGGAACAGAGGTGAACTTCTTGAAGCTAGAGATCCAAATTTGGGAACGGAGTATGTGGCTGAGGAGTTGGAGCTGGTTTTGAAACTTGGGTTGCTGTGCTCTCATTCGGACCCAACGGCAAGGCCGAGCATGCGCCAAGTTGTGCAAATTTTGGAAAGGGATGTGGCTCTGCCTGCGATTTCAGCTCTTAGGCTTTCAACAAGTGGGATTACGTACCTGGAGGGTTTTGATGATTTTGCTGTGTCGAATCCGCCTTCTATGGGCTTCACTCGCCCATCGTCTGTTGCAGAGTCACTGCTTTCAGGTGGCCGATGA
>CsLectinlegB2
ATGGCAAAAAAGCTCAAATTTTTCTTGGTTCTTTTCATTTTTCTTGCAAACCCAGTTTTTTCTCAACAAGAGGAGTTCTTTTTCAGTGGGTTTCGTGACGCAGCCAACAACAACAACATGAGCTTAAATGGGGCTGCAGAGATTGAAAAAAATGGCAAACTCATGTTAACCAACACAACGCTTAGAGTTCTTGGCCATGCTTTTTATTCATCTCCTATCAAATTCAAGAACTCGACTCGCAACAGCAAGTCTTTATCTTTCTCCACTTGTTTTGCTTTCGCCATAGTTCCTGAGTATACAGCACTTGGCGGCCACGGCTTTGCTTTCACTATCTCCGCTTCGAAGGAGCTCCCAGGTACTCTTCCCAGCCAGTATCTTGGCCTGCTCAATTCAAGTGACTTAGGAAACTTAACCAACCACATATTTGCTGTTGAATTTGATACTGTGAAAGATTTTGAGTTTGGCGATATCAATGATAATCATGTTGGCATTGATATCAACAGCTTGAGATCAAATGCCTCAGAGCCAGCTGCTTATTTTCTTGAGAATTCAACAAAACAAGTGTTGAATCTCAAGAGCGGCGAGGTTATACAAGCTTGGATTGATTATGACTCATCCAAGAATCACTTAGAAGTGAGGCTTGCACCTTCTTCTGTGAAACCAAGATCACCGATTTTGTCCTTTGATGTGGATCTATCACCAATTGTGAAAGAAACTATGTATGTTGGATTCTCGTCATCAACAGGTTTGCTTGCAAGCTCACATTATATATTGGGGTGGAGTTTTAACATGAGTGGTGATGCTAAATCTTTGTCTTTGGATTCTCTTCCTTCACTTCCCGGGCCTAAGGAGAAACATCTCGGTTTAATTGTTGGGGTTACTGTTTCTGCTTTTTTTGTCATGTTTTTGGCTATTGCTGTAGGTTGTTACCTTGTTAAGAAAATCAGGAATGCTGACGTTCTTGAATCATGGGAGCTTGATGTTGGTCCTCATAGATTTTCTTATGAAGAGCTCAAGAAAGCAACCAGAGGTTTTAGAGACAAAGAGCTACTTGGCTTTGGTGGATTTGGCAGAGTTTACAAAGGGACACTACCAAGTACTAATACTCAAGTGGCTGTCAAGAGAGTTTCTAATGAATCAAAACAAGGCCTGAGAGAATTTGCTTCCGAGATTTCAAGTATCGGCCGTCTTCGCCACAGAAATCTTGTTCAGCTTCTAGGATGGTGTCGACGCAGAGGTGATTTGTTACTTGTCTATGATTTTATGCCTAATGGAAGCTTAGACAAGTGTCTTTTTGATGAACAAAAAGCTATTCTCACTTGGGAACAGAGATATAGGATCATCAAAGGTGTGGCTTCAGGCCTTTTGTATTTGCACGAGGAATGGGAACAAACTGTGATTCACAGAGACATTAAGGCGGGGAATGTGTTGTTAGATTCTGAGTTAAATGGAAGATTAGGTGACTTTGGTTTGGCTAAGTTATATGAACGTGGCACAAATCCAAGCACCACTAGAGTTGTGGGAACATTGGGATACTTAGCCCCTGAGCTCACACGCACTGGGAAGCCAACAACAAGCTCAGATGTATATGCATTTGGTGCACTTTTACTCGAAGTGGTATGTGGGAGGAGACCAATTGAGCCCAAGGCATTGCCTGAAGAGCTCATATTGGTTGATTGGGTTTGGGACAGATGGAAAGCTGGTGCAATTCTTGAGGTAGTTGATCCAAGATTGAATGGTGAGTTCAATGAGATTGAGGCTCTAGATGTGGTGAAATTGGGGCTAATGTGTTCTAACGATGCAGCCGAGGCGCGGCCGACAATGAGGCAGGTAGTGAGGTACTTGGAAGGAGAGGTTCCATTGCCTCAAGCGGTTGCAGCACCTGATGCATGTGATGGAAAGAAAGAAAAGACTAGTGGTGGTGGTGCTGGGGTTGACGGTCCTGAGTTTGAAGATTTTGTTTATTCATATCCCAATTCGTCATTACTTGAGAAGGTGAGTAATTGGTCGTCTGCCGGTGACGATGCAGATAATATTTCATCCATATGCAGGGTAGGGAGCTGA
>CsLectinlegB3
ATGGCCAGTTTCCTCAGAATTTTCTCTGCTCTAATCTTTCTCTCCATCCCAGTTTCATCTCAGCTTGATGAACTCTTCTTCCCAGGCTTCAAAGATTTGAGCAACAATCTAACCTTGCAAGGGATTGCAAAGATTGAAAACAACGGCATTCTTCGGCTAACAAATGATACAAGTAGAAAGATGGGTCAAGCATTTTATTCATCAACACTTCGGTTCAAGAACTCATTAAACAGCAACGTTTTTTCTTTTTCCACCTCATTTGCTATTGTAATTGTCCCTGAGTATCCAAGACTTGGTGGCCATGGCCTTGCTTTCACGATCTCGCCGTCGAATGATCTCAACGGCCTTCCAAGTCAATATCTAGGCCTGCTAAATTCTACTGATATTGGAAACTTCTCAAATCATTTGTTTGCTGTTGAGTTTGATACGGTTCAAGATTTTGAGTTCCAGGACATCAATGATAATCATATTGGCATTGACATCAACAGCATGAAGTCTAATGCCTCTGTTGAAGCTGCTGTCTACACCGACAATTCAACAAAACAAGATTTGAGCCTCAAGGGTGGAAAGGCAATCCTAGTTTGGGTTGATTATGATTCAGCTGAAAATATTCTCAATGTCACAGTCTCTCCAAATTCTTCCAAACCAAAAATTCCCATCTTGTCGTTTCGTGTAGATCTTTCACCGATCTTTAATGAATTCATGTATGTTGGCTTCTCTGCCTCAACAGGTTTACTCGCAAGTTCACATAACGTTTTAGGCTGGAGCTTTAAAATCAATGGACCAGCTCGAGCTCTTGATCTGTCTTCTCTTCCTTCACTTCCAGGCCCCAAGAAGAAGCATCATACAGGTGCCATTGTAGGTGTTTCAATAGCATCAGTAGTTCTTGCAATATGTATATTATCTTTAGCAATTATTTACATCATTAAGAAAATAAAAAACGCGGAAGTTATTGAAGATTGGGAGCTGGAGGTTGGACCACAAAGATACTCATATCAAGAACTTAAGCAGGCAACTAATAATTTCAGTGCCAAGCAGCTACTTGGACATGGTGGATTTGGTCAAGTTTACAAAGGAACACTGCACAATTCAAAGACAGAAGTTGCCGTTAAGCGAATTTCGAATGAATCAAAACAAGGTGTCCGTGAATTTGTATCTGAGATTGCTACTATTGGCAGACTTCGCCACCGGAACTTGGTTCAGTTAGTAGGTTGGTGCAGGAGAAAAGGTGATCTTCTTCTTGTTTATGACTTCATGGCTAATGGCAGCTTAGATAGTTTCTTATTTGATGAGCCAAAAGCAGTTCTCAATTGGGAGCAAAGGTTTAAAATCATAAAGGGTGTTGCCTCTGGGCTGCTTTACTTACACGAAGGGTATGAACAAGTTGTGATTCATAGAGATGTTAAGGCTAGTAATGTGTTACTAGACAGTGAATTAAATGGAAAATTGGGTGATTTTGGTCTTGCAAAATTGTACGAACACGGTACGAATCCTGCCACAACACGTGTTGTTGGCACGTTAGGCTACCTAGCACCAGAGACGCCCAGAACAGGGAAGTCCTCAGCAAGTTCAGATGTGTTTGCATTTGGTGCACTTTTGTTGGAAGTTGCATGTGGCCGCAGGCCTATTGAGACAAGGGCATTGCCTGAAGAACTAGTGTTGGTTGATTGGGTGTGGGGTAAGTATGGAGAAGGCAGAGTCCTTGAAGTTATTGATCCTAAGCTAAATGCTGAATATGATCAAAGTCAAGTGTTGATGGGAGAGCTTGAGTTGCCTGACACTTTGAGAGGACCAAGATCATCTGATGGTGATAAAGCTGCTGAAGGGTTTGATGATTTGTTGAATTCTTTGGCGTCTTCATCTTTTGATAAAACGACATCTTGTTCATACTTTGAAAATGGTGTAAGCTATCCTTCTCTATCTACTTCTCCAATTACTCTTGTTTATGGAAGGGATTAG
>CsLectinlegB4
ATGGCCTTAACAGTTTCATTCGCTTTGCGTCTCTTCTTCTTTCCTGTAATTGCTGCACTTTCCCAGCAAAAAGAAGAATTCATCTTCAATGGATTCAATGAAACTAAAACAAACCAAGGTCTGATTACTAGAGAAAGAGCTTCTATTCTCAAACCCTCTGGTGCACTCAGACTCACTGACAATGCACATAACGTTATAGGCCATGCCTTCTATAATAAACCAATTCAAATGCTTGATAAAAGTACTTCTTTGTCATCAAAACCAAATGCTTCTTCTTTCAGCACATGTTTTGTGTTTCAAATAGTGACTCCAAATTCAGGCCAAGGAGGCTTTGGCCTTGCCTTCACAGTGTCTCCTCAACCAAGCTTTCCCGGCGGCAAAGCTGAGCATTACTTGGGTATTTTAAACTCAACCAACGATCACAAGCCCTCAAACCATTTGTTTGCTATTGAGTTTGATACTGTTAATGGTTACAATGAAACCTCAGACTCTCAAGGAAACCACGTCGGCATCAATGTCAATAGCATGAAATCGATAAAATTAGAGCCTGCTGCTTATTATGAAAACGGCACAAAGGAGGATTTCACCTTGGAGAGTGGCGATCCTGTCCAGGCTTGGATAGATTATGATGGAGTGAATAGACTTGTGAACGTAACAATATGTCCTATGAATAAGAAAAATAAGCTCTCATTTCATTTTGGGAAACCATCACAGCCCCTACTGTCTCTTCCCCTCGACTTATCGCCTGCGTTCCAAGAAACCATGTATGTTGGCTTCTCAGCATCTACGGGTAGAAAAGTAAGCTCTCATTTCATTTTGGGATGGAGTTTTTCAATGAATGGAGCAGCCCCTTCTCTCAATCTTTCGCAGATTCCATCTCTGCCAATAGAAAGAAGCTCATCTAATTCTTTTAGTCTCCAAATCAAGATTCTTATTGCCGCGTTATCTACTGTGGCTGTAATTTTGTTGGGTACGTTACTCATCTTTAAACTATATAGAAGGATAGCACAGTTCGAGATTCTTGAAGATTGGGAGCTGGATTGTCCTCACAGATTCAGATACAGTGATCTTTACACAGCTACTAAAGGTTTCAAACAGAGTGAAGTGATAGGAACTGGTGGCTTTGGTGAAGTTTACAAAGGGGTTTTGCCTACAAGAATGAGAGAATTCGCTGCAGAAATTGAAAGCTTGGGACGGTTAAGGCACAAGCATTTGGTTAATCTCCAGGGCTGGTGCAAGCGAAAACGCGATCTGCTTTTAGTCTATGATTACATCCCAAACGGAAGCCTTGATTCTCTGCTCTTTGATAACGAAAACTTTGTGTTAAGCTGGGAACAGAGGTTCAATATCATCAAAGGGATAGCAGCTGGGCTGTTATATTTGCATGAAGAGTGGGAGCAGGTTGTGATTCATCGCGACGTGAAGTCTGGCAACGTGCTAATAGATGCTGATATGAATGCAAGGCTTGGGGACTTTGGCCTTGCCAGGCTCTTTGATCATGGCAAAATTTCACACACAACAAATGTTGTGGGCACCATTGGGTACATAGCACCCGAATTAGCCCGCACAGGCAAGGCTTCTTGCAGCACCGATGTGTTTGCATATGGGGTTTTGCTTCTTGAAATTGCAACAGGGAGACGACCTATTGATTCAGATCACTTCATTTTGGTCGATTGGGTGCTGGAGTTTCAACATTTAGGTCAAGTTCTTGATGTTGTTGATCCAAATTTGGGTTCAAGTTATGTTGTTGCAGAGATGGAGTTGGTTTTGCAATTGGGTTTGCTGTGCTCACATCAGAAAGCTGAAGCTAGGCCTACAATGAGACAAGTATTGAGGTACCTCAATGGGGATGAATTGCTTCCAATAATTGATAATTGGAGCTCTCTTGATTCTCAAAGGTCTGAAATGAACTCAAGATATTTGGAAATAATTTCTACTGACAATATCACAACATCACAGCTTTCATCATCCTTTGGTGTCATCTCTTCTAATTCTATTGAAGCTGGTAGGTAA
>CsLectinlegB5
ATGGAGATGGGAAATTCTTCGGCACTGTTTCTCTTATTCTTCTTCTTCATCCGCCTTAATATTGTTGCTCAATCTCAAAGCAGCAGCTTCATCTTCCAAGGATTTAATGGTGGTGCGACAAATCTTAGCTTACAGGGAGCTGAAATTATCAAGCCTAGTGGTGCACTTAAGCTCACTAACAGATCGCGTTATGTTATAGGCCATGCATTCTATGTCAAACCAATACAAATGTTTGATACAAGTGCTTCTCCATCTCCAAATGCTTCTTCTTTCAGCACAACTTTTGTCTTTGAAATATCAACCCCAAGATCAGGCCGCGGTGGCCATGGACTTGCCTTCTTGTTAGCTCCCTCGACGAAGCTTCCCGGTGCACAACCTGAGCATTACCTTGGGATCTTGAACTCAACAAACAATGGTGAGCCCTCAAACCATATTCTCATTGTTGAATTTGACACGGTTAACGGGTTTAATGACAAGGCGGAGAACCAAGGAAACCATGTGGGAATTGGCATCAACACAATGTTTTCAAACAGATCAGAACCGGCTTCGTACTATATCAATGGCACAGATCATAAAGAAGAAATGACCCTCGAAAGCGGCGAGCCTATTCAAGCTTGGATTGAGTATGATGGCGAGCAAAAAGTTTTGAACGTAACAATAAGTCCTGCAGAGATAGGAAAACCAATGAGACCTCTCATATCTTTTGGAGTCAATCTCACAGGCTACATTAAAGAAACTATGTACGTTGGCTTCTCGGCGTCTACAGGTGAAAAATCAAGCTCACATTACATTTTGGGATGGAGTTTTTCATTAAATGGAGTGGCTCCAGCACTTAATGTTTCCGAACTTCCTAAGCCACCAAAAGAGAAAGAACCCTCATCTTATAATCCTAAAATTTTAGCTCTTATTGTTTCTTTGTGTCTTGTGACTTTTCTTTTGTTGGGCACGTTGGTGTTTTTCCTGATATATAGAAAATGGTCAAATTCTGAGACTCTTGAGGATTGGGAAAAAGATTGTCCTCACAGGTTCAGATATAAGGATCTTTATGCAGCAACGAAGGGGTTTAAAGAGAGTGAGGTAATTGGAATCGGAGGGTTTGGTTCAGTTTACAAAGGTGTGTTGCCAACAACAGGAGGTGAAGTTGCTGTTAAGAAGATTACGCGTAATTCCCTTCAAGGAATGAGGGAATTTGCAGCGGAAATTGAAAGCTTGGGGCGTCTAAGGCACAAGAATTTGGTTAATCTCCATGGATGGTGCAAACAAAAGAATGATCTCCTTCTAGTTTATGAATATATCCCTAATGGAAGCCTCGATACTCTTCTTTTCAAACCGAAAGACGGCTCTGTTTTAGACTGGGAGCAAAGATTCAACATTGTTAAAGGCATTGCTTCAGGGCTGCTGTACCTGCACGAAGAATGGGAGCAAGTTGTGATTCATCGAGATGTGAAGCCGAGCAATGCGCTGATAGACGCAGAAATGAACGCGAGGCTAGGAGATTTTGGTCTTGCCAGGTTGTATGACCACGGCGGAATGCCTCACACGACCAATGTTGTGGGCACTTTTGGCTACATTGCTCCAGAATTGACTCAAACTGGCAAGGCTTCTACCAGTTCAGATGTTTTTGCATATGGGATTCTGCTTCTCGAAGTCGCGACTGGTAGAAGGCCTATCGGTTCAGGTGACTTACTTCTGGTGGAATGGGTAAGGGAATGCCATCAGCTGGGTCGAATCCTCGATGTGGCTGATCCATTGTTGAATTCAAGTTACGTAGTTAAAGAGATGGAACTGGTGCTGAAATTAGGCCTCATGTGCTCCCATAAGACACAATTTAGACCTACCATGAGACAAGTCATGCGGTACCTCAGTGGCGAAAAACAACTCCGTTTCAATAATGACTGGGGCTCTATTGATTATCGACAGGGATTTGATGAATTCAGCTCGAGGACATTTGACGAGATTTCTACCGTTTGCATGTACGTATACTCAAGTGTGTGTTCTCATTATGATGGGGCTTGTTTGCTCCTATCATGA
>CsLectinlegB6
ATGGTGGTGGTGCATGCCGACACCACCAGTTTTCTGTACAATGGGTTCCTCCATGCAAACTTAAGCTTGGAAGGAGCTGCATACATAAGCACCAGCGGCATACTCACTGTGACAAATAAGTCAGAAGGCCTCATTGGGCATGCCCTTTATCCAAATCCTTTGAGATTCAAGACCAGTAACAAATCTGTAGCCATCGATTTCCGCACCAACTTTGTGTTTTCCATTCTTCCAAAGTACCCTGATCTCGGAGGCCAAGGCCTTGCTTTCATTATAATATCCACCAATCGACCAGAAAATTGTCTAGCAAACCAGTTTCTGGGACTCCCAAATATTACTATGTCTAGCAGTACAAAATTCTCCACTCGTATGTTGGCTGTTGAATTTGATATCATACAGAACACAGAACTCATAGACATCAATGATAACCATGTTGGAATAGATATATCAAGCCTCATCTCCAGTGCATCAGAGCCAGCTTCCTACTATTCCGGCAATAACCACAGAATTCCTATTCTTCTGAGAAGTGGGGACCCGATTCAAGCTTGGGTTGATTATAGCAGCCAGGAGATGTTGATTAACGTTTCCATATGTCCTCTAGGTGTACCAAAGCCTTATCGTCCTTTAATATCATTGCCCATTGATCTCTCATCGGTGATAGATGAGTACATGTACACAGGCTTCTCTGCTTCAACTGGTTTAATAACAGCATCACATAACGTGCATGGCTGGAGCATTAGCATCGGAGGCAAGGCACAAGATTTAAATCCAATGAAGGTCCCAACTCTGGAAAAACGATCTCATGAGGTGGTACAGAGAAGGGGATTCTCAGTAGGTATCACTCTAGCTGGTATGGCTTTTCTCATCCTGATTATTGCAGGAGCTATTCACGTCTTACAAAGAATTAAATATGCCGACAAGATGTTAGAAGATTGGGAAATTCAATGCGGTGCTCGTAGATTTAAATATGCTGAGCTAGCCTCTGTTACTAAGGGTTTCGGAGAGCAAAACCTTGTAGGGTCGGGAGGATTTGGAAGAGTTTACAGGGGGTTAATGCCTAGCCTGGGGCTAGAAGTTGCAATAAAGCGAATTGGTCATAATTCGCAGCAGGGGATGAAAGAATTTGTAGCAGAAATAATGAGCATGGGAAGACTAAGGCATCGGAATCTAGTGCAGTTGCATGGCTGGTGTCGAAAGCAAGATGAGCTCCTCCTAGTTTATGACTACGTGCCAAATGGGAGCCTTGACAAGCTATTGTTTGACAAAGATCACAAGCTCAGGAAACTGCTGACTTGGGACCAAAGATACAAAATTCTCATTGGCATTGCACAGTCATTGCTTTACTTACATGAAGAATGCAACCAGAGGGTGGTTCACAGAGATGTGAAGCCAAGCAATATCTTATTAGATACATATCTTAATGCTAAGCTGGGGGATTTTGGTCTGGCAAAGATTTATGAACATGGTGCTAATCCACAGACAACACATATAGTAGGTACCCTAGGTTACCTGGCTCCTGAACTCACAAGAACAGGCAAAGCTACAACAAGCACTGATGTCTACAGTTATGGTATACTTATGCTAGAAGTAGCTTGTGGACGTAGATCGATTGAGCCCCAAAAGGCTGCTGCGGAACTGCTATTGGTGGATTGGGTAAAGGAGCTACATTTGGAAGGAGAGATCACTCAAGCCATCGATCAGACACTTGATTATTATGACTTAGCTGAAGCTGAGCTGGTGCTTAACCTAGGCCTGTTCTGCTCAGCTCCTAATCCTGTCTACAGGCCTGATATGAGAAGGGTTGTTGAATTTCTGCTAGGAGATTCCAGTCTTCCTCCACTACCCCCTGACATTCACCTAAAAGATACTAGAAACATAATGGGATTCTCTGACTTCCCAAATGATTCTGATTTTTTCAATAGCAAACTGATGTCATCTCAGAGTAATAGTTTCACAAGCATTTAG
>CsLectinlegB7
ATGGAAACTTTTTCCTTGTTATTGCATCTCCTGCTTCTAGGTTTTGCTCATGCAGAAACCAATAGCTTCATCTATAATGGGTTTATCCAAGCAAACTTGAGCTTGGACGGAACAGCTTTCGTAAGAAAAGATGGGATTCTTGCTGTATCAAACGATCAAGGGAGAATTCTTGGGCATGCCTTCTATCCATCTCCTCTTCGTTTCAAACAATTATCCAAGTACAATATTAATAATAATACAATATCACACACAGCTTTAACCTTCAGCACCAACTTTGTCTTTTCCATCGTTCCCAAATATCCTCAACTTGGAGGCCATGGTCTTGCTTTCGTTCTAATGTCCAGAAAACAACCTCCGAGTTGTCTTGCAAATCAGTACCTGGGCCTTCCAAACGACACCAGCAACGCAAAATTCTCTACTCGTATATTGGCAGTAGAGTTTGATGCCGTTCAAAACCTCGAGCTCCAAGACATAAATGACAACCATGTTGGAATAGATATATCCAGTTTAATTTCTAACATATCTGAGCCAGCTGCTTATTATTTTTCAAAAGGAAGCAATATCAACGATGATAACATCTCTGTTGTTCTCAAGAGTGGGGATCCTATTCAAGCGTGGATTGATTATAACAGCCAGGAGATGTTGATAAACGTCACAATATCTCCTCTTGGCATACCAAAGCCCCATCGGCCTTTGATATCATATCCAATTGATCTGGCCACAGTATTGGATGAGTACATGTATGTCGGCTTCTCTGCTTCAACTGGTTTGCTTACAGCCTTCCATAATGTGCATGGCTGGAGCTTTAAGATCGGTGGGACTGCACGAGAACTGGATGTAACTATGCTTCCATTTCATGCACGGCCAAAATCTAAACAAGTCGTGCATAAGAAGGGATTTGCAGTTGGTATCACTCTTGCAAGCGCTATTCTGGTAATCTTTGTTATCATTGCTGCGATTCTTGTCCTTCGCAGAATTAGAAATGGAGATGACATCTTGGAAGACTGGGAAGTTGAATATGGTGCTTGTAGATTCAGATATTCTGAGCTCTACTCGGCGACAAAGGGCTTCCGGGAGAAGAATCTTGTCGGATCTGGAGGATTTGGGAAAGTCTACCGGGGTGTAATTCCAAGCACTGGTCTGGAAGTTGCAATAAAGCGAGTTGCACATAATTCACGTCAGGGAATGAAGGAATTTGTTGCTGAAATAACAAGCATGGGACGACTTCGGCATCGTAATCTTGTGCAGTTACACGGATGGTGTCGAAAGCAAGACGAGCTCCTCCTTGTTTATGACTACGTACCAAATGGTAGCCTTGACAAACTTTTGTTCGACAATGATCAGCAGAAGAAGAAAATACTAAATTGGGATCAAAGGTACAAAATCCTCATCGGTGTGGCTCAAGCTTTGCTTTATCTGCATGAAGAATGTGATCAAAGGGTAGTTCATCGAGATGTGAAGCCAAGTAATGTCTTAATCGATGCAGATCTCAATCCGAAGCTTGGGGATTTCGGGCTTGCTAGGGCTTATGATCACAATATCAATCCACAAACGACCCATATTGTAGGGACGCTAGGTTATTTAGCCCCAGAATTGACAAGAACCGGAAAAGCAACAACAAGTACAGATGTGTTTGGTTTTGGAACATTAATGCTAGAAGTAGCTTGTGGAAGAAGGCCAATCGAGCCCCAAAGAACCGCAATGGAGTTAGTATTGGTGGATTGGGTTAGAGAGCTACATAGTCAAGGGCAGATCACAAGAGCAATTGATCCAACACTCGATTATTTTGATCCACAAGAAGCTGAGCTGGTGCTTACCCTTGGCTTACTCTGCTGTGATCCTCATCCAGATTTTAGACCAAGCACGAGAAGGGTGGTGCAATTTCTACTGCGAGATGCAAGCCTTCCCCAAGCGCCTCTTGACATTCACCATGAATTTCCAAGGGCAATACCAGAATTTTCTGAAGATGATTCTGACCCGTCCTCC
>CsLectinlegB8
ATGGGTGCAGCTCCAAGATCGTTTTGCTTTTGTGTGCTTTTATGCGCATCCTTCATTTTCTCGGCCTTGGCCCAAGATGTAAACCAGTTCATCTATCACGGCTTCAATGAAGATGCTCAACTGCAAAGAGATGGACTCGCGTCAGTGCACAGCAATGGTCTATTGCAGCTAACTAACACTGTCAGCCCGCAACAAGAAGGCCATGCTTTCTACCGATTACCAATAAAATTCAACACATCTTCCTCTGAATCTCTATCATTTTCCTCCAACTTTGTATTTGCCATCGGCATGGCTTTTGTTATCTCGCCGTCTAAGGACCTCGGAAAAGCAGAAGCTTCTCCAAGTGAATACTTGGGACTCTTCAACGCTTCAAACAATGGTCAGTCTACAAACCATATATTGGCAATTGAGCTTGATACTGTTCAAAATTTAGATTTTGATGATATAGATGATAACCATGTGGGAATCGATGTCAACAGCCTGATATCTCATGAATCTGCTCCGGCAGCTTACTTTTCTGATAGAGAAGGGATGAACAAAACATTGGAGCTCATAATTGGAGATCCAATTCAAATATGGATAAGCTATGATGGAGCTGAAAAGTTGCTCAATGTAACATTAGCTCCGATGTCAATCCCAAAGCCAACCAAGCCTCTTTTGTCAAGAGCAATAAATCTTTCTCACATTCTTTTGGAAACCATGTACGTTGGTTTCTCTGCATCAACTGGCAGCCTTAAAAGTAGCCATTACGTTCTCGGGTGGAGCTTCAACAGAAGTGGGCCAGCACTAAACCTTGATATTTCATCTCTCCCTCGACTTCCCCATCTTCCTCGACCACGCGCAAAAGCAAATGACAAACCACAACTAAAACTGGTAATTTCTGTTTCACTTATAGCCATATTAGTTGTGCTGATAACCATAGGTGCAGCTGTCTACATTGTGAGGAACAAAAGGTATGAAGAAGTGTATGAGGACTGGGAAAGAGAATACGGTCCCCAAAGATTCACATATAAGGATCTCTATAAAGCAACTAAAGGATTCAAAGACAAAGATGTTATTGGAAGAGGAGGTTTTGGAAAGGTTTATAGGGGAGTTCTTGCTTCTAATGTGCAAATCGCTGTCAAGAAAGTTTCTCATGATTCGAAGCAGGGGATAAAGGAATTTGTAGCTGAGCTTGTAAGCATGGGAAGGCTAAGGCATAGAAACTTGGTGAAACTCCGTGGTTATTGCAGGCGAAAGGGAGAATTTTTGTTGGTCTATGATTATATGCCTAATGGGAGCCTCGACAAAATCTTACATACCAATATCAAACCCTGCCTTAATTGGTATCAGCGGTTTCGAATTATCAGAGGAGTAGCTTCTGGCCTCCTTTACCTCCATGAAGACTGGGAACAAGTTGTTCTGCATAGAGACATAAAACCAGCAAATGTTCTTTTAGATGCTGATTTAAATGGAAAGCTAGGAGATTTTGGCCTTGCCAGGTTATATGATCATGACACAATTCCACAAACTACTAAGCTGGTAGGAACTTTTGGGTATATGGATCCAGAGCTGATGAGAACTGGGAAGGCAAGTACTAGCACAGATGTATACGCATTTGGGGTTTTTATGCTTGAGGTGGCTAGTGGAAGGAGGCCTGTAGAGCAACAAGGATCAATGGAAACGGTAAATTTGGTTGACTGGGTCTGTGATTGCTGGAAGAAAGGGGCTATTCGTGATGCCAGTGATTCAAGACTGGAGGGCATTTGTGAGGAAAAGCAAATGGAGTTGGTTCTGAAACTTGGCCTGTTTTGTTCACACCCGAAGCCAGAAGCTAGGCCTAACATGAGGCAAGTGATGCAGTAA
>CsLectinlegB9
ATGGCTGCACTTCCTAGATTGGTTTCCTTTTGGTTTCTTTTCAAAGTAACATTGATTTTTTCCGCCTCAGCTCAAGAAGAAAATCAGTTCATCCACCATGGCTTCGAAGGATCCAAACTGAAACTGGATGGCTTGGCAAAGATTCATCCCAATGGTCTGTTGCAGCTAACCAACACATCCGAGCGTATAAGTGGCCACGCTTTCTACCCTTTTCCATTCAAATTCAATTCATCTTCCTCTCAGTCTCTTTCATTTTCCACAAGTTTTGTATTTGCCATGTTCCCAAAACTGCCTAACTATGGTGGCCATGGTATGGCCTTTTTCATCTCACCTTCCACGGACTTCAGCGAAGCTGTTGCTGGTTCACACTTGGGAATCTTCAATAGATCAAACAATGGCCAGTTTACAAACCACATCTTCGCGATTGAGCTAGATACCGTACAAAGCCCTGAATTCAATGACATAGATGGTAACCATGTGGGAATTGATGTGAACGGCTTGCAATCCAATGAATCTGCTTCAGCACGTTATTTTTCTGATGAAAAAAAGGAGTTCGAAAGCCTTGTGCTGGAAAGTGGAAAGCCGATACAAATTTGGATCGATTACAATGGACAAGAGAAGTTAGTCAATGTAACTCTAGCTCCAGTCCCAAATCCAAAACCAAGCAGACCTCTGTTGTCAACGTCCATTGACCTCTCTCAGATTCTCCAGGATTCCATGTATGTCGGTCTCTCTGCAGCAACCGGCACACGTGTAAGTGATTACTACATTCTGGGATGGAGCTTCAACAAGAGTGGGCCGGCACAAAACCTTGATATTTCAAAGCTTCCTCCACTTCCTCCACCTCCTCCAACACCTGGGAAGAAACTAAATCATACAGTTATTGTTTCAATTGTAGCTGCAGCGGTTGTGCTGATAACTATTGCCGCAGCTGTTTACTTCGTGAAGAAGAAAAAGTATGAAGAAGTATATGAAGACTGGGAAAAGGAGTACAGTCCTCATAGGTTCTCGTACAAGAATCTCTACAAAGCAACCAAAGGAGGTTCTGGAAAGGTCTACAGAGGTGTACTTCCTTCTTCTCATGCAGAAATCGCAGTCAAGAAAGTCTGCCATGATTCTGATCACGGGATGAAGCAATTTGTGTCTGAAATTGTGAGCATGGGAAAGCTACGGCATAGGAACTTGGTGCAACTCCGTGGGTATTGTAGGCGAAAGGGAGAACTTCTTTTGGTCTATGATTATATGCCGAATGGAAGCCTTGACAAAATTTTGTACAGCAATACAAGGCCAAGCCTCAATTGGTTTCAGCGATTTAGAATTATCAAAGGAGTAGCATTTGGTCTACTTTACCTTCATGAAGAGTGGGAACAAGTTGTTCTACATAGAGATATTAAACCAGCTAACGTTCTTTTAGATGCCGATCTAGAGGGAAAGCTGGGAGATTTTGGCCTTGCAAGGTTATATGACCACGGCAATGATCTACACACCACCAACGTGGTAGGAACTGTGGGTTATCTGGCTCCAGAGCTTCTTCGAAATGGAAGGGGAACTACTAGCACAGATGTATATGCATTTGGTGTTTTTATGCTTGAGGTGGCTTGTGGAAGGAGACCTGTACAGCCAGGAGAGTTGGATTTACTTGATTGGGTCATTGATTACTGGCAAAAGGGAGATGTTCTTGATGCTAGTGATCCAAGATTGGAAGGTATTTATGTGGAGGAGCAAATGGAGATTGTTCTGAAGCTAGGCCTCTTCTGTTCACACTCTAACCCAGATACTAGGCCGAGCATGAGGCAGGTGGTGCAGTATCTGGACGGCGGTGCATTGTTGCCTGATATACCACTCAATAGCTCTGTATTTGGTGTATTGACAGCTAAAAATGAAGCTCCTAATAATGGGATGGCATCATTTGCTTCGTTGGTCAGAAGCGATTCTCCTCACACCATGTCTACCATTGATTCCATCATCACAGTTGGTCGTTGA
>CsLectinlegB10
AATGATTCTGCTCCAGCAGCTTATTTTTCTGATGAAGGGTCTAACATAAGCTTGGATCTACAAAGTGGAAATCCAATGCAGATTTGGATAGACTACAATGGAGAAGAAAAGTTGCTCAATGTAACACTAGCTCCAATCAGAGTCTCAAAACCTAACAGGCCACTCTTGTCAACACCCCTTGATCTTTCTCAAATTCTCTTGGACACTATGCACGTTGGTTTCTCTGCATCAACTGGCATACTTACGAGTAACCAATATATTCTAGGATGGAGCTTCAGCAGAATTGGAGAAGCACAAAATCTTGATATATCTAAACTTCCCATACTTCCTCCACCTCCTTCACTCACTCCATCTGCTTCATTTTCACCATTTGCTCCACCACCTGAGAAAGCAAAGGAGAAAGGACGGGGTCCAATTATTATTGTTTTTCCTATAGTAGCCGTGTTTGCGGTTGCACTGATAACAATCAGTGGAGCCATTTACATTGTGCAGAAGAAGAAATATGAAGAATTATATGAAGACTGGGAAAGCGAATATGGTCCTCAAAGGTTCTCCTATAAGGATCTGTACAAAGCAACTAAAGGTTTCAAGGAGCTTATCGGAAAAGGCGGTTTTGGGAAGGTTTACAAAGGCGTACTTTCAACTTCTGGCCTACCAATCGCGGTTAAGAAAATTTCACATGATTCGGAGCAATGGATGAAGGAGTTTGTGTCTGAGATTGTAAGCATGGGAGCTCTAAGGCACAGGAACTTGGTGCAACTACACGGCTACTGCAGGCGAAAGCAAGAACTCTTGTTGGTTTATAATTATATGCACAATAAA
>CsLectinlegB11
CCTGATTCATGCGCAATGCTTGAGGATCTGAGTGTAACATTTTATGTGATCTTGATTTTGATGTCTTGGTTGCATTTAACAATTTTGGGAATCATTCAGCGATTACAAGGGTTCATCTACCATGGCTTCAACGAATCCAAACTGCACCTGGAAGGCTTCTCGAACATCCAACCAAATGGTCTATTGCAGATGAGCAACAGTTCCCAACTTACAAAAGGTCATGCCTTTTATCCATACCCACTCAACTTCAATACATCTTCCCCTCAATCTCTTTCATTTTCTACAAATTTTGTATTTGCCATGGTTCCAGTTAATACTGGTGGTCATGGCATGGCTTTCCTCTTCTCACCGTCTTTGGACTTAAGCCAAGCTCTTGCATCTGCACATTTGGGACTCCTCAATTCTACAAACAATGGCCAGTCGACAAACCACATCATCGCAGTGGAGCTTGATACAGTACAGAGCGTTGAATTTAAAGATTTAAATGGAACCCATGTAGGAATTGATGTTAACAGCCTGATATCTAATGATTCTGCTCCAGCAGCTTATTTTTCTGATGAAGGGTCTTACATAAGCTTGGATCTACAAAGTGGAAATCCAATGCAGATTTGGATAGACTACAATGGAGAAGAAAGGTTGCTCAATGTAACTCTAGCTCCAATCAGAGTCTCAAAACCTAACAGGCCACTCTTGTCAACACCCCTTGATCTTTCTCAAATTCTCTTGGACACTATGTATGTTGGTTTCTCTGCATCAACTGGCATACTTAAGAGTAACCAATATATTCTAGGATGGAGCTTCAGCAGAAGTGCAGAAGCACAAAATCTTGATATATCAAAACTTCCTATACTTCCTCTGATGAACAGTGAACTCGAAACTCAAGTACTACAAGTCGTTTAG
>CsLectinlegB12
ATGAAAGACATGCTGCGCTTGTTCTTGTTCATCATCGTCGTCGCCATCAACTTCTCCATCTCTCCTTCTTCGGCTCTCGACTTTCTCTTCAATTCATTTGGCAGCATAACCAATGGAACCGACCTCATCCTCATCAATGACTGCTGGGTCGACTCTACCGTCATCCGGCTCACCAACGACTCGAATCAGTTTTCTTTCGGGCGCGCTTACTACCCAACAAAACTGAAAATGAAACGGAGTACCGCCACCAACTCTTCAATTCTCACCTCTTTTTCAACTTCATTCGTCTTCTCAATCTTGCCGGAGATCGCCTCAAGTCCAGGCTTTGGCCTCTGTTTTGTCCTCACCAACTTCACATCTCCCCCCGGCGCGCTTGCAAGCCAGTACTTTGGTCTTTTCTCAAACGCCACCGTTGTTACTGTGGCTCCACTCTTGGCTGTTGAATTCGATACGGGGCAAAACCCCGAGTTTAACGACCCAGATGACAATCACATAGGGGTTGATCTGAATAATATTGAATCTGCCAAACATGTGCCAGCTGGGTACTATAGTTCTTCGAGAAACGAGTCCTTTGTGCCGGTCAGAATGAGGAATGGGCAGAACATTCATGCCTGGATTGATTTTGATGGATTTTCAGCTTCGAAAACTAATTGGATTGAGGCTCGGAGAGTTCTTGCATGGAGTTTGAGTGACACTGGGGTTGCTAGAGAAATTAACACCACAAATTTCCCAACATTCTTGCCACCATCTTCGTCTTCTTCGTTATCAGCGGGAGCGGTGGCTGGGATTGTAATTGGTTGTGTAATGGGTTTTCTTATAATTTGCGCTTCTACAGGTTACTACTGGTATTGGCGAAAGAACAAGTTGAAAGCGCAAGAAGAGGATGAAATCGAAGAGTGGGAGCTCGAGTACTGGCCTCATAGATTCTCATACGAGGAACTAAGCAAAGCAACCAAGGGATTCTCAAACGATGAACTTTTAGGCTCTGGTGGGTTTGGCAGAGTGTACAAGGGAACACTGGCTAATAATAATAATAATAATAGTACAGAGATGGCAGTTAAATGCGTGAACCACGATTCCAAACAGGGCCTTAAAGAGTTCATGGCAGAGATCTCCAGCATGGGCAGGCTCCAACACAAGAACCTGGTACAAATGCGAGGGTGGTGTAGAAAGGGCAACGAATTAATGCTTGTGTACGATTACATGCCCAATGGCAGCCTCAACAACTGGATTTTCGGCAAGCCCAAGAAGCTCTTAGGCTGGAAACAGCGCCGCCAGATATTAGCTGACGTGGCGGAAGGGCTGAACTACCTTCACCATGGCTGGGACCAAGTTGTGGTTCACAGAGACATAAAATCCGGCAACATTTTACTGGACTCCGAAATGAGAGGCAGGCTCGGGGATTTCGGGCTGGCGAAATTGTACCAGCAAGGGGAAGTTCCTAACACGACGAGAGTAGTGGGCACGCTGGGGTACCTAGCGCCAGAGCTGGCGACCGTGTCTTCTCCCACGTCGGCGAGTGACGTGTACAGCTTTGGGGTTGTGATTTTGGAGGTGGCGTGCGGGAGGAGGCCGCTTGATATGGGTAAAGGGGAAGAGGAGGAGGAGGCCGTGCTGATGGATTGGGTGAGGAATCTGTACGGTCAGGGGAAGATTTGTGAGGCTGCTGATGCGAGGATTAGACAAGAGTTTGAGGCTGAAGAGATGGAGTTGGTGTTGAAGCTTGGGTTGGCTTGTTGCCACCCTGACTCTACAAGGAGGCCGACCATGAGGGAGGTGGTGGCTGTTTTGGTTGGCCAAGAGGTGGCTGCCACGCCTAAGGAGCTATTGGGTGACTTGGCACGTGGAGCCGTGGACGCTGATTTTAGTGGCGGTGATGATTCTAGAGAGGACGCTCCGCTTCAACCATAA
>CsLectinlegB13
ATGAAGAATCACCCGAAACCTCTTCTCTTTTCCCTACTGTTATCGATTTTCCTATCTTTTGAATCCATATCAGCTGTTGATTTCGTATTTAACGGCTTCAATTCTTCGAACTTGTCACTCTATGGAACCGCCACCGTTGAGTCTCGCATTCTCACTCTTACAAACAGTACAACTTTCACAATTGGTCGTGCTCTGTACCCTTCAAAGATACCAACAAAGAGGCCAAACTCCTCCTATGTGTATCCATTTTCAACTTCCTTCATCTTCGCCATGGCTCCTTACAAGGGAGTTCTTGCGGGGCACGGCTTAGTTTTCCTTTTTGTACCGTTTCATGGTATCAAAGGCGCCACAGAAGCTCAGCATCTTGGCCTCTTTAACCGCACAAATGATGGCAATTCAAGCAACCATGTGTTTGGTGTCGAGTTTGATGTTTTCAAGAACCAAGAGTTCAACGATATTGATGAAAATCATGTTGGGATTGATGTGAATTCACTTACTTCGGTAAGTGCGCACGCGGCCGGATATTGGCCCGATAATCAAACAGATAGCAGCGGCAGCAACAGCAACAGCGGTACAGGCGATGATGAGAAGTCATTCAAGGAATTGAAGTTGAACAATGGTAAGAATTATCAAGTTTGGATTGACTATGCGGATTCTTTTATCAATATTACTATGGTTGAAGCAGGCATGAAAAGGCCTAAAAGGCCTTTGTTGAGTGTTCCTCTTAACTTATCTGGGGTTCTTGAGGATGAAATGTATGTGGGGTTCACTGCAGCAACCGGGCAATTGGTTGAAAGTCACAAGATTTTGGCTTGGAGTTTTAGTAATACAAAATTTTCATTAAGTGAAGAGTTGATCACTAGCGGGTTGCCGTCTTTTGTTCTTCCGAAAGATTCGATTTTCAAATCAAAAGGGTTCATTGCAGGAGTAACAGTTGGAGGTCTGTTTATTATCGTGGCCGTTGTTCTGTGTTCTCTGTTTTTGATTAAGAGAAAGCAAAGGAGAGCAAGGGAAAGGGAGGAAATGGAAGATTGGGAATTGGAGTATTGGCCACATAGGATAACATACCAAGAAATCGAGGCGGCGACAAAGGGATTCTCAGAGGAAAATGTGATTGGCGTTGGAGGAAATGGGAAGGTCTATAAAGGTGTTCTTGAAGGAGGAGGGGCTGAGATTGCTGTGAAGCGCATTTCGCATGAAAATGATGGAGGGACGAGAGCATTTCTTGCTGAAATTTCAAGCCTTGGAAGACTGAAGCACAAGAGTCTAGTAGGCTTAAGAGGTTGGTGTAAAAGAGAAAAAGGGAGCTTAATGTTGGTGTATGATTACATGGAAAATGGGAGTTTGGACAAGTGGATTTTTCAGTGCGACGGGAGTATGATGTTGAGCTGTGAAGAGAGAATAAGGGTTTTAAAAGATGTGGCTGCCGGGGTATTGTACTTACACGAGGGATGGGAGAAAAAGGTACTGCATAGGGACATTAAGTCCAGCAATGTGTTGCTTGATAAAGAAATGAATGGACGGCTAGGGGATTTCGGTTTAGCCCGAATGCACGGGCACGGACAAGTGGCCAGCACAACACGCGTGGTCGGAACAGTGGGGTACTTGGCGCCGGAGGTATTTAGTAGCGGGCGAGCTTCGACTCAAACTGATGTGTTTGGATTTGGGATCTTAATATTAGAGGTCTTGAGTGGTAGGAGGCCTATAGAAGAAGGGAAGCCAAATTTGGTGGAAATGGTGTGGGAACTGATGGTGCAGGGGAAATTACTTGATGCATTGGATGCAAGATTGAGGGCTAAAGGAGGATTCGATGAGGACGAAGTGGAGAGAGTGCTGCATTTGGGGTTGTTGTGTGCTTATCCTGACCCCAGAGCAAGGCCAACAATGAGGCAAGTGGTCAAAGTGTTAGAAGGAAAGATTGAGGCTGGTATTGAGAATGAAACTGAGGACATGGATGCATATTTGCTGCAGCAAGTGAAGTCTAAGGATATGTGGGCCAATTACTCGCGAAGTTTCGGCTATGGCTACGCAACACACCCAACATTCCATGATATAAGACAGTCGAATTCGTATTCAATGTCACTGTCTTGGTCCAATACGATAATGGAAGGTAGATAG
>CsLectinlegB14
ATGAACTTCGTCAAACTGCTACTGTTGTTTCTGACCATAGGCTTGGTTCAGTCAACCGGTGCTTTGAAGTTTGCCTTCGATGGCTTCAACACTTCAAAACTGTTGCTTTATGGCAACGCAAAACTGGATTCCGGTGCCATTTCACTCACCCAAGATACCACCTTCTCCATCGGAAGAGCTCTCTATCATGCTAAGATCCCCTTAAAACATACAAACTCATCAACCATTAGATCATTTGAAACCTCTTTCACCTTCTCCATCACCCCATACAATGGCCAGCGTCCAGGCCATGGTCTGGTCTTCATCTTCGTGCCTTCCGCAGACATCCAAGGCGCTGCTGCATCTCAATATCTCGGCTTCCTGAATAGAACAAATGATGGTAATAGGAACAACAATGTTTTTGGCATCGAATTCGACATAGTTCAAAATCAAGAATTCTATGATATCAACAATAACCATGTTGGTCTGAACGTGAATTCTATCATTTCTGTGACTGCTTACAAGGCTGGGTATTGGTTTCAGGACAATCAGAATAAAACTAACTGGTGGCATTTCCATGCGTTGAAGCTGAACAATGGCAAGATTTATCGGGTATGGATTGATTACAAAGATTCTTTTCTTGGTGTAAGTATAGCTCCTGCAAAAATGAAGAAGCCTTTGTGGCCATTGTTGAACGTTTTTATTGATCTCTCAGACTTTTTTCTTGATGAAATGTATGCCGGTTTCTGCGCCGCCACTGGGCAACTCATTGGAAACCATAAAATCCTGAGTTGGAGCTTCTCTAACTAA
>CsLectinlegB15
ATGAACTTCGTCAAACTGCTACTGTTGTTTCTGACCATAGGCTTGGTTGAGCCAACCAGTGCTTTGAAGTTCGCCTTCGATGGCTTCAACACTTCAAAACTGTTGCTTTACGGCAGCGCAAAACTGGATTCCGGTGCCATTTCACTCACCCAAGATACTACTTTCTCCATTGGAAGAGCCCTCTATCATGCTAAGATCCCCCTAAGACGTACAAACTCATTTGAAACCTCTTTCACCTTCTCCATCACCCCATACAAGGGCCAACTTCCCGGCCATGGGCTGGTCTTCATCCTCGTGCCTTCCGCTGGCATACAAGGAGCTGCTGCATCTCAACATCTTGGCTTCCTGAATAGAACAAATGATGGTAATCCGAACAACAATGTTTTTGGTATTGAATTCGACGTATTTCAAAATCAAGAATTCAATGATATCAACAATAACCATGTTGGTCTGAACGTGAATTCCCTCACTTCTTTGGCTGCTTATGAGGCTGGATATTGGTTTCAGGACAATCAGAATAAGACTAACTGGCATTTCCATGAGTTGAAGCTGAACAATGGCAAGATTTATCGGGTATGGATTGATTACAAAGATTCTTTTCTTAGTGTAAGTATAGCTCCTGCAAAAATGAAGAAGCCTTTGTGGCCATTGTTGAACGTTTTTATTGATCTCTCGGACTTTTTTCTTGATGAAATGCAAGGAGGAAGCAAGAGCCAGAGAGTGGACCTTGAAAGGAGAGGAACAAGAGAGTCCCAAGCCATCCCAGCCCCTGATGCTAATGCTGAATTGGTGTTGTCTATGCAGAAAAGAAAAAGTCAGTACAACTCTAAGAGCCGGAGTGAGAAGTTTAATCCTCATCCAGAAGAAGTTGCATCTGGCTTCCCTATTGATCCACCTAGAGAATCACAAGTGGCGGAATCAAGCTCAGGAAAAAACACAGATGATGCCCCAAAGATTTCAACTGGTGCTGACTTTTCATCAGTTCTAGTGGCTGCAAGGAGGAGTTTACTATCTGAGATCATAGAGAAAGGTCTGAAGCATCACTCTCAAGGTGTTGCAGGTTCTTATCATAAGGAAGATGGAAGAATTGGCAACAAAGATCGAAATCTTGGATTTGACTGCCTGCTTATTATCCACACTATCTTGATTGCCAGACGCCCTGACTCTATTATTATTTGCATTTTGGTCCACCTTGACTATGGGTCAAGTCACAAAATTCATTACTCTGGCCCATTGATTGTCCTTTCAGGCAATGTGTACCAGATGCTTAAGGATCAGGATCTCCAGGTTCAAGAAGCTGTTAGACGAGGACATGTTGACAAGGCAAAGTTTGTCATTAGTCAGGGTTTTTGTAGAGGTGGTGTTTTTGAAAGATGGCCAGTGCTCACAATTAGCTATGTTTATAGCTTACTGAAAAATCTCTTTGCAATTCATCACTTGTATTTTTCTTTCCACTCGGCAACTGAGGAATGTGTTGGATATCCCTTGCTGAAGTTGCCAAGTATCGTGTTGATCCCTACGAGCCTTTAA
>CsLectinlegB16
ATGTGGAGAGACCCACGGTGAGAGAGAGTGNNNNNNNNNNNNNNNNNNNNNNNNNNNNNNNNNNNNNNNNNNNNNNNNNNNNNNNNNNNNNNNNNNNNNNNNNNNNNNNNNNNNNNNNNNNNNNNNNNNNNNNNNNNNNNNNNNNNNNNNNNNNNNNNNNNNNNNNNNNNNNNNNNNNNNNNNNNNNNNNNNNNNNNNNNNNNNNNNNNNNNNNNNNNNNNNNNNNNNNNNNNNNNNNNNNNNNNNNNNNNNNNNNNNNNNNNNNNNNNNNNNNNNNNNNNNNNNNNNNNNNNNNNNNNNNNNNNNNNNNNNNNNNNNNNNNNNNNNNNNNNNNNNNNNNNNNNNNNNNNNNNNNNNNNNNNNNNNNNNNNNNNNNNNNNNNNNNNNNNNNNNNNNNNNNNNNNNNNNNNNNNNNNNNNNNNNNNNNNNNNNNNNNNNNNNNNNNNNNNNNNNNNNNNNNNNNNNNNNNNNNNNNNNNNNNNNNNNNNNNNNNNNNNNNNNNNNNNNNNNNNNNNNNNNNNNNNNNNNNNNNNNNNNNNNNNNNNNNNNNNNNNNNNNNNNNNNNNNNNNNNNNNNNNNNNNNNNNNNNNNNNNNNNNNNNNNNNNNNNNNNNNNNNNNNNNNNNNNNNNNNNNNNNNNNNNNNNNNNNNNNNNNNNNNNNNNNNNNNNNNNNNNNNNNNNNNNNNNNNNNNNNNNNNNNNNNNNNNNNNNNNNNNNNNNNNNNNNNNNNNNNNNNNNNNNNNNNNNNNNNNNNNNNNNNNNNNNNNNNNNNNNNNNNNNNNNNNNNNNNNNNNNNNNNNNNNNNNNNNNNNNNNNNNNNNNNNNNNNNNNNNNNNNNNNNNNNNNNNNNNNNNNNNNNNNNNNNNNNNNNNNNNNNNNNNNNNNNNNNNNNNNNNNNNNNNNNNNNNNNNNNNNNNNNNNNNNNNNNNNNNNNNNNNNNNNNNNNNNNNNNNNNNNNNNNNNNNNNNNNNNNNNNNNNNNNNNNNNNNNNNNNNNNNNNNNNNNNNNNNNNNNNNNNNNNNNNNNNNNNNNNNNNNNNNNNNNNNNNNNNNNNNNNNNNNNNNNNNNNNNNNNNNNNNNNNNNNNNNNNNNNNNNNNNNNNNNNNNNNNNNNNNNNNNNNNNNNNNNNNNNNNNNNNNNNNNNNNNNNNNNNNNNNNNNNNNNNNNNNNNNNNNNNNNNNNNNNNNNNNNNNNNNNNNNNNNNNNNNNNNNNNNNNNNNNNNNNNNNNNNNNNNNNNNNNNNNNNNNNNNNNNNNNNNNNNNNNNNNNNNNNNNNNNNNNNNNNNNNNNNNNNNNNNNNNNNNNNNNNNNNNNNNNNNNNNNNNNNNNNNNNNNNNNNNNNNNNNNNNNNNNNNNNNNNNNNNNNNNNNNNNNNNNNNNNNNNNNNNNNNNNNNNNNNNNNNNNNNNNNNNNNNNNNNNNNNNNNNNNNNNNNNNNNNNNNNNNNNNNNNNNNNNNNNNNNNNNNNNNNNNNNNNNNNNNNNNNNNNNNNNNNNNNNNNNNNNNNNNNNNNNNNNNNNNNNNNNNNNNNNNNNNNNNNNNNNNNNNNNNNNNNNNNNNNNNNNNNNNNNNNNNNNNNNNNNNNNNNNNNNNNNNNNNNNNNNNNNNNNNNNNNNNNNNNNNNNNNNNNNNNNNNNNNNNNNNNNNNNNNNNNNNNNNNNNNNNNNNNNNNNNNNNNNNNNNNNNNNNNNNNNNNNNNNNNNNNNNNNNNNNNNNNNNNNNNNNNNNNNNNNNNNNNNNNNNNNNNNNNNNNNNNNNNNNNNNNNNNNNNNNNNNNNNNNNNNNNNNNNNNNNNNNNNNNNNNNNNNNNNNNNNNNNNNNNNNNNNNNNNNNNNNNNNNNNNNNNNNNNNNNNNNNNNNNNNNNNNNNNNNNNNNNNNNNNNNNNNNNNNNNNNNNNNNNNNNNNNNNNNNNNNNNNNNNNNNNNNNNNNNNNNNNNNNNNNNNNNNNNNNNNNNNNNNNNNNNNNNNNNNNNNNNNNNGGTCTCTTTCAACTCCACTTTTGTTATTAATTTGTACAAAAGTCCAGCATGGGATATTTCTGGTCATGGCCTTGCTTTTGTCATTGCACCCAATGATAGCTTCCCTCCCGAATCAAGTTATGGTCAGTGGCTTGGTCTCACCAATGCCTTCACTGATGGTAACAAAGCTAACCATTTCGTAGCCATTGAATTCGATACTGTCAAGCAAGGCTTCGACCCAGATGACAATCATCTTGGCCTCAACATCAACTCTGTTGTATCCAGAAAGAATGTTCCTCTCAAGGATAATTATAACATAACCTTATCCGATGGCACCAGCTACACCGTCTGGGTTCAGTATGATGGCAAATCCAAATTGATtCAAGTGTTCATGGACAGAGAAGGAGAAACAATGCCCCAGAAGCCGCTTCTCAAGGAGACGATAAATCTGAAAGATTATCTCAAGCCAGAATCCTACTTTGGCTTTTCTGCCTCTACTGGCTATCCTCATATTCAGTTGAACTGTGTCCGCTCTTGGACACTAGACATAGATGTTATACAGACGAAGAAGGAAAAGGATtGGAAATGGCTGGTGATTTCAGCTGGGGTGGGTGTCCCTTTGGTGGCTGTTTTATTAGTCTTATGTGCAATCGCGTATGTGAAAAAGAGAAGATCAAGGGTTGCAGAGCCTCATCATAATTTGGGTAAATTGAGATTGCCTGGGATGCCAAGGGAGTTCAAGTATAAGGAGTTAAAGAAGGCtACAAACAACTTCCATGAGAGTATGAGGCTTGGAGAAGGTGGCTTCGGCATTGTTTACAAAGGCATCATCCACCACAATGATCAATATCATGTTGATAATACTCAAATAGCTGTGAAAAAATTCTCCAGGGATAGCATCAAAAGCAAAGGTGATTTCTTAGCTGAGCTCGCCATCATCCATCGTCTTCGCCATAAGCACCTCGTTCACTTAGTTGGTACGCGTAATTACGCTGTCATTTTCTTTCTTTTAATTGTCAAAGGAGCAAAACGGGATCAAGATTATCCCATTCAAAAGAATTTTCAACTTTGAAGCAACTTCAAATTAGTGAATATTGACCAAAACAATCTTCAAATAATTACGCTCTCATTTTCTTTCTTTTAATTGTCAAAGGAGCAAAACGGGATCAAGATTATCCCATTCAAAAGAATTTTCAACTTTGAAGCAACTTCAAATTATTGAATTTTGACCAAAACAATCTTCAAATAAAGCCTTCATAGATAGATAATTTCCCGAGATAATAAATTAGTCTAGGTCAACACGTTGAGTTTTTTAATCACATACATTTCCTAAAAGCTCCAGAATAAGTTATATAAATACCACTCTAATTTCGAACTGAAAACTTCATAAATGCTTCACTAGCATATTAATAATTTCTATAACATGTTCTCTCTTCAGGATGGTGCCATGAGAAAGGGAAGCTTCTATTAGTCTATGATTTCATGCCAAATGGTAGCTTAGAGAAGTACTTATATGGGACTTCCGAGCAGGTTACTCTGAATTGGAATCACAGATACAAAATACTAACAGGGGTTGCTTCAGCAGTgTATTATCTGCAGAATGAATATGACCAGAAGGTGGTGCACCGTGATCTGAAGGCAAGCAACATCTTGCTTGATGCAGACTTTAATGCTCGACTGGGTGATTTTGGTCTTGCTCGTGCCATAGAGAATGAGAGGAACTCCTATGCTGAGCATGGACTAGTGGGAGTCCCTGGAACCATGGGCTACGTTGCTCCGGAATGCTTCCACACGGGGAAGGCTACCCCGGAATCTGATGTGTTTGGCTTTGGAGCAGTGGTTTTGGAGGTCGTTTGTGGCAGAAGTCCTGGAAATATGATCCCTCACCAACAACATGCTTATACGTTGGTTGATTGGGTCTGGATGTTGCATCGCGAAGGTCACATTCAAGATGCTGTTGACCAACGGCTTAACATCAATTCtGTTGTTGATGAAGCAAAGAGGCTTTTACTTCTGGGATTAGCATGTTCACATCCCATAGCCAGTGAGAGGCCTAAAACAGAGGATATATTACAGATCATATCTGGAACTTCAACAGTCCCTTATGTACCTCAATTCAAGCCAGCATTCACATGGCCTTCAACCAGTCCTCCCATCAGCATGTTTGACAGTATACTTTCCAGCATCACATTGTCTTCTCCAGGTTCTGGGTAACAAGTAGTTTATCCAAATCAAGACTACTCGAGTCCTCATTTGAATATTTGAGCATCTGGAGCTATGGAGATATAACAAATGTATAGACTGTGAAATTGTGCAGGATCTCACATTAATCTTCCCTTCATAGTTCTACAATGGC
>CsLectinlegB17
ATGTGCTTCTCTCTGATGGCTAAGTTCTTGATACTTGCAATCTTAATGGGGAGTGCTGCTCATATCCAAGTAAGCAGCCTTCATTTCAATTTCCAAAGCTTCACTGAACAAAATCGAAATGAGCTTTCCTTCGACAATTCAACCGTGGCCAAATCCGCCATCCAAGTTACGTATGATGTTCGAGGAGCTCCGATTACAAATCAATCCGGACGGGCCATCTACAAAGATCAATTCCAGCTGTGGAGAGATAATAAAAATGTCAAAGCAACTTTCAGCACCACCTTTGTTCTTAACATCCTTAACCAGACAGCTCAGCCCGGCGAAGGCCTCGCTTTTGTAATAGCCGGGAACAAAGATCTTCCGGAGAACAGCGAGGGGCAATGGCTTGGAATTGTAAACGGTATCACGAATGGGACTAATCAATCTCAGATAGTCGCGATAGAGTTTGATACAAAGAAGAGCTACGAGCAAGACATTAATGATAATCATGTTGGCTTGGACGTGAATAGCGTCTACTCGATCAGACAAGTGCCCCTAACAAGAGTAAATCTTGCAAATGGCACTGATATCAAAGTACAAGTTCGATATGACGGCCAAAATATTACTGTTTTTGTAGCAAACATGGAGACTCCATTGCTTTCCGAGCCTATTGATCTTTCCGAGTACCTTCCGGAGAAAGTCTTCGTAGGATTTTCGGCTTCAACAGGGGATGATACACAGCTGAACTGTGTGAAATCATGGGCATTTGATGGTTCAGATATTGGCGGAGATTCGAAGGCCTTTCGGGTTTTGATTGCTGTTCTAGTTCCAGCTGTGGTTTTACTAGCTGGTGTTGCTTTTTACTGCTGGAGGAGATACAGAGCTAGGGAACTTGATGATGACATCGAAGGCCTAATCAATGGCACCAATCTGGCTCCGAAGAAATTCCGGTTGAAAGAGCTTAAGAAGGCGACGGGCAATTTTAACCCGAAGAACAAGCTCGGGAAAGGGGGATTTGGAACGGTTTATAAAGGAATCTGGAGGAACAAAGAGATAGCTGTAAAAAGAGTTTCAGAGACTTCGCGCCAAGGCAAGCAAGAGTTCATTGCAGAAGTTACCACAATCGGGAGCCTTCGTCACAGGAATCTTGTGAAGTTGATCGGATGGTGCTATGAAAGGCATGATTTTCTTCTTGTGTATGAGTACATGCCTAACGGTAGCCTGGACAAGTTCATATTCTACGATGAGACGAACAGTGGCCCCGGGGAAGTGACACTGAACTGGGAAAAGAGGCTGAGCGTAATACATGGGACATCTCAGGCGCTGGATTATCTGCATAACGGGAGCGAAAAGAGAGTTCTTCATCGGGACATAAAATCGAGCAATATCATGCTGGATTCGGAGTTCAATGCAAGGTTGGGAGATTTTGGATTGGCGAGAACCATCCAAGAAAATTTGAAGACTCATCACTCTACGAAAGAGATAGCTGGAACTCCTGGTTACATGGCTCCGGAGAGCTTTCTGGTGGGCAGGGCCACCATTGAAACTGATATTTACGCGTTCGGAGTTCTGATCCTGGAAGTTGCTTGTGGGAGGAAGCCTGGAAATCAAAGTGAGCAGAACAGTTATAACAATAGCATTGTGCACTGGCTGTGGGAACTTCGTAGGAAGGGAAGAATTCTTGATGCGGCTGATTCAAGATTGGGAGGAGAGTTTTCAGAGAAAGAAATGGAGTGTGTTCTCATTCTGGGTTTGGCATGTTGCCACCCGAACCCGCACCTGAGGCCATCGATGAAGACGGTTTTGCAGGTTCTTTCCGGGGAGGCAGATCCGCCGGTGCTGCCACCTGAAAGACCCTCTTTCGTGTGGCCGGCCATGCCTCCATCTTTCGTTGAGTCGGATTACACTCATACAGGAAGCCAACTTGATCCATTTTCAGATCTCACAGGGCGATAG
>CsLectinlegB18
TTTCTTGATCCGAAAACTAACACCACAGCATCTTTTTCTTGTCGCTTTTCTTTCTCCATCATCCCTTCTCCATTGTGTGCTTTTGGAGATGGTTTTGCTTTCTTGATCACTTCCAATGCTGATTCTTTTGGCAATGATAATGGTTATATGGGGCTTCCTGGACCTGTTTTAAGCCCCCAAGATTCTTTCTTTGCTGTTGAATTTGACACTAGTTTTGATCCTTCACTTGGGGACATCAATGGTAATCACATTGGCATTGATATTAGCTCAGTTATATCTTTTGTTTCTGTTGATGCTTTGTCAAGAGGCATTGATCTTAAAAGTGGGCGGCATATTACAACTTGGATTGAGTACAGAGATTCATTGAAATTGATCAGGGTTTGGGCTGGTTACTCACAGATTAGGCCTCCGAGTCCATTGATTATTGCTCAGATTGATCTCTCCAAGCAATTCAAAGATTATATGCATGTTGGTTTTTCTGCTGCAAATGGTCAAGGCTCAGCAATTTATACTGTTGACCGTTGGAGATTCAAGACTTTTGAATCTTACCCTTCAGGGAATCCTATAGATGTGATTGATGAGGGGGATTGCCTCACGTGCTATCCCGAGGATGCAGGGTATAACGGCAGTTACAGTGATGTTGATAAAAGAAAAGCAAAGATAGCTGAGACGGCTCTTGAAGTTGGAGGACTAGTTACATTTGTCTTCACTGTGGTTGCAATAGTTGGTATAATCAGTTGCTTTCTGATAAAGAAGAAGAGGCATGATGGTAGAAGTAAAGAGGACCATGTTTGTACAGTTCAGAGAGTACCGATGAGATTAGCTCTTACTGATATAAAACAAGCTACATTGGGGTTTAACAAAAATAGGATAGTTGGAGAAGGTGCTTCGGCAACTGTTTATAAAGGGTCTCTTCCCTCGGGAGGAGCAGTGGCTGTTAAGAGGTTTGAAAAACCTAACCGAGTTGAATGCGCTCGCAATCCTTTTACTACTGAGTTCGCAACAATGGCGGGTTGCTTGAGGCATAAGAACTTGGTTCAGCTCCAAGGATGGTGCTGTGAGGGAAATGAATTAGTCCTGGTTTATGAATACCTTCCCAATGGAAGCCTTGACAAAATCCTTCACAATAATTCCAGTTCTTCGATTGTCCTTTCGTGGGAAAAAAGGTTGAATATTGTTCTTGGTGTTGCTTCTGCTCTTTCTTATCTCCATGAAGAGTGTGAGAGACAGATAATTCATAGAGATGTAAAGGCTTGCAACATCTTGCTCGATGCAGAATTCAATGCTAAGCTTGGAGATTTTGAAGCAACAATACCCGCTGGGACAATGGGATACCTTGCTCCTGAATATGTTTATTCTGGGGTTCCATCAGAGAAAACTGATGTTTACAGCTTTGGAGTTGTGGCACTAGAGGTGGCCGCTGGGAAAAGTCCAGTAGACAATGATGGATGTGTGATCGTTGATTGGGTATGGAATCTGCGGAAAAAAGGGAAGTTACTTGATGCTGCTGATTTTAGGCTGAGAGGGAAGTTTAATAGAAAGGAGATGGAAAGGATGCTCATGGTGGGACTTTCTTGTGTGCATCCGAACCACGAAAAGAGGCCTTCAGTTAAAGAAGCTGCAAGGATTCTCAAAGGCGAAGCACCGCTTCCTCTTTTGCCAGTAAAGAAACCAACAGTCAACATTCGTTCTGTTTTCCCCGAAGCTTCAGAATTAATCGATTCTGGCGGAGATCATAGTCCTGGTTTTGATGATTCGCTGTGGATGACTCCTAGGAGCCGTTTCAGCTAG
>CsLectinlegB19
ATGTTGCTATTTTCTTGCAAAATTTTGACGTCTCTTAACCTATCTCTCGTGTTTTGTCTCTTCGTCATCAACAATGCTGTAATAACAATCTCCACCGCAACTGAATTCGACTTCGGCACTTTAACTTTAGCCAGCTTAAAGCTTCTGGGTGACGCCCACATGAACAATGGGAGCGTGCGCCTCACTCGTGACGTCACCGTCCCCTACGACGGCGCCGGCAAGGCCCTCTACTCCAAACCAGTCAGATTCCGGCTGCCCGGGACTCACACCCCGGCGAGCTTCTCGACCTTCTTCTCCTTCTCAATAACCAACCTCAACCCGTCCTCGATAGGCGCCGGGCTTGCATTCGTCATCACTCCGGACGGCGAGCAGGTCGGCTCAGCCGGCGGCTCGCTGGGGCTTCTAGACGAGAAAGGGGCCGGGTTGGGGTTCGTTGCAGTGGAATTTGACACTTTAATGGACGTTGAGTTCAGTGACATTAATGGAAACCACGTGGGTTTGGATCTAAACAGTATGGTTTCTACCGAGGTTGATAATTTGGATACCATAAATGTTGATCTTAAGAGCGGCGATCTTGTGAATTCTTGGATTGAATACGACGGATTGACTCGGGCTTTTAATATATCCGTTTCGTATTCTAATTTAAAGCCGAAAGTTCCAATTTTGTCCTTCACTCTTGATCTAGATCAGTACGTCAATGATTTTATGTACGTTGGATTCTCTGGGTCAACTCAAGGAAGTACAGAGATTCACAGTATAGAATGGTGGAGTTTTAGTTCATCATTTGAGTCAAATTCGGGTACCGGGTCAGGGTCAGCGCCGCCGCCTCCAACGGCTAGCTTGATGAACCCGACAGCTAATTCTGTGAAGTCACCGCCGCCGTCATTGGCTCCTTCTGGTTCAAGTACTACACAGAAGAGTAGCAAGTCATCGTCTTGTCATAACCAGCTTTGCAAGCAAGGAGCAGGGGCTGTGGCAGGGGTGGTGACGGCTAGTGCATTTTTCGCCATCTTTGCCGGCGTGCTAATTTGGTTCTTCTCTAAAAGGTACAAACATGTGAAAAAATCTGAGTCCTTTACATCGGATATTATTAGAATGCCTAAGGAGTTTAGTTACAGAGAGTTGAGATCTGCTACTAAATGCTTTAATGCTAATAGAATTATTGGACACGGCGCGTTTGGGACTGTTTATAAGGGAATTTTGCCGCAGAATGGTGACATTATTGCAGTGAAGAGATGTAGTCATAATAGTCAAGGAAAGGATGAGTTTTTATCCGAGTTGTCAATAATTGGTACTCTTAGGCATCGGAATCTTGTTAGGCTTCAAGGTTGGTGCCATGAGAAGGGTGAAATTCTGTTAGTGTATGATTTGATGCCCAATGGGAGTCTTGATAAAGCTTTATTTGAAGCAAGATCACCTTTGCCATGGCCACATAGGAGTAAAATATTGCTCGGTGTGGCCTCTGCTCTGGCTTATCTGCATCAAGAATGTGAAAACCAAGTGATTCATAGAGATGTTAAGACTAGCAACATAATGCTAGATGAAGGGTTCAATGCAAGATTAGGAGATTTCGGATTGGCGAGACAAGTTGAACACGATAAATCACCTGATGCAACAGTTGCTGCAGGAACAATGGGGTATTTGGCACCCGAATATCTCCTAACTGGAAGGGCAACTGAGAAAACCGATGTGTTTAGCTATGGTGCCGTTGTTCTTGAAGTAGCTAGTGGAAGAAGACCAATTGAGAAAGAGATTACAGGGGTTGGCAAAGTTGGTGTTGCGAGTAATTTGGTTGAATGGGTGTGGAGTTTACACAGAGAAGGGAGATTGTTAACGGCAGCTGATGCAAGGCTTGAGGGTCAGTTTGACGAGGCTGAAATGAGAAGAGTGCTGTTGGTTGGGTTAGCCTGCTCGCACCCAGACCCTTTGGCTAGACCCACAATGCGGGGCGTGGTTCAAATGCTTGTGGGTGAGGCAGAGGTCCCCATTGTCCCAAGAGCTAAACCTTCAATGACTTTCAGCACTTCTCATTTGCTGTTGAGTTTACAAGACAGTGTATCAGATTGTAACGGCATGATCACCCTTTCCAGTTCCTCATCAGAAAATGATTTCATCCATGGCGATCATCTAGTCTAA
>CsLectinlegB20
ATGCCTCCAAAAAAGCTACTTGTTTTCTTCTCCATCTTCTTGCTCAACTTCTCTTTTGTTTTATCAAATAACATGAACTTCGATTTCACTTCTTTCAATCTCCGTAACATCACTCTCCTAGGCGACTCTTATCTCCGCAATGGTGTCATAGGCCTTACAAGAGAGCTTGGTGTCCCTGCTTCAAGCTCAGGCAGTCTTATCTACAACAACCCGGTTCCCTTTTTCGATCAAGAAACCAACACCACAGCTTCTTTTACCTCAAGATTCTCTTTTTCCATCAACAATGTGAATCCAAGCTCTTTCGGCGATGGTTTAGCCTTTTTTATATCCCCTGACAATCAGATTCTTGGGAGTGCTGGTGGGTGTCTTGGTCTTGTTAATTCTTCACAGTTAACCAAGAACAAGTTTGTAGCTATTGAGTTTGATACGAGGCTTGATCCTCATTTTGATGATCCTGATGAGAATCATATTGGTTTGGATATTGACAGTCTTGAGTCAATCAAGACTGCTGATCCAATCTTGCAAGGGATTGATTTGAAGAGTGGGAATGTGATCACAGCTTGGATTGATTACAAGAATGATTTGAGGATGTTGAAAGTTTTTATGAGTTATTCAAATTTGAAGCCTGTGACGCCATTGTTGAAAGTTAATATTGATCTCTCTGGGTATCTAAAAGGCAATATGTATGTGGGGTTTTCAGCTTCAACAGAAGGGAGTACTGAGCTTCATATGATTCAGAGTTGGAGTTTTCAAACTTCTGGGTTCCGGCCTGTGCGGCCGAAATTGCATCCTCACAATGTGTCTGATAGTTCAGTGGTTGTAGAAACTGATTTTCCCACATCAAATTCTACAAATAAACATCACAATAAGATTGGTTTGGGTCTTGGGATTGCTGGCCCGGCCTTCTTTTGTGTGGTTCTTGCAGTTTTTGGTTACATTTCTATCAAGAAATGGAAGAATATGAGAACGGGAATTTGCCTAAGAGCAGACCTGGTGCCAGGACCAAGGGAGTTTAGTTACAGAGAGCTACGTTCAGCCACTAGAGGGTTTCACTCAAATAGAATCTTAGGCCGTGGAGCATTTGGGAATGTTTACAAGGCCTATTTTGCGTCATCAGGCTCTGTGGCTGCTGTCAAAAGATCAAAACATTCCCATGAAGGTAAAACTGAATTTTTAGCTGAACTGTCGATTATAGCTTGCTTGAGGCACAAGAATTTGGTTCAGCTCCTTGGTTGGTGCGCTGAGAAGGGTGAACTGTTGCTTGTTTATGAGTATATGCCCAATGGGAGCCTTGATAGAATGCTATACCAAGATTCTGAAAATGGTGTATTGTTGAGTTGGTATCATAGGTTAAACATTGTGGTTGGTTTGGCTTCTGCTCTTACGTACTTGCATCAAGAATGTGAACAGCAAGTGATTCACAGAGATATCAAGGCTAGCAACATAATGCTGGACGCGAATTTCAATGCAAGGCTTGAGTCCAGTTTCACGCTTACAGCAGGAACGATGGGGTACCTTGCTCCAGAGTATCTGCAGTATGGAACAGCAACTGAGAAAACTGATGTTTTCAGCTATGGCGTTGTTGTCCTTGAAGTTGCTTGTGGGAGGAGGCCAATTGAGAGAGAAACAGAAGGTCATAAGATGGTGAATTTGGTTGACTGGGTATGGGGATTATATGCTGAGGGAAGGATCATTGAAGCAGCAGACAAAAGGTTGAATGGGGCGTTTAATGAGGATGAAATGAAGAGGCTTTTGCTTGTGGGATTGAGCTGCGCAAACCCCGATAGCTCAGCGAGACCTTCAATGAGAAGAGTCTTCCAGATCCTAAACAATGAAGCAGAGCCATTAGTTGTGCCAAAGTTGAAGCCATGTCTTACATTCTCTAGTGTGTCTTTAACTCTAGAGGACATTGTTTCAGAAGATGAAGAGAGTGATTGA
>CsLectinlegB21
ATGGCTATCTGCAACACTTGTAGCAGCAACAGCCCTCTTCTTCTTAGTTTCTTCACAATCACCATATCATTTTGTTTAACTATAATCCCTTTGGCAAGTGCATTAACCTTCAACTATACCAGTTTCAGTCCTCAATATGATGATAACATAACGTACGAGAGAGCTTACCCTGACAGCAACCGCGTCATTCAGCTGCCGGCAAATCGCGAGACTGCTGGCCGCGCCACATACAACCAAAGCATGCGCCTTTGGGACAAGGCGACCGGCAATCTCACAGACTTCACCACTCATTTCTCCTTTGTTATTGATTCTAGAAACAGCTCTTACTATGCAGATGGGTTGGCCTTCTTTCTTGCGCCGCAAGGTTCAAAAATTCCTACCAACAAAGGTGGTGGATCATTCGGTCTTACAAAAGACAACGAGCCACTGAACTCATCGATCCCATTTGTTGCAGTTGAATTTGATGTCTATGTCAACAGCTGGGATCCTACTTTTTCACATGTTGGTATCGATATCAACTCTGTGAAATCAAAGAAAAATGTATCTTGGTGGAGTGATGTTAAAAGTGGGAGAAGAAACGAGGCATGGATTAGTTATAATTCTAGTACTCATAATCTGAGTGTTGCTTTCACGGGCTTTCGAAATAATTTAGTAGTGATGCAAGGCCTTGATTATCAGGTTGATTTAAGGCAACATTTACCTGAGTTTGTCACTTTTGGTTTCTCAATGGCGACTGGAGTAGATTTCGCGATATTTAGCATTTACTCGTGGGAATTTAATTCAAGTTTAGAAATGGATGATGAGACTACTAATCCTGTCTCTAATCCAAAAAGAAGAAGGAAAAACAGAACAGCTCTGGTTGTGGGATTGAGTCTTGGCGGAGGGGTTTTGGTTGGTGGGGTGGTTTTGATCATTTGGCTTGCCGGCATTGGGAGGAAGAGAAAAGAGGGTGATGAAGAAGACAATCAAGGATTCAGCGAGTACATTGATGATGAATTTGAAAGAGGAGCAGGACCGAAGAGGTTTCCGTATAAGGAATTGGCTCTAGCGACAAATGATTTCAATGATGATCAGAAATTAGGACAGGGAGGTTTTGGTGGTGTTTATAAAGGATTTTTTAGGGAAACCAACTCGTATATCGCTGTTAAAAGAGTGTCACAAGGGTCAAAACAGGGGATAAAGGAATATGCATCTGAGGTGAAGATTATTAGCAGGTTGAGGCACAGGAATTTGGTGCAACTACTGGGTTGGTGTCATGAGAAAAAGGAACTCTTGCTTGTTTATGAATTCATGCCTAATGGCAGCTTGGATTCCCATCTTTTCAAAGAAAATAGCTTGTTAACATGGGAGTTCAGGTACAAAATTGCTCAAGACCTGGCTTCAGGGTTGCTCTACTTGCAAGAAGAATGGGAGCAATGTGTGGTCCATAGAGATATAAAATCAAGCAACATTATGTTAGATTCAAACTTCAATGCCAAGATTGGAGATTTCGGATTGGCTAGGCTTGTGGAACATGCCAAAGGGTCTCAAACAACAGTCTTGGCTGGCACAATGGGGTACATGGCACCTGAATGTGCCACAACAGGCAAGGCTAGCAAAGAATCTGATGTCTACAGCTTTGGCATTGTGGCTTTAGAAATCGCTTGTGGGAGAAAACCAATCAACCCAAAGGCGCCGCAGGGCCAAGTCTCTTTGCTACAGTGGGTTTGGGATCTCTATGGAAACGGAAAGCTGCTCGAAGCAGTGGATCCAAGACTATGCAGAGATTTTGATGGGCAACAGATCGAGCGTTTGATGATTGTTGGCTTGTGGTGTGCTCACCCGGATGAAAACCTCAGGCCTTCAATAAGGCAGGTGATTCATGTGCTCAATTTTGAAGCTCCATTACCCGCTCTGCCGCCAAAGATGCCGGTGCCGACGTATCTCTCTCCACCG
>CsLectinlegB22
GGTTTCCAAATCCCTTCGAACTCACCTGGTGGCTTCCTGGGGCTATTTAACTCCACAACTGCTAAGTTATCATCATCTCCGATTGTTCTAGTTGAATTTGACTCTTTTTCAAACCCTGAATGGGATCCTATTAATGTTAAGGACGATGTGGGCATCAACAATAGCTCCATTGTTTCATCTGTCTACACTCGCTGGAACGCCAGCTTTCACAGTGGAGATACTGCTCATGTAAAGATTAAATATAATTCTGCTACTAAAAATCTGAGTGCGTCCTGGAGTTATGGAGAGACCCCTAAGTACTCTCAGGAAAATACTACTTCAACAGGCCGATACACAGAGCGTCATGTTCTTAAATCATGGGAATTCAATTCAACTTTGGATATCAAGGAAATAAATGGAAGAGAGACCATCAAAATAAAAGTTGATGTGGGTGTTTCGATAGGTGGAGTTGTGATAATGGGAATTTTACTGCTGTGGAAATGGAAGCAAAGGAAAGAGACAGAGACCTTTACTTGGGTCAACGACGACCTCTCAAGAGACGCAGGACCAAGAAGATTTTCATACAAGGATCTTGCTTCCGCAACCAACAACTTTTCGAATGAGAGAAAGTTGGGTCAAGGAGGCTTCGGTGCTGTTTATAGAGGCATCTTGATTGACTTAAACATGGCTGTTGCTGTTAAAAAAATTTCAAGGGGATTAAAACATGGTAAAAATGAATATATAACTGAGGTGAAGACGTGCAGCCAATTGAGACATCGAAATCTTTTGCAACTCATTGGTTTGTGCCACGACCGAGGTGAATTCATGCTTGTATATGAGTTCATGCCAAATGGTAGCCTTGATTTTCATCTCTTCAGCAAGAAGAGCACCGGTACTCCTCTTACTTGGACTACAAGGTACAAAATATCTCTTGGCTTGGCCTCTGCTCTGCTTTATCTCCACGAAGAGTGGAAGAGATGTGTGGTGCATAGAGATATCAAATTCAGTAATATAATGCCGGACACTGATTTCAATGTCAAGTTAGGTGACTTTGGGTTGGCGCTGTTAGTGGACCATGAGCTAGGTCCTCGGACAACTGGGTTGGCTGGGACTTTAGGTTATATGGCTCCTGAGTACATCAGCACCGGCAGGGCTAGATTGGATGTGAACTTTGATGAGCAACAAACGGACTGCTTGATGATTGTTGGGCTCTGGTGTGCTCACCCTGATCGTAATTGCAGACCCTCCATAAGACAAGCTATTCAAGTTCTCAATTTTGAGACAAAGATGCCAAATCTTCCTTCGAAAATGCCAGTGGCTATATTTGAAGCGCCTGCCTCGTCAGCCCCTTGTTCCAGTGAACCCTTCATAACTAATTCATGCATCGAAATTGGGCGCTGA
>CsLectinlegB23
ATGATCAACATAACTCTCTTCATTTTCATTGTTGTTCTTGTTCCCTCAGCCAATTCTGTTTCCTTCCGGATGTCTAGTTTTGACCCCAATGGAAAAGATATAATCTATCAGGGAGACGCAGTACCTTCTGTTGGAGTCATTGAATTAATAAACAGGTACCAATATGTATGCCGTGTTGGTTGGGCTACTTATGCTGACAGAGTGCCGCTCTGGGATTCTGACACAGGTGAGCTTACTGACTTCAGCACCAAATTCTCCTTCCAAATAGACACCCAGAGTCGTCCCACTTACGGCCACGGGCTTGTATTTTTCTTAGCTCCTGCTGGATTTCAGATTCCTCCAAACTCAGCTGGTGGGTTTTTAGGCCTGTTTAATACCACAACTTCTTTCTCTTCTTCAAATCATATAGTCCATGTGGAATTTGACACTTACTTCAACCGTGAATGGGACCCTTCTGGCGTTCAAGACCACGTGGGAATCAACAATAACTCAATTGCTTCAGCTGTCCACACCCGCTGGAACGCCAGCTTTCACAGTGAAGACACTGCTGATGTGCGGATTGCATACAATTCTACTACTAAGAATTTGAGTGTGTCCTGGACCTACCGACAGACATCTGATCCTCGGGAGAATACTAGTTTGTTTTACATAATTGATTTGACGAAAGTTCTACCACAGTGGGTGACAATTGGCTTCTCAGCTGCTACAAGCCAGTTTGGAGAGCGACATATACTTGAATCGTGGGAGTTCAGCTCAAGCTTGGATATTAAAAGTACAAATGGAACGGACGGAAAAAAGATCAGGATAATAGTTGGTGTTACAGTTTCAATTGGGGTTCTGATAGCTGCAGCGATAACGGGACTGTTGATTTTGCGAAGGCGTAAGAAGAAGGAAAGA
>CsLectinlegB24
AAAAAAATACTATATCAGGGAGATGCGATATCTTCAGTTGGAGCCATTGAATTAACCAAAAATAACGAATATCTAACTGACTTCAGCACCAAATTCTCCTTCCAAATAGACACCCTGGGTCGTCCCACTTACGGCCACGGGCTCGTATTTTTCTTAGCTACTGTCGGGCTTCAGATTCCTCTGAATTCAGCTGGTGGCATTTTAGGGCTGTTGAACACCACAGCTTCTTTCTCTTCTACAAATCATATCGCCTCGGAGGACTTCCACAGACAAGATACTGCTGATGTGCAGATTGCTTACAATTCTACTACTAAGAATTTGAGTGTGTCTTGGACCTACCGACTGATCTCTGATCCTCGGGAGAATACTAGCTTGTTTTACATAATTGATCTGATGAAGGTTCTATCACAGTGGGTGACAATTGGCTTCTCAGCTGCTACAGGCCACTGCAGCGATAACGGGACTGTTGATTTTGCAGAGGCGGAAGAAGGAAAGAAATCTGCTGCAGAAAGAGAAACCTTAACCTCGATAAATGATGACCTTGAAAGAGGAGCAGTACCAAGAAGATTTTTTTACAGAGATCTTGCTTCTGCAACCAGCAACTTTCCCGAGAACAAAATGGGTTATCTAATTGATTTGGATATGGCTGCTGCTGTCAAAAATGTTTCAAGAGGATCTAAACAAGGGAAAAAGGAGTATGTAACCGAGGTGAAGACAATTAGCCAGTTGAGGCATCGTAATCTGGTGCAACTCCTAGGCTGCTGCCATGACAGAGGCGAATTCTTGCTTGTGTACGAGTTCATGCCAAACGGTAGCCTTGATGCTCGCCTGTTTGGCAAGAAGCGTCCTCTTGCTTGGGCTGTAAGGTACATGATTTCTCTTGGTTTGGCCACGGCTTTGCTCTATCTTTATGAAGAATGGGAGCAATGTGTTGTGCACAGGGATACCAAATCGAGCAATATAATGTTAGATGTTGATGTCGAAATTTGGACTAGTTGA
