# Supplementary material for: Genome-wide identification, classification, and characterization of lectin gene superfamily in sweet orange (Citrus sinensis L.)
Source: PLoS One. 2023 Nov 13;18(11):e0294233. doi: 10.1371/journal.pone.0294233 (PMC10642848; doi:10.1371/journal.pone.0294233)
Supplement: S2 Data — (TXT) [file pone.0294233.s002.txt]

>CsB-Lectin1.1
ATGGGAACTGGGAATTTGATTCATCTCATCGGCTTCTTTTTGGTATCGCTTATCCTTATTTCTAAAACTTGTATGGCTAGTATTCAAAGCATAGGGAAGATACTTCCAGGGTTTCAAGGAGCTCAAATGACTTTTATTGATAAGAATGGTTTGTTTCTGTTATCAAACAACTCAGATTTTGCTTTTGGCTTCCGAACTACTGAAAATGATGTCACATTGTTTCTGCTTGTTATCATGCACAAGGCCAGTTCCACAATTATCTGGACTGCAAATAGAGGGTCACCTGTTGCAAATTCTGACAATTTTGtTTTTaAAAAAGATGGTGAAGTGTCTCTACAAAAAGGGGGGAGTGTTGTTTGGTCAGTGAATCCGAGTGGAGCATCAGTTTCTGCAATGGAATTGCGGGACTCAGGGAATCTGGTTTTGCTAGGGAATGATAATAAGGTCCTTTGGCAGAGCTTTAGCCATCCCACAGACACCCTTATTTCGAACCAGGATTTTACTCAAGGTATGAAACTTGTAAGTGCTCCTAGTACCAATAACTTGAGCTACGTTCTGGAAATCAAGTCCGGAGATGTGGTCCTTTCTGCAGGTTTCCCAACTCCACAACCTTATTGGTCCATGGGGAGGGAAGAGCGGAAAACCaTTAACAAgGGTgGGGGGGAGGTCACTTCGGCATCACTTAGTGCTAATTCATGGAGATTCTACGATAATAATAAAATCTTTCTGTGGCAATTTATATTCTCAGATAATACTGATGGAAATGCCACTTGGATTGCTGTTCTGGCGAATGATGGATTTATCTCTTTCTACAATCTCCAAGATGGAGAGCCGAGTACTGCTTCAAATACAAAAATTCCGAATAGTCCTTGCAGCACACCAGAACCTTGTGATGCATATTATATTTGTTCTGGTATTAACAAGTGCCAGTGCCCTTCAGTTATCAGTAGCCAAAATTGCAAGACAGGGATTGCCTCTCCCTGTGATCACTCGAAGGGTTCTACAGAGCTTGTCAGTGCTGGAGATGGGCTTAATTATTTTGCACTTGGGTTTGTTCCTCCCTCTTCAAAAGCTGATTTGAATGGTTGCAAGAAAGCTTGCCTTGGTAACTGCTCGTGTCTTGCTATGTTCTTCCAAAATAGTTCCGGGAACTGtTTCtTGTTTGACAGGATAGGTAGCCTCCAAAGCTCTAATCAGGGCTCTGGTTTTGTATCATACATTAAGATACTGAGTAATGGAGGCAGTGACACAAACAATGGAGGGTCTGGAAGTAACAAAAAGCACTTCCCAGTTGTTGTTATCATCGTTCTGTCAACATCAGTTGTCATACTCGGTCTTCTTTATGTGGCAATTAGGTACGTTAGGAAGAAGAGAAAAGCACCAGAATCTCCTCAGGAGACATCAGAAGAAGATAACTTTTTGGAGAATTTATCTGGAATGCCTGTCCGTTTCACTTACAGAGATCTTCAGACTGCAACTAACAACTTCTCTGTGAAACtcGGGCAAGGAGGGTTTGGCTCGGTTTACCAAGGGGTTCTCCCAGACGGGACTCGACTGGCTGTGAAGAAGTTGGAAGGCATAGGTCAGGGCAAAAAGGAATTTAGAGCTGAGGTTAGCATTATTGGCAGTATCCATCATCTTCACTTGGTCAAGCTCAGAGGCTTCTGTGCTGAAGGAACCCACCGGCTTCTTGCTTATGAGTTCATGGCAAATGGATCTTTGGATAAATGGATCTTCAAGAAAAACCAAGAGTTCCTTCTAGATTGGGAAACCAGATTCAATATAGCTTTGGGTACGGCAAAAGGCCTAGCTTACCTCCACGAAGATTGCGATCAAAGAATTATTCACTGTGACATAAAACCCGAAAATGTGCTCCTTGATGACAATTACCATGCgAAAGTCTCAGATTTTGGCCTGGCAAAGCTAATGACTCGGGAGCAAAGCCATGTTTTCACAACTCTAAGGGGAACTAGAGGGTACCTTGCACCAGAATGGATCACAAACTATGCCATATCgGAGAAGAGTGATGTTTACAGCTACGGTATGGTGTTGCTAGAGATCATTGGAGGCAGaAAAAACTTCGACCCAAATGAAACTTCAGACAAAGCCCATTTCCCATCCTATGCATTCAAGATGATGGAAGAAGGGaAACTGAGAAACATACTTGATTCAAGGCTAAACATAGATGAGCAAAGTGACAgAGTGTTTACAGCTGTCAAAGTTGCATTGTGGTGTGTACAAGAAGACATGTCTCTAAGGCCATCAATGACCAAAGTAGTGCAAATGCTTGAAGGcATTTGCCCAGTTCCTCAGCCACCAACTTGTTCTCCACTGGGTGCCAGGCTCTACTCAAGTTTCTTTAGATCTATCAGTGAAGAGGGCACTTCCTCAGGTCCTTCTGATTGCAATAGTGATGCTTATCTTTCAGcCGTGAGACTTTCTGGCCCAAGATAG
>CsB-Lectin1.2
ATGGGTTTATTTAGATACACTGGGGCCTTGTGTTTTTGTCTACTCCTTGTGTTCAAAACCTGCATTGCTGGCTCCCAACATATTGGCAAGCTTTATCCTGGGTTTGAAGCAACCCAGATGGAGTGGATCAATAACAACGGGCTTTTTCTAATCTCTAATAACTCGGTTTTtGGTTTTGGCTTTtATACTGCTTTGGATGTTCAATTCTTTTtGCTGGTTGTTATTCATATTAGTAGCGCAAAAGTAGTTTGGACTGCCAATAGAGGCTTGTTGATTAGAGATTCTGATAAGTTTGTGTTTGAGAAAAATGGGAATGCGTATTTACAAAGAGGAAATGGTGAAGCTTGGTCTGCTAATACTTCAGGACAGAAAGTTGAATGCATGGAATTGCAGGACTCGGGCAACTTGGTATTGCTTGGGGTAAATGGAAGTATTCTTTGGCAGAGTTTtAGCCATCCAACTGATACCCTTTTACCTGGCCAACAGTTTGTGGAAGGGATGAGGCTTAAAAGTTTTCCCAATAGCAATAACATGAGTGTTTATCTGGAATTCAAGTCAGGCGATTTAGTCTTGTATGCAGGGTATCAAACTTCACAAACGTATTGGTCCTTGGCTAACGACAGCCGGAAAACCAATACCAGTGTAGCTGCCAAGGTCCATTCTGCTTCTTTGGTGTCCAATGCTTGGAaTTTTTATGATATTAGAAAGGCATTGCTTTGGCAATTCATCTTCTCAGAAAACAATGATGAGAATGCTACCTGGGCTGCCATTTTAGGCTCTAATGGGGAAATTACGTTTTCTAATCTTCGTAACGGAAAGGCAgCTACTTCTGAGGCAATCAAGATCCCGCAAATTtCTTGCAGcGTTCCTGAGCCTTGTAACCCgTATTTTGTGTGCTATTTTGACAATTGGTGCCAGTGCCCTACTTCCCTCAGATCTCAATTgAACTGCAGACCTCCAGTTGCTTCAACATGCAATGTATCCATGAATTCGGCAAAGCTTTTCTATCTGGGTGAAAGGCTTGATTATTTTGCACTTGGGTTTGTATCACCCTTTCCGAGATATGATCTTAATACATGCAAAGAAGCTTGCCTACATAACTGCTCCTGCTCTGTGCTGTTCTTTGAAAATAGTACGAAGAATTGCTTCTTGTTTGATCAGATAGGTAGTTTGCAACGCTCTCAGCAGGGTTCTACTGGTTATGTTTCATATATGAAAATATCAAGTGGAAATGAGGTCTTAAACTCTAAAAGTCGAGAAAGTGATGGAGGGAAACCCATCGTACTAATTGTTGTCATAGTTGTTGCAACTATACTTGTAATTGCCAGTCTACTTTATGCAGGACTCTGGCACCACAACAAAAGGAAGAGATTAACAAAATTTTCTCAAGAAGACTTGGAAGAGGATAACTTTTTGGAAAAAATTTCAGGTATGCCTACTCGTTTCAGTTACGATGATCTTTGTAAAGCAACTAAAAACTTCTCGACAAAGCTCGGACAAGGAGGGTTTGGCTCAGTCTATCTAGGCATGCTACCAGATGGTATCCAAGTGGCAGTCAAAAAGCTGGAGAGCATTGGGCAGGGGAAgAAGGAATTTAGCGCTGAAGTCACAACAATTGGGAATGTACATCATCTTCATCTGGTCAAACTCAAAGGCTTCTGCATAGAGGGAGCTCACAGGCTTCTTGCTTATGAGTACTTGGGAAACGGGTCTTTGGATAAATGGATCTTCAATAGTACTGAGGAAAGTCGGTTTTTGAGTTGGAATACAAGATTTAATATTGCATTAGGCATGGCAAAGGGATTAGCTTATCTTCATGAGGAGTGTGAGGTAAAGATTGTTCATTGCGACATAAAACCTGAGAATGTTCTTCTCGATGATAATTTCACtGCCAAAGTTTCAGATTTTGGTTTGGCTAAGCTGATGAACCGTGAAGAAAGCCTTGTATACACGACACTGAGGGGTACACGGGGGTACCTTGCACCAGAATGGATAACAAACAATCCTATTTCAGAGAAGAGTGATGTATACAGCTAC
>CsB-Lectin1.3
ATGGGTTTATTTAGATACACGGGGGCCTTGTGTTTTTGTGTACTCCTTGTGTTCAAAACCTGCATTGCTGGCTCCCAACATATTGGCAAGCTTTATCCTGGGTTTGAAGCAACCCAGATGGAGTGGATCAATAACAATGGGCTATTTCTAATCTCTAATAACTCGGTTTTTGGTTTTGGCTTTTATACTGCTTTAGATGTTCAATTCTTTTcGCTGGTTGTTATTCATATTAGTAGCgCAAAAGTAGTTTGGACTGCCAATAGAGGCTTGTTGATTAGAGATTCTGATAAGTTTGTGTTTGAGAAAAGTGGGAATGCGTATTTACAAAGAGGAAATGGTGAAGCTTGGTCTGCAAATACTTCAGGACAGAAAGTTGAATGCATGGAATTGCAGGACtcGGGCAACTTGGTATTGCtcGGGGTAAaTGGAAGTATTCTTTGGCAGAGTTTTAGCCATCCAACTGATACCCTTTTACCTGGCCAACAGTTTATGGAAGGGATGAGGCTTAAAAGTTTtCCCAATAGCNNNNNNNNNNNNNNNNNNNNNNNNNNNNNNNNNNNNNNNNNNNNNNNNNNNNNNNNNNNNNNNNNNNNNNNNNNNNNNNNNNNNNNNNNNNNNNNNNNNNNNNNNNNNNNNNNNNNNNNNNNNNNNNNNNNNNNNNNNNNNNNNNNNNNNNNNNNNNNNNNNNNNNNNNNNNNNNNNNNNNNNNNNNNNNNNNNNTTTTAGGCTCTAATGGGGAAATTACATTTTCTAATCTTCGTAACGGAAGGGCAGCTACTTCTGAGGTAATCAAGATCCCGCAAAATTCTTGCAGCGTTCCTGAGCCTTGTAACCCGTATTTTGTGTGCTATTTTGACAATCGGTGCCAATGCCCTCCTTCCCTCGgATCTCAATTCAACTGCAGACCTCCAGTTGCTTCAACATGCAATGAATCCATGAATTCGGCAAAGCTTTTCTATCTGGGTGAAAGGCTTGATTATTTTGCTCTTGGGTTTGTATCACCCTTTCCAAAATATGATATTAATACATGCAAAGAAGCTTGCCTACATAACTGCTCCTGCTCTGTGCTGTTCTTTGAAAATAGTACGAAAAATTGCTTCTTGTTTGATCAGATAGGTAGTTTGCAACGCTCTCAGCAGGGTTCTACCGGTTATGTTTCATATATGAAAATATCAAGGGGAAATGAGGTCTTAAACTCTAAAATTCGAGAAAGTGATGGAGGGAAAACCGTCGTACTAATTGTTGTCATAGTTGTTGCAACTATACTTGTAATTGCCAGTCTACTTTATGCAGGACTCTGGCACCACAACAAAAGGAAGAGATTAACGAAATTTTCTCAAGAAAACTTGGAAGAGGATTATTTCTTGGAAAGTTTTTCGGGTATGCCTACTCGTTTCAGTTACGATGATCTTTGTAAAGCAACTAAAAACTTCTCTACAAAGCTTGGACAAGGAGGGTTTGGCTCAGTGTATCTAGGCATGCTACCAGATGGTATCCAAGTGGCAGTCAAAAAGCTGGAGAGCATTGGGCAGGGTAAGAAGGAATTTAGTGCTGAAGTCACAATAATTGGGAATGTACATCATGTTCATCTGGTCAAACTCAAAGGTTTCTGCATAGAGGGAGCTCACAGGCTTCTTGCTTATGAGTACTTGGTAAACGGGTCTTTGGATAAATGGATCTTCAATAGTACTGAGGAAAGCCGGTTTTTGTGTTGGAATACAAGATTTAATATTGCATTAGGTACAGCAAAGGGATTAGCTTATCTTCATGAGGAGTGTGAGGTAAAGATTGTTCATTGCGACATAAAACCTGAGAATGTTCTTCTCGATGATAATTTCACTGCCAAAGTTTCAGATTTTGGTTTGGCTAAGCTGATGAACCGTGAAGAAAGCCTTGTATACACGACACTGAGGGGTACCCGGGGGTACCTTGCACCAGAATGGATAACAAACAATCCTATTTCAGAGAAGAGTGATGTATACAGCTACGGTATGGTCTTGCTAGAGATCATCGGGGGCAGGAAGAGTTTTTCT
>CsB-Lectin1.4
ATGGAACCTCTCTTaTTTGTAGCTACCATTTTCTTGTTTATTGCACCTGCCTCCAGCATTTCTTTCTCGGAGTTTATCCATCCAAATTTCACTGCTTCACATGTTAAATTCATTGATTATGGTGGCTCCTTCCTGACCTCTCATAATGGAACGTTTAAGGCTGCTATCGTCAATACTCGGTCACAGCAAAATAGCTTTTACTTATGCATCATCCATGTTTTGTCCAACACCATTATCTGGTCTGCTAATCGTGATACTCCCATTTCCGGTTCCGGTAAAATGAATCTTACGCCAAAAGGAATTATAATTTCCGATGAAAATGGCAATCTCAAATGGTCAACACCACCACTGAAATCATCAGTAAGTGCACTACGGCTGACTGAGATGGGTAACCTTGTTTtACTTGATGGCTTTAATGGCTCTCTTTGGGAGAGCTTCCATCACCCGAgAGACACAATTGTGATTGGaCAACAcTTACCTGCTGGAGcATCGCTaTCAAGTGCTGTATCAGATTACAATTTGTCAACAGGTGATTATAGCCTCACAGTTGGAGCTTCTGATGCAGAACTGCAATGGCAAGGACAGATGTATTGGAAATTATCAATGGATACCAAGGCTTATGTGGACTCAAGATATATCGTGGATTATATGGCAATAAACAGAACAGGAGTTTATTTGTTTGGTAACAATGGATCAGCGGTGGTAATCCGTGTGGTCTTGCCACCCTCCAACTTCCGAATTGCTAAGTTGGATGCCTCTGGCCAGTTTACTGTCCTTAGGCTTTCTGGCAGTGACTTGGAACAGGAATATATGGGACCTGATGATGGTTGTCAAATCCCATTCATCTGTGGCAGAATGGGAATGTGTGCTGATGACGCTACATCGGGGTCCCCCTCTTGTTCATGTCCAGCAGGATTCCACTTAGCTTCACAGAATACAAGTGGTTGTGTGCCAAGTGATGCTTCTCATTCTCTGCCAGTCGCTTGTAATTCAACTAGGAAAGAAAGCCTGTTGAATGCCTCTGTCGTTTCATATTTGAGGCTTGGCTATGGCATGGATTACTTTGCTAATCATTTCTTCCAGCCTAGCACATATGATGTGAATCTGTCATTCTGTCAAGAGTTGTGCTCGGATGACTGCTCTTGCTTGGGAATTTTCTTTAAAAATTCATCAGGATCTTGCTACATGCTTGGGAATGTGTTGGGCTCCATTATGTCAAGCAATACAGTTGATAGTGATCTTGTGGGCTACATCAAAGTTCTTGTTGGGCCTACTCAAGCAGACTTAAATCCTAACAACAGTTCCAGCAATCAAAATCAAGATTTtCCTTTAGTTGCTTTAGTGCTTTTACCATTCACTGGGTTCTTTCTTTtCTCTGCTCTGGGTTTCCTCTGGTGGAGAAGATGGAAACTTCACAAGAGTACAGATTCCAAATCAGGCAACCCCAACACACTGTCTTCAGGAGACCTGGAGGCCTTCTACATCCCAGGTTTACCTCAAAGGTTTGACTATGAAGAGCTGGAGGTGGCTACTGATAATTTTAAGAACCTTATTGGGTCAGGTGGGTTTGGTGCTGTCTATAAGGGTATATTGAATGATAAAACTATTGTAGCGGTGAAAAAGATTACAAATGTAGGTGTACAAGGGAAAAAGGATTTCTGCACTGAAATTGCAATTATTGGAAACATACACCATGTCAATTTGGTCAAATTGAAAGGGTTTTGTGCTCAAGGGAGACAACGCCTACTGGTATATGAGTATATGAATCACGGCTCACTGGACCGTATCCTCTTTGGAAATGGTCCTGTCTTGGAATGGCAAGAGAGGTTTGATATAGCACTGGGAACTGCTCGGGGGCTTGCATATTTGCACAGTGGTTGTGAACAAAAGATCATTCATTGTGATATCAAACCAGAAAACATTCTTTtGCACTATCATTTTCAGGCAAAGATATCTGATTTTGGGCTCTCAAAGCTTCTAACTCCTGAGCAGTCTAGCcTGTTCACAACAATGAGAGGCACTCGTGGCTACCTTGCACCTGAATGGCTTACAAACTCTGCAATATCAGAAAAAACTGATGTTTATAGTTTTGGAATGGTACTGCTTGAACTTGTGAGTGGGAGGAGAAATTGCTCACCACGATCACAAAGTCATAGCATGGATAGTAATAGT
>CsB-Lectin1.5
ATGACCCTAAATTCTTGTTCTTCTTCCTCTCTTTCGCTTCTACTACTCCTCCTCTCTTTATCTGTAAGCCTTAATTTCATCTCTTCCTTTGCAGACATAAGCTTAGGTTCCAGTCTTTCGGCTTCTAACTTGAACCAATCTTGGCCTTcCCCAAACTCCACCTTCTCTCTTTCATTCATTCAACGGTCACCCAATTCTTTCATTCCCGCCATCACTTATTCCGGCGGAGTTCCCATCTGGACCGCCGGCAGCACCCCCGTTGACTCTTCTGCCTTCTTCCAGCTTCACTCCAGCGGCACCCTCCGCCTCATCAGCGGCTCCGGCGCTATCATCTGGGACTCTAACACCCAGCGGCTCAATGTCACCTCTGCCTCTCTCGATGACTCTGGCAATCTCGTGCTTCTCaAAAACGGGGGCGTTTCCGCCTGGTCCTCCTTTGATAACCCCACCGATACCATCGTTCCCTCTCAGAATTTCACCTCCGACAAGACTTTGCGATCTGGGTATTATTCTTTTACTCTTCTTAAATCAGGGAATCTGAGCCTCAAGTGGAATGATAGCGTAGTCTATTTTAACCAAGGATTGAACTCCGCTATTAACTCCACTGTTAACTCAAATTTGACTTCACCCATTTTAAGATTGCAGCCTGTTGGGATTTTGTCTATATCTGATGTTTCCTTGAATAGTGCTGCTATCATTGCTTATAGTAGTGATTATGCTGAGGGTAGTGATATTTTGAGGTTCCTGAGTTTAGGCAGCGATGGGAATTTGAGGATTTTCAGTTCTGCTAGAGGTTCCGGGACTAAAACTCGAAGATGGGCGGCTGTTGCTGATCAGTGTGAAGTTTTTGGGTACTGTGGGAATATGGGTATTTGTGGTTATAATGGTTATAATGATTCGAGTTCGGATCCGCTGTGTGAATGTCCCAGTCAAAATTTTGAATTTATTGATCAGAACGATAGAAGGAAAGGGTGTAGGAGGAAAGTAGAGATTGATAGTTGCCCTGGGAGTGCTACGATGTTGGAGTTGCCACATACAAAGTTCTTGACaTTTCAGCCTGAGTTATCTTCTCAGGTTTTCTTTGTCGGGATATCAGCTTGCAGATTGAATTGTTTGGTTACTGGTTCTTGTGTTGCATCCACTTCGTTATCTGATGGAACGGGaTTGTGTTACTTGAAAACACCAGATTTTGTTAGTGGGTTTCAGAATCCTGCGCTTCCTAGTACTTCGTATGTTAAGGTATGTGGACCAGTGTTACCAAACCCCTCGGGTTCTCTGCAGGCTGAGGAGAAAAGCAAAAGCTGGAGGTTGAAAGCATGGATTGTTGTAGTTgCTGTTCTGGCTACCCTCATGGTTTTGGTTGTGCTGGAGGGTGGATTGTGGTAcTGGTGCTGTAGAAATAGTCCTAAATTTGTCAGCTTGTCAGCTCAATATGCGCTGCTTGAATATGCTTCTGGGGCGCCtGTGCAGTTCTCATATAAGGAGCTCCAACGTTCAACAAAGGGGTTTAAGGACAAGCTTGGAGCTGGAGGGTTTGGGGCTGTTTACAGAGGGGTTCTTGCaAATCGAACAGTTGTTGCaGTGAAGCAACTAGAGGGGATTGAGCAGGGCGAAAAACAGTTTAGGATGGAGGTTGCTACGATCAGTAGCACTCATCATTTAAATTTGGTCAGGTTAGTTGGCTTTTcTTCTGAGGGGAAGCATAGGCTTCTTGTATATGAGTTCATGAAGAATGGTTCTCTTGATAACTTCCTTTTCGCAAACGAAGAGGGGTCAGGGAAATTGTTGAATTGGCAGAGTAGATTTAACATTGCTCTTGGAACTGCTAGGGGAATCACATACCtcCatgAGGAGTGTCGGGACTGCATTGTTCACTGTGACATAAAGCCTGAAAACATCCTCTTAGATGAGAATTACAATGCCAAAGTGTCGGATTTTGGCCTTGCAAAGCTCATAAATCCAAAGGACCATAGGCACCGAACACTGACGAGTGTTAGAGGGACGAGAGGATATTTAGCGCCAGAATGGCTAGCAAATCTGCCTATCACCTCGAAGTCTGATGTTTACAGTTATGGGATGGTTTTGTTGGAGATAGTGAGTGGAAGGAGGAATTTCGAAGTCTCGCAAGAGACTAATCGAAAAAAGTTCTCTTTGTGGGCCTACGAAGAGTTCGAGAAGGGTAACGTTAAGGGAATTGTTGACAAAAGTTTAGCTGGTGAAGACGTGGATATTGAGCAAGTTATGAGGGCAATTCAAGTGAGCTTTTGGTGCATTCAGGAGCAACCATCTCAGAGGCCAATGATGGGAAAAGTGGTGCAGATGCTAGAAGGAATTACGGAGATCGAGAAGCCGCCGGCACCGAAGGCATTGACTGAAGGGTCTGTTGGTGGAACCAGCGTCAATATGAGTAGTAGCACCAGTGCTCTCTCAACTTTTGCAGCTTCAGCACCAGCCCCATCTTCATCCTCGTCAACTCATACTGGAGTTTCGGCTTTAGCTTCGGATAGGAATATCGAAAGGGCATCTTCATCCCTTTTGCGATCATCAAGCCCAAACTGACGTGCATTTCAAATTAATGTTACCAATATTCAATATTATGTAAtTTTTTTAtTTATGGTGCATCACCATCAGAAATTAGTTGCCTGTACAAGTATTTTTAATGGAAGTCCATTCGAGAAATATGTAAATAGTAACGCTTGCAAGTAAATGCTTGCTAAATaAAAAAAATTATTATCTGTTTTTTG
>CsB-Lectin1.6
CATATTGGCTTGGGCTCGAGGCTGTTGGCTAGCCAGGACCAAGCTTGGATTTCTGATAATGGAACATTTGCTTTTGGGTTCACTCCAATTGTGAACATTCAAGACCGCTTTCAGCTGGGAATCTGGTTCAATGAGCTTCCTGGAGATCGAACTGTTGTCTGGTCAGCTAACAGGTAACTAAATACAAAGACATTTATTAATAATTCTTCATATTTGTTCTTTATGAAACTTTGTCTTAATTATAATATTTCCATTGTATATTCACGTGTAAAAGCGCATGATCACACGTGCTCTTTAGGTAACGCGATAGATTCATAATGTTCAAATTTAGCCACATAGCATGTATGATTCTCTTCCACAGTGCTATGAAAAGAGAAATGCTACTTTTACCCAAAAGAGGAAAGGACCAAAATGCCCGCAAAGCTAAGTAAATGACTTGTAAGGGCATTTGGATCTTTTCAATATTCTGGACATTTCGATCACTGTTCAGGCAAAGTAATATTATATGATCAAAAGTTTTTTAAATATGAGAGTCTAGTTTCTCAGGTATTGGCGTCTTATAAGGTATTGATGTCTATAATACTGAAGAAAGACTCCCAAAATGTATGTGTGTAAATTTAAATAAATTAGAAAACGTATTTGAATGTACCTTTTTCTTTTTCtTTTTTGGTAATTGATGATAATGAAACTCAAGACTCCAATGTCTCTAATTGATCAATCAAACATTAATTAATTTGCACTATTGAGCTTGTATAGCTAGCTTGGCATGCAATCCTACTAGGTTACTGGTTCATGACTTAGAAAAGGCACAATACATTTTCTCATCTCTAGTCCTTAGCAGGTAAACAATATGATGTGATGACAGTAAGCCAACGCTTTGATTTTCTCTTCGTTATCATCTAAATAGAAACTTTCCAGTCACTAAAGATGCAATCCTGGAGTTGGACACAACTGGAAATCTAGTCCTCAACGATGGAGACACCACTATCTGGGCCTCAAACTCCTCTGGCGCCGGCGTTGAGCTTGCTACCATGTCAGAATCAGGAAACTTCATCCTCTACGCCCCAAACAATCAGCCAGTATGGCAAAGcTTTTTGCACCCATCTGATACTCTTCTCCCAAACCAGCCCTTATCTGTTTCTCTTGAACTAACATCTCCAAAATCTCTTCAAAATGGAGGCTATTACTCTCTCAAAATGCTGCAACAGCCAACTTCATTAAGCCTTGCCTTGACATATAACTTGCCTGGATCATATGATGCTGCTAATTCACCTAAGGCTTaTGCAAACAAATCTTACTGGTCTGGACCCGATATTTCGAATGTCACTGGGGATGTTGTTGCTGTGTTAGATGAGGCTGGAAGCTTTGGAATTGTATATGGAGAGTCATCAAATGGGGCTGTTTATGTTTACCAGAATGATGGCGATTATGATGGATTAGCTTCTGCTACAAATAAATCAACTCGGTTAACAGTTCTTCGGAGATTGATACTTGAGACTAATGGTAACTTGCGTTTGTATAGATGGGACAATGATGTTAATGGCTCGCGCCAATGGGTGCCAGAATGGGCAGCAGTATCAAACCCTTGTaACATCGCTGGAATTTGCGGCAAGGGGATATGTAATTTGGATAGAAGCaAGACTAAAGCTTCTTGTACTTGCTTGCCTGGTGATTCCAAAATTGGAAGTGATGGGCTCTGTTCAGACAATTCGTCAGTGAATGGAAAATGTGATCCTAGGCATCGAAATCAATCATCTCACGATTACAGAATTGCATCCGTGCAGCAAACAAACTACTATTTCCCTGAATATTCAGTGATAGCCAATTACAGTGACATTGCCACAGTATCCAAATGTGGTGACGCTTGTTTATCGAACTGTCAGTGTGTTGCTTCTGTTTATGGACTTGATGATGAGAAACCTTATTGTTGGGTTCTcAGGAGCTTGGATTTCGGTGGATTCGAAGACCCTAGCTCAACTCTGTTTGTGAAGaTTATGTCTAATCGGTCACTGACTCCgGGCAGCAACAGAGGATCTGGTGATTCTTCAGAAGATTCTGAGACCCGCCGTACAAAGGTTGTAGTAATTCCTATTGTTCTCAGCATGACTCTCCTTATTGGACTCCTCTGTTTGTTACTGTACTACAAcGTTCATAGAAAAAGATTCTTaaaGAGGGCTGTGGAAAACTCTTTGATTGTGTGTGGTGCTCCAGTGAATTTCACTTACCGAGATTTACAGATTCGTACCAGCAACTTTGCGCAGCTACTTGGAACAGGTTAGTGTAGATTATTATTATTATTATTTTCAATACAGAGGAGATAGATACAAGGGAATCGATAACAATTAGGCACTTACAATTCACATTGTTATGTTGTTGTGCAGGAGGATTTGGAAGTGTATACAAGGGAAGCCTTGGAGATGGGACTCTTGTTGCTGTAAAGAAACTTGACAGAGTTTTGCCTCATGGGGAGAAAGAATTTGTAACAGAAGTTAACACCATTGGCTCTATGCATCACATGAACTTGGTTCGTCTATGCGGGTACTGCTCTGAAGGCTCAAACCGGTAAGCAATATTGGATTTTAATTGAATCTGGTAGAATaAACAAATGAAGAAATTTCCCACTAAGCATTGGATTTGATCTTAGAAGTTTGATCATCACAGGCTTTTAGTCTATGAGTTTATGAAGAACGGGTCTTTGGACAAATGGATCTTCCCTTCATATCACCACCGAGATAGGGTACTGGATTGGACTACTCGCTTTAATATAGCGATTGCTACAGCACAAGGGATTGCATATTTTCACGAGCAGTGCAGAAACCGGATCATACACTGTGACATCAAGCCAGAAAACATATTGTTAGATGAAAACTTCTGCCCCAAGGTATCAGATTTCGGACTGGCTAAGTTAATGGGAAGgGAGCACTCTCAAGTTGTCACCATGGTCAGAGGAACaAGAGGCTATTTGGCTCCAGAATGGGTTAGCAATCGGCCTATCACTGTAAAAGCCGACGTTTACAGCTATGGAATGCTTCTTTTGGAAATTGTTGGTGGCAGACGAAACCTCGACATGTCTGGTGACGCAGAgGACTTCTTCTACCCCGGCTGGGCTTTCAAGGTACTTGAAAAGATTTTTCGCTCAATTTTTCTTAAATTTATCATTTGTTTGATACTGCTATTAATCACATAAAAGTTCAAAACTCTAGGAGATGACAAATGGGACACCACTGAAAGTCGCGGACAGGCGACTAGAAGGGGCAGTGGAAGAAGAGGAGCTGATGAGAGCTATGAAAGTTGCATTTTGGTGCATTCAAGATGAAGTCTTCATGAGGCCTTCAATGGGGGAAGTGGTGAAGATGTTGGAAGGATCAGCCGATATCAACACACCtCCAATGCCTCAAACAGTCTTGGAATTGATTGAAGAAGGCTTAGATCATGTGTACAAAGCCATGAAGAGAGACTTTAATCAATTTAGCTCCTTCACTATTAATTCTAGTACTCATCTATCATCTCATGCGACCTGCAGTTATTCCTCAATGTCACCCAGATAG
>CsB-Lectin1.7
GGCAGAGTTATTATCAAAGGAAACTCAACAATTATAAGCCAAAATCAGACATTCAGGCTGGGGTTCTTTGCAACAAATGGGGAGTCCAGCTGGTACCTGGGGATTTGGTACGCTTCAATTCCTACGCCTACTTATGTTTGGGTTGCTAATCGTGAAAAATCTGTCGCTGATGTAACACAATCCACATTACTAATCACTGAAAAGGGTAAACTAGCTATTAAAGATTCACAAAACTCCATCATTTGGCAAAGTACAAACACTGAGAAAGCAACTGATATGTATCTTTTAGAGACTGGTAATTTAGTTTTGCTATCATCAGCGGGTTCACTTGTGTGGCAAAGCTTTGATCACCCAACCGACACGTGGCTTCCTGGTATGAATATCTCAGTTGGTGGATCTATAACTTCTTGGAAAAGTTTATTTGATCCATCTCCTGGTTTTTACTCACTCAGGCTGAGTCCGACAGGGTATAATCAGATTGAGCTTGTGTATAACGGTACTATTGTCTATTGGTCTACTGGGAACTGGACTGGTAATGCATTTGTTAATGTTCCTGAAATGACGATCCCTTATATATACAAGTTCCATTTCTTGAATCCGTATACGTCCAAGGCATCGTTTGGGTACACTGAAAAGCCCCTGGATAACGGGCAAAAGCCACCATTGTCAAGGTTTCACGTCGATCCAAGTGGGCAGCTTAAGCAATATACTTGGTCGCAGCAGACTGACTATTGGAACATGTTTTGGTCACAGCCTGAGGATATTTGTAGAGTTCATGGCCTATGTGGTAATTTTGGTTTTTGTAAGAGCTCTTTGTTAAGGCCtTGTATGTGTTTTGATGGGTTTAGGCCTGTTGAtTGTTATGGTTGGAATTCTGGTGATTACTCTGGTGGGTGCAGCCGTGAAAGTAAGGTTTTGTGTGATCAGAGTGACTGGTTTGAGGAGGTTGGTGTTGTGGAGTTTATTGGAGCCGTTACCGAGTCATTTTCAGCTGGTAGGAGCATTTGTGAGAGGTCTTGTTTAGCTAATTGCTCTTGCATTGGGTTGTACCATGATGTGAGGACTAATTTGTGCAAGAATTTATATGGGGAACTCTTAAATTTGAGGAATTTGACCTCCGATAGCACGAATGAAGACATTTTGTATGTTAGGGCACCAAGGGGAGGAACAGAGAGGAAAAATATATCAACATTAATGGTTTTGGTTGCTGGCATTGTTGGTTCGATTGCAGCTTTGGTATTAGCAGCAGTGATGCTAATGATTTTGCGTAAGAAAAGAAAGAAGAGGAAGGATGTGGATGAAGAGGATGTTTTTCCAGTGCTGAATTTGAAGGTTTTTTCTTACAAAGAACTTCATACAGTGACAAGGGGTTTCTCAGAGAAACTTGGGCACGGTGGATTTGGGGCAGTTTTTCAAGGAGAGTTATCAGATTCCACTCTTGTTGCAGTAAAACGCCTTGAAAGGCCCGGCAGTGGAGAGAGAGAATTCAGGGCAGAAGTATGCACAATTGGGAACATTCAACATGTCAATCTGGTGAGACTTAGAGGTTTTTGCTCAGAAAATTCTCACAGACTTTTGGTCTATGATTATATGCgTAATGGTGCTTTGAGTCTGTATTTACGCAAAGATGGTCTTAATCTCAACTGGGATGTCAGATTTCGGATAGCTGTTGGTACAGCTAGGGGCATTGCATACTTACATGAGGAATGCAGAGATTGCATTATCCATTGTGATATCAAACCAGAAAACATTCTTTTGGATAGTGATTACACGGCCAAGGTATCAGATTTTGGACTAGCCAAGCTGATTGGTCGAGACTTTAGTCGAGTGTTGGCCACAATGAGGGGCACATGGGGCTATGTAGCCCCAGAATGGATATCCGGATTGGCAATTACCACAAAGGCTGACGTGTATAGCTATGGAATGACATTGTTAGAGTTAATTGGTGGCCGCAGAAATGTGGAAGCACCAGCTTCTGGACGCAATGCAAATATCGGTGGTGGAGGTGAGCATGGGGACAAGTGGTTTTTTCCTCCATGGGCAGCACgACAAATAATTGAGGGCAATGTGGCGGCAGTCGTGGATGATAGGCTTGGTGGTGCATATAAGGTTGAGGAGGCAGAGCGAGTTGCGTTGGTGGCAATTTGGTGCATTCAAGATAATGAGGAAATGAGGCCAACAATGGGAACGGTTGTGAAGATGTTGGAGGGAGTATTGGAGGTGACAGCACCTCCACCACCTAGACTGATTCAAGCACTTGTTTCTGGGGAGTCTTATCATGGGGTTAGGAAGGATTCCAGCAATGGTGTAGGCACTGGTGGTGACGGTTCTGGTGATATTGGAGAATCAAGGGGTGGTTCACACTCATCTTTTGGTAATGTCTCTTCCCCAATGAATGAGAATGCGAATGTTTCGATTGAAAAGTTTGCTGAAGAGACGGAGAAAGATAATTCCAGCTCAAGTCAGTAGTGtTTTTTAGGATGTTTTTCCCCAGGTTGAAACTTCACTAGAAATAGATCTGTTGTAGATTATCACGATGTAAACAGATTGACACtTATTTTGAAGTTTTACCTCTTTGGAACTTAA
>CsB-Lectin1.8
ATGTCCTTGTTCTTCTTCTTCTTCTTCATCTTCATCCTCTCACCATCACCATCACTACAACAACAGCAAAAGCCTCAATACATGTCATCCTTCTCCTCGTCAGACTCCCCGTGGCTTCCAAACCAAAATAGAATCCTCCTCTCTCCCAACTCCACCTTCGCCGCCGGGTTTCTACCAAAACCAAATTCTCGGAATCTCTTTACCTTCTCTGTTTGGTACCATAACTTGTCGGAACCCACCACCGTCATCTGGTCTGCTAATGACAAATTTCCTGTCGCCGGTAACGGTTCTTTAGCCATTGCTGCCACCACAGGCCAGCTCCGACTACTCAACTCTTCCAACTCAAACTTGTGGCCAAATCCTAAAACAGCAACCGGCAATCCAAACTCTACCAGGCTCTTCCTTCAGGATGCTGGGAATCTCGTTTATGGAAACTGGCAGAGTTTTAATCTACCAACAGATACAATCTTGCCTAATCAGACCCTAAACGGGCCCCCGCTGGTCTCCAAGAACGGCAAGTTCAGCTTCTTGAACGCTTCAGAGCTGGTGTTTGTATCAGCTAATCGCAGTTACTGGAACAGTGAGCACGCGTTTCAACAGCTTGACTATTCCGGGAAAGTGCTTCAAGCAAACCAAGATTCACTAACCaCATCAGATTTGGGTGAGACCCGGTTACGAAGATTGACagTTGATGATGACgGaAACCTGAGAATTTACAGCTACGATGATAATGGTGATCGTTGGACAGTTGTTTGGCAAGCCGTGCAAGAAATATGCACAATTCCAGACCTATGCGGTGAGAATGCTATCTGCATAAGCGATGGCTTAAGTCGTTCGACATCGTGCGTTTGTCCACCGGGGTTCAAGAACAGCACCCGCCAGGATAAATCTTGTCAAAGAAAAATTGAGCTCAAAAATCTTAGAAACACGAAGTTTCTACAGCTTGATTATGTTAATTTCTCCAGAGGGAACTTGTCGGATCTAGAAGCTGACAATTTCTCTGCCTGCAAAGCCAATTGCTCAGCCAACCCAAAATGCGTCGCATTTGGATTCAAGTACGACGGCAAACGCTATTGcGtTCTCGTGGACCAGCTTTTGTACGGGTATTGGTCACCTGGCACGGAAATGGCAACtTTTTTGCGAGTCGACGAGTCAGAAAATGACGTGTCAAACTTCACGGGCATGACCAATCTGTTGGTCACCACGTGTCCTGTGAATATCAGCCTCCCTTTGCCGCCTGATGAATCTAGTACGACGGCCAGAAACATAGCCATAATAGTCACACTTTTTGCTGCCGAGTTGATTTCCGGGGCCTGGTTTTTCTGGGCGTTTTTGAAGAAATACATAAAATACAGAGACATGGCTCGCACTCTTGGCCTTGAACTGCTGCCCGCCGGTGGGCCTAAACGGTTCACGCACGCCGAGCTCAGAGCAGCAACAAATGGGTTCTCAAATCTCATTGGAAGAGGTGGGTTTGGTGATGTTTATAAAGGAGAGCTGACCGATCATCGTGTTGTTGCAGTTAAGTGCTTGAAAAATGTCACCGGTGGAGACGCTGAGTTTTGGGCCGAGGTCACAATCATTGCCCGGATGCATCACCTCAATTTGGTCAGACTTTGGGGCTTTTGTGCTGAAAAAGGTgAAAGAACTTTAGTTTATGAGTACGTCcCTAACGGTTCTCTTGCTGATTACCTCTTCCGGTCGGGTCGGGTCGGGTCATCAAGTCCCGCCAGGGAGATGGAGATGTCCGGAGTGGGTCCGCATGATGGCGGAAAGCCCGTTTTGGATTGGAGTATCCGGTACCGGATTGCCCTcGGGGTGGCAAGAGCCATTGCATATCTACACGAAGAGTGTTTGGAGTGGGTTTTGCATTGTGATATCAAGCCGGAGAATATACTTTTGGGCGACGATTTTTGCCCGAAGATATCCGATTTCGGGCTGGCGAAATTGAGGAAAAAAGAGGATATGGTAAGCATGTCTCGGATCCGaGGGACCCGCGGGTACATGGCGCCCGAATGGCTTCGATCGGATCAGATTACCCCAAAGGCTGATGTTTACAGTTTCGGTATGGTGCTGTTAGAAATTGTAAGTGGGTCTAGGAATTTTGAAATTCAAGGGTCCaTGATGAACAGCGAcGAGTGGTAtTTTCCCAAATGGGCTTTCGAGAAGGTATACGAAGAGATGAAAGTGGAAGACATTCTGGACCGCCACATTAAGAATTCCTACGATAGCCGGGTGCATTTTGATATGGTGAATCGCATGGTGAAGACGGCAATGTGGTGCATTCAAGATCGGCCGGAGCTGAGGCCATCAATGGGCAAGGTTGCTAAGATGTTGGAAGGAACGGTGGAGATTACAGAACCTAAAAAGCCCACCATCTACTTCTTAGGAGACGTGTAA
>CsB-Lectin1.9
ATGGGATTTCCTTGTTTGTTCGTTCTGCTGATACTTGCACCAACTGTGGCATGGTCTCAAGCATGGTCTCAGGGGATACCGAGATTAACCCGTGGAAACTCCTTGGCTGTTGAAAAAGAGAATGATTTCCTGGTTTCACCAAATGGTACATTCTCTAGTGGATTTTACAAGGTTGGCACGAATGCATACTGTTACTCAATCTGGTTCACAAACTCTGTCAACAGAACTGTGGTTTGGATGGCCAACAGAGACCGGCCAGTTAATGGAAAACGTTCCAAGCTAACCCTTCAAAGAAATGGAAACCTGGCCTTGACTGATAAAGATAGTTCTGTCGTTTGGTCAACCAACACATTCACAGATGAAGGTGTCCAAGCACAGCTTCTTGAAACGGGAAATTtAGtATTGGTCAATGAAGCCAATACAACCATCTGGAAGAGTTTTGATTCCCCTACAGATACACTGCTTCCATCTCAGCTGCTTACCAAGAATACAACCTTGGTCTCCATGAGAAGTCCAGGTACATACTTATCAGGATTCTATAACTTGAAATTTGATGACAATAACATTTTGGATCTCATCTTTAATGGTCCTTTAATATCAAGTATCTACTGGCCAAACTCAGCGTTTACAGTATTTTTAAATGGAAGAACGCCTTACAATAGCTCtAGACGAGCATATGTAAATGCTAGTGGACTGTTTAGATCAAGTGATACGTTCAAATTCAATGCATCCGACTATGGAGTTGGTCCAAAAAGGAGATTAACATTAGATTACGATGGAATCCTGAGATTATATAGCTTCGATGAGTCAACCAGGCTATGGAAAATCTCATGGTTGCCTGCTGGCTTAGATTATTGCACGGTTCATGGATTGTGCGGTCCAAATGGTATATGTGTTAACCGCCCGAGGCAAAAAACTTGCATTTGCCCTAATGGTTTCAGAAGAAACGATCCTTCAGATTGGATCAAGGgCTGCTCTCCTCTGTTTAATCTGTCTTGTGATCGAAATGAATTGGACTTTATGGAGCTTCCTAACACAGATTACTATGGATATGACTTAGTCACCTATGGCATTGGCATTTCCTTACAAGAATGCAGGAATCGATGTCTAAGTGATTGCAAATGCAAGGGATTTGGATATTCAACAGATGGACAAGGAGAATGTTTTCCTAAAGGCAATCTCCTGAATGGTCACAATATGCCCGGTAAATATGTCAGTATGCACATCAAGATTCCCAGGGGAAAAATTAACTATTCCGCAGAACTCGAAAAGGCAAGGGTAAATGATTTGAACTGCTCAGCAGCAGCAGTAGTTCTTGGAGGTGATAATGCTAATGGAGAAAAACCCACTAAGAATCGGTACATGAAGTATTTAATTTCACTTGCGGGCTCGTTTGCAGTCATTGagaCGGTCTTCATTTCTTTAGGATGGTGGTATGTTTTCAGAAGGCACGTTCATGAGGAATTGGCCAATCTGGGTTGCATcGTACTTGCCTTGGGCTTCAAACGGTTCACTTATGCAGAGCTCAAAAGGGCGACAAGGAACTTCAAACAAGAGGTTGGAAAGGGTGGTTTCGGGAGCGTTTTCAGGGGGGTCCTTGACGACGAAAGAGTTGTTGCTGTTAAGAGACTAGAAGGCGTCTTGCAAGGAGATGCAGAATTTTGGGCAGAGGTTAGCATCATTGGGAGGATCAATCACAGGAATTTGGTCAAACTGCAGGGGTTCTGCGCTGAGAATGAGCACAAGCTGTTAGTCTACGAGTATGTTGAGAATGGTTCATTGGATAAACTATTGTTCAATGATCCAGGCACAGCCAGCATATTACAATGGGATCAAAGATACAACATTGCcGTAGGAACAGCAAAGGGCTTGTCGTATTTACATGAAGAATGTTTAGAGTGGGTTCTGCATtGTGATGTGAAGCCTCAAAACATACTACTaGATGATCAcTTTGAACCAAAAGTGAcGgATTTTGGTCTATCAAAGCTATTCAAGGAAAGGCATGACACAAAGTTTTCGCGAGTGCGTGGAACGAGGGGATACTTGGCTCCTGAGTGGATGATGAACCTGAAGATTGATGCAAAAGCAGATGTTTACAGCTACGGCATTGTTCTGTTGGAGCTACTGACTGGGAAAAGCGCTTCTGACTATCTTTCAGCTTCaGcTTCGGATAGTAGTTACTGCAACCATTTGGTGCAATGGGTGGCTAAGCAGATGGAACAAGAAGGATTAGAGAAAATAATTGATCCAAGATTGAACGATGTGTACGACAGGGAGAAGCTTGACAGAATGGTGAAAGTTGCTCTCCTTTGCGTTGCAGAAAATCGTGATACAAGGCCTCCAATGAGCAAAGTGGTGAAGCTTCTCACAGCACATGATCATGAATCAAGCCAAGATGAGAGCATTAGTGATTGA
>CsB-Lectin1.10
ATGGCTTCAGTATCAGTTGCTTTAATATTGCTCTTTACTGTTTCTGAAATTATTAGAGCTGCTCAAAACCACCAATTAAAATCAACAATAAGCCTAGGCTCTTCACTGTCACCTTCAGGGCAACATTCATGGAACTCATCTTCTGGCCTATTTCAATTTGGTTTCTACAAACAAGGCAGTGGTTATTCTTTGGGAATCTGGTTAGTCACTTCTCCAAATATTACAGTCGTTTGGACTGCAAACAGAGATGAGCAACCTATGCCATCAAATGCTACGCTTGCATTAACCATGGACGGTAAGCTCATTCTGAAAACTGAAGAAAGCAAAGAAAAACCCATTGCTGATCTCGTCTTTGATGAGCCAGCTTCTTTCGCTTCCATGCTTGATTCTGGTAACTTTGTGCTCTACAGCAACCGTTCTGGTATCATTTGGGAGAGCTTCAGCACTCCCACTGATACAATCCTGGGAGGCCAAAGTCTAGAGAACGGTGAACATTTGCTCTCTTCTGTAACCGAAACCAATAGCTCAACTGGGCGGTTTTGTTTGAATATGCAAGAGGATGGGAATATTGTTCTGTATCCCAGAAACATGTTAAACAAGGCCTTGGAGGCTTATTGGGCCAATGGCACTGATATTCAATCAGAATATCCATATTCTGTGAAGTTAAATCTCAGTCCCAATGGTGTTTTGCAGCTATTGAGTGGTAATAAGACACAGAAAATTTTATTCAGAAGCTCTTATTCACTCAAGAGTATGAATGAAACTGTGATATACCGTACAACACTTGATTCTGATGGCATATTAAGGCTGTATTCACATCATTTTAAGAATGACGGTAACTCTACCGTTGGCATCGAATGGTCTGCGTTGGAGAAACAATGTGTCGTGAAAGGTTTCTGTGGTCTCAATAGCTATTGCTCTACTTCTACCAACATCAGTACCAAAGGCGATTGTCATTGCTTTCGTGGGTTTAATTTCATCAACCCTAAAATGAAGTTTCTGGGCTGTTACAGAAACTTCAGTGATGAAGAAGGCTGCAAAAGGAAGATGCCAGCTGAGTTTTACAACATTACTAGCTTGAAAATTACATGGTTGGGAGGCTTGCCTTATGCGAAGTTGTCAGTTAGTAAGAAAGATTGCAGCAAATCCTGCCTGAATGACTGCTACTTTGGAGCTGCTTTTTATTCCGACGGAGCCTGCAGTAAACACAAATTTCCACTTATGTTCGCGACGAAAGATCAATATGCGTCAGCTATACTCTTCATTAAGTGGAGTTCTGGCCAGGCCAATCTTAGTACTCATCGAATTGCTCCACCTATTGGAAATGACAAAGTTAATGACAAGAGAAAACTTCTAACAGTTCTTGCAGGTTGTTTGGGCTCTATCACGTTCTTGTGTTTCCTTATTGCCATTTCTAGTTTGCTTGTGTACAAGCATCGAGTACATCACTGTTGATGCGANNNNNNNNNNNNNNNNNNNNNNNNNNNNNNNNNNNNNNNNNNNNNNNNNNNNNNNNNNNNNNNNNNNNNNNNNNNNNNNNNNNNNNNNNNNNNNNNNNNNNNNNNNNNNNNNNNNNNNNNNNNNNNNNNNNNNNNNNNNNNNNNNNNNNNNNNNNNNNNNNNNNNNNNNNNNNNNNNNNNNNNNNNNNNNNNNNNNNNNNNNNNNNNNNNNNNNNNNNNNNNNNNNNNNNNNNNNNNNNNNNNNNNNNNNNNNNNNNNNNNNNNNNNNNNNNNNNNNNNNNNNNNNNNNNNNNNNNNNNNNNNNNNNNNNNNNNNNNNNNNNNNNNNNNNNNNNNNNNNNNNNNNNNNNNNNNNNNNNNNNNNNNNNNNNNNNNNNNNNNNNNNNNNNNNNNNNNNNNNNNNNNNNNNNNNNNNNNNNNNNNNNNNNNNNNNNNNNNNNNNNNNNNNNNNNNNNNNNNNNNNNNNNNNNNNNNNNNNNNNNNNNNNNNNNNNNNNNNNNNNNNNNNNNNNNNNNNNNNNNNNNNNNNNNNNNNNNNNNNNNNNNNNNNNNNNNNNNNNNNNNNNNNNNNNNNNNNNNNNNNNNNNNNNNNNNNNNNNNNNNNNNNNNNNNNNNNNNNNNNNNNNNNNNNNNNNNNNNNNNNNNNNNNNNNNNNNNNNNNNNNNNNNNNNNNNNNNNNNNNNNNNNNNNNNNNNNNNNNNNNNNNNNNNNNNNNNNNNNNNNNNNNNNNNNNNNNNNNNNNNNNNNNNNNNNNNNNNNNNNNNNNNNNNNNNNNNNNNNNNNNNNNNNNNNNNNNNNNNNNNNNNNNNNNNNNNNNNNNNNNNNNNNNNNNNNNNNNNNNNNNNNNNNNNNNNNNNNNNNNNNNNNNNNNNNNNNNNNNNNNNNNNNNNNNNNNNNNNNNNNNNNNNNNNNNNNNNNNNNNNNNNNNNNNNNNNNNNNNNNNNNNNNNNNNNNNNNNNNNNNNNNNNNNNNNNNNNNNNNNNNNNNNNNNNNNNNNNNNNNNNNNNNNNNNNNNNNNNNNNNNNNNNNNNNNNNNNNNNNNNNNNNNNNNNNNNNNNNNNNNNNNNNNNNNNNNNNNNNNNNNNNNNNNNNNNNNNNNNNNNNNNNNNNNNNNNNNNNNNNNNNNNNNNNNNNNNNNNNNNNNNNNNNNNNNNNNNNNNNNNNNNNNNNNNNNNNNNNNNNNNNNNNNNNNNNNNNNNNNNNNNNNNNNNNNNNNNNNNNNNNNNNNNNNNNNNNNNNNNNNNNNNNNNNNNNNNNNNNNNNNNNNNNNNNNNNNNNNNNNNNNNNNNNNNNNNNNNNNNNNNNNNNNNNNNNNNNNNNNNNNNNNNNNNNNNNNNNNNNNNNNNNNNNNNNNNNNNNNNNNNNNNNNNNNNNNNNNNNNNNNGCTGCAGTACGCCAAACACATCACAAAaaCCTTGTTCGCTTGCTTGGCTTTTGCGTCCAGAGCTCCAAGAAGCTTCTTGTTTATGAATTCATGAGTAAAGGTTCTCTTGCAGATCTCTTATTCAATCTCGAAACACGTCCGCTTTGGAGAGACAGAGTGAGAATTGCACTAGATGTGGCAAGAGGACTACTTTATCTTCATGATGAGTGTGAGGTCCAAATAATTCACTGTGACATAAAGCTCCGAAACATTCTCATCGATGATTCATGGAGAGCTAAAATCTCCGATTTTGGATTAGCAAAGCTTTTGATGCCAAATCAAACTGGAATCGTTGCAGGGGTCAGAGGTAGCAGAGGTTATATGGCACCTGAATGGCAAAACAGTGGCCTAATAACTGTGAAATCTGACGTTTATAGTTTTGGAGTTGTGCTGTTGGAGATTATATGCTGCAGAAGCAATTTTGAAGTGAATGTTTCAACGGCTGATGAAGTGCTTCTTTCAACTTGGGTGTACAACTGCTTCGTTGCCGGAGAGTTTAACAAGCTTGTTGAGGAAGAAGTAGACAAGATAACACTGGAAAGGATGGTGAAAACTGGACTCTTGTGCATTCAAGATGAACCGAATCTTCGTCCTTCCATGAAAAATGTCATCTTGATGCTGGAAGGAACGATGGAGATACCAATCCTTGCATTTCCACCTCTTTCTCATGTTAATAGTCTTTCTCATTAA
>CsB-Lectin1.11
ATGGCTTCTTCTGTATATGCTGTTTTGATATTACTCTTAACCATTTCTGGAATTACTAATGTTGCTCAACAACAGCACCCCCAACCAAAATCAATAGGCCTAGGCTCTTCACTGTCACCTACCAAGCAACCCGGTTCATGGAACTCATCACTTGGCGCATTTCAATTTGGTTTCTACAAACAAGACGCTGGATTTAAAGTAGGAATTTGGTTGCTCACTTTTCCAGATATTACAATCGTTTGGACTGCATATCGAGATGATCCCCCTGTGTCATCAAATGCTGCATTGACACTAACCAAGGACGGTAAGCTCATTCTCAGAACAGAAGAAGGTCATGATAAAGTTGTTGCTGCTGGTAAGTCGGAGCCCGCTTCTTCAGCTTCCATGCTTGATTCCGGTAACTTCGTGCTCTACAACAATCGGTCTGATATCATTTGGTCAAGTTTCAAAATTCCAACTGATACAATACTGGGAAACCAGAGTCTATTGGCTGGGAATGAATTGTTCTCTAGGATATCTGAAaCCAGCAGCTCAACGGGACGGTTTCGTCTCAATATGCAACGCGATGGGAaTCTTGTTTTGTATCCCATCAACACTATTGATGACTATACGGAAGCTTACTGGGCCAGTGACTCTCAGAGAGAGCGACAGCTCCATCTTTATCTGAGTAATACCGGCAATCTGGTACTTCTCGACGATAGCATGGGTATAATCAAGGATCTGTATGAATCACCCTCAAACAACAGCTCAATCATCCGACGTTTAACAATAGGCCATAACGGCATTCTTCGTTTATTTTCTCATTATCCTGTCCCCAAGGGTGCTTACAACACATCTGTCGATTGGAATGTACCGGATGATTTGTGTGAGGTGAAGACCTTCTGCGGTTTGAACAGCTATTGCACGTTGTATGACGATCAACCCATGTGCCGTTGTCTTCCAGGAACTGATTTTCTGGATCCCAACCAAACGTCCAGCGGATGTGAGAGGAAGTTCGTGGACGAGAGATGCAAAGGTATAAATATAAGTGCAGAATATAACATGACTTCTATGGAGAAGATGACATGGGATGATTATTATTATTTCAAGGCATCTATAACCAAAGAAGAATGCAAAGAATCTTGTTTGGAGGACTGTGAATGTGATGTGGCGTTGTATGAGGAGTCGGTTGATGATAAGCCAAGTTATTGCACGAAACAAAAGCTTCCATTGAAATCGGCAAAAAGAGACCTAAAAAATTCATCCTCGTCCATAGCTTACTTCAAGACGGGCATAAGAAATATCACAACAAGCAGCAACAATACAAATTCAGCAATGCCACAGGACAGAAACAGAAGCAAGAAGGCAATAATACTAATTCTGGTGATTACTATAGGCCTCGTAACATGTTCGTGTGCTTTCCTTACCTTCTCTGGTGTTTTCATCTTCAAGTACCAAGTACTTAAATACGAATGGCTGCTGGAAAATGGAAGCTTAGGCTTGGCCTATGAGTCAAATCTGCGCTCATTTTCTTATAATGAGCTTAAGAAAGCAACCAATAGATTCAAAGAAGAGTTGGGCAAAGGCTCTTTCGGTGCAGTATATAAAGGGACCTTGTACAAAGGTGAAAAGCTTGTTGCGGTGAAGAAGCTGGAGAAAATGGTGACTGAAGGCGAGAGAGAATTCCGCGCAGAGATGCATGTAATCGGTCGAACACATCACAAGAACTTAGTTCGGTTGATCGGATACTGCGCTGAGGATTCCAAGAGGCTTCTGGTATATGAATACATGAGCAATGGCTCTCTTGCAGACATTCTATTTCGCGGCCCTGAAAGATCCCTTGGTTGGGATGAAAGAGTGAGAATTGCATCGGATGTTGCCAAAGGAATCCTCTATCTCCATGATGAATGTGAAGCGCCTATCATTCATTGTGATATAAAGCCTCAGAACATTCTGATGGATGAATTTTGGACGGCAAAAATCTCAGACTTCGGGCTGGCAAAGCTGTTGATGCCTGACCAAACAAGGACTTTCACATTGGTCAGAGGGACAAGAGGTTATATGGCGCCAGAATGGTATAAGAATACTCCAATATCAGTGAAAGCGGATGTTTTCAGTTATGGAGTAGTGCTCTTGGAAATTGTTTGCTGCAGAAGAAACATGGAGATTGATCCTTCAAAACCAGAGGAAATTGTTCTTATCAACTGGGCATATAAGTGCTTCATTGACAGAGAGTTAAATAAGCTTGTCCGCGGCCAAGAAGTAGATAGGAACACTCTGGAGAACATGATCAAGATAGGGCTCTGGTGTGTCCAAGATGAGCCTGCTCTTCGTCCTTCTATGAAGAGTGTGGTGCTGATGTTAGAAGGGATCACTGACATTTCAATTCCCCcTTGCCCcACTTCCTCGTAGAGGAAAAAaTCTCGTAGAGAATTGTTGCTTCGTACATGCTTTATGTATTTCTGTTTCAGCATCTGATGAAAACTTTGATATATAAGGTGTACTAAAC
>CsB-Lectin1.12
CGtTTTTTTATTTTTTATTCAGGCCGGCAGAGGAATAATCAGACTCTAATGTCAGAAAGTCCAATGAAATGAAGTCAATTGCATTAATAATTTAATAGTGACTTATAAGAATTGATCATCCGTGCAAATTAATTGCTCTATAGGTCTTTTGATTCCTTCCCTCTCTGGAAAATAAACCTTGGAAATATGCAGGGTCTTTTATTTTTCCTAATACCTCTGTTGCTTCCAATTTCCGCAGCTGCTCAATCGTCTAGTAACATATCATTGGGTTCATCACTCACAGCATCAAATGATAATCCCGCGGCTTCTTGGATTTCGCAGTCTGGGGACTTTGCGTTTGGCTTCCGACAGGTTGGCGACCGGGGCTTTCTATTAGCTATATGGTTCAACGAAATCCCTGAAAGAACAATTGTATGGTCAGCAAATAGAGATAATCTTGTGCAAAGAGGATCAAAAGTTGAGCTTACTGGAGATGGGCAGTTGATTCTGAGAGATTCATCTGGCAAGGAGATATGGAGGGAACCTCCAAGCACTGGAGCAGCCTATGCTGCCATGCTTGATACTGGCAACTTGGTGCTGGCAAGCCAGGATTCTTCCACTATGTGGGAGAGTTTTGATGATCCAACAGACACCCTTTTACCGACACAGGTGATGAGTCAAGGTACCAAAGTTATCGCTCGTCTCACGGAGACGAATTACTCATCCGGAAGATTCATGTTTGAGTTGCAAACAGATGGGAATCTTCTCCTCTACACCACAACTTATCCATTTGATGGCGCTAATGCTGCTTACTGGTCAACTCAAACTTCTATAGGCAGTGGCTATCAAGTGGTCTTCAACCAGTCTGGCTTTATATACCTTACAGCGAGGAACGGAAGCATACTTAATGCAGTGACATCAAATAATGTAACGGCTCAAGATTTCTACCAGAGGGCAGTTGTTGATCCCGATGGAGTTTTCAGGCACTACATCTACCCGAAAAGCTCTGCTTCCACTGGTGGGAGATGGCCTAAGGCTTGGTCTTTTTTGTCATTTATACCATCAAATATCTGCTTGAGAATTAGAGCGGACACAGGCAGTGGAGCTTGCGGGTTCAATAGCTTCTGCAGCTTGGGAGATGATCAGAGAAAGTTGTGCCAATGCCCTCCCGGTTACACTTTCTTTGATCCAGATGATGTGATGAAGGGATGCAAAGAGAATTTTGTCCCGCAAAGCTGTGATAGAGCAGTAGAAGAGATGGATCTTTTTGAATTCAGAGACATGCCTAATACAGACTGGCCCCTTAATGACTATGAACATTTTACATCAGTGGATGAGGATTGGTGTAGAGAGGCTTGCTTGAGTGACTGTTTTTGTGCCGTTGCCATTTTCCGAGAGGGAGAGTGTTGGAAGAAGAGAGCTCCTCTCTCAAACGGGAGGATTGATCCCAGCGTGGGAGGCAAAGCCTTGGTAAAAGTAAGGAAAGATTACTCCGATGCATCTGCAGGATCAGGCTCAAACAGAAAGGAAAATTCAACATTGATCTACATTTTATCCGCAACACTTGGTGGCTCTATCTTTCTGCATCTCCTAGTGACCTTCATTTTCTTTCACCGCCGGAATCAAAAGAAGCAGAATACAGTTGAGTCACAAAAAGGCATGCCGGAAATGAACCTGCAGGATTTCACTTACAAAGAGCTGGAGGTAATTACTGGAGGATTCAAGGAAGAGCTTGGAGAGGGTGCTTTTGGAAAAGTCTATAAAGGGGTTTTAACTACCGAGAATGAAAAACCAGTTGCTGTCAAGAAGTTATACAAGGCAGTGAATGAAGGTGAGCAAGAGTTCAAAGCAGAAATCAGTGCAATTGGCCGAACAAATCACAAGAATTTAGTCCAGCTGCTGGGATTTTGCAACGAAGGAGAACACCGCCTACTCGTATACGAGTACGTGAGCAATGGCTCCTTAGCAGACTTCCTGTTCAGAAAGTCAAGAAGGCCTAATTGGTACAAAAGAATGCAGATTGCTTTCGGAACCGCGAGAGGCCTGTTTTACTTGCATGAAGAGTGCAAATCTCAGATCATACATTGTGATATCAAGCCTCAGAATATCCTTCTAGACGGTACTTTCAACGCAAGAATTTCCGATTTCGGATTGGCCAAGCTTCTGAAGACAGACCAGACTCAAACAACAACTGCCATAAGGGGAACCAAAGGGTATGTTGCCCCTGAATGGTTCAAAAACCTGCCTATAACTGCCAAAGTAGATGTTTACAGCTTCGGAATTCTGCTGCTCGAGCTTGTCTGCTGCAGAAAGAACTTTGAGGTTGATGCAACGGAAGAATGTCAAATGATACTTGCGGACTGGGCATATGATTGCTTCAGAGAGAGGAAACTAGGCCTGTTAGTGGAGAATGATGAGGAAGCAATGGATGACATAAAGAGAGTTGAAAAATTTGTGATGATAGCAATTTGGTGCATTCAAGAGGATCCATCACTGAGACCTGCGATGAAGAAAGTCACTCAAATGATAGAAGGAGCTGTGGATGTCTCGATTCCTCCAGATCCAGCTTCATTTATCAGTTCAATATAA
>CsB-Lectin1.13
GTTGCTAAAGCTGCAAATATTAACTTAGAATCCTCCCTTCTTGCCAcCAAGGATTCTAATCCCTGGAGATCCCCTTCAGGGGAATTTGCCTTTGGATTTCACCACATTGACAATCAAGATGTCTTCTTGCTAGCCATTTGGTTTGATAAAATACCCGAGAAAACCATAGTCTGGTCTGCAAATGGTGATGATCCTGCACCAAGAGGGTCTCaAGTCAAGCTGACAAACAGCGGTGAGCTAGTACTCTATGACCCACAAGGACATGAGTTGTGGCAGAAACCTAAAGACGGCAGTAAGTCCAGTTGGGCTACAATGCAGGATGATGGAAACTTTGTGCTTCTAGGAGGAGATTCTAATCCCATATGGGAGAGCTTCAAAGAGCCTACTGATACACTCTTGCCTGGGCAGATACTGAATAGCCCTATTAATATCACTTCTCGCAGAACcCAACATAATTATTCTACTGGGCGCTTCCGGTTCCTCTTGAAGGAAAATGGAAAtCTTGAGCTTTCCTCTGTGTCTTTGACaACTCAAGTCGTTTATGATGTTTACTGGAGTTGGaACAGTGAAGCTTGGAATGCTGATTCTCAGTTGATCTTTGACAGGGCTGGATACATTTACATCAAAAAAGGGAACCAAAGAATCTaCAACCTGACAAAAATAGGaACGCGTTCCATGCAAGATTTCTACATcATGGCTAgGATTGATTATGATGGAGTGTTCAGGCAGTATACACATCCCAAGtATGAAACAGCTTGCAATTTCACCTGGAGAATGGAGGAAAGGATTCCTCAGGATATCTGCgTTGCAATCACTGGCGATATTGGAAGTGGGGCTTGTGGTTACAACAGCATTTGTGCAGAAATAAATGGGGAGCCCAAATGCTTGTGCCCGGACAATTATTCTTATTTGAACCAATCAGACACATCCCAAGGTTGTAAACCAAATTTTCCACTGCCAAGCTGCCAGGATAATGGTTGGGAAACAAAATACAATGAGCTGGTAGATTTTAAATCATATGAGAACACAGATTGGCCATTATCTGATTATGATCTTCAGATTGGAAATGGAGTGAACAGGCAGACGTGTGAACAGTTGTGCCGCGAAGATTGTTTCTGTGCCGCTGCAATTTACAATGGTGATTACTGTTGGAAGAAGAAATATCCCCTTTCCAATGGAAGAAGAAGCACAAGTGTGAATAGAATAGCTCTAgTGAAAGTaCCTAAAGTTGATGTTTCAAAGCTCTTGGAGAAGAAAGACCAATCAACTCTGGTTCTTGTTATATGTCTACTACTTGGAAGCTCTGTGTTTCTCAATATCCTTCTAATATTCGCCATTTCTGTTGCTGCTTACTTGTTTTATCATAAAAAACTGTTGCGGTCAGTTTCAAGTCCCTCAGCAACAAACGTAAGAAGCTTTACTTACAAAGAGCTCGAAGAAGCAACCAGAGGCTTCAGGCAAATACTGGGCAGAGGGGCTTTCGGAACAGTCTATAAAGGGGTCTTGGCATCAGACTCTAAGAGATTTGTTGCAATCAAGAAGTTAGATAAGGTGGAACAACAAGGAGAGAAGGAATTCAGAACAGAGGTGAGTGTAATTGGTCAAACCCACCACAAGAATTTAGTTCGTTTGCTTGGGTTTTGTGATGAGGGAGATCATCGACTTCTGGTATATGAGTACATGAGTAATGGCTCTCTGGCAAGCTTTCTGTTTGGGATAACAAGGCCAGACTGGAACCAAAGGGTACAAATTGCATTTGGCATTGCAAGaGGCTTAATGTACTTGCATGAAGAGTGTAGCACACAGATCATCCATTGTGACATAAAGCCTCAAAACATACTCTTGGATGATTATTTTACACCtAGGATATCCGACTTTGGATTGGCaAAACTTCTGTTGGCAGAGCAAACTCAAGCAGCTCGAACAGGCATAAGAGGCACAGTGGGGTACTTCGCACCAGAgTGGTTTAGAAAAGCCTCAATAACAGTTAAAGTTGATGTGTATAGTTTTGGTGTGTTGTTACTAGAGCTCATTTGTTGCAAGTCCAGTGTTGTATTTGGTACAACAAATCCCGAAGAAGCACTGATGGATTGGGTTTATCGTTGCTACATAGGAAAAAATCTAGACAAATTGGCAGAAAATGATGAAGAGGTAAAGAATGATTTGAAGAGAGTAGAGAGGTTAGTGATGGTAGCACTTTGGTGCATTCAAGAGGATGCTTCTCTCAGACCACAATGA
>CsB-Lectin1.14
ATGGCTCTCTCTTGTCTTATCTTGCTCTGTTTTCCACTGCTGCCATTTTTATCTGCTGCCAACAACATAACATTGGGTTCATCTCTCTCCAGCACCAATAAAAATTCTTCATGGCTTTCACCTTCACGGGATTTTGCTTTCGGATTTCGCCAACTCAACGACAATTCGGACCTCTTCTTGCTTGCCATTTGGTTCAACAAAATACCTgAAAGAACCATCGTTTGGCATGCCAATGGAGACAACCCAGCTCCCAGAGGATCAACgCTAGAACTTACTGCCACCGGCCTTCTgCTTAAAGATCCTGGAGGCCAAGCAATATGGGATGGAAAGCCCGACAAAAATGTATCAGACGCTGCTATGCTTGATACAGGCAATTTTGTGCTTAGAGCCTCCGGTAACAATTCCGATTACGCTTGGCAGAGTTTTAAAAGTCCAACAGACACCATCTTGCCTACCCAAATATTAGATTTGGGTAGCGTGTTGGTTTCCAGGCTTACAGAAACCAACTTCTCCAAAGGCAGGTTTGAGCTCCATTTTTCAAATGGAAGCCTTGAGTTCATTCCTGTGGCCTGGCCAAGCCGATTCCAATACAAAAGTTATTATACCAGTAATACTTACAGCTCTAATTCTTCTGAGTCTGGTCATCAGCTGGTTTTCAATGAATCAGCTGAAATTTACATAGTGAAAAATGATGGTCAAATTGTTCAATTGCCTCaGTGGTCGAAACTAATTCCTAGAACAGATCATTATTTTCGAGCAACATTGGAcTTTGATGGAGTTCTCGCtGAATATGCTCATCCAAAGAATTCTTCTACTAACCAAAGCTGGTTTCCTACACGAACCCTTCCGGATGCCATGTGTAGAAGATTAATTAAAGAAAcTGGGAGTGGCACTTGCGGCTTCAATAGCTATTGCTCACTTCGGAATGGGAGACCTTTTTGTGACTGCCCACCTGGGCATGTACTTGTGGATCCTAATTACAGATATAGGGGCTGCAAGCCGAATTTCTGGCAAGGCTGTGGTCCAGATGATGGATCAATAAATGCACAAGAGTTGTATGAAATAAGGGAATTCAATAATGTGGAGTGGCCTTTGGGAGATTATGAAAGGTTGGAACCTTCTAATCAAACAGAGTGTGAAACATCTTGCTTGCAGGATTGCTcGTGTGCTGTTGCCATATATGATGGTAATAGCTGTAGGAAGAAGAAATTGCCACTCTCTAATGGGTGGTTACGGGACACCGGATTTTCAAAAGTTCTTTTCAAAGTGAGGAAAGGAGATTTTCCTGGTTTTTCTGACAATTCCGGTAGTAAAAAGGGAAGAGGACCATTATTCTTATTAGGAGCTTTCCTGCTAGGCGGTTCaATATTGTGCAATGCCTTTCTGCTGCTAGCAATACTTATTTTCTTTAAGTGGCGCAGGAGAAAGTATGAAAATAATGTCCAAGATTCAAcCACTTCCGAAACAAATCTGCGTTTCTTTTCCTATGACGAACTTAAAGACGCAACAGATGGGTTCAAAGAAGAACTGGGCAGGGGTTCTTTTGGCATAGTTTACAAAGGAGTCCTCAAAACTGCTTCAGGAACTGCTATAGCTGTCAAGAAACTGGACAGGTTAGCTCAAGAAAGGGAAAGGGAATTCAAATCTGAAGTGAGTGCGATTGGGAGAACTCATCACAAGCATCTAGTCCAGTTACTTGGATTCTGTGATGAAGCTCTCAACCGGCTTTTAGTATACGAATTCATGGGCAATGGCACTcTGGCAAACTTAATATTTGCAATTCCAAAACCTGACTGGAATCTCCGAATTCGGATTTCCCTGGAAATTGCAAGAGGGCTTGCGTACTTGCATGAAGAGTGCAATGTGCCCATCATTCACTGTGATATAAAGCCTCAAAACATACTTCTGGATCACTTTTTCAGCGCAAAGATTTCTGACTTTGGATTATCCAAGTTGTTATTCTCTGATCAGTCTCGAACACATACCATGATCAGAGGAACTCGAGGATATGTGGCTCCAGAATGGTTCAAGAATGTACCTGTCTCAGCCAAAGTGGATGTTTACAGTTTTGGTGTTAcGTTACTGGAAATCATTTGCTGTCGGAGAAGTGTGGAGATGGAGTTGGAGGAAGAAAGCAGAGCAATATTGACAGATTGGGCTTATGACTGCTATGTTGAAGGAAGACTAGATGTTTTGATAGACAGTGATGAAGCTGCAATGGCTGACAGATCAAGGCTGCATAAATGGTTGATGATAGCAATGTGGTGTATTCAAGAAGATCCATCAAAAAGGCCTACAATGAAGGTGGTCTTGCAAATGTTAGAAGGTCTGTTGGATGTTCCTAATCCCCCAGGCCCTTCTTCTTTCAGCATTGCAGGTACCGGAAGTTGA
>CsB-Lectin1.15
ACCATCATTTGGCATGCCAATGAAGACAACCACCCAGTCCTAGCTCCCAGAGGATCAACACTTGAACTTACTGCCACCGGTCTTCTGCTTAAAGATCCTGGAGGCCAAGCAATATGGGATGAAAAGCCCAACAAAATTGTATCAGATGCTGCCATGCTTGATACAGGTAATTTTGTGCTTATAGCCTCCGGTAACCATTCCGATTATGCTTGGcAGAGTTTTAAAAGTCCAACAGACACCATCTTGCCTACCCAAATATTGGATTTGGGTAGCGTGTTGGTTTCtAGGCTTACAGAAACCAACTTGTCCAAAGGCAGGTTTGAGCTCCATTTTTCAAATGGAAGCCTTGAGTTCATTCCTGTGGCCTGGCCAAGCCGATTCCAATACAAAAGTTATTATACCAGTAATACTTCCAGCGCTAATTCTTCTGAGTCTGGTCATCAGCTGGTATTCAATGAATCAGCTGATATTTACATAGTGAAAAATAATGGTCAAATTGTCCAATTGCCTTTGTGGGCCCAACTAAGTCCTAGAGCAGATCATTATTTTCGAGCAACATTGGACTTTGATGGAGTTTTCGCAGAATATGCTCATTCAAAGAATTCTTCTACTAACCAAGGCTGGTTTCCTACACGAACCCTTCCGGATTCCATGTGTACAAGATTAGCTACTGACATTGGGAGTGGCATTTGCGGCTTCAATAGCTATTGCTCACTTCAGAATGGGAGACCTTTTTGTGACTGCCCACCTGGGTATGTACTTGTGGATCCTAATAACAGATTCAGGGGCTGCAAGCCGAATTTCTGGCAAGGCTTTGGTCCAGATGATGGATCAAGAAATGCACAAGAGTTGTATGAAATAAGGGAATTCAATAATGTGGACTGGCCTTTAGGAGATTATGAAAGGTTGGAACCTTCTAATCAAACAGAGTGTGAAATATCTTGCTTGCAGGATTGCTCGTGTGCTGTTGCCATATATGATGGTAATAGATGTTGGAAGAAGAAATTGCCACTCTCTAATGGGTGGTTACGGGACACCGAATTTTCAAAAGTTCTTTTCAAAGTGAGGAAAGGAGATTTTCCTGCTTTTTCTGACAATTCCGGTAGTAAAAAGGAAAGAGGACCATTATTCTTATTAGGAGCTTTCCTGCTAGGCGGTTCTATATTGTGCAATGCCTTTCTGCTGCTAGCAATACtcATTTTCTTCAAGTGGCGCAGGAGAAAGTATGAAAATAATGTCCAAGATTCAACCACTTCCGCAACAAATCTGCGTTTCTTTTCCTATGACGAACTTAAAGACGCAACAGATGGGTTCAAGGAAGAACTGGGCAGGGGTTCTTTTGGCATAGTTTACAAAGGAGTCCTCAAAACTGCTTCAGGAAATGCTATAGCTGTCAAGAAACTGGACAGGTTAGCTCAAGAAAGGGAAAGGGAATTCAAATCTGAAGTGAGTGCAATTGGGAGAACTCATCACAAGAATCTAGTCCAGTTACTTGGATTCTGTGATGAAGCTCTCAACCGGCTTTTAGTATACGAATTCATGGGCAATGGCACTtTGGCAAACTTAATATTTGCAATTCCAAAACCTGACTGGAATCTCCGAGTTCGGATTTCCCTGGAAATTGCAAGAGGGCTTGTGTACTTGCATGAAGGGTGCAATGTGCCCATCATCCACTGTGATATAAAGCCTCAAAACATACTTCTGGATCACTATTTCAGCCCAAAAATTTCTGACTTTGGATTATCCAAGTTGTTACTCTCTGATCACTCTCGAACACATACCATGATCAGAGGAACTCGAGGATATGTGGCTCCAGAATGGTTGAAGAATGCACCTGTCTCAGCTAAAGTGGATGTTTACAGTTTTGGTGTTATGTTACTGGAAATCATTTGCTGTCGGAGAAGTGTGGAGATGGAGTTGGAGGAAGAAAGCAGAGCAATATTGACAGATTGGGCTTATGACTGCTAtGTTGAAGGAAGACTAGATGCTTTGATAGACAGTGATGAAGCTGCAATGGCTGACAGATCAAGGCTGCATAAATGGCTGATGATAGCAATGTGGTGCATCCAAGAAGATCCATCAAAAAGGCCTACAATGAAGGTGGTCATGCAAATGTTAGAAGGTCTATTGGAAGTTCCTAATCCTCCATGGTCtTCTTCTTTCAGCATTGCAGTTACTGAAAGCTGA
>CsB-Lectin1.16
ATGGATTCTTTGGCTCTCCCTTGTCTCATCTTGCTCTGTTTTCCACTGCTGCAATTTTTATCTGCTGCCACCACCATAAATTTGGGTTCATCTCTATCCAGCACCAGTAGCAACTCCTCGTGGCTTTCACCTTCAGAGGATTTTGCTTTCGGATTTCGCCAACTCAACAACAATTCGGACCtTTTCTTGCTTGCAATTTGGTTCAACaAAATACCTGAAAGAACCATCGTTTGGCATGCCAATGGAGACAACCCAGCTCCCAGAGGATCAACaCTTGAACTTACAGCCACCGGCCTTCTGCTTAAAGATCCTGGAGGAAAAACAATATGGGATGGAAAGCCCGACAAAAAAGTATCAGACGCTGCTATGCTTGATACAGGTAATTTTGTGCTTAGAGCCTCCGGTaAcAATTCCgATTATGCTTGGCAGAGCTTTAAAAATCCGACAGACACCATCTTGCCTACCCAAATATTAGATTTGGATAGCGTGTTGATTTCCAGGCTTACAGAAACCAACTTCTCCAAAGGCAGGTTTGAGCTCCGTTTTTCAAATGGAAGCCTTAAGCTCATTTCTGTGGCCTGGCCAAGCCGATTCCAATACAAAAgTTATTATACCAGTAATACTGGCAGCGCTAATTCTACTGGGTCTGGTCATCAGCTTGtTTTCAATGAATCAGCTGATgTTTACATAGTGAAAGATAATGGTCAAATTGTCCAATTGCCTCAGTGGGCCAAACTgAGTCCCAGAGTAGATCATTATTTTCGAGtAACATTGGACTTTGATGGAGTTCTCGCAGAATATGCTCATCCAAAGAATTCTTCTACTAACCAAAGCTGGTTTCCTACACGAACCCTTCCGGATGACATtTGTAGAAGATTATTTAACGaAATTGGGAGTGGCACTTGCGGCTTCAATAGCTATTGCTTACTTCAGAACGGGAGACCTTTTTGTGACTGCCCACCTGGGTATGTACTTGcGGATCCCAATAATAGGTTTAGGGGCTGCAAGCCGAATTTCTGGCAAGGCTGTGGTCCAGATGATGGATCAAGAAATGCACAAGAGTTGTATGAAATAAGGGAATTCAATAATGTAGACTGGCCTTTTGGAGATTATGAAAGGTTGGAACCTTATAATCAAACAGAGTGTGAAATATCTTGCTTGCATGATTGCTTGTGCGCTGTTGCCATATATGATGGTAATAGATGTTGGAAGAAGAAATTGCCACTCTCTAATGGGTGGTTACGGGACACCGGATTTTCAAAAGTTCTCTTCAAAGTAAGGAAAGGAAATTTCCCCGGTTATTCTGACAATTCCGGCAGTAAAAAGGAAAGAGGACCATTATTCTTATTAGGAGCTTTCCTGCTAGGAGGTTCTATATTCTGCAATGCCTTTCTGCTGCTAGCAATACTTATTTTTTTAAAGTGGCGCAGGAGAAAGTATGAAAATAATGTCCAAGATTCAAGCACTTCCGAAACAAATCTGCGATTcTTTTCCTATAACGAACTTAAAGAAGCAACAGGCGGGTTCAAAGAAGAACTGGGCCGGGGTTCTTTTGGCATAGTTTACAAAGGAGTCCTCAAATCTGCTTCAGGAAAGGCTATAGCTGTCAAGAAACTGGACAGGTTAGCTCAAGAAAGGGAACGGGAATTCAAATCTGAAGTGAGTGCAATTGGGAGAACTCATCACAAGAATCTAGTacAGTTACTTGGATTCTGTGATGAAGCTCTCAACCGGCTTTTAGTATACGAATTCATGGGCAATGGCACTTTGGCAAACTTAATATTTGCAATTCCAAAGCCTGACTGGAATCTCCGAGTTCGGATTTCACTGGAAATTGCAAGAGGGCTTGTGTACTTGCAtGAAGAGTGCAATGTGCCCATCATTCACTGCGATATAAAGCCTCAAAACATACTTCTAGATAACTATTTCAGCGCAAAAATTTCTGACTTTGGATTATCCAAGTTGTTACTCTCTGATCAGTCTCGAACACATACCATGATCAGAGGAACTCGGGGATATGTGGCTCCAGAATGGTTCAAGAATGCACCTgTCTCAGCCAAAGTGGATGTTTACAGTTTTGGTGTTATGTTACTGGAAATCATTTGCTGTAGGAGAAGCGTGGAGATGGAGGTTGAGGAAGAAGGAAGAGCAATATTGACTGATTGGGCCTATGATTGCTATGCTGAAGGAAGACTAGATGTTTTGGTAGACAGTGATGAACCTGCAATGGCTGACAGATCAAGGCTGCAAAAATGGTTGATGATAGCAATGTGGTGCATcCGAGAAGATCCATCGAAAAGGCCTACAATGAAGGTGGTCCTGCAAATGTTAGAAGGTCTTTTGGAAGTTCCTAATCCTCCATGCCCTTCTTCTTTCAGCATTGCAGTAACTGGAAGCTGA
>CsB-Lectin1.17
ATGGCTTTTCCTCTTCTTCATTCACTTTCAGTTCTTCTTCTGCTGCTGCAACCATTCTTAACTTTTGCTCAAACCCGTGGCAAAATAACTATTGGAGCTTCTCTTTCTGCCTCACAAAACTCGTCTTCATGGCTTTCTCCTAATGGAGATTTTGCCTTCGGTTTCCACTCACTTGACAGCAACAAAGACCTTTTCTTGCTCTCCATTTGGTATGCTAAAATCCCACAGAAGACTATAGTTTGGTTTGCAAATGGAGATAGTCCTGCAGCTTCAGGAACAAAAGTTGAGCTCACTGCTGATCAAGGCCTTGTGCTTACTAGCCCTCAAGGTCGAGAATTATGGAAATCCGATCCTATTATAGGCACTGTTGCTTATGGCTTGATGAATGATACAGGCAACTTTGTTCTGCTCAGTGACAATACAAATAAGCTATGGGAGAGCTTCAACAATCCCACTGACACCATGCTGCCTTCACAAATATTTGATAACGGACAGTTTCTTTCTTCAAAGCAATCAGATGGCAATTTTTCCAAAGGAAGGTTTCGATTCGAACTGAATTCAAATGGGAATCTTGTGCTTACTACAGTAAACTTGCCTTCTGATTATACTAATGAGCCTTATTATGAAAGCAAGACTAATGGTTCTAGCAATCAGCTTGTGTTCAATCAGTCAGGGTACATGTACATATTGCAAGAGTATGATCAAAGATTCGCTCTAACAAGAAGAGTTGAAACATCAGCTTCCAACTTTTATTACAGAGCAACAATCAATTTTGATGGGGTTTTTACTCAGTATCAGCACCCGAAAAATTCCACTGGAAATGAAGGCTGGACAGCGTTTTGGTCATTGCCAGATGATATTTGCAAAGCAAGTTTTGTTTCTACTGGCAGTGGCACTTGCGGATTTAACAGTGTTTGTAGACTAAATAATAGAAGGCCAATCTGTGAGTGTCCAAGAGGGTATACTTTGATTGATCCGAATGATCAGTATGGCAGCTGCAAGCCAAACTACACTCAGAGCTGTGTTGATGATGATGAACCCGGTTCTCCCGAAGATTTATATGATTTTGAAGTGATTACGAACACGGATTGGCCTACATCTGATTATCAACTCTTGACTCCTTTCACAGAAGAGGGGTGTAGGCAATCTTGCTTGCATGACTGTATGTGTGCCGTTGCAATTTTTCGAAGTGGAGATATGTGTTGGAAGAAGAAGCTACCGCTATCAAATGGGCGATTTGATGCCAACCTTAACGGCAAAGCTCTTATCAAAATCAGGAAAGGTAATCTCCCTCCAACAAGTCCTGATTTCCCAAGACCTAACGTAAAGAATAATCAGAAGAAAGATCAAGAGAATTTGATCATTTTGGGATCAGTACTTTTGGGTGGGTCTGTTTTTTTCAATTGCTTGTTGGTTGGAGCTCTTTGTCTTTGCTTTTTCTTTGTTTACAACAAGAAAAACAGTCAAGTTCCTTCTCATGATGGTGTTGTGGAAACAAACTTGCATTGTTTTACTTACAAAGATCTGGAAGCAGCTACAAATGGGTTCAAGGAAGAGCTAGGAAAAGGAGCTTTTGGGGTTGTGTACAAAGGAGCAATTGGTATGGCTTCTATGTATCAGGTTCCAGTTGCAGTAAAGAAATTACATAGTGTTATCCAAGATGGTGTGAAAGAATTCAAAACAGAAGTAAACGTTATCGGCCAAACTCATCACAAGAATCTTGTTAGACTGCTCGGATTTTGTGATGATGGACTGAATAGGTTGCTGGTATATGAGTTCTTGAGCAACGGTACTTTAGCTAGCTTTCTTTTTGGTGACTTGAAACCTGGATGGAGCCGGAGAACAGACATTGCTTTTGGGATTGCAAGAGGACTTTTGTATCTACATGAAGAATGCAGCACGCAGATTATCCATTGTGATATCAAGCCTCAGAATATCTTGCTTGATGATTACTACAATGCTCGAATTTCAGACTTCGGATTGGCAAAGCTTCTGCTGCTGGATCAGAGCCAAACACATACTGCTATTAGAGGAACAAAAGGGTATGTTGCACCAGAATGGTTTAGGAACATGCCCATAACAGTGAAAGTGGATGTGTACAGCTTTGGTGTTTTACTGCTAGAGATCATTTGCTGCAGAAGAAATGTAGATATGGAAGTGAATGAAGCAGAAGCACTCTTGACAGATTGGGCTTATGACTGTTACTGCGAAGGAATAACAGAAGCTCTGGTGGAATTTGATATAGAGGCCTTGAATGACAAGAAAAAGTTGGCAAGATTTGTGATGGTTGCCATCTGGTGCATCCAAGAAGATCCTTCTCTTCGGCCCACAATGAGGAAGGTTACTCAGATGCTTGAAGGGGTTGTTGAAGTGCTTGATCCACCATGTCCATGTCCATTTACTGTTGCCAACTGA
>CsB-Lectin1.18
ATTTTCTTTATGTTTTAATTTCAGTAATGGCTTTTCATCTTCTATCCCTTCTTTTCTTGCTTCTGCTGCCGTGTCTAACAGCCGCACAAAGTAACGGAACCATAAGTATAGGTCAGCAACTCACTGCAGCTGAGAGCACGGAACCATGGCTTTCCCCTTCTAAGGATTTCGCTTTAGGGTTTCACCAACTAGACAGTAAGGATCTCTTCTTGCCTGCCATATGGTATTACAAGATACCGAGTAAAACCATAGTTTGGTATGCATCGGCAGTCAATCCTGCGCCAAGAGGATCAAAACTACGGCTGACTGCTAATAGGGGGCTGGTGCTTGAGGACCCCGAAGGTCGGGAGATATGGAAATCTGAAATCAGTACGGGACAAGCAGCTTTTGGTGTTCTTTATGATACTGGCAACTTTCTGATCGTAAATACAAATTCTGAGAGGTTATGGCAGAGCTTTGATCATCCTACTGATACCTTGCTTCCTACGCAGACAATGGAACGGGGTGGGGTCGTATCTTCCAGACGAAAGGACACTTATTTCTCTCGAGGAAGGTTCCAATTCCGTCTATTGGAGGATGGAAATGCAGTGCTTAATACCATAAACTTGGAAAGCGGCTTTGCATATGATGCCTATTTTTGGAGTAACACGTTTGATACTAACAGATCGAATGCTGGTTATCGAGTAGTCTTCAATGAGTCAGGCCAATTGTATGTTTTGAGAGAAAATAAACAGAGAGCCAGTCTTGTACCAGAAACAGTGTCAGCAAAAGAAAATTACCTCAGAGCAACTCTAAACTTTGATGGTGTTTTtATCTTCTACTCTCACCCCAAGAATAATAGCACTGGAGACGCTATCTGGTCAGTCAGTGATGTCTTGCCGGAGAATATTTGCATTAACAATGATATCCGTAAAGGATTAGGCAGTGGAATCTGCGGATTTAACAGCATCTGCAGTATCAGTGGAGCCAAAAGACCAATCTGCCAATGCCCAAAAGGGTTTTCTTTACTTGATCCAGATGATGCCTACGGAAGCTGCAAACCGGACTTCATTCTAGGCTGTGAAGAAGATGGGAAGAAATCTGGAGAAGATCTATATTATATTGAAGAGCTAAGGAACACTGATTGGCCAACATCTGATTATGAACAGATTAGTCCTTATGGCAAAGATGAATGTGTGTCATCTTGCTTGAAGGACTGTCAATGTTCTGCTGCTGTATTGAGAGATGACACCTGCTGGAAGAAGAAACTACCTCTCTCCTATGGGAAAACGGACAGGGATGAGACAGGGACAACTTTCATCAAAATTAGGAAAGTCCCTTCCGGAGGAAAGAAGAAAGTGGATGTATTAATCCCGGTGGTATCTGTACTCTTCGGCAGCTCTGCATTAATCAACTTGCTATTAGTCAGTGCATGTTGTCTAGGTTTCCTAGTTGTTAATCGCAAAAAGTTCATGAGGCCTCACCAAGAGGATCAAGGTGTCTCATATATGAATTTGCGCTGCTTTACTTATAAGGAGCTTGTAGAAGTCACTCGTGGATTCAAGGAAGAACTCGGAAGAGGAGCCTTTGGCACTGTTTATAAAGGGTTTGTGAATATGGGTTCTAGCAATCATGTTGCGGTGAAGAAGTTAAATAGTGTATTCCAAGACAGTGAAAAAGAATTCAAAGCTGAAGTGAATGGAATCGGTCAGACACATCATAAGAATCTGGTTAGACTTCTTGGGTACTGTGACGAGGGACAAAATCGACTTCTAGTGTATGAGTTCATGAGCAATGGCACCGTGGCTAGTTTCCTCTTTGGAGACTCAAAGCCGAATTGGAAACTGAGGACCGAAATTGCCATGGGAATCGCTGGAGGTCTCTTTTATCTTCATGAGGAGTGCTGCACCCAGATCATCCATTGTGATATAAAGCCTCAAAACATACTTCTCGATGATCATTACAACGCCCGGATATCTGATTTTGGATTGGCAAAGCTTTTGACGCTGGATCAGAGCCATACCAATACCGCTATCAGGGGAACTAAAGGATATGTTGCACCCGAATGGTTCAGGAATATGCCGATCACTGTAAAGGTTGATGTGTACAGTTATGGTGTGCTGCTTCTAGAAATCATTTGCCTGCGAAGAAATATAGATAACGAAATCAGCAAAGTGGATAAAGCTATTCTAACCGATTGGGCTTATGACCGCTATCAGGAAAGAACACTCGAAGCTCTGGTTGAAAATGACTTAGAGGCCATGAACAACGTGACTATGCTGCACAGGTTTGTGATGGTTGCCTTTTGGTGCATTCAAGAAGACCCGTCTCATCGGCCCACCATGAGGAAGGTTACACAAATGCTTGAAGGAGTTGTAGAAGTACCAATTCCCCCATGTCCATGGACCCTAAACATTACAAGTTGAAGCGAGAAAGACTTGCAATTGCTTAGTACTAATGTTTTCTGTGCATAACATCTACCTACAGGTGAATAATCTGCTATTAGTACCATATTTTCTTCAGTTCAAGCGAAGAATTTCAGCCGTGGTTATGTGTACTAAGTAGTAAAAGAGTTCAGTGAATAATGTAATATAGTTTCTATGTTTCTCAAAATTTACCGCATTGACTTAGCTTTTAATTAAAGATATGCCTCTGGTTCCAATAGAAATTTTGTAGAATTCTAGGTGAGAAGTCACGTGTTCAGAAAATCTGATCAATAGCAAACTATGTCATGTTGCCTATAAATGCTGTTGATAGTGGAATGGAGAGTGCCAACTTACTGGTTAAATGTGGTCAAGATGCTTGG
>CsB-Lectin1.19
ATGGCTTCTGCTAAATTGTACTTCATATTCTTACTATATCAGCTTCTATATTATTTGCATTTAGCCATTGCCCAAAACAATGGAACTGTACCTGTGGGTGCAACTCTCACAGCAGGTACTAATAGCTCTCCCTGGGTATCTCCTTCCGGTGATTTTGCATTTGGATTTCACCAGCTTGATGAAGAAAACAACAGCAATGGTCTCTTCTTGCTTTCAATATTTTACAACAAAATACCTGAAAAAACAGTCGTTTGGTACACAGACAATAAAGATCAAAATCCTGCTGTCCCAAGAGGATCACAAGTAAAGCTTACTGCTGATCGAGGGCTAGTACTCAATGATCCTCAAGGCAAACAAGTATGGAGCTCTAAAATTGATATTGGTACTGTTGCTATTGGCGTTATGAATGATACAGGCAATTTTGTGCTTGCAAGCAGCAGCTCCAGCAAGTTATGGGACAGCTTCACCAATCCTTCAGATACATTGCTGCCAGGCCAAATGATGGAGACTGAACAAGGGCTTTTTTCTCGAAAATCGGACACCAATTTCTCACGAGGACGGTTCCAATTTCGCTTGCTTGAAGACGGTGATCTTGTCCTTAATGTTGCAAATTTGCCTACTGATTTTGCCTACGATGCTTACTACACTAGTGGTACTTATGATTCTACAAACTCATCAAATTCTGGTTACCGAGTGATGTTCAATGAGTCTGGTTACATGTACATATTGAGAAGAAATAGCCAGAGGTTTGATCTTACAACAGGAAGAGTAGTGCCAGCTGCAGACTTTTACCATAGAGCAACTCTAAATTTTGATGGCGTTTTCGCGCAATATTTTTATCCAAAGAATGGTAATGGAAACTGGTCCGCTGTCTGGTCTCAGCCTGAAAATATTTGTGATAATATTTCAGGAGAATTCGGAAGTGGTGCTTGTGGATTTAACAGTATTTGCACCTTAGACGGTGATCGAAGGCCAATGTGTGAATGCCCAAAAGGGTATTCTTTGCTTGATGAGAACGAAAAGTACGGAAGCTGCAAAGCAGATTTTGAATTAAGTTGTAATGGAGGAGGGCAGGGTTATAACAAAGAATTGTTTGATTTTCATGAGCTTAAAGATACAGATTGGCCTTCGTCTGACTACGAGCATTTCAGCCCCTATGATGAAGTGCAGTGCAAAAACACTTGCTTGAGTGATTGTTTCTGTGCTGTGGCTATTTTTGGAATTGAAAGCTGTTGGTTGGTCAAGCTGCCTCTCAACAACGGCAGAGCAGATAGCAGTGTCAATCGCAAAGCTTTTATCAAATATAAAAAAGATGATGATCCTGATCCTCCATCAGTCCCTCGTCCTCCGGATCCTGAAGACAAGAAGAAAAGGAAGATGATGAATGCCACAGGATCAGTACTCTTGGGAAGCTCCGTGTTTGTGAATTTTGCAATGGTTTGTGCATTTGTTCTTGGTTTTTTCTTCATCTATAAGAAGAAATGGATAAGAAACAATCCAGGCGATGCCACCATTGAAACAAATTTGCGTTGTTTTAGCTACAAAGAGCTTGAGGAAGCGACAGATAACTTTGAGGAAGAAGTCGGCAGAGGATCTTTTGGTATTGTTTACAAAGGTGTAATTCAAACAACAAGAACAAGTACCACTGCAGTTGCAGTCAAGAAATTGGATAGAGTGTTTCAAGATGGTGAAAAGGAATTCAAGAATGAAGTTGTCGTGATTGGCCAGACTCATCACAAGAATCTTGTTAGGTTGCTGGGGTTCTGTGATGAAGGgCAGAACAGGTTGTTAGTGTATGAGTTCTTGAATAATGGAACATTAGCAAGTTTCCTTTTCGGAAACTTGAAGCCTAGTTGGAACCTGAGAACTAACATTGCATTTCAGATTGCAAGAGGGCTTCTGTACCTACATGAAGATTGCAGCGCTCAGATCATCCATTGTGATATAAAGCCTCAGAACATATTGCTTGATGATTACTACAATGCTCGGATATCCGATTTTGGATTGGCGAAGCTGTTGACACTGAATCAGAGCAAAGCTATTAAGACGGCTATAAGAGGAACAAAAGGGTACGTAGCTCCCGAATGGTTTAGGAATTCAACAATCACAGCAAAGGTTGATGTGTACAGCTTTGGTGTTTTGTTGCTAGAAATCATTTCCTGCAGGAAAAGTTTTGATATCGAAATGGGTGAAGAGTATGCAATTTTAACAGATTGGGCTTTTGATTGCTATAGAAATGGGAAATTGGATGATTTGGTTGAGGGAGACACGGAAGCCATGAATGATATAAAATGCACAGAGAAGCTTGTGATGGTTTCCATTTGGTGCATTCAAGAGGATCCATCTCTTAGACCGACAATGAGGAAAGTTTCACAGATGCTTGAAGGAGTTGTTGAAGTGGATGTTCCTCCCAATCCATCTCCATTTAGTGGCTACATGCGCTGA
>CsB-Lectin1.20
ATGACTTCTGCTAGATTGTACTTCATATTCTTATTATTTCAGCTTCCATATTTTTCACATTTAGCCATCGCTCAAAACAATGGAACTGTGCCTGTGGGTGCAACTCTCACAGCAGGTACTAGTAGCTCTCCGTGGCTTTCTCCTTCTGGTGATTTTGCATTTGGATTTCACCAGCTTGACGAAGAAAACAACACCAATGACCTCTTCTTGCTTTCAATATTTTACAACAAAATACCTGAAAAAACTGTTGTCTGGTACACAGATAATAAAGATCAAAATCCTGCTGTCCCAAGAGGATCACAGGTAAAGCTTACTGCTGATCAAGGGCTAGTGCTTAATGATCCTCAAGGCAAACAAGTTTGGAGCTCTAAAATTGATATTGGTACAGTCGCTGTTGGCCATATGAATGATACAGGCAATTTTGTGCTTGCAAGCAGCAGCTCTGGCAGGTTATGGGACAGCTTCAGCAATCCTACGGATACATTGCTGCTAGGGCAAATGATGGAGACTGAACAAGGACTTTTTTCTCGAAAATCGGAGAACAATTTCTCCCGAGGACGGTTCCAATTTCGCTTGCTTGAAGATGGTAATCTTGTTCTCAATATTGCAAATTTGGCTACTGGTTTTGCTTATGATGCTTACTACACTAGTGGTACTTATGATCCTGCAAACTCATCAAATTCCGGTTACCGAGTGATGTTCAATGAGTCTGGTTACATGTACATATTGAGAAGAAATGGCGGGAGGTTTGATCTCACAACAGAAAGAGTAGTCCCAGCAGCAGACTTTTACTACAGAGCAACTCTCAATTTTGATGGTGTTTTCGCGCAATATTTTTATCCAAAGAATGGCAATGGAAACTGGTCTGTTGCCTGGTCTGAGCCTGAAAATATTTGTGTTGATATTGGAGGAGGCTTGGGAAGTGGTGCTTGTGGATATAACAGTATTTGCACCTTAGATAGTGATCGAAGGCCAAGGTGTGCATGCCCGAAAGGGTATTCTTTACTTGATGAGAATGACAGGTACGGAAGCTGCAGGCCAGATTTTGAATTGAGCTGCTGGGGAGGAGGGCAGGGTTATAACAAAGAATTATTTGATTTTCATGAGCTTAAAAATATAAATTGGCCTCAGTCAGACTACGAGCGTTTCAAGCCCTATAATGAAGTGCAGTGCAAAAACACTTGCTTGAGTGATTGTTTCTGTGCTGCGGTCATTTTTAATGACGGTAGCTGCTGGTTCAAGAAGCTGCCTCTCTCCAATGGCATGACAGATAGCCGTATTGCTGGCAAAGCTTTTATAAAATATAAGAATAAAGGTGATGATCCTCCATCAGTCCCTCGTCCTCCGGATCCTGAAGACAAGAAAAAAAGTAAGATGATGAATGCCACAGGATCAGTACTCTTAGGAAGCTCCGTGTTTGTGAATTTTGCGTTGGTTTGTGCATTTGTTCTTGGTTTTTCCTTCATCTATAAGAAGAAATGGATAAGAAACAGTCCAGACGATGGCACCATTGAAACAAATTTGCGTTGTTTTAGCTACAAAGAGCTTGAGGGAGCTACAAATAACTTCAAGGAAGAAGTCGGCAGAGGATCTTTTGGTATTGTTTACAAAGGTGTCATTCAAACAAGAACAAGTACCACTGCAGTTGCAGTCAAGAAATTGGATAGAGTGTTTCAAGATGGTGAAAGAGAATTCAAGAATGAAGTCTTCGTGATTGGCCAGACTCATCACAAGAATCTTGTTCGGTTGCTCGGGTTCTGTGACGAAGGCCAGAACAGGTTGTTGGTGTATGAGTTCTTGAATAATGGAACATTAGCCAGTTTCCTTTTCGGAAACTTGAAGCCTAACTGGAACCTCAGAACTAACATTGCATTTCAGATTGCAAGAGGGCTTCTGTACCTACATGAAGATTGCAGAGCTCAGATCATCCATTGTGATATAAAGCCTCAGAACATATTGCTTGATGATTACTACACTGCTCGGATATCGGACTTTGGTTTGGCAAAGCTTTTGACATTGAATCAGAGCAAAACTATTAAGACGGCTATAAGAGGAACAAAAGGGTATGTAGCTCCTGAATGGTTTAGGAACTCAAAAATCACAGCAAAGGTTGATGTGTACAGCTTTGGTGTTTTGTTGCTAGAAATCATTTCCTGCAGGAAAAGCTTTGATATTGAAATGGGTGAAGAGTATGCAATTTTAACAGATTGGGCTTTTGATTGCTACAGAAATGGGAAATTGAATGTTTTGGTTGGGGAAGACAAGGAAGCCATGAATGATATAGAATGTTTAGGGAAGCTTGTGATGGTTTCCATTTGGTGCATTCAAGAGGATCCATCTCTTAGACCAACAATGAAGAAAGTTTTACAGATGCTTGAAGGAGTTGTTGAAGTGAGTGTTCCCCCAAATCCATATCCATTTAGTAGCTCAATGGGCTTATATTGA
>CsB-Lectin1.21
ATGGCTTCTGCTAGATTGTACTTCATATTCTTACTATTTCAGCTTCCATTTTATTTACATTTATCCATTGCTCAAAACAATGGAACTGTGCCCGTGGGTGCGACTCTCACAGCAGGCACTAATAGTTCTACGTGGCTTTCTCCTTCTGGTGATTTTGCATTTGGATTTCGCCAGGTTGACGAAGAAAACAACACCAATGATCTCTTCTTACTTTCAATATTTTACAGCAATATACCTGCAAAAACCGTTGTCTGGTACACAGATAATAAAGATCAAAATCCTGCTGTGCCAAGAGGATCACAAGTAAAGCTTACTGCTGATCACGGGCTAGTGCTTAATGATCCTCAAGGAAAACAAGTTTGGAGCTCTGAAATTGATATTGGTACAGTCGCTGTTGGCCATATGAATGATACAGGCAATTTTGTGCTTGCAAGCAGCAGCTCCAGCAAGTTATGGGACAGCTTCAGCAATCCTTCAGATACATTGCTGCCAGGCCAAACGATGGAGACTAAGCAAGGGCTTTTTtCTCGAAAATCGGAGACCAATTTCTCGCGAGGACGGTTCCAATTCCGCTTGCTTAAAGACGGTAATCTTGTCCTCAATATTGCAAATTTGCCTACTGGTGATGCCTATGATGCTTACTACATTAGTGGTACTTATGATCCTGCAAACTCATCAAATTCTGGTTACCGAGTGATGTTCAATGAGTCTGGTTACATGTACATATTGAGAAGAAATGGCGGGAGGTTTGATCTCACAACAGAAAGTGTAGTCCCAGCAGCAGACTTTTACTACAGAGCAACTCTCAATTTTGATGGCGTTTTCGCGCAATATTTTTATCCAAAGAATGGTAATGAAAACTGGTCTGTTGCCTGGTCTGAGCCTGAAAATATTTGTGTTAATATTGGAGGAGAAATGGGAAGTGGTGCTTGTGGATTTAACAGTATATGCTCCTTAGATAGTGACCGAAGGCCAAAGTGTGCATGCCCGAAAGGGTATTCTTTACTTGATGAGAATGACAGGTACGGAAGCTGCAAGCCAGATTTTGAATTGAGCTGCTGGGGAGGAGGGCAGGGTTATAAGAAAGAATTGTTTGATTTTCATGAGCTTCAACTTACAAATTGGCATCTGTCAGACTCCGAGCGTTTCAGGCCCTATAATGAAGTGCAGTGCAAAAACTCTTGCTTGAGCGATTGTTTCTGTGCTGCAGTCATTTTTCAAGACGATTGCTGCTGGTTCAAGAAGCTGCCTCTCTCCAATGGCATGACAGATGGCCGTCTTACTAGCAAAGCTTTTATGAAATATAAGAATAAAGGTGATGATCCTCCATCAGTCCCTCGTCCTCCGGATCCTGAAGACAAGAAGAAAAGGAAGATGATGAATGCCACAGGATCAGTACTCTTAGGAAGCTCCGTGTTTGTGAATTTTGCATTGGTTTGTGCATTTGGTCTTAGTTTTTTCTTCATCTATAAGAAGAAATGGATAAGAAACAGTCCAGGAGATGGCACCATTGAAACAAATTTGCCTTGTTTTAGCTACAAAGAGCTTGAGGAAGCTACAGATAACTTCAAGGAAGAAGTCGGCAGAGGATCTTTTGGTATTGTTTACAAAGGTGTAATTCTAACAACAAGAACAAGTACTACTGCAGTTGCAGTCAAGAAATTGGATAGAGTGTTTCAAGATGGTGAAAAGGAATTCAAGAATGAAGTCGTCGTGATTGGCCAGACTCATCACAAGAATCTTGTTAGGTTGCTGGGGTTCTGTGATGAAGGgCAGAACAGGTTGTTAGTGTATGAGTTCTTGAATAATGGAACATTAGCAAGTTTCCTTTTCGGAAACTTGAAGCCTAGTTGGAACCTGAGAACTAACATTGCATTTCAGATTGCAAGAGGGCTTCTGTACCTACATGAAGATTGCAGCGCTCAGATCATCCATTGTGATATAAAGCCTCAGAACATATTGCTTGATGATTACTACAATGCTCGGATATCCGATTTTGGATTGGCGAAGCTGTTGACACTGAATCAGAGCAAAGCTATTAGGACGGCTATAAGAGGAACAAAAGGGTACGTAGCTCCTGAATGGTTTAGGAACTCAACAATCACAGCAAAGGTTGATGTGTACAGCTTTGGTGTTTTATTGCTGGAAATAATTTCCTGCAGGAAAAGTTTTGATATTGAAATGGGTGAGGAGTATGCAATTTTAACAGATTGGGCTTTTGATTGCTACAGAAATGAGAAATTGGATGATTTGGTTGAGGGAGACATGGAAGCCTTGAATGATATAAAATGTGTAGAGAAGCTTGTGATGGTTTCCATTTGGTGCATTCAAGAGGATCCATCTCTTAGACCAACAATGAAGAAAGTTTTACAGATGCTTGAGGGAGTTGTTGAAGTGAGTCTTCCCCCAAATCCATATCCATTTAGTAGCTCAATGGGCTGA
>CsB-Lectin2.1
ATGTTAGACAATTTGATTAGTGACAGTCAAGGAGACACTCTTGTTTCAAGTGGgAACAAATTTGAACTAGGATTCTTCACTCCTAACGGCAGCGCTGCTCACAGAAGATATGTAGGAATATGGTATTACCGGTCTAATCCACAAATAATTGTATGGGTTGCCAATCGGGACAGTCCAGTTTTAGATGATAGTGGAGTTCTTTCCATTGCAGGAGATGGCAACCTTAAaGTGTTCGATGAAAATGGGAGAACTTACTGGTCGACAAATCTTGAAGGATCGCCTTCTATGAACAGAACAGCAAAAATTATGGAcAGTGGGAATCTTGTCATCAGTGATGAAGATGAAGAGAATCACTTGGGGAGGATCCTATGGCAGAGTTTTGGTAATCCAACTGATACATTTCTTCCAGGCATGAAAATGGATGAAAATATAATATTGACTTCATGGACAAGTTACGATGATCCATCCCCTGGGAACTTCACTTTTCAGCTGGATCAAGAAGGAGATAGCCAGTtCGTCATTtGGAAAAGATCAATGAGGTACTGGAAGAGTGGAGTTTCAGGTAAATTCATAGGTTCTGATGAGATGCCTTCTGCATTGTCCTACTTGCTATCAAATTTCACCTCAAGTATCCAAAATATCACTGTGCCTTACCTCACTTCAGCATTATACAGTGATACAAGGATGATAATGAGTTTTACTGGCCAGATTCTGTATTTTAAGTGGAAAAATGAGAAGGATTGGTCTTTAATTTGGGCACAGCCGAGAGACAGCTGCAGTGTCTATAATGCTTGTGGAAATTTTGGCATCTGTAATAGTAATAACAAGGTGTTGTGCAAGTGTTTACCTGGGTTTGATCCTAGCTTGCCAGATAACTGGAATAATGGAGACTTTTCTGGTGGATGCTCCAGAAAGTCAAAAATcTGTTCCAAAACTGCTGAGAGTGATACATtcTTGAGTTTACGAATGATGAATGTAGGGAACCCTGATTCTCAATTTAAGGCTAAGAATGAAATGGAATGCAAATTAGAGTGCCTCAATAACTGCCAGTGCAAAGCTTATTCCTATGAAGAAGCTAAAATCACACAACGGGGTGTTACTGATGGCAATGCTTGCTGGATTTGGTCTCTGGATCTCAATAATCTCCAGGAGGAATATGAGGGcGGTGGTAGCCTCTATGTCCGTGTGGCAGGCCAAGATGTAGGTATGAATTTTACGTTATTTGGACAATGTTTAAACTCATGGCTATTTGAATTGCAAGAGAAAACAAAaTAGCTTAGGTGCTAGGGTTACTTCTTGGTAGTTCTGAAGTTTAGGACTCACATTTACTCCACTTGCTTAGTTAGATGATGCCTTCAGAATGGGGATGGGCTTAAACACCCCTTACAATACAATTTTGAGGATGCTGCTCCCCCCAAATTTAAAaTCATCAGCATTGTTCCAGTTTGATTAGCTTAAGCCCCGTCCGAATCACCATTAAGTATTTGCAAATTTGAGTCTCAGTAGCCTCTAAGAATCTGCAGAATTAGAGGACATATTTTTCATAGGGgTgTTTAGAACCCAATCTGATTCGCTCAATCTGTCTAATCTGCAAAAaTTCGATCTGTGATTAGTGGATAACTGGATATAATTGAATTGAAAaTTTAAAAaTCCGTAGTTGGTGGATTGGATATAAATTTACTTCTTTAAATTCGCAAAAATCCATAAaTAAAAAAAATTCaattttaTAAAAAAaTAAAaCTTATAAATGTAGTATTGCTACTTACTAATAAaTAAATAAGTTAAAaTATAGTTAAATTAATACTATATTATATCTtATTCGATAATAATATAAAATATAAAaTAATtAAATATTTGAATAATTAAATAAGCAAATATAGCTCAACATTAAAAaTTCTAAAaCAAAaCAAAAAaCCCTAAaCTAAATAGAACACTTTAGCACATAACATCAGACCTCTACCCCACTGCACACATAAGCCATCGCTGTTTTGCTTCACCACTTGAGGTGATTAAGCTTAATTTCTTACTTTCTTTtCGAGTTTTTCAATCTCTTCAAGTTTCTTAATTTCTTCTGTTACATCCAAGCTCTCAGGTTTCAATTTATGTATATATTTAAaTTCATAATTTTAGTTAATTTTCATGTATTGTTCTAAACAAATGAGATTTTTTtCTTTTTAGAGTGTTATATTTTGAAACTTTCGATGTATTATCCTAACTTTATCTAAACTAATTTATCTAAATCTTATTCAATTTTGACTTTAATCGGTAGTAAAATTATTTTTATATTAGATTTTTTAAATTTAATTACTTCGTAGATTAGACAAAATTAAAAATTTTTAATTTGCAAATCAATCAGCAAAATGGTGGATTGAATATGGATTGAATCAAGTTTGAATCCGATCCATCGACaTATAAATTGAATTTTATCAATCCGTGGATTGGAAATTTATAATCTGTAAAATCATGGATCAGATATAGATTGATGTCCAATCCACAAAATCCGATCCGCGAACACCcctAATTTTTTCcAatGAAGTGTGGTGACTAATTTATCcAACTAATCTAGTTCTAAAACCTTTATTATTATTATTTTTtAAAGATATTAGTGAAATGAAAGTTACGaTTGATTTTAGATTAAAAACTATTATGATGGTTCACATTAGTAGGAAATGTCATTTCAGGCTGACACAGGATTACTCTAAaTAATTTATGTTAAAAATCAACACCTCTAAGAGATACCAAGCTCCACTTCCAATGTGaaaaaGAACACAACATGAAGGCCTAATAGTAGCAGAGTTACCCATTTACGTTTTAACTATTGTTCACCTTTTGCAGAACTAATGCCAAGAACTTGTGAGATCTGTGGCACAAACCTGATTCCTTATCCCCTTAGCACTGGTCCAAAATGTGGTGATGCTGCTTACTTTAACTTCCACTGCAACATCTCCACAGGCCAGGTTAGCTTTCAGGCACCTGGTGGCACATTCAAAGTCACAAGAATCAATCCAGAAACTCAAAAATTTGTCATCCAAACCAAAGTTGGAGAGAATTGTGAAGGAGGCAATTCAAGAGCCGAGTTTTtGCATCTTGACCAGTCTTCACCTTTTCATGTCACTGGCTGGTGCAATGCAGATCCACTTGCAGGTACTAATGAAGTGGAGATATTATGGGAACCATCACCAGAGCTGACTTGCTCGTCATCTGCAGACTGCAAGGGATGGCCAAATTCTTCATGCAATGAAACAAGAGATGGGAAGAAAAGGTGCCTTTGTGATAGAAGCTTTCAATGGGATAGCGCAAGTTTAAGTTGTAGTAAAGGTGAGACCACTATTTATCTAAAGCACACGGTGTTCTGCTTTTCATGCTCAGAGAGGAAAAAGAATATGGAATAATTATTGCCATGAAATTGATTGTAGATTGTAATTATATATAGGGATTACATATAGAATTATATTTCTCATGGACTCTAAAAATTAATAAACATATGAGAGGATGAAGTATGAAGTTTGACTGAATGCAATATGGAATTTACTGCCATGGAAAAACTCAAACATTTGGAAATATTTATGCACTTTGTTTGTATGAATGGGAATATTTTTTtCACTCTTGTAGGTGGTGACAGGAAGCACAGGTATGGGGTTTCAAGAGGAAAAaTGCCTTtGTCTCTGACAATTCCAATAACTTTTATAAGCATAATCGTTTTAGTTAGCCTTGCGAGCACCATTCTTTACATGTATGTGCAAAGAAGAAGAAGAAATGCCGAGGGACAtGGTAACTATTAATtACTGAATCACTATTCCCTAAAACAGAAAaTAGCTAGCTTGTTACAAAGAGACTTTTGAATCCAGGAAACAGGGGAGACATTCAGAGAAATCTGGCACTTCACTTGTGTGACAGTGAGAGACGTGTCAAAGACTTGATCGACTCAGGACGGTTCCAAGAAGACAATGCAAAAGGCTtAgATGTACCATTTTTTGATTTCGAGAGCATACTAGCCGCTACAGATTACTTCTCAAACACAAACAGGCTAGGgCAAGGAGGGTTTGGGGCTGTTTACAAGGTAATAACACCCATTATTGAAGTTTTTTGTCAACTAATTTACAATTTAGTATTGTCTAATGTGGGATTGTACTATCAGGCTAAATTCCCAGGAGGACAAGAAATTGCAGTAAAGAGACTCTCCAGTTGCTCtGGACAAGGCTTAGAGGAATTTAAAAATGAGGTGGTGTTGATTGCCAAACTTCAACACCGAAATCTTGTAaGACTTCTGGgCTATTGTGTTAGCGGAGATGAGAAGATGTTACTCTACGAATACATGCCTAACAAAAGCTTGGACTCCTTCATATTTGGTTAG
>CsB-Lectin2.2
ATGGCCATCAAATCAACAACAAAGAATAATCACACCCTTTTGAGCTTGATTTCATTCTTATTAGTACTGTTACCAGGGCTTTGCTACTGCCAGACAGACAAATTACAACAAGGGCAAGTCCTGAAAGATGGGGAGgAGCTTGTTTCAGCTTTTGGCAACTTCAGGTTGGGATTCTTTAGCCCTTACGGCACGAGAAACCGTTAcTTGGCAATATATTACAAGAAGCCTAGAGATAGAGCTGCCGATGTCTCATTCGACAGTTATAGCAGGTGTAGACCTGTTTGCTATGCAATTGGgAATCGACCAAGGAAaTATCCATACAGCCCAGCAATAAAAAAGCAGCCAGTTTGGATTGCCAACCGCGAGACCCCAGTCTTACGAAATGAATCAGCAAGTCTTATTATAGATAGTACTGATGGAAATTTGAAAATTTTACGCAATGGAAAAAaTCCCATTGGGATAAGTTCAGTTCGAAGAGCAGGTAATACAACGAGTGCTACTCTACTGAAAAATGGCAATTTGGTGCTATATGAGATGAATTCGGATGGATTATCTATAAGGAGGGGGCTTTGGCAAAGCTTCGATTATCCGACTCACGCACTTCTGCCAGGGATGAAACTGGGGATTAACTTGCAAACGGGGCATCAATGGTTTCTCCAAAGTAGCGAATCTGCCGAAGGTTCATACCGTCTTGGTCTTGGGACCGACCCCAATATGACAAGCAAGTTAGTCATTTGGAAAAATGATAAAGTTGTTTGGACAAGTGCTATTTGGCTCAACAACTCCTTACCTTCCTATACTCGAAGCAGTGATGATGAAATCAACAACTCCTTACCTTCCTATACTCGAAGCAGTGATGATGGAATCAACAACTGCTTACCTTCCTATAGGGGGAGCCGTGATGATGATAGCAACTACTGCTGCAATCCAGCGATATTTGATTATGGATtCTATAACTTCAGCTACACTTCAAATGAACAAGAGAGATACTTGACTTATTCTGTAAATGAAGATGTCACATCATTTCCAGTGTTAACTATTGATTCCGCCGTCTCAGGGATGACATTGGAATAGATATTTCATGCACTTTTTTCGGAGGATGTGAAGATCAGACCACTTCTTATGGCTCTGGCCCCCcATTTTACAATAAAGAAtCAGAAGGTAAATCTGCTTCAATGTTGAAGTAATTATTATTATTTTtAATTTtAATAGAGAATATGGATATGATTTCTGTGCTGATCGTTCTAAAGACATAGTCCCATTACTGAATATTCCGATCAGTGGCAGGTGGAAAAAaGAAGTGGTGGTTCTGGTTAATTATTGCAGCAGCTGTAGTTCTAGGGGTCTGCCTATTGCTTTACTTAGGCTATGTAATACGTAGAAAATACTTCGACGCTAAAGGTATGCAATCTTCTTTGAAAAATATATCTGCTTTCATCATTTGACAGTAATTAATTATCATCACAACTGTTAATTACATGCATTAGTTCATTCATAATATTGGTAATTAGCGTTTCATCGCAAATCAAGTATTTTACTTTTTGGTTTATTGCAGAGGAGAAACGGTGGATGTCTTtAGTCATTGTGGTTGGGGTGGTTTCAGTGGTGCCTCTGTTGAGCTACGTGTCTTTTCTGCTACTGAAAAAACTCAAGGCCAAAGGTAATCACTAGGAACAGTCTATTTGTTTATTtATCTTTACATCCTTAATGATGGACCAAACAAACATAAGCATTACATGAACTATACTTTCCATACCTCTCAACTAGTTGAAGGAATGGTGAATCGGCAAAAGCTATTGCGGGAACTTGGACACAACGTGTCGCTTCCCATCATATTTGGGAACAGAAAAACACAAGTTCATAATGATCAAACCGTGAAGCGTGACTTGAAGATATTTGATTTCCAAACCATTGCTGCTGCTACCGACAACTTCTCACCTGCCAATAGGCTTGGACAGGGTGGTTTTGGTCCTGTTTATAACGTAAAATATTCTTGTCTCGTTTGTTTTTGGTTGATGTATTTAGAGTATAATTAGTAATTCGAGACAGAGCCAATATGATTTCAGGGGAAGCTACTGGATGGGCAAGAAATAGCAATAAAGAGACTCTCAAAAAGTTCGGGACAGGGAATAGTGGAGTTCAAGAACGAAGCTAAACTCATTGCAAAACTTCAGCACACTAATCTTGTGAGGCTTATANNNNNNNNNNNNNNNNNNNNNNNNNNNNNNNNNNNNNNNNNNNNNNNNNNNNNNNNNNNNNNNNNNNNNNNNNNNNNNNNNNNNNNNNNNNNNNNNNNNNNNNNNNNNNNNNNNNNNNNNNNNNNNNNNNNNNNNNNNNNNNNNNNNNNNNNNNNNNNNNNNNNNNNNNNNNNNNNNNNNNNNNNNNNNNNNNNNNNNNNNNNNNNNNNNNNNNNNNNNNNNNNNNNNNNNNNNNNNNNNNNNNNNNNNNNNNNNNNNNNNNNNNNNNNNNNNNNNNNNNNNNNNNNNNNNNNNNNNNNNNNNNNNNNNNNNNNNNNNNNNNNNNNNNNNNNNNNNNNNNNNNNNNNNNNNNNNNNNNNNNNNNNNNNNNNNNNNNNNNNNNNNNNNNNNNNNNNNNNNNNNNNNNNNNNNNNNNNNNNNNNNNNNNNNNNNNNNNNNNNNNNNNNNNNNNNNNNNNNCCCCCCCCCCCCCACCCCCTTGTTGACTACTCATTTGAaGCAGTCCACCTTGtGTTTTTTTTTTtttAATATTATATATTATGAGACAGATTCTAGTaGAAAAaGTTTATTAGATTGGAAGAAGCGCTTCTACATAATTGAAGGGATCGTTCAAGGGCTTCTATATCTCCATAAATATTCAAGATTAAGGGCTATTCATAGAGATTTGAAAGTAAGCAATATCTTACTTGATGAACAAATGAATCCGAAAATATCTGATTTTGGCATGGCTAGAACTTACGCGATGAATGAACTGGAAGCAAATACAAACAGAATTGTTGGAACGCAGTAAGTATATGCATGTTGTATTTCCTGGAACTCATAGAGCATGATTACTAACTAGTGCATAAATAAATTTATTTCCTTAATTTCAATGACTGATTATTGCTCATTTATTTTGCAGTGGCTATATGTCTCCAGAGTATGTGATGAATGGCATTGTCTCAATGAAATCTGATGTGTATAGCTTCGGAGTTTTGGTACTGGAAATTGTAAGTAGCAAGAAGAACAACGGTTCTTATGACACAGAACGCCCACTCAACCTAGTCGGCTATGTGAGTAATAAAAAAATCCCCTGTTTATTTAATCAAAAATAGAGCAAGATTAGTTTATTTAAGCAAAACTTTCCCCTGTTTCAGGCCTGGCAGCTATGGAATGAAGGCAAAGCTTTGGAGTTAATGGACCCAACATTGGATGAATCATGCTCTTCCGACGAAGTTATGAGATGTATTCATGTGGGTCTTTTGTGTGTTCAAGACCGAGCAGCTGATAGACGAACAATGTCGGATGTGGTTTCCATGCTTACCAACGATACCATGGCTCTGCCTAAACCAAAGCAACCGGCATTTTTCATTAATATTTCTTCTGATTATGAAGAGCCAGACGTTACTGAAATCAAGTTAGAAGTTTGTTCTGTGAATGATGTGACGATATCAAGGATGGAAGGTAGATGAGTCTATCCTACAGTAGTATCATTATTTAAGAATAATCTGAGTGATTTAGTATGATAATTTGTTCGCCCATTTTATGATTTCATATAATGAATGTATGACTTACTATTTCGGGTGACATTTTGGGATAaCTTTtGGAATAAGCGGCATCACTCTGCCGTCTATTGTAAGACTTTCAGATGTATCAAAGAGTAATTGAGTACAAAAATTTTTCGTTTTTCATTCTAAAaaCATATTGTGAAGAGTTTCGTTATATAGGGGTTAGCTTTTGATGTGTAAATTAACAAGTATACTAGTCGGTATAAGTAATATAATGAAAAGTAGAGTATCGTCCCACAGAAATTATATGTCATATTAGTTATTGAAATTATTTTAATCCTAaTTtATTTGAACAATCGAATAGACGAATTTAGATTAAAATAAAATAACTAAAAATTA
>CsB-Lectin2.3
ATGCTGCTGGTTTCAGCGTTTGGGAACTTCAAGTTGGGATTCTTCAGCCCTGCGAGCTCTACTACGACAGAGCGCTACTTAGGAATATGGCACGATACGGCTCCAGACACTTTGGGCTGGTATTTCCGACCTTTTTTGCCTCGTTATCAAACTGATGAGCCTATATGGATTGCAAATCGGAACACCCCAATCTTAGATCAGTCCGGAGTTCTTACAATAGACAGCATCGATGGCAATTTGAAAATTTtACACAATGGGGGAAACCCTATTGCTGTAAGTTCAGTTGAAGGAGCTAGTAACAATACAAGTGCTACATTGCTGCAATCTGGCAATCTAGTCCTACGGGAAATGGACACAGATGGAACTATAAAGCGAGTGCTGTGGCAAAGCTTTGACTATCCGACTGATACACTTCTTCCAGGAATGAAACTGGGAATTAACTTGCAAACGGGACATCAATGGTTTCTCCAATCATGGCTTGATTATTCCTCTCCTGCTCAAGGCTCATTCAccttAGGAATTGAACCCAATGCCACAAACCAGTTGATCATCAGATGGCGACGAGAAACGATCTACTGGACTAGTGGGCTTTTGCTTAATGGGAACTTCAACTTCTCTCGTTCGTGGAATCTTAGTTTTAGTTACACTTCAAATGAACAAGAAAAGTACTTCGAGTATTCTTTAAATGAAGGGGTCACTTCATCTGTATTCCTAAGAATTGATCCGGAGGGTGCACTCTCGGACAGCAGAGGATCGTTTGCTCcTTGCACTTACGGAGGATGTTGGAATCAGCTTCCACGTCCAATCTGCAGGAAAGGCACTGGTCCAGAAAATTTCCAGAGCAAAGTTGGGCTCATATCGGAACATGGATTCAAGTTCAAAGAAAGTGACAACATGTCCTCTACTGACTGTCGAGCCAACTGCTTTtATAATTGTTCTTGCATTGCCTTTGCTACCGGTACCAGTGAATATACAGATAAGCAGGCTTATTGTGAGATTTGGAGTGAAGGGACAGAGTTTACAGAGATTGCCTCGAACAATTCAAGAGAAATATTCATCCTCGCAaTCAAAGGTAACTGTCATTAATCATTTATTGCCACATTGTTGTTGTAAGACAAATGAATAAGTGAAGATCATTTAACAGAAGAAAAGAGGAAACCAAAATTAATTGGTGCAATAATAGGAGCCCTAATGGTACCCCTGTTGTGTTCGATGTGCTATCTTATACGGAGAAAATACAAAGCACAAGGTATGCATTCTATTAAACTACCATAGTTCTCACTTTCGCATTTACTTTGAAATCTATAGCATATGATTACAGCTAGGATTTGTTCCAATTCCAGAAGAGAAGTGGTGGCGTTCACTAACCATTGCTATAGGAGTAGTTTTGGGGATACCCTTGTTGTGCTACTTGTGCTATGTGACATGGAGAAAACTCAAGGCAAAAGGTAACTCCTGGAACAAATAATTATTATCATTCAATCAATAACAATATAATTGAACTATATTTTCCATGTATCTAAAATTAGTGGAAAACAAAATGAACCAAATGAAGCTATTACGTGAACTTGGAGATAACGTGTCACTTCTTCCGACATATGGTAAAAGAAAATCACCAGAGAAAGATCAAAGCATTAGCCACGAGCTGAAGATATTTGATTTTCAAACCATTGCAGCTGCTGCAAACAATTTTTCTACTACAAATAAGCTTGGCGAGGGTGGCTTTGGTCCAGTTTATAAGGTAGGTATATACATACATACACACACACACACACACACACACACACATATATATATATATATATTAAGATGTATAATAAAGTGATTGTCAGCTGATTGAGCAACATTTCAGGGGAAATTAGCAGATGAGCAAGAAGTAGCAATAAAGAGACTTTCTAGAAGTTCGGGCCAAGGAATAGTGGAGTTTAAGAATGAAGTTAGACTCATTGCAAAACTGCAGCACACGAACCTTGTTAGGCTCTTGGGGTGCTCTCTCCATGGAGAAGAAAGGCTCTTAGTTTATGAATTCATGCCAAACAAAAGCTTGGATTTCTTTCTTTTCAGTAGGTCTCTTTTCACAAGATcAGTATTCTAATTTCTAATGCGAAACCTATCATTATTCATACTATTATCTGTTTGATGCAGACTCTGGTAGAAAGAACGTATTGAATTGGGAGAAACGTTTCATTATAATTGAAGGGATCTCACAAGGGCTTCTATATCTTCACAAGTATTCAAGATTAAGAGTGATTCATAGAGATTTGAAAGCTAGCAACATTTTACTTGATGACAAAATGAATCCTAAAATTTCTGATTTTGGAATGGCTAGAATCTTTGAGGTGAATGAATCAGAAGCAAACACAAAGAGAATTGTTGGAACATAGTAAGTACCATTTAAGATATAACACTTtGTGGCTTTTCgCATAGAGCATGCATAAACATTTTCCCTCTCAATTTCTTTACAGTGGCTATATGTCTCCAGAGTATGCCATGAGCGGAATTGTCTCAATAAAAACAGATGTATTTAGTTTCGGAGTCTTGGTACTGGAAATTGTGAGTGGCCAGAAGAACCATACACGCCATCATCCAGATCGCCCACTCAACCTTATAGGATACGTAAGTATTCGTTCTTAGaCTGTGAGAGAGgTTGCCACGCGGCTTtGCGTTGCCAAATCCAGTGCTTAATTACCCTTATGCGGTTTTAAAACTTACCATTTTTCAGGCATGGCAGCTGCTGAGCGACGGCAAAGGTTTGGAGCTAATAGACCCATCACTGGAACAACCATGCTCTGCTAATGAAGTGATGAGATGCATTCATGTGGGTCTCTTGTGCGTACAGGACCAGGCAATGGATAGACCCACAATGCCTGAAGTTGTCTGCATGCTTCAAAATGAAACAaTGCCTCTGCCTCCACCAAAACAACCTGCCTTTTTCATCAACGCTAATGCTGATGATCAAGTGCCGgAAGTTCCGGATAATGAGGTTGCAAAATTTTCAACAAACGAtGTAACAATGACAACGATGGAAGCAAGATAA
>CsB-Lectin2.4
ATGGGCATCAAACAAAGAATTGACCTCCTTATCAGCTTTTCATTCTTTGTTCTCTTGACGGGGCCTTGCTATTCCCAGACTGACACATTACTTCTAGGCCAACTTCTCAAAGATGGAGATGAGTTGGTTTCAGCTTTTGGCAACTTCAGGATGGGATTCTTTAGCTACATGTCCTCAGGAGATCGGTACTTAGGAATATGGTACCATAGGCCTACAGATCCATCTGATTCGCACTGGTCCTACGGGTCCCCAAAAATAAATCAACCAGTGTGGGTTGCCAACAGAAACACCCCAATCACTGATAAATCCGGAAGCCTTACAATAGACAGCAGAGATGGCAATTTAAAAATTTTACGCAAAGGTGGAAATTCTATTGTAGTAAGTTCGGTTCAAGCAATGGGTAATACAAGTGCTGCTTTATATGAAACTGGAAATTTTGTATTATATGAGATGAATCCAAGTGGATCTATGGAGCGGGAGCTGTGGCAGAGTTTTGACTATCCAACTGATATTCTTCTGCCAGGAATGAAACTGGGACTTAACTTGCAAACTGGGCACGAATGGTTTCTCCGGTCGTGGACATCAGAGGACTCTCCTGCTGAAGGGGAATTTACCCTCAACATTGATCCAAATGTCTCAAACCAGTTGATAATCCAGCGGAGAGGGGAAGTCCTATGGACCTGTGGCCTTTTCCCACACTGGCGAGCTGTTGACCTTGATTCCGACTTCCACTTCAGCTACACTTCAAATGAAAAAGAAAGATATTTCAATTATTCTCTAAACGGAAATTTTACTTCATTTCCAACACTTCAAATTGACTCCAAAGGTTCACTTACAGTTACAGGTGCTCTTCCTATTTCGTGTCCTGGCTCTGAGGGATGTGTGAGGCTTTCCAGCTGCAAAGGATATTTTCTGGATGATTTTGAGTTGAACTGGGCACGGAAGCGGGGTTTCATGTCCGTGGATGGGTTCAAGTTCAAAGGTAGTAACAACATGAGCAGAGACGATTGTGCAACCAAATGCTTGAGTAATTGTTCCTGTATTGCCTTTGCAATCACAAATAAAAATAACAATACTGCCTGTGAGATCTGGAGCAGAGGGTCAAAGTTCATAGAGGATAATAATAATACAGATGCTCGCTACATAAGCGTGTGGGAACCCAAAGGTAAGTCTGCTTCAGTAATTATAATAACGCAAATACTATAATTTGATGTATCACGTCCAAGCTGGAGAAGAAATTGTAAGGTATTAATTACTTGTAAGTAAAAGCAAGACTTAAATTTTAGGACCTGCATCCCTTTGTTCTTTATTCGAGACCAGTAAAGCAGATCTAATAGACCTATCATTTAACTCAAGACAAAACCATAAaTACTTCAGTTCAAGATGTTTAATTTACTCAAAAGCAGAGTAAATCCTGAAAATTTACTACCTTGTTTTTAATATGTTTGAAATTTGTATACAAGAGGATGTATGTCACCAAGTCACAAATGTTTTACttttAGTAGCTTTTCTTAAAAGTCTAACAAGCATAATTAGGTAACAAGCTATTTTTATGCTTTTCATTTGAATTAGGCATTGAAGAAAAGAAGTGCTGGCTGTGTCTAATCATTCCACTGGCAgTAGCTCTACCTGTGGGGATCCTGTCATGTTCATTATGCTTTCTGGCAAGGAGAAAATACAAGGCAAATGGTATGCAATTGGTCAAAAATATCTATCATTATTGATGATCAATAAAAGCAAGGTTTTACTTAAGCCTTTCGCTCTATCGTTTATTGCAGAGAAGTGGTGGATTTCATTAACCaTTGCTATATCaGCAGCTTTAACATTCATACCTTTGcTGAGCTACTTATGTTATCTGATTTATGGAAAAATCAAGACTAAAGGTAATAACTTGGAAAAGATATATTATTAATACCAGTGAATAACAAGAATCTGAACTATGCCTTTCGTGATCTTAATTAGTGGAACGAATTATGAACCAAAAGAAGCTGTTACGTGAACTCGGAGAAAACCTGTCGCTTCCCTCAACAAATGGCGATGGAAAAAGAAAGGGAAATGACcATAACAGCATGAAAtACGGATTAGAGATCTTTGATTTTCAAACAATTTCTGCTGCTACAAATAATTTCTCAGCAGTAAATAAGCTTGGAGAGGGTGGTTTTGGTCCAGTTTATAAGGTGAAATTTTGCAACTTCTATTGATATTAAGTGCATAACTGGTTATTCTTATAGAGACATGATTTCAGGGGCAACTGCTAAATGGACAAGAGGTAGCAATAAAGAGACTcTCAAGAAGATCTGGACAAGGAATAGTGGAGTTCAAGAATGAAGCTAAACTTATTGCGAAACTCCAGCATACAAATCTGGTGAGGCTTTTAGGATGCTCTCTCCATGGAGAGAAAGGCTTTTAGTCTACGAGTTCATGCCAAACAAAAGTTTGGATTTCTTTATTTTCAGTAGGTTCCCTCTTCAATATGTAAGTAGTATTTGGCTACAACATTTCTCTGCTTTGTCAACTAATATTAGTATTTTTGTTTCTGTTCTATGATGAGACAGACTCTAGAAGAAACAACCGACTGAATTGGGAAACACGCTTCAGTATAATTGAAGGGATTGCACAAGGACTTCTTTACCTCCATAAGTATTCAAGGTTAAGAGTGATTCACAGAGACTTGAAAGCAAGCAACATTTTACTAGATGACCAAATGAATCCAAAAATCTCCGATTTTGGTATGGCTAGAATTTTTGGATTGAATCAGTCAGAAACAAACACAAACAGAGTTGTTGGAACATAGTAAGTATATACTATATTTACAATCCAACATATTAGTTTGCTTTATTCATGTGCAGATATCAATTTCTTGCTTCCAGTTACTAAAATAGTATTCAATTATTTaTCAGTGGCTATATGTCTCCGGAATATGCGATGAGTGGCGTTGTCTCAATCAAAACTGATGTGTTTAGCTTTGGAGTCTTAGTACTGGAAATTGTGAGTGGCAAAAAGAACAACGGTTGCTATCGTACAGATCATCCACTCAACCTTATAGGATATGTAAGTATGCTGAGTTAGACTGAATTTCgTTTGAGTgATACTTGCAgTCTTACCTTGACTGTTCTTGTTgCATGTTGAAGGCATGGCAACTGTGGAATGAAGGCAAAGTTTtAGAGCTAGTAGACATTGCaTTGGAAGGATCATTCTCTCCCAATGAAGTACTGAGATGCATTCATGTGGGACTATTGTGTGTGCAAGACCAAGCAACGGATAGGCCTGCAATGCCCGATGTTGTTTCCATGCTCGCGAATGAGTCTCTTTCCCTGCCTGCACCAAAGCAACCAGCATTTTTCATCAATATTACCGCTGAAGAACCACCAGTTTCTGAAAGTAACGCAGAATGTTGTTCAATAAATAATGTATCAATTTCAGTATTGGAAGCAAGATGATACACAGTTACATAATTCATTCAGGTAGCTATGCTGAAATTCTAGCACGAACAGATAAATCAATGTTCGATGCTTGCATTTTGTGAATGGTAATGCGTCAATTCAACACACGAGTTAATAAAGTTTACATTCATTGTTATCTAATGTTTGATTGCTGATTGTCGTTCGAAATCAATCTCGGCCAATGTCTAGAACAAGCTGGAATTGTTAACTTTAGGCACCGTCAAACTATATCCATATTAGCTTTTCTATTTAAATAAACACAGCTCAAATTTCTGAGTCACCTCGCGATCAACTCAAATATTTAAGTTATTTACACAAATATTGGGACAGAAACTCAGAAACTCTGTCCTGCTTGTTCTTAACCAAGAACGTTGAATATACTAGCAGAGACGAAGATAAAATTAACAGAACTAATTCTTCGATAAATCCCGTGTGTGATCAACGAACCTGAGGTGGTCTATAATTATCTTAAATTTGGCACGATGCGAGCAGCAGCATCATAAGCCATGGTAATTTTTACATCGGCAAGCTCTAGCTAGTTGCAAAGAATTCTAAATTGCAGGACAAGGCCATAAACACTGAGAATTTCGAAGATCAGATTACAAGTAAAGAAAATTTTGTAATATATGAAAAATTTTGGCGGTTGTAAAGTACTCAGTAATTATTTTTCAGCTCAAAATAATCATTAGTGTGGAGATTCAATTTCAATAATAGAAATGCAAAGACCAATTAACTTGCTCATGTTTTTTCCAGAAGCAATAATTTTGTATAGACCACTTAATAAATTTATGAGTTTCAAATTGTTTTGGAAAATATACCATGAAAGAATAAAGATAGAGATCTTCGATATTCACACTATTTTTTtAATGAAGAAAATAGACATCAGACTATGAGAGATTTTTTGAGATTAAAATGGGTGTTTAAAGTAAAaTTATAGTTTTtAAATTTtATTGGCGGCTGTCATGACCAATTGGGTTTGTTAAGCCCAAAAACAAAACTTGAAGCAAAAAATGCTTCGAAATTGTATAACGTTAGTATGAATACCCGTATAATTGTATTTGCCGATTCCACTTAATATCTATTGCGTAAAAGACATAATTCTCCCTTTCCTTACACAAGACCAAGCAAAATGTTCCGCTCTCACCGCAAGAAGTCGAACCAATTCCACTTAACTACCCGTTCCAAGCCGCTGTAACCAAAGGCAAATCTTCAGAAATTTCAAATAACCCATGAGCGAGACAGGCTTGGATAGTCGGAAAAGACTGCCGACCAGCGAATATCGACCACAGCCAGGTTCTGCCACTGGTGTTGGAGCTTGAAAGAGGTCAGTGACTTTATCAAAGTCTCAAATTTATTGTTTAGCTTCGATTTTCTTGTTTTTAGAGATTGAAATTTCAGAAATTTTCCTTGGCTGTGTTTGAACTGTTGTTATGAGATGGTGGTGGAAAAAaTGATTAAAAGGaGTATGGgTTCGGACaTAtGTCTGCATGAGTTAAAAATtGTTaTTGGCTGtGTTTTGTTtGTGATTTGTGcTATTCATAGTGTAATAAGGCATATAAATCCATTAATTTGTGAGTTTTATGCGAATGGGTATGTGAAATTGAAGTGGCCACTGCTGCCTTTTTTATTTTtCTGGCCAAATTTTCATGAGTTAGAACTGTTGTTATGAAGCTGGTGGTGGGAAAATTGATTAAAGGGAGAGAGGGTTCAGACATATGTCCGCATTAGTGATGAATATTTTTATTGGCTGTGTTTTGTTTGTGATTTATGCTATGAATATTGTATAGTAATCAATTTTAGCAGATGGGAAAATGAAATAAAAATAAATCTGTACCTTCTATGTTCGCATTTGAGGTTGCTATAGTATTTGATAAGAGCAATACAACCTGAAGATGAAACAGGTAACTCCCGTAGATCGCCACTGGCAAAACAAAAGAAACTTTGAAGGTTGTGTGGACATGCACAGACTCTCTCAGCAGCTACTAATGCCTATGGgAtttttttttttttttttttGCTTCTtAAGaGAAAGTATGTGACTGTGCTTATGTGAGCTGGTCTTGTTTGTTTAAAGTAGGCAAGGAACCAAAGCCTTATCCGTTCGTAGGGGAATTTATAGAGCCCCATAGAATTTAAGAATGGCTTTACTTTGTTTATTATAAAGAATAATTAGGACAAAGTTTtAAAATTTTAATGCATGCAACATAATAATGTAATAATAGAGATCGAGCATGTGAGAACTGACATCTGTTTGTGTTTGCAGTCTCTATGTTTTTCAAATTCTTTtAACCCAAGTGTTTGTATTTtGGAATTtGGAGTATTATTGATAAGTGTAAAGAGCTAGTGCGTAGGCATAACATAACCTTGGAAATGTGTGGTGGTTGGGCAGACATGTAAATGGCTTTTAATATTATTATAACTTCTTATTTATTTTGCTTATTTTCTTTCCAATAAATTTGCTCTTGTGGAAACTGTATTTATCCTTCTCATTTGGTTGTTCATTAACTAATTTATATATATGAATGTTCTCGTTCGGTTTTTGGAGGTCCAAGTTTAAATATGAATTGGTTAAAGAAGTCAACCAAATTGCTCAAAGGAATTTGCTTTGCTGACAGACCAATTCCACTTAtCTTTTTTTttAaTAAAAAAAAAaGCTAGAAAATAATTAGATGATTAATTCTAAACTTTTCAATAGGTTGACAATTTTTAACCAAACGCATTGCTGTTAATGATACAATAGAAGTTTTGACATTCCtGAACACTTGTATTCCTGAAAACAATTTCtATTCGACAGTTAAGCTCGGCAAAATGTCAAAGATTGAGTTGCTGCAAATTCACTTATCAGAATTTGCTGTAAGTACATATATTAATCTCCAGGTTGTGCCAACTGTATGATTAATCTAGTGAGAGGGGCCATTGGCATATATAAGTGATACAACATGCCAACAACGTGCTAACAACTAAAGATTTAAATAACTTATAGGTGTAGTTAGATTGGAGTATTTTTGTAAGTGTGCAGCTGATGATTTTGTTTTTCAAATGCCCGTAGTTGATAGCAATAAAGGAATTTATTCCATTTTCAGCTGAAGGCAGTTTCTTGAAGGCTGTTACTCGCTATTCATTTAGCTTAGCTGATATGAACATTGTGCATGTGTGCATTGTGTGTGTAAGCTGATAGAGAAGGCTGTTACTTGCTATTCATTTAGTTTGGCTCAAGATATGAATGTTGTGTATGTGTGAATTTTGTGTGTAAGATGACAGCTGGAAATTTGGTCAGTTTCTTAAAGACTGTTACTCTCTATTCATTTAGCTTAGCGTGAGATATGAATATTATGTATGTGTGCATTGTGTGTAAGCTGACAGCTGGAAATTTACCGAATTTCCAGCTGAAGACAGTTTCTTAAACGTAAATTTCAAGCTGAAGACTGTTTCTTAAAGGCTTTtACTTGTTATTCAATTAGCTTAGCTCAAGATGTGGATGTTGTGTATCTGTGAATAGTATGCGTTGGCTGACaTAAaTATAAAAaGTTGTATAAATCTGACGATTATTCAATAATATAATAGTTAAGGTTtATGATTTATGGCATGGATATATCAATTCATTAATACGTGTAATGTTCTTTTGAATATTTTATTAATGCATATGTTGTTGGTGTTGTTGGGTTTTATTGTTGTATGGAATATAAGTTATATAGTATCACTTGTGTTCTATTCTGATCTCATTTAAAATAACAAGGCATGTACGTGACATTGAAGTATTGAAGATACATATATATATAATATTGAGATGACTTGTAAATTGTTTGGATAACTGAAGCCTAAGAAACAAAGATGCCTAAGCTGTGGTTTCACTTATAATGTCTACATATGCCTTTTTTTCTAAGATTTTGACTCTAAAGAGATGCTTTCGTGAAATTGCAGCTACTGTTTCATGAACATACAAGCTATTGTTGCAGGCAACATGTTTGTTGATGGTTGATGTGTTTCAGTCTTTGGGTTGTTAGTGCATGGTAATGGCAGAGTTTGAATGGATCAATAGGAGTGTTGAACAGAAACTTGATCAGTTGGTGTATTGGCTGTGTATCGTTTGCTTGAAAaTAGATGTGCAATGGTGATGGGGgCGAATGCTAGGTGAAGTGATGTATAAATAAGGAGATTTtCtGCCAATATTACCAGCAATGGTAATATTGACAACTTtGATTTTTTTTtCCGCaGGAAAAaTAAAaTATCAATGTACATTCGTTACTTTACAGGGgCAGTTATGACTTTGCACTGAACTATGTAAGTTGCTCGCCGCCAAGTTTtGGgTATCAAACTATCAAACCACACTTCTCCTTAGCTTAATAATCCAAAAaGGGTATTTtGGTtATTTTGACAATCCACTAATAGTCAACGTTTATACTAAGGGTAGgggAGGTAAGTGAGGATATAATGAAACTTTCCATCCAATTGTAATTACCCCAAACCTCAGGGGAGGTTTTTAAAAAATAACCTGATGAACTAATTAACTTTAATTACCTCCCATAATATGTATAATTTAATTAAATATAACTATTACTTACATAATAATTTTtAAAAATAAATATACACATGAAATACATGCATTAATTGAATATAATAAATTTAATGTACCATATAATCTCTCTTTAGAATGATTTCAACATTTAAAGTTTCCATAAAAGTaGCACTTTGAAAGTCAATAGTCAATACTAGTGCAAGGTCGTTGGTTGATTGATACATATTTATATAATTTAtGGTACTAGTATTACTATATGACTGATAGTCTGACTCGTTTTTGAAGTTACATAATACTGCTAATGGCTAGTAAAATAAGCAACCATACCCTTTTATGCTGTTCATTATTCTTTCTAATCTTGGCTGGtCTTTCTCATTCGCAGAGTGACAAATTACAGCAAGGTCAAGTGCTTAGAGATGGGGATCAGCTGGTTTCAGCTTTTGGAAGATTCAGATTGGCATTCTTTAGCCCTCGTTCTACGACAAAACATTACCTAGGAATATGGTACGACAAGTCTGAAGATGAGCTTCTTGTTTGGGATGCCAACAGGGATACCCCTGTCTTAGATAAATCTGGAAGACTTGTGGTAGATGCCATGGATGGCAATTtGAAAATTTTGTAAGGCGGAGGAAATCCTATTGCAATAAGTTACTTGGTGCATAATAATGCAAGTGCCACTCTGATGTCATTTGGCATTTTCGTTCTGCATGAACAGAAAACAGATGGAACTATAAAGCGAGTTCTGTGGCTAAGCTTTGAGTATCCAGCTGATACACTTCTTCATGGAATGAAGCTAGGAATTAACCCGAAAGTGGGGCATCAATGATCTCTCGAATTCTGGCTGACTAAAGACTCTCCTGCTCAAGGGATATTTACTCTTGGCATGGACCGCAATGTCACAGACCGGTTGAGAATCTGGTGGCAGGGGCAAGTCTTGGCAGATAGCAGGCCTTTGCTAAGTGATAATTTCTCCCCCCATTACTTTGACAACTTTAATTGGTCAATACTTAGTTCCAGCTACTACTTTAGCTACAGTTCAAATGGAAAAGAAAAaTACTTCAGATACTCCGCCCTTGAGGGCTTGCAACCATTTtCATCAATGAGAATTAATCCTGATGGTGTATTCGAGACTTACTTGGGAGCGCTCTCCTCAGCTATCAATGATCCTGTCTGCAGTACAGGTTACTCTTCTGTTTTCAAGATCAGCCCGGCTGCTATTATGGAAAATGGATTCATATTCAAAGAAGATAACATGACTTTGGATGACTGTAAAATGAGGTGCCTGTAG
>CsB-Lectin3.1
ATGATTTCAGTAGCTATTGTTGTGTTATTATCATCTTGTTTTTATTCAGATTTCGGCACTGCTACTGCTACAGATACAATCACATCTTCTCAGTTCATCAGAGATCCCGAATCGATTATCTCCAGTGGCAGTAAATTCAAGCTTGGGTTTTTTAGCCCTGATGGTAATTTTACCAATCGCTATATTGGAATTTGGTACAATAAAGGAGGATCTGCAAATAAAACTGTCGTATGGGTTGCTAACAGAAACAAGCCTCTCATTGATTCATCCGGGATTTTTACAATTTCGGAAGATGGCAACCTTGTTGTTCTGAATGGAAAGAAACAGGTTCATTGGTCATCAAACGTTTCAAGTTTAGCAAACAACAGTAATACAAGAGCTCAGCTTCTTGATTCCGGAAATCTTGTCTTGCATGATAACATTAGCCAAGTTAGCATATGGGATAGTTTCCAAGAACCTACCGATACATTCTATTCAGAAATGAAAGTTAGCACAGATCTAAGAACAGGTAAGAAAGTGCAGTTGACATCATGGAGAAGCCTTTCTAATCCATCCATTGGAAGCTTCTCAGCTGGCCTTGACTCCTTTACCATtCCTGAAGTGTTCATCTGGATTAATGGTACCCGCCCGTATTGGAGGAGTGGTCCATGGAATGGTCGCTACTTTATTGGGATTCCGGATATGAATTCTGTTTATCTTGATGGATTTAATCTTGGAGAGGATCACCAGAAAGGAACTCGTTATCTCACTTTCGCCTTTGCAGACAATGATGTGTTTTTCGCCTTGACTCCTCAGGGGAATCTGGAAGAAAGAGCTTGGGTCGACGGCAAGGCTCATTTGAAGATTTATTTTTtCTACCCGACAAACGACTGCGATGTTTATGGCAAGTGTGGGGCTTTCGGAAGCTGTAATTCACAGAAAATACCAATTTGTAGCTGTCTGCTAGGGTTTGAACCAAAGAATGCAGAGGACTGGAACAGAGGAAACTGGTCTGGTGGGTGTGTCAGAAGGAAGCCACTGCTTTGCGAAAGGACGGTCAAAACNNNNNNNNNNNNNNNNNNNNNNNNNNNNNNNNNNNNNNNNNNNNNNNNNNNNNNNNNNNNNNNNNNNNNNNNNNNNNNNNNNNNNNNNNNNNNNNNNNNNNNNNNNNNNNNNNNNNNNNNNNNNNNNNNNNNNNNNNNNNNNNNNNNNNNNTAGTGAAGTTGAGGGGAAACAAGATGGGTTCTTTAAGCTAGAGACTATGAAGGTGCCTTACTTTGCTGAGCGGTCCTCTGCCAAtGAAGATAAATGCAAGGACCAGTGCTcGAACAATTGTTCCTGCAAAGCATATGCTTATGAGATTGGCGTTGGTTGTATGATATGGACTCACAATTTAATCGACATTCGGAAATTACCCTCTGGTGGGACAAATCTTTATATTCGTGTGGCACATGAAGAACTTGGTAAGTTGAATTCTGTCTTACTATGATCCATTCAATAGCACTGAAGTTAATATTATGTCGGAAGTTAGAAATTCATATATCTACGATCTATTGAAGGAGGAAACTGATCATGACTGTAATGGACTTATTATCTGCAGACCGAAAAGATATGAAACTGGTTATCATACTATCAGTGATCGTAGGAATAATTGCCATTGCAATTTGTACATTTTTCGCGTGGAGATGGTTTGCTAAACGAAAGGGTAAACGCTCATGATTCTTACTTAGTTGTTGAGCTTGCTGATTTGCTCATTTCCAATTTATATATTCGTCTCATGCTATGTGATTTTAAATCAGCAATGAAGGAAAATTCCAAGGTGCAACGACTTGATTTGGGAGAAGCATATGCAAATTTTTCTACTGAAAAAGTGAACCCAGCTAGACTACAGGATTTACTAGTGTTCAACTTTGAGGAGCTGGCTAATGCAACTAACAACTTCCAGTTAGCGAATAAACTTGGGCAAGGTGGCTTCGGTCCAGTTTACAAGGTAATGATTAAGATAAaGTAAGGGTAAGAATGTGATGTACTTTATTGTAAGAGgTATTTTTtAAAATATTaGGaCTTAATGGATATATAAGTTAAAATATAGAAACTAAACGAGTATTTACCCTGTTTATTGCTATTAACCCATGCATTCATaGAGACTCGAATTCAGGACCTTAGCATTAAAGACTGCTCTTTACCACTAGAGTAATTAAGCTTGGCTTCATTACAACATAACTAGCTGTTCAACATAATACATAAGTTATTGACTTGAGTTTATGTTAATTCCACAGGGAAAATTGCAAGATGGACAAGAAATAGCAGTGAAAAGACTATCCAAAGCATCCGGACAAGGGCAGGAAGAgTTTATGAATGAGGTTATGGTAATTTCTAATCTACAGCATCGAAACCTTGTTAGACTCCTCGGATGTTGTGTTGAAAGAGAAGAAAACATGCTGATTTATGAATACATGCCCAATAAAAGTTTGGATTCATTTCTATTCGGTTAGTACATGCTAAGCTATTCTTTAtcAATTaCTAATTTAGAGTATAATTCCATGTGTTGAGTTTCCATTTCGGTCATTTAGATCCACAAAGACAAAGTCTTTTAGACTGGCCAAAACGCTTCAACATCATTAAAGGAATTAGTCGAGGTCTCCTTTACCTTCACCGGGATTCTAGGTTGCGGATCATACATAGAGATCTAAAGGCAAGTAACATCTTACTaGATGATGATCTGAATCCTAAAATTTCAGATTTTGGCCTGGCAAGAATTTTCGGAGGCAATCAAGATCAAGCCGCCACTAAGAGGCTAGTtGGGACATAGTAAGTTATTTCGTTTCCTCTATCTATACATTTATGCTTAAATCCTGGTTTCATGTCATTTCATCTTCACGTGACAAATGAAATGCAGTGGGTACATGTCACCTGAATATGCAATGGAAGGAAGATTTTCTGAAAAATCAGATGTCTTTAGTTTTGGAGTATTGTTATTAGAGATTGTTAGCGGGAGAAAGAACACAAGTTTTTACCATGAGGAGTTTGAGTTGACTCTTCTAGGCTATGTAAGTCCACCAAATTCACATCTCTTTGGCTGCCTTTTAATGATATTTGTCCTAATTTTTCTCTTGGGTTTTCTTCTCCGTTTTCACTTTCAGGCCTGGAAATTGTGGAATGACAACAATGTAATTGATTTGGTGGATCCACTTATATCcGAATCTGGCTTCAAAATGGAGATCATAAGGTGCGTAAATGTGGGATTGCTTTGTGTGCAAGAATTCGTAAAGGACAGGCCAAACATGCcAACCGTTGTATCAATGCTTAATAGTGAAATtAAGGACCTCCCTGCTGCAAAACAACCAGCATTTACAGTTAGGCGGGGTGCCTATGATTCGGcGTCATCTTCTAACCAGAACCAACAAATATGTTCTATTAAcGATGTTACTGTTACACTCATGGAAGGCCGTTAGGCAATGTGCTGTAACTTCTAaGCTATATTTGTTATAaTATATATATATATATATATATATA
>CsB-Lectin3.2
CTTCTACCAGCCAAGAAACAATGAAAGTGAATATTTTTATTTGGAAACCATGGTTGTTTAGATTCCGGCCGCAGACTCAAGTCAATGTGTTCAGAACTCGCAATTTATTGCGTTCACTCTCGTTAGTCAACAGAAAGCAATAAGTTCAATTTTAAGGAACTTGCAAGCACAAGAATGATTCCAATAGCCCTTCTTATTATCTTGTTATCTTGTTTTTGTTTAGATTTCGCCGTTGCTATAGACAGCAGCATCACATCTTCTCAGCTCATCAGAGATCCTGACGCCATTTTGTCAAATGGCAGTAACTTCAAGCTGGGGTTTTTTAATCCTGCCGATTCTCCCTATCGCTATATGGGTATTTGGTACGACATGCCATCTGAAAAAGCTGTCATATGGGTTGCTAACAGAGACAACCCTCTCAAAGATTCCTCCGGGATTATTACCATATCCGAGGATGGCAACCTTGTCCTTGTAAATGGACAGAAAGAGGTTCTTTGGTCATCAAACGTTTCGAATTTAGTCAATAATAGTACAAGTGCTCAGCTTCTAGATTCTGGAAATCTTGTCCTACGTGACAACATCAATAGAGcTATCGTATGGGAGAGTTTCCAAGAACCAaCTGATTCATTCTTGCCCGGGATGCACCATGgAATCGATCAAAGAACGGGCAAGAAAGTGCAGTTGACATCATGGAAAAGCCTTTCTGATCCATCcACTGGAAGCTTCTCAGCTGGCCTTATTCATCAAAACATTCCTGAAATATTCGTCTGGAATGTtAGtCGCCCgTATTGGCGGAGTGGCCCcTGGAACGGTCAGATCTTTATTGGAATTCCTGAATTGAAGTCTGTTTACCTTTTTAGACACAACTtCACTTTTGGGTTTGCAAATGATTGGACGTTTTTCGCCTTGACTGCACAAGGAATTCTGGAAGAAAGAaTTTGGATCAAATGGAAGGATAATTGGGAGGTTGGCTTCTTGAACCTGAGAACTGAGTGCGATGTTTACGGCAAGTGTGGGGCATTTGGAATTTGTAATTCGCAGGAAAAGCCAATTTGCAGCTGTTTGGAAGGGTTTGAGCCGAAGAACGCAGAGGAATGGAACAGAGGAAACTGGACTAGTGGTTGCATCCGAAGGAGTAAAcTGCAGTGTGAAAGGAGAAACATAACTGGTAAAGTTGGCAAAGAAGATGGTTTTTcGAAGCTAAACAAGATGAAGGTGCCTGACTTtACAGAGTGGACGTCACCTGCTACCGAAGACGAATGTAGAGAgCAGTGCTTGAAAAATTGCTCCTGCATAGCGTATGCTTTTGATGGTGGCATTGGTTGCATGGTATGGAGGAGCATCAACTTAATTGACATTCAGAGATTACCCTTTGgAGGGACAGATCTTTATATCCGTGTGGCAAATTCAGATGTTGGTAAGTTTAATGTTGCCTATTAGTTCTCTcGCTATGCTGTGTGCTTCAAATCACAATGAGCcGAGTGAtCATGACAATTTTTAGCTAATGGACTTATCTGCAGATGAAAAAGGCAAGAAAGATGTCTTCGTATCACCGTTGATTAAAGGAATGTTTGCCCTTGCAATCTGtACACTTTTTTTGTGGAGGTGGATAGCTAAACGTAAAGGTAATGTGCTAgTGAATTTTAGCTGATGGACTAACTGGCAAGTGAAAATTTTAATTTATGCATCTTAATTATCTAAAGCTACAACTTGATTAGCAGAAGTAATTGCAAAATTATCAGCCACAAATGTGAACACGGTCAAGCTACAGGATTTACCACTATTCCAATTTGAGGAGCTAGCAACTGCAACTAACAACTTCCAGTTAAGCAGTAAACTTGGGCAGGGTGGTTTTGGACCAGTGTACTGGGTAATGGTTCATTGATCAATTCTCCTTGCAGCTTAACTAGTTGTTCAATATAATACATAAGTTATTGATTTGAGTTAaTTAATTCTACAGGGAAGATTGAAAGATGGACAAGAAATAGCTGTGAAAAGACTATCCAAAGCATCCGGTCAAGGATTAGAAGAATTTATGAACGAGGTTATGGTAATTTCTAAACTACAGCATCGAAACCTTGTTAGACTTCTTGGATGCTGTGTTGAAGGTGAAGAAAAGATGCTGATTTATGAATACATGCCGAATAGAAGTTTGGATGCTTTGCTATTTGGTTAGTTTTTGCCATTTCGTTCGCTTAAAATGTTCTGTGAATTAGCATTTTTTTTTCTCCTCCTTAATCATCTTTTGCAATTGCAATACATGTAGATCCACTCAAAAAAGAACGTTTAGACTGGAGAAAGCGCTTCAACATCATTGAAGGAATTAGTCGAGGTCTACTTTACCTTCACAGGGATTCTAGATTGCGCATTATTCATAGAGATTTGAAGGCAAGTAAtATCTTGTTGGATGAAGAACTAAATCCAAAAATTTCGGACTTTGGCATGGCAAAGATTTTCGGAGGCAATCAAGATCAAGCGGACACTGGGAGAGTTGTTGGGACATTGTAAGTAGTTTtGCCAGCTTTGAATTCATTGTTTCAGCTTGATCAAATGATCTATTACATAATCTAGATGTGTGTTGGACAATGAAATGCAGCGGATACATGTCTCCTGAATATGCAATGGAAGGCCGATTCTCTGAGAAATCAGATGTCTTTAGCTTTGGAGTATTGTTATTAGAGATTGTTAGTGGAAGAAAGAACACAAGTTTTTTTGAGGATGACTTGACAATTCTAGGCTATGTATGTCCACCAAACTCAACTCTCTCTTTGGCTACCTATTAATACTTAAGATaCGTACTAATTAATGTTTTGTCTTTCCAGGCCTGGAAATTGTGGAATGAAAACAAAATACTGGCTTTGGTTGATCCGTTTTTATCCGAATCAAGCTTTCAGTTGGATATGATCATAAGATGCATACATGTGGGATTGTTGTGTGTGCAAGAATTGGTTAAGGATCGACCTAACATGTCAACTGTTGTATCAATGCTTAACAGTGAAATTAGGGATCTTCCATATCCAAAAGAACCAGCATTTACAGAAAGACAGGGTGCCGaTGATTCAGAGTCTTTTAAGCAGATCCAACAACGTATTCTTTTAATGATATTACTTTTACACTCACAGCAGGCCGAGATTAGGaGGTAGCAAACAGGATCTTTGAACATTAATATTTGTTGAAATTTtcGGGTTGTTCTTCAAATGATTCTCTTATTGTTAATAcATATGGTACATGCTTCGCATTCTGAAAATTCTGGCATCTGAGTTTATTTTCTTTTTCTCCAGAAAGATTTTGtGCATTCACTAAGTcTTGCTTGAAAAATATCATTGAAGAAACTAACAAGAACATGAGCATAAACAAAACATAGATCAAACTTCATACCCAGGGTTCACTTTCTGTTGAACATCTCCATAACTCTCTAACTCTTCCATGTCTTCTGAACTTCCAAGAAACAGAGGCAGCCTTTGGTGAACCTGGACCGGCTGAATTGAAAGAATCCTACTTTTGCCATTAGAACCTTTGCCACCAGCTTGCTCAGCAAGGAAACTAAGAGGATTTGCCTCATACACCAATCGAAGATGGTCTCTCGGATTCATTGCCACTCCGCCATACAACAGAGTGCGATGGAAATCAGCAACCAAAGAACATATATAACGGGCTGAATATTTCTTAGGGTTTTTGCCTTTGCCTTGTCTCACAGTATCAATATATTTCCTTAAACCCTCAGGCCAGTCAAAATACCGTGCATCATTTACAG
>CsB-Lectin3.3
AACCAAcCAAGAATATGTGATTTTCACAACTTGCTTGCTGCTTACACTCAAATTGAGGTTTTTAAGTCTTAATTCTCTTCTCGTCTCTCTCAAGGTCAGCCAGCCAGTAATTCGGCGTATCTTCCTTTGAATTTTATACGTTCTTACACTTTCATTACTCCTTCATCTCTTATCCGTTTTCTCATGAATCTCAGCATTATTTGTCAGAGATTTTAATATGGACATTATCAGCAACAGCAAGCACCCTGTTAGTGTTATTCTTCTTTCATTCTTTCTTATTGTATGTTCACTTGCTCATTTTGGCCGTGCAGTCAATACAATTACAAAAGGCCAGTCGATCaAAGATGGTGAAAGCTTGATTTCCAACGGCGAAATCTTTGAGCTGGGGTTTTTCAGCCCTGAAAATTCTAGTCTAAGGTATGTGGGTATATGGTATCACCAGATTGATGAAAAAGCTGTTGTTTGGGTTGCAAACAGAAACAGGCCAATTTCTGATGAAAGGGGAACTCTGACAATTGGTAATGATGGCAATTTGATGGTTTTAAATGGGAATAGCATTGCGGTTTGGTCATCTAATGCTTCAGTTGTGTCAAACAACACGGCAGCACTACTCGAGGATGATGGAAATCTTATACTTACCAACAGCGAGGACATTGGTAATCTTGGTAAGGCCTACTGGCAGAGTTTTAATCATCCAACGGATACGCATCTTCCAGGCATGAGAGTTGGGGTAAATTCCGCATTGGGAGAGAACCGTGTTTTCACTTCCTGGAAATCTGCCAGTGATCCTTCTCCCGGAAACTTCACAATGGGAGTTGATCCCCAGGGTTCGCCGCAGATTGTGATTTGGGAGCAGCTAAAAAGGCGGTGGAGAAGCGGCCAATGGAATTCAGTCATATTCACCGGAGTTCCAACCATGGCTACTCTAACTAGtTTTTTATTTGGCTTCAAGCTATCTCCCAGGGAATCAGATGGAAGCATGTATTTTACATATGTCCCAGCAAATGCATCTTATTTGTTGAGGTTCAGAATTGGCTGGGATGGGAATGAGGAGCAGCTAAGGTGGGATGGTAGTGCAAAGAAGTGGTCTGTGATACAAAAGCAGCCTGCAGATGATTGCGAGCTTTATAATTTCTGTGGGAATTTTGGGATCTGTAATGCATTGGGTTCTACCAAATGCACTTGTATGGAAGGATTTGTACCAAAACATTTTGAGCAATGGAGGATGGGAAATTGGTCAGCTGGGTGTATTAGGAGGACTCAATTGCAGTGCCAGAGGAATCGTAGTGAAGCAGGGGAAAGTGGAGGAGAAGATGGGTTTAAAGTGTTTAAGAATGTCAAGTTGCCGGATTTTGCAGACGTAGTGTCGGTGGGCCAGGAAACTTGCAAAGACAAGTGTCTGCAGAATTGTTCTTGTAATGCATACGCAGACATTccTGGGATTGGGTGCATGTTATGGAGAGGGGAATTGATTGATGTTAAGAGTTTTGAGAAAGGTGGCAATTTACTGCATGTTCGTCTTCCAGATTCTGAGTTAGGTAAGTTAATTTTTCTTCTGTGGCTGAATTGGTTTTAATTGGTCTTTATTTTCTATCTTTTCTCTGGAGAGAATTTTAGATCACCTGCCCAGTTGATGTGCATAATCTTCATATTTGCTTGATCAGTTTGTGTTGCGAATGTTGAAATCATTTTGAGGGATACCTTTTGTTTTTTAATTGAAAATGAATAGTATGAACCATTTAACACTATGGCTGCAAAATTTCATCCCTAGATGATAAGGATTTAATGGAGGTTTTTGATCTcAAAAATGATCATCAGAAACAAGAGTAGCCTCATTTAAGTTGCTATTTAGGCTAcGAGTCCTCAATTAATCTCTATTGAATTGGAAACTAGTTAAGAAAATGTATCTCGAAAATGCTCTCGAGTCTGCTGAATTTACTGCCACTTGAAATCTTGAATTTATCCCATTCGTAATAACCATAACATGCTCAAATGTATTTGCTTTGTTCCAGCTATAAAGTAGAAATGCTACTTGTGTGTCCTGTTGATTCATGAATTATTGCTTCTCCAGTTAACTCTTAtTTTTTCCCTTTAGATACAAATATCAACTGAAATTCATTAACAACTCTTAAATATAGGTGGCAGGAGTAAAATATCCAATGCTGTGATAGCTATAATTGTCGTGATAGGAGCACTCTTACTAGGCGCaTCTGTATGGCTCTTGTGGAGGTTCAGAGGTAGGGACTTTTTGCTCCTCTCTTAATTGGGAAATAGAATTTGAATACAAAAGGAGTTTTGAAGAAAATCGTGTTTCTTTCTTTTTCTCTGTAGCCTTGTGCAAAGATTCTACAATTTCATGTTGCAAGAACAATGATACTCAATTAATAGATATGAGCAAGGGCCAAGAAATCTCAACAGATTTTTCTGGACCGTCTGACATGGtTGTGGaTGGAAGTCAAGTAAATGGAACAGACCTAgCAATGTTCAATTTTAATACTATAGCAGTCGCGACAAACTACTTTTCAGAAGGAAACAAACTTGGGCGGGGGGGATTTGGTCCTGTCCACAAGGTAATGTTTGATTTGAAAATGCTGCAATCAGTAAGNNNNNNNNNNNNNNNNNNNNNNNNNNNNNNNNNNNNNNNNNNNNNNNNNNNNNNNNNNNNNNNNNNNNNNNNNNNNNNNNNNNNNNNNNNNNNNNNNNNNNNNNNNNNNNNNNNNNNNNNNNNNNNNNNNNNNNNNNNNNNNNNNNNNNNNNNNNNNNNNNNNNNNNNNNNNNNNNNNNNNNNNNNNNNNNNNNNNNNNNNNNNNNNNNNNNNNNNNNNNNNNNNNNNNNNNNNNNNNNNNNNNNNNNNNNNNNNNNNNNNNNNNNNNNNNNNNNNNNNNNNNNNNNNNNNNNNNNNNNNNNNNNNNNNNNNNNNNNNNNNNNNNNNNNNNNNNNNNNNNNNNNNNNNNNNNNNNNNNNNNNNNNNNNNNNNNNNNNNNNNNNNNNNNNNNNNNNNNNNNNNNNNNNNNNNNNNNNNNNNNNNNNNNNNNNNNNNNNNNNNNNNNNNNNNNNNNNNNNNNNNNNNNNNNNNNNNNNNTTACCAGGGGAAGCTTCCCGAGGGACAAGATATAGCTGTAAAGAGGCTTTCAAGAAAATCTGGCCAAGGCTTAGAGGAGTTTAAAAACGAGATTATACTGATTGCTAAACTACAACACCGAAATCTTGTTAGACTACTGGGCTGCTGCATTCAAGGCGAAGAAAAGATGCTGATTTATGAATACATGCCAAACAAAAGTTTGGATTTGTTTATCTTTGGcATGTTTTTTAATCTTATCACAGAGtTAGAATTTGCTATTCATGACTAAAATGATTATATTAGCCTTTATGAATTTCATCAAGCATTAGTATTGATGTTTGTTGGCATTTTCTGATAATTATTGTGGCAGACCCGGCAAAGCAAGCACTACTAGACTGGACAAAACGCTTCGCAATTATTGAAGGGATTGCAAGGGGTCTACTTTATCTGCATCGAGATTCAAGACTTAGAATAATTCATCGAGATCTAAAGGCCAGCAACATTCTGCTGGATGAAGATATGAATCCGAAGATTTCAGACTTTGGGATGGCCCGAATATTTGGCTTTAACCAAAATGAAGCAAATACAAATAGAGTTGTTGGCACATAGTAAGTATGACATGTTCACATAAGTACACAACACAAGCCCACTGGAATTCCAACTCAAGCAACTAGTTTACTAATACGAATTTGACACCTTTTTCTTACAATGCAGTGGCTATATGGCTCCTGAATATGCAATGGAAGGCCTATTCTCAGTAAAGTCAGATGTATATAGCTTTGGGGTATTGTTACTAGAGATTGTGAGCGGCAGGAGGAACACTAGCTTCCGTTTAGAAGAAAACTCCAGCCTTATCGAACATGTAAGCAGATTGATTACTTTCTAGTAAACCTACTGCATATGATTTTCATAATTTGTAATCAGAGGTTTGTGACaGTAAAATGAAAATTTGGAATTATTTCAGGtATGGAATCTTTGGAATGAAGGCAAAGCAATGGAgCTTGTTGATCCAAATATCCGGGATTCAAGTTCTCAAAATCAGGTGTTGAGATGCATACATGTGGGAATGCTATGTGTGCAAGATTCTGCAATGTATAGACCAACAATGGCATCCGTGGTGCTAATGCTTGAGAgTGAAACTcCAACACTTCCGGTGCCCAGACAACCAACATTTACTTCAATGAGAAGCTCTGTAGATGGTGATCATTTTATGGAAGCTCATGATACTGTATCCTCAAATGATTTGACAGTAACTATGGTAGTGGGGAGATAGAATTCAAAACaAAAAACTCACATATTCTTTTCAAAATTAAtaCTGATATGCTGTTTTATACATCaGGATTCAATATGTATAGTGTTCATGAGATTTTGTATTTATTAGCTTTTCTCTCTATTCGAATACAAATTACAGTGGTCTTTCATTAACTTATGTGGCCATAATAGAGAGAATTTTCATAAGAA
>CsB-Lectin4.1
ATGTTGGGTGCTTACTCTTGTTTGTTGTTTATCTTAGGAGCTTCTGCTGCAAATGATAATATTACACCGAGTCAATCCATCAGAGATGGTGAGACTCTAGTTTCAGTTAATGGAACCTTTGAATTGGGATTTTTCAGCCCAGGTACTTCAGCAAAACGTTACTTAGGAATTTGGTACAAGAGAGTTTCTCCTAGGACAGTCGCATGGGTAGCCAACCGAGAAACTCCGCTCACCGATCAGTCAGGATTGTTAAATGTAACCAGTAAAGGGATTGTACTACTGGATGGCCGAGATAGAATTTTCTGGTCGTCCAACACATCGATAACAATGAAAAACCCAGTTGTGCAGCTCATGGATTCGGGAAACCTTGTCCTCACAGATGGAAACTATAACAGCCTTTTGTGGCAGAGTTTTGATCATCCTTGTGACACCTTGCTACCTGGAATGAAGCTTGGAAGGAACttTaAAACaGGAATGGATAGGCACCTATCATCTTGGAAAAGCATAAATGATCCTGCTCCTGGCGAATTTTCATTGTGGATTGATACTCATGGATTTCCCCAACTAGTTCTTAGGAAGGGATCTGTGTTGCAGTATAGAGCTGGGTCGTGGAATGGCCTTGGTTTTACGGGGACTCCTCCACTGAAAGAAAATGTTCCACTGTGTGATTACAAATTTGTAATAAATGAGAATGAAGTCTACTATGAGTGTGATGCCAAGGGTCCTGCAGTTTCAAGGTTATGGGTGAACCAATCTGGTCTTGTTCTGCGTTCCATTTGGAGTTCTCAACAAGATGTATGGTTcCTTGCTTATTATGCACCTTTAGATCGGTGTGATCTTTATTCAGTCTGTGGTGCAAATGCTCGTTGTACGACCAACAGCAGTCGTCGATGTGATTGCCTGGAGGGTTTCGTGCCAAAATCACCAAATAATTGGTCTGAAGGTTGTGTCAGAGAGAGAGAATTGAAGTGTAGAAATGGAGATGAATTTCCAAAGTATGTAAAGCTGAAGTTGCCAGACACTTCTAGTTCTTGGTTTAACGCAAGTATGAATCTCAAGGAATGTTCAGAATTGTGTTCGAAAAATTGCTCTTGCACAGCCTATGCAAACTCAGATGTCGAGAGAGGAGGAAGTGGCTGCTTGCTCTGGTTTGGTGACCTAATGGATATGAAAGAATACAATGACGGTGGGCAAGATCTTTATATCAGGATCGCATCAGAACGAGGTACATTCTGATTTATTTTCTGTAAGATTAGATTTTCATTTGAAAATTTCACTCAGCAATACTTTTAGTAGCAGATAATTGCAAGACTGGAAAAAGAAATGCTCGAAACCCATTATGCTCAAAACCCGTTCGTACAACCTATTAACTTTTGCTTTAACTATTTCAGGTCGTTCTGTGACGAAGAAGCAAGTAGGAATCATAATTGCTTCTGTATTATTGATGGCAATGTTCATAGTGGCATCGCTCTTTTGTATCTGGCGAAAGAAACTCAAGAAGCAAGGTAAAGGCATTAGGGGTCTACTTTTGTACAATCTAAAGTGTAAACTATGCCAGTATCATTCATTTGGATTAGTTGAAAATAGGATTTATTGTTTCTAGTTAGTAACTAATAAGTTCACTGTCCATGATGGAATTCTCCTACAATTTCAGGATTAACAAAGATGAGTCATATGAAAGAAGATATGGAATTATGGGAATTTGATTTTGCCAGTATAGCAAAGGCCACAGATAACTTCGCAAGTTACAATAAACTGGGAGAAGGTGGATTTGGGCCAGTATACAAGGTAATATTCTGGCATTCTGCAGAGTTTAAGTCAGGTTTTCTTTTTATACAAACTAATTCTAAGAGATCTATTACAGGGTACATTGGTAGAGGGGCAAGAAATTGCAGTTAAAAGGCTGTCAAAAGGTTCTGGACAAGGAATGGAAGAGTTCAAAAATGAAGTTACATTGATTGCTAGGCTTCAACACCGCAATCTTGTGAAGCTTCTTGGTTGCTGCATACAAGCAGATGAAAGCATGTTAATCTATGAGTACATGCCAAACAAAAGCTTGGACTTCTTCATTTTTGGTATGACCTCTCGTAGAGTCAAATCTCAGCACTTTCAAAATTTATTTGTGTCACCTTTAAGTTTGAACTCATTGGGGGATAGTTTAATTAGATATAGACTGGAATGGATTAATGTTGACCAGATCAAGCAAGAGCCACATTTCTTGATTGGCAGAAGCGCATTCATATTGTTGGTGGAATCGCCAGAGGAATTCTGTATCTTCATCAAGACTCTAGAATGAGGATTATACATAGGGATCTCAAAGCCAGCAACGTCTTACTGGACAACGATATGAACCCAAAAATTTCAGATTTTGGTATGGCCAGAATATTTGGAGGAGATGAGATTCAGACCAATACACACAAAGTGGTTGGAACATAGTAAGGACACTTATATTCCTGATGATTTTTACCCTCCGTTGCTTGTAGATTGAACTTATATATCAATGTTATTTTGCAGTGGCTATATGtCCCCTGAATATGCGGCTGAAGGACTTTTCTCAGTGAAATCTGATGTATTCAGCTTCGGGGTTTTAGTATTAGAGATAGTCAGTGGGAAGAAAAACTGGAGGTTTTCCCACCCAGATCATGACCATAATCTTCTTGGACATGTAAGAGTAGAAAATAACACTTAAATTATTTTGAAACAAACATTTCATTTCTTGTTTTATTATTCAGGCATGGATACTCTGGAAAGAAAAGAGAGCAATGGAACTAGCTGGCGACACATTAGCCGATTCCCATCCACCGACTGAGGTGTTAAGATGTATTCATGTGGGACTGTTGTGCGTGCAGCATCGACCAGAAGATAGGCCAAATATGTCATCTGTGGTTCTAATGTTGAGCAGCGACAGTTTGTTGCCTGAACCAAATCGGCCTGGTTTTTTTACGGAAAGGAGTCTTCCTGAAGCTGAATTTTCACCAAGCTACCCTCAATCATCTACAACAAATGAAATCACCATCACAGAGTTACAGGGAAGGTAGAACGTTAACTTTGCCCAGAAACAATGAGAATAAACTTTGGGATCTCTCTGGCCTATCTGTTACCCTGCTGAAGTAGCAGAGTGATCACTTCCAAATGCATAATGTCTCAGCCTAAGTAATGTGTTCAATGATGTTTGTGCtACtTTTTTT
>CsB-Lectin4.2
AAGCTTTTTTATCAGCTCCCCACAGACGGTGCCAAAATGTTGATGCGAGATTCTgGTTGCTCTCTTTACTACGACCAGGATCTCTGCTCGATCAACTTTACCACGATCAGGATCTCTCCTCGTAAGGCTTCTTCTCCAGAAGTTCCTGCGTACACAGAAGTAGGTCAGAGTACGCCGGTTGTTCCCCCGGCGTAAACCCTCCGACGCTCAAGTCAGAAATAAAGATTTTGGGAACGATAGCCACAAATCTTATGGCTTTTTCTATAGTCTCAGTTCTTTAGAGCTCTCTTTATCTCCACTATAATGTCAAAAATTCTAATCCTTTTACCTTCgTTGGCTACCTTTTTATAGGCCACTTCTGAACTCAGGCCTTCCCTCCATTTGCGCTCATTATCCTCCCACCTCTCGAAAGTGGATGCTCCGTTTCCGTAGTCGTGGGTGGTTGCGTGGCCTTCGTGCCTTGATTCTCGGACTGAAGAGCACGTCTCGCCAACTGTCGTTGACCGGGTCTCCTCGACTCAACCCTTAGCAGGAATATAGCAGGAATGACTTTATGCTTCCAGCAGGAGATTGGCCTCGTGGATGACGTACTCGTGGACGAGCAGGATATTCCTGCTCCTGCTCCCCCGGCTACCAGACTCTTACAAGATATACCTGTTTGAGGAACCCTGCTACCAGATGTCTACTCATCACTGCTGGTCTTCGTCGAAGCATATCCCACAAACAGAAAATTTTGAAGAATTCATTTCAGTTACCACCAAAAGTGAATGTGCCCTGGCAAAAAGTGAATGTGCTCTGATGAATTTTGCTGTAGTCACCTATTTAGACAATTCAAAGTCCGTNNNNNNNNNNNNNNNNNNNNNNNNNNNNNNNNNNNNNNNNNNNNNNNNNNNNNNNNNNNNNGATATAAAAGCATGAGAAAATCAATTAAAAGTTGTGAAATGTTGAGTGCTTACTCTTGTTTGTTGTTTATCTTAGGTGCTTTTGCTGCAAATGATAATATTACACCAAGTCAATCCATCAGAGATGGCGAGACTCTAGTTTCAGTTAATGGAACCTTTGAATTGGGATTTTTCAGCCCAGGTACTCCAGCAAAACGTTACTTAGGAATTTGGTACAAGAGAGTTTCTCCTAGGACAGTCGCATGGGTAGCCAACAGAGAAACTCCGCTCACCGATCATTCAGGATGGTTTAATGTAACCAGTAAAGGGATTGTACTGGTGGATGGCCGAGATAGAATTTTCTGGTCGTCCAACACATCGAAAACAATGAAAAACCCAGTTGTGCAGCTCATGGATTCAGGAAACCTTGTCCTGAAAGATGGAAACAATAACAGCCTGGAAAACCTTTTGTGGCAGAGTTTTGATCATCCTTGTGACACCTTaATACCTGGAATGAAGCTTGGAAGGAACTTTAAAACAGGAATGGATAGGCACCTATCATCTTGGaAAAGCATAGATGATCCTGCTCCTGGCGaATTTTCACTGGGGATTGATTCTCATGGATTTCCTCAACTAGTTCTTAGGAAGGGATCTGTGTTGCAGTATAGAGCTGGGTCGTGGAATGGCCTTGGTTTTACGGGGACTCCTCCGCTGAAAGAAAATGTTCGACTGTGTGATTATAAATTTGTAATAAATGAGAATGAGGTCTACTATGAGTGTGATGCCAAGGGTCCTGTAGTTTCAAGGTTATGGGTGAACCAATCTGGTCTTATTCTGCGTTCCATTTGGAGTTCTCAACAAAATGTATGGTTCCTTGCTTATTATGCACCAGTAGATCGGTGTGATCTTTATTCAGTCTGTGGTGCAAATGCTCGTTGCACGACCAACAGCCGATGTGCTTGCCTGGAGGGTTTCGTACCAAAATCACCAAATAATTGGTCTGAAGGTTGTGTCAGAGAGAGAGAATTGAAGTGTAGAAATGGAGATGAATTTCCGAAGTATGTAAAGCTGAAGTTGCCAGACACTTCTAGTTCCTGGTTTAACGCAAGTATGAATCTCAAGGAATGTTCAGAATTGTGTTCGAAAAACTGCTCTTGCACAGCCTATGCAAACTCAGATGTCGAGAGAGGAGGAAGTGGCTGCTTGCTCTGGTTTGGTGACCTCATGGATATGAAAGAATACAATGACGGTGGGCAAGATCTTTATATCAGGATCGCATCAAAACCAGGTATATTCTGATTTATTTTCTGTAAGATTAGATTTTCATTTGAAAATTTCACTCAGCAATACtTTTAGTAGCAGATAATTGCAAGACTAGAAAAAGAAATGCTCGAAACCCATTATGCTCAAAACCCATTAGTACAACACATTAACTTTTGCTTTTAGTATTTCAGGTCGTTCTGTGACGAAGAAGCAAGTAGGAATCATAATTGCTTCTGTATTATTGATGGCAATGTTCATAGTGGCATCGCTCTTTTTTATCTGGCGAAAGAAACTCAAGAAGCAAGGTAAAGGCATTAGGGGGTCTACTTTTGTACAATCTAAAGTGTGAACTCTGCCAGTATCATTCATTTGGATTAGTTGAAAATAGGATTCCTTGTTTCTAGTTAGTCACTAATAAGTTCACTGTACATGATAGAATTCTCCTACAATTTCAGGATTAACAAAGATGAGTCATATGAAAGAAGATATGGAATTATGGGAATTTGATTTTGCCAGTATAGCAAAGGCCACAGATAACTTCGCAAGTTACAATAAACTGGGAGAAGGTGGATTTGGGCCAGTATACAAGGTAATATTCTGGCATTCTGCAGAGTTTAAGTCAGCtTTTCTTTTTATACAAACTAATTCTATGAGATCTATTACAGGGTACATTGGTAGAGGGGCAAGAAATTGCAGTTAAAAGGCTGTCAAAAGGTTCTGGACAAGGAATGGAAGAGTTCAAAAATGAAGTTACATTGATTGCTAGGCTTCAACACCGCAATCTTGTGAAGCTTCTTGGTTGCTGCATACAAGCAGATGAAAGCATGTTAATCTATGAGTACATGCCAAACAAAAGCTTGGACTTCTTCATTTTT
>CsB-Lectin4.3
TGTACGAATGCCTTTCATTCTAACATTGGCAACAAAtTTTAtTAAACAAGCTATTAGTATAAGCATGAGCAAGATGGAAGGCTTCAATTTGTTAATTATCTACAGtTTTCTGTTTTATATTATCAGTGCTGCCAGAACACTAGATACCATCAGTCTTGGCCAGTCCATCAAAGATGGTGAGACATTAGTTTCTGCTAAAGaAAGCTTTGAATTAGGGTTTTTCAGTCCgGGGAATTCaAAAAgTCGGTACCTGGGAATATGGTACAAGAAGATAGCAGAGGGGACTGTTACCTGGGTTGCCAAcAGAGATGCTCCACTTTCTGATCGCTCAGGAGTTCTAAGAATTAATGGtGAAAGGAATGGAATTCTTGTCCTTCTGAATAGCACAAATGACACTGTTTGGTCATCCAATTCTTCAATTAGTGCACAGAAACCTGTTGCAGCGCTTATGGAATCAGGAAATCTTGTTGTGAAAGATGGAAAAGATAATAACCCAGATAATATCTTGTGGCAGAGCTTTGATTATCCATGTGATACCTTGTTACCAGGTATGAAATTAGGAATAAACTTGGGTACTGGTCTGAACAGGTTTTTATCGTCCTGGAAGAGCACAGACGACCCTGCTCGTGGTGATTTCACATATGGGTTAGATCCTCGTGGTATTCCGCAACTAGTTCTTAGAAAGAATTCTATAATAACATTTAGAGCAGGCTCGTGGAACGGTCTTCATTGGACGGGGGTTCCTCAGCTCCAACtAAATCCAGTATATACATTTGAATATGTGTCAAATGAGAAAGAGGCATTTTATACGTATAATCTCAGTAATAGTTCAGTGCCTTCCAGGATGGTGATAAACCCGGCAGGTACTGTGCAGCGTTACACGTGGATGGAAAGAACGAAGACTTGGACATTGTTCTCTCGGTTTTCTGGAGTGACGCTTGATCAGTGTGACAGTTATGCACTATGTGGGGCATATGCTAGTTGTAACATCAATTCTAACTCTCCTGAATGTGAATGCTTGCAAGGGTTTGTACCCAAtTCTCAACGAGAATGGGATATGCAATATAAGTCTGGTGGGTGTGTTCGCAGGACTCCATTGGATTGCAAACATGGAGATGGCTTTCTGGAGCACAAAGCAGTGAAATTGCCTGATACACGTTTCTCTTGGGTTGATAAGAACATCACTCTTTGGGAATGCAAGGAGTTGTGTTCTAAGAATTGTTCTTGCACAGCATATGCCAATGCGGATGTCAGAGGACGAGGAAGTGGGTGCTTGCTTTGGTTCCATGACCTGATTGACATCAAAGAACTTCCTGAGAGTGGTCAAGACCTTTTTATACGGATGGCTGCATCAGAACTAGGTATCCCCTTCTTTTCCTTCTGCTCTTTTTACTAACAGCAATCTATTAAATCTAGGGTAATTTCTTTGCAGATGCTGCGTAAATTTAGAATTTCTGATGTATATTGTTAATGACATTATTTGCTCCAAACTTGCTAATTCTGTTGAATCTATTGTGTTTCTACTCAAGAATATATATAtTTTTGAAACTCTATTACAACTTTTCAGATAATGTTGAGAGAAGAAGACAATCCAAGAATAAAAAGCAAGTGATGATCATAATAACATCCATATCATTGGCTACAGCAGTTATTTTCATAGGAGGGCTCATGTACAGGCgGaAAAAACACAGTAATCAAGGTAAATTACtGTAATAATGTGGCATCAGTTCAGCTACATCTTGTAACTTTTGTGTGGCTAGTTTGAGGTGTGATTACCTCTTTTCTATGTTTTGCTGCTACATTTTTATTTTATTTCAATAAAATCACCTTACTTAGGTGAGGATTCATCGAAAAGGaAAAAAAAAGAAAGAAAAAGGTAAATAAGCTCATGAATCATGATCATGAAACACCATTTTGATTTCATTAAGTATCAGATAGAGGAAACTTTTGCACCAAATTAAACATTTATGCATAGCAATGAGCGTTCTTCATTAGTTTTGAAGATTCCTACAATTTCATGGAAGACTGATGACAGCCATAAATTGAATTACATTGTCAAAGGCAACGAAAAAGAAGAAATGGAACTACCAATATTTGATTTGAAGATCATAGCTAATGCCACGGATAATTTCTCAGAGAAAAACAAGTTAGGAGAGGGTGGTTTTGGACCAGTTTACAAGGTAACATTATATTATGTGATTAGTCTgTACCATTTTCATGTAAAACGAAGCtcACTTCTGTGACCAATGATTCGTAGGGAATGTTGATAGAGGGGCAAGAAATTGCAGTTAAAAGGCTTTCAAAAGGCTCTGGACAAGGAATGGAGGAGTTCAAAAATGAAGTCCTTTTGATTGCTAAACTTCAGCACCGAAATCTTGTGAAGCTTCTTGGTTGTTGCACTCAAAGAGATGAACGGATGTTAATTTATGAATACCTGCCCAACAAAAGCCTGGACTACTTCATTTTTGGTTTGATATTCCATAAATTCGAGTCATTCTTGTCTTACAGTAATTATTTTCATATTCTCTTTTTCAGAACTTAAGCAAAGGGCTGATCTCaACTAGGATGATGAATTTTCAGATACAACCAGAAGCAAATTATTGGATTGGAGCAAACGAAGCCACATTATTGCTGGAATTGCTAGAGGGCTTCTTTATCTTCATCAAGACTCTAGGCTGAGGATAATACACAGAGATCTTAAAGCCAGTAATGTTTTATTAGATAATACGATGAACCCGAAGATTTCaGACTTTGGCCTGGCTAGATCATTTgGGcTAGATCAAACTGAGGCTAACACTAAAAGAGTTGTTGGAACATAGTAAGTGAGCTTGTTTTTAtTTTCTTTATATAATCAGTGAACTCACCAATTGTTTTGCACCAACTTTTTcAGTGGCTACATGTCTcCtGAGTATGCAATAGATGGACTAtTTTCAGTAAAATCCGATGTCTTTAGCTTTGGTGTTTTGGTATTAGAGATAATTTGTGGAAAGAAAAACAGAGGATTTAACCATGCTGATCATGATCACAACCTTCTTGGACATGTAAGTCTTTAAACTGAGTAACAAAGAATTAGGCCAAAACTAATCATATAATTATAGAATCTCTACAAAGAGTGAGATGTTTAATTATGGCATCTTTTCTTTTTCAATCTGTTTTAGGCTTGGCGACTGTGGATAGAAGAAAGACCTTTGGAACTAATAGATCAATCACTAGATAACTCTTGCTCTTTCTCTGAAGCATTACGATGCATTCAGGTTGGTCTTTTATGTGTACAACAACGACCAGAAGACAGGCCAAACATGTCATCTGTGGTTCTGATGTTGAGTGGCGAAAGGTCACTGCCTCAACCTCAGCAGCCTGGATTTTTCACAGGAAGAAATCTACCTGAATCAGAGTCCTCATCAAGCAGGCAGTACTCAGCTTCGACCAATGAAATCACCTTATCAGTGTTAGAGGCTCGTTAAGaAAGCAGCCAGTTTACTTAAATCAAAGGGGtTTCCTGTACATTCCAATCTATAAGCAATTGGTTTACAAATTACAAGTGCACAAAAAGCTATTGAAGCTGTCCCTTTTAAATAATCATCAAGCAGAAAGGTGATCATTGATTGCCCaACCTCCTCTAGGAAGGTTAACAATGTTCTAAAGGTCTTGTTTACTTcCaATATATAAGATCTCCAGTGTTAATCATCATTATCTAATTGACTAATTCTAC
>CsB-Lectin4.4
GCAAATGGAAGGCTTAAAAATCTTAATTATCTATTCTTTCCTGTTTTGTAACATTCGAACCGCCAGTACACGGGACGCCATTAGTCTTGGGCAATCCATCAGAGAGGGTGAGACAGTAGTTTCAGCTAGTGAAAGCTTTGAACTAGGATTTTTCAGTCCAGGGAAATCGAAGAGTCGGTACCTGGGAATATGGTTCAAGAAAATAGCAACTGGGACAGTTACATGGGTTGCCAACAGAGATGCTCCACTTTCCGATCGTTCGGGAGTTCTAAGTATGAGTCGCCGAGGGAACGGAACGGCACTTGTCCTTCTCAACAGCACAAATGACATCGTTTGGTCGTCCAATATTGTGTCGAGAGCTGCGCAGAATCCAGTCGCAGTGCTTTTGGAATCAGGAAATCTTGTTGTAAAAGAGAAAGATGGAAATGATAATGACGACCCAGATCACTTTTTGTGGCAGAGCTTTGATTACCCTTCCCATACCTTGTTAGCAGGTATGAAACTTGGAGTAAACTTGGTTACTGGCCTGAACCGGTTGATGTCGTCCTGGAAGAGTGCAGACGACCCTGCTCGAAGCGAATACACATATGGGATTGATCCAAGCGGTGTTCCACAAGCAATGCTTAAAAAGGGGTCTACTATAAGATACAGAGCAGGTTCGTGGAACGGTCTCCATTGGACCGGGATGCCTCAGTTGCAACCAAATCCTGTATACACATTTGAGTTTGTGTCAAACGAGAATGAGGTTTTTTATAGGTTCAAGCTTATTAATAGCTCAGTCCCTACTATGATGGTGATTAACACGATAGGTGATGTACAGCGGTTCACATGGATGGAACATACAAAGAAATGGGGGTTGTTCGCGCGGTTCTCTGGAACTATACTGGATCAGTGTGACAATTATGCACTTTGTGGTCCATATGCTAGTTGTAACATCCATTCTGACTCTCCTGATTGTGAGTGTTTGGAAGGGTTTGAGCCCAAATCTCCAGGAGATTGGTATATGTTAGATAAGTCCGGCGGGTGTGGTCGAAAGACTCCATTGAATTGCAAGCATGGGGATGGCTTTCTGAAGCTCAAAACAGTTAAAGTGCCTGATACACGTTACGCTCAGGTTGATAAGAACATCATCCTTTTGGAATGCAAGGAATTATGTTCCAGGAATTGTTCTTGTACAGCATATGCTAATTCGGATGTGAGAGGAGGAGGAAGTGGATGCTTGCTCTGGTTTCATGATCTGATTGACATTAAAGTACTTCCAGAGATTGGGCAAGACATTTATGTACGGATGGCTGCTTCAGAACTAGGTATGCTTTCTTTCCTTCCTGTTCCTTCTGCTCCAGGTAACAGCTCTGTATGTTTTATGTCGGGTATGTTTTATGTCGCTGTGCACTCGTTTTCTTTTCTTTACAGACACGGGTATTTAGTTGAATTTACTGAGCTTGAACTCAAGATGATTTCCAGGTAAAATTGAGAGGAGAAAACAACAAAGGAAGGCGAAGCAAGTGACGATCATTATCACATCTATACTGTTAGCCACAGGAGTAATTTTATTGGGAGCAATCGTCTATATTTGGAAAAAGAAGCACAGAAATTATGGTAAATCAGCTCGCAAAACACCATGTTGATTGTATGAGCATCAGAGACGGGAAAGTTTAGCACCAAATTAGAAATAAGTGCATAGCAATGCAAGAGCATTCTTAACCGTGAAGAGATTCAGTTCTTAACAGCTAGTCAATTTTCTACTATTTCAGGGAAGACTGATGATAGACAGGAATTGTATTCGAATGAAAAAGGCAGCAGCAAAGAAGAAATGGAATTACCAATATTTGATTGGAAGACCATAGTTGATGCTACTGATAACTTCTCAGAGGAAAACAAGTTAGGAGAGGGTGGTTTTGGACCAGTTTACAAGGTAACATTATATTATGTGAATTGTGATTAGGCTGTACCATTTTCATATATTAAGAAGCGCACTTCTAAGATCTATGATCTCTAGGGAATGTTGATAGAGGGGCAAGAAATTGCAGTTAAAAGACTTTCAAAAAGTTCCGGACAAGGAGTGGAGGAGTTCAAAAATGAAGCCCTTTTGATTGCTAAACTTCAGCACCGAAATCTTGTGAAGCTTCTTGGTTGTTGCACTCAAAGAGATGAAAGGGTGTTAGTTTATGAATACCTGCCAAACAAAAGCTTGGACTACTTTAtTTTTGGTTCGATTTCGATATACCCTAATTTGAAAATTCTTTCTAGTTATAAATTAATTGTTTTCATCTTCGTTGTTTAGCAGTTAAGGACAGTTGATCCTGACTAACTTTGATGTCAAATTTTCAGATACTACaAGAAGTAAAGTTCTGGATTGGCAAAATAGATGCCACATTATTGGGGGAATTGCTCGTGGGCTTCTTTATCTTCATCATGACTCAAGGCTGAGGATTATACATAGAGATCTGAAAGCTAGTAATGTTTTATTAGATAATGAGATGAACCCTAAGATTTCAGACTTTGGCATGGCTAGGGCATTTGGGTTAGATCAAACTGAGGCAAACACTAATAGAGTTGTTGGAACATAGTGAGTGAGCTTGCACATTTGTTTTGTATTCTTTTGTATCATCTGTAAGCTCACCAATCTTTTTGCACTGTTAACTCTTGCAGCGGCTATATGTCTCCCGAGTATGCAATAGATGGATTATTTTCAGTGAAATCCGATGTCTTCAGCTTTGGTGTTTTGGTACTAGAGATAGTGAGTGGGAAGAGAAACAGGGGATTTTACCATGCTGATCACCGCCATAACCTTCTTGGACATGTAAGCCTGTGCGCTGAGGAGTAACAAATACAGTTACAACTAATGGTTCTGTATTGTAATCGAGAGAAATTCTGTTTAGCTCTATGATGACTGAGAATCTAAGATGTTTAATCATTGCATTTTCGTTTCTTTTTTGTTCTGTTTCAGGCTTGGCAACTGTGGATACAGGACAGACCAGCGGAACTAATTGACAAGTCACTATACGACTCTTGTTCTTTATCTGAAGCTATACGATGCATTCAGGTTGGTCTGTTATGTGTGCAGCAAATACCAGAAGACAGGCCAAACATGTTATCTGTGGTTCTAATGTTGAGTGGTGAAAGGTCACTGCCTCAACCCAAGCAGCCTGGATTCTTCACCGAAAGGAATCTACCAGAGTCAGAGTCCTCGTCGAGCAAGCAAAATTTATCGTCAACCAATGAAATCTCTTTCTCAATGTTAGAAGCTCGATAACAAGGACCAGTTTTATAAATCCATGGGGGTTTCCTGTACAACCCGAGCAATAGATAATGCTGAAGCTAGTCTACAAACAATTCGTTTAAAATTCCAGGTGCATAAAATTCTGCACTAGACTAGCACAAATATAATTGATCAGCCTCTAGTAGGAATGTTAAAGATGTTCATGACTTATTTTCAGTATCTTGATAACTT
>CsB-Lectin4.5
TGATTTTGATTTTGGCAAAATGATAATCAATTTTGTAGAATGTATGGGGTTAGTGAATGATGTTCAATTGTTCGTTTAAAAACaAAAATGATATATGGCCTGACGGTTTGTTAACTGAACAAACTAGTGATTGTTTTCGGGTAGATGAAACGATGAATGATAATCTGATCTTGATCAATTTTATCTTTATGGTATATTTTGATGACCCATGTTTACTGACAATTCTTTAATGGTTTGATGAACaTAAAAATTGAtTTTTTTTTTAtGTATATTGCTGAGAATTTTGTCGAGaAATTTTTTTAAATGtTATTGTTCGATGGTGAATCTTTATTTATTTATTTTTTTCTTTTTTCCTCCACTGTTCCGAGGTGCAATTTTGGGGATGCTATCAAAAGGAAAACAAAGTTGAATTCAGTGAAAATATGAACATTGTGTCACCAAAATCCAATGGACTTTGGCCGATTCAACTCCACTCGATTGGAATCAGTCCTCAAAAGGTTATGGCTAGTGAGTCTTGCCTTATCCGCCAAGTTTTTCTATTTGGTTATGGTTAATACTTTTCTTTTCTGACAGATATTATGTTTTCTGTGGTTAGTTAATTGGTTAACAATGTGACTTGGCTAACAAAATATCACATACATTTTGTCAATATACGTATGTCGGTAACACCTGATTTTCCCTCATCTTTCTTGCTAGATTAAGACAATCATATGATAAGTCAAACAGTGATGACgGAGATGATGTTGACGATGATCAGTCTTTAGAGTTGGGTCCACGCTGAACAAGGAAAGTGAAAGGAATATTAAATTAAGGTACCGTATTGACTTAGACTaTTAGGTTACTGGACAGATTGGGCAGGTGAATCCCGGTTCATTTgggCAAACTATGCCTCCTGATTTTCTGTAttaTTATTATTAtTATTATTATTGCGTTAACAGAAGAAAAAAGTCAATAATTACCTCTACTGAATGCTTTCATGTTTCATCCTATTTATGGAAAAAGGAATATGAGAAAATACTGTTAGTAGAAAGCATAATCAAGCAGATGCAAGGCGCCAAAATGTTAATTATCTACTGTTTTCTGTTTTATACCATAAGAACTGCCACTGCACGAGACACCCTTAATCTTGGACAATCCATCCGAGATGGTGAGACATTAGTTTCAGCTAACGAAAGCTTTGAACTAGGATTTTTCAGTCCTGGGAAATCAAAGAGTCGGTACCTTGGAATATGGTACAAGAAAATAGGAAATGGGACAGTTATATGGGTTGCCAACAGAGATGCTCCACTTTCTGATCGCTCTGGAGCTTTAAATATCAGTAGCCAAGGAAATGCAACCCTcGTCCTTCTGAATAGTACAAATGGCATTGTTTGGTCATCCAATGCATCGAGAACTGCCCGGAATCCAGTTGCAGTGCTTTTGGAATCAGGAAATCTTGTTGTAAAAGATGGAAAGGATATTGACCCAGATAACTTTTTGTGGCAGAGCTTTGATTATCCATCCCATATCTTAATTGCAGGTATGAAACTTGGAGTAAACTTGGTTACTGGTCTGAACAGGTTCATATCATCCTGGAAGAGCgCAGATGACCCTGCACAAGAcGATTACGTATATGGGATAGATCCCAGTGGTGTTCCTCAAGCTGTGTTcAGGAAGGGGTCTACAATAAGATACAGAGCAGGTTCGTGGAATGGTCTTCACTGGACGGGGATGCCTCAACTGCAACCAAATCCAGTATATACGTTTGAGTATGTGTCGAATGAGAATGAGGTATTTTACAGGTTTAACCTCATTAAAAGTTCAGTACCTAGTATGATGGTGATGAATCCATTAGGGGATCCACAACGGTTGACATGGATGGAACAAACACAGAAATGGGCACCATTTGTGCCGTTCTCCGGATTGATCCTTGATCAGTGTGACAATTACGCACTATGTGGTGCATATGCTGTTTGTAACATGAATTCTAACTCaGCTAAATGTGAATGCTTGGAAGGGTTTGTACCCAAATCACCAAGTGAATGGGATCTTTTAGATAAGTCTGATGGGTGTGTTCGAAGGACTCAGTTAGATTGCGAACATGGAGATGGCTTTCTGAAGCGTGAATCAGTTAAATTGCCTGATACTCGTTTCTCTCTGGTTGATAACAAGATCAGCCTCTTGGAATGCAAGGAATTGTGTTCAAAGAATTGTTCTTGTACAGCATATGCTAATGCTGATGTCAGAGGAGGgGGAAGTGGGTGCTTACTCTGGTTTCATGACTTGATTGACATGAAAGAACtTTCAGAGAGTGGGCAAGACCTTTTTGTAAGGATGGCTGCTTCAGAACTAGGTATCCTTTCTTTcCCTTCTTTCCGTTATAGTAACATTATTCTATTAATTTTAGTGACAAGCTTATTTTATTTCAAAGTACACTCTTTTTTGTCCGtGGTAATTTCGTTGCAGTTACTgCATAAATTTGGAATTTCTGATGTATCTTATCAATGACATTATTAAGTCCATCCTTGAGACTTTAGTTGAATTTATTGTACGTGAACTCAAGAATATAGTTCCATTGCAATTTTCCAGATGATATTGAGAGaAAAAAACCCAAGAAGAAAAAGAAAGTGGCGATCGTAATCACATCTGTATTGTTAGTCACCGGAGTAATTTTATTAGGAGGGTTCGTGTATTTGTGGAAAAGGCGACACCGAAAGCAAGGTTAGTCAGCTCATGAAATACTTTGTTGATTTCATAAAGTATCAGAGATGGAAACTGTTGCACGAAATTAAACACTTATGCACAATAATGCTTTAATGTTAATCTTTAATTTTGAAGAAAATCAATTGTTTTTAAGGGAGTCAATTTCCTACCTTTCCAGGGAAGACTGATGGTAGCAGTAAATTGGATTACAATGACAGAGGCAACCGAGAAGAAGAAATGGAATTACCAATATTTGATTGGATGGCCATAGCTAATGCTACTGAAAACTTCTCAGACaAAAACAAGTTGGGGGAGGGTGGTTTTGGACCAGTTTACAAGGTAAAATAACATTATGCAGTTTGACtGTACCATTTTAATGTAACAAGAAGCTTACATCTGTAACCGGTGATTTCTAGGGAGTGCTcATAGAGGGGCAAGAAATTGCGGcTAAAAGACTTTCAAAAAGTTCCGGACAAGGAATGGAGGAGTTCGAAAATGAAGTCCTTTTGATTGCTAAACTTCAGCACCGAAATCTTGTGAAGCTTATCGGTTGTTGCACTCaaAGAGATGAAAGGATGTTAATTTATGAATACCTGCCCAACAAAAGCCTGAACGACTTTAtTTTTGGTTTTCTCTACACTGAACATTTTTTCTGGTCATTTTTCTTCTCTTTTGAGAACTTATCCTTAGTTGATCGAAACTAAGTTAGATGTTAATGTTTCAGATGTTACAAGAAGCAAATTTCTGGATTGGAGCAAACGATGCCAAATCATTGGAGGAATTGCTCGTGGTCTTCTTTATCTTCATCAAGACTCTAGGCTGAGGATTATACACAGAGATCTAAAAGCCAGTAATGTTTTGTTAGATAATGAGATGAACCCTAAGATTTCAGACTTTGGCATGGCTAGGGCATTTGGGATAGACCAGACTGAGGCAAACACTAATAGAGTTGTTGGTACATAGTAAGTGAGCTTGCATTTGTTCATTATTCTCTTTTTATAACCCGTGAACTTACCAATTCTTTTGCAtTGTAACTCTTTCAGCGGTTATATGCCTCCTGAGTATGCAATAGATGGGCTATTCTCAGTGAAATCTGATGTTTTCAGCTTTGGTGTTTTGGTACTAGAGATAGTGTGTGGTAAGAGAAATaGAGGATTTTACCATGCAGATCACCACCACAAtCTTCTTGGACATGTAAGGCTATTGACTGAGAAGCtcCGAGAAGcccTGCAATGACTGTTTAATTATGGCATTTTTTTCAATCTTTTTCAGGCCTGGCGGCTGTGGATAGAAGAGAGACCGGTAGAACTAATCAATAAATCACTAGGTGGCTCTTATTCTTTATCAGAAGTATTACGATGCATTCAGGTTGGTCTGTTATGTGTTCAACAACGGCCTGAAGACCGGCCAAACATGTCATCTGTGGTTCTAATGTTGAGTGGTGaAAGGTCACTGCCTCAACCGAAGCAGCCTGGATTTTTCACAGAGAGGAACCCACCCGAATCAGGGTCCTCATCAAGTAAGCGAAGCTTACTCtCAACCAATGAGATCACCATCTCATTAATAGAGGGTCGATAAGAAAACACCAGtTTACATCGATCAAAGGtTTTCCTGTAAATcGCAAGCAGTAGATAATGCTGGAGCTGGTCTACAAGTAATGGtTTACAAATTGCAGGTGTTTAAAGGTGTTGTCGGTAATCAGTATCCCTTTAAATTATGCACCAGACTAGGTCAATGACTAtTGATTGGCCTCCTGTAGGAAGGTTAAAGGTATTCAAATAGTATTGTCAGTATCTTGACTAACTGCAATAAATGTCTTATTTTTAgAATCTTATTTTGTGaAAATGTTTGTGATCTCCAGAATTAATCATCATATCTATCATGGATGcTGTTTTCTTTATCACCCCTTTTTT
>CsB-Lectin4.6
ACCACCAGCACACAAGACACCCTTCGTCTTGGCCAATCCATCAGAGATGGTGAGACATTAGTTTCAGCTAATGAAAGCTTTGAACTAGGATTTTTTAGTCCTGGGAAGTCAAAGAGTCGGTACCTTGGAATATGGTACAAGAAAATAGCAAATGGGACCGTTACATGGGTTGCCAACAGAAATGCTCCACTTCCGGATCGCTCtGGAGTCTTGAGTATCAGTAGCCAAGGGAATGGAACCCTCATCCTTCAAAATAGCACAAATGGCATTGTTTGGTCATCCAATGCATCGAGAACTGCACAAAATCCAGTCGCAGTGCTTTTGGAATCAGGAAATCTTGTTGTAAAAAGTGGAAATGATAATGACTCAGATAACTTTCTGTGGCAGAGCTTTGATTATCCAACCCACGTCTTACTACCAGGTATGAAACTTGGAGTAAACTTGGTCACTGGTCTGAACAGGTTCATATCGTCCTGGAAGAGTGCAGACGACCCTGCTCAAGACGATTACATGTATGAGATAGATCCCCGTGGTGTTCCACAAGCGATGCTTTTGAAGGGATCTACTATAAGATATAGACCAGGGTCGTGGAACGGTCTGCATTGGACCGGGATGCCTCAGCTGCAACCAAATCCTGTATACACGTTTGAGTATGTGTCGAATGAGAAAGAGGTATTTTACAGGTTTACCCTCATTAAAAGTTCAGTACCTTCAATGATGGTGGTTAGTCCATTGGGTGAATCACAACGGTACACATGGATGGAACAAACACAGAAATGGGCACCCTTCCTGTCGTTCTCTGGATTGATCGATCAGTGTGACAATTACGCACTATGCGGTACATATGCTATTTGTAAAATGAATTCTAACTCTGCTGAATGTGAATGCTTGGAAGGGTTTGAACCCAAATCACCAAGGGATTGGAAGCTGTTGGATAAGACTGATGGGTGTGTTCGAAGGACTAAACTAGATTGCGAGCGTGGAGATGGCTTTCTGAAGCGTGAATCAGTTAAATTGCCCGATACTCGTTTCTCTAGGGTTGATAAGAACATCAGCCTCTTCGAATGCAAGGAATTGTGTTCAAAGAATTGTTCTTGTACAGCATACGCTAATGCAGATGTCCGAGGAGGAGGAAGTGGGTGCCTGCTCTGGTTTCACGAACTCACTGACATGAAAATACTTTCAGAAGGTGGGCAAGACCTTTACATACGGATGGCCACTTCAGAACTAGGTATCCTTTCTTTCCCTTCTTTTCCTTCTAGTAACATTATTCTATTAAGTGAATACCTAGCCTATGTTATGTGAAAGTAGACTTTCTTTTTATTGTCCAAGGTAATTTCACTGCTGTTACTGCATAAATTTGGAATTTCTGATGTATCATGTTTAAGGCAATTATTAAGTCCAACTGTGAGACTTTAGTTGAATTTATTCTGCACCAACCCAAGAATGTATTTGTTGGAAACTCTATTGCAATTTTCCAGATAATTTTGAGAGAAGAAATCCCAAGAAGAAAAAGAAGGTCGTGCCCATAATCACATCTGTACTGTTAGCCACAGGAGTAATTTTAATAGGAGCGTTCGTGTATGCGCGGAAAAAGAAACGCAGAGATCAAGGTAAATCAGCTCACAAAACACTTCGTTCATTTCATAAAGTATCAGAGATGAGAATCTCTTGCACGAAATTAAGCATTTGTGCACAGCAATGCTAGAACATACCTCTTTAATTGGTAAGAATATCAATGGCTAATAGCAAGTCAATTTCCTACCTTTCCAGGAAACAATGATGGTAGAACTGAATTGGGTTACAACGACAGAGGCAACAGAAAAGAAGAAATGGAATTACCAATATTTGATTGGAAGAGCATAGCTAATGCTACTGACAATTTCTCAGAGGAAAACAAGCTAGGAGAGGGTGGTTTTGGACCAGTTTACAAGGTAACGTAACAACATGCAACTAAACTGTACCACTTTAATGCAGCAACAAGCTACTTCTGAGACTGGTGATTTCTAGGGAATGTTGATAGATGGGCAAGAAATTGCAGTTAAAAGACTTTCAAAAAGTTCCGGACAAGGAGTGGAGGAATTCAAAAATGAAGTCCTTTTGATTGCTAAACTTCAGCACCGAAATCTTGTGAAGCTTCTTGGTTGCTGCATGAAAAGAGATGAAAGGATGTTAATCTATGAATACCTGCCCAACAAAAGCCTGGCCGACTTTATTTTTGGTTTAATATTCTCTACATTaAAATTTTTTTCTgGTCCATTTTTCTTCTTCTCTCtGGAGAACTTAGCCATaGCTTATCGAAACTAACTTGGATGTTAATGTTTCAGATGGTACAAGAAGAAAACTTCTGGATTGGAGCAAACGATGCCAAATCATTGGGGGAATTGCTCGTGGTCTTCTTTATCTCCATCAAGACTCCAGGCTGAGGATTATACACAGAGATCTGAAAGCCAGTAATGTTCTATTAGATAATGAGATGAAcCCTAAGATTTCCGACTTTGGTATGGCTAGGGCATTTGGGGTAGATCAAACTGAGGCAAACACTAATAGAGTTGTTGGAACATAGTAAGTGAGATAGCTTTTGTTTCATGCTTCACTTTATATAATCTGTGAACTGACCAATATTTTTGcACTGTAAATTTTTCAGTGGGTATATGCCTCCTGAGTATGCAATAGATGGGCTATTCTCgGTGAAATCTGATGTCTTCAGCTTTGGTGTTTTGGTACTGGAGTTAGTGTATGGTACGAGAAACAGAGGATTTCACCATGTAGATCACCACCACAACCTTCTCGGACACGTAAGGCTATAGACTGGGAAGCTGAGAGAAGCTCTGCGATTACTCTGTTGTTTAGTTATGCCATTTTTCTCGATCTGTTTCAGGCTTGGCGACTGTGGACAGAAGATAGACCGGTGGAACTAATCGATAAATCGCTTGAAGACACATATTCTCTATCTGAAGCATTACGATGCATTCAGGTTGGTCTGTTATGCGTGCAGCAACGACCAGAAGACAGGCCAAACATGGCATCTGTGGTTCTGATGTTGAGTGGCGAAAGGTCACTGCCTCAACCGAAGCAGCCTGGATTTTTCACAGAGAGGAATCTACCAGAATCAGAGTCCTCATCAAGTAACCAAACCTTTCATTCGAGCAATCAAATcACCGTCTCATTAATAGAGGGTCGATAA
>CsB-Lectin4.7
TCCCTCAGTGATGGCAGGACCTTAGTTTCAAAAGAAGGAAGCTTTGAGCTTGGTTTCTTCAGTCCTGGTAGTTCCAAGAATCGTTACGTGGGAATTTGGTACGAAAATATGCCAGTTAAAACTGTTGTTTGGGTTGCAAACCGAATCAACCCCATTAATGACTCTTCTGGGTTGTTAGTTGTAAACGAGACGGGCAATCTTGTTTTGACAAGCCAGAACAAGAGTGTAGTTTGGTCAGCAAACTTGAGCAAAGAAGTGCAGACCCCAGTTGTATTACAGCTACTAGATTCAGGAAATCTTGTCCTCAGAGGTGAACGAGATGGCGGTTCTGAAACTTATTTATGGCAAAGCTTTGATTATCCTTCTGATACATTGCTACCAGGGATGAAGCTTGGATGGGATTTCAAGACTGGTCTTGAGCGGCGTATAACATCATGGAAGAGCTCAGACGACCCGTCTCCTGGAGACTTTATTTAG
>CsB-Lectin4.8
TCCCTCAGCGATGGCAGGACCTTAGTTTCGAAAGAAGGAAGCTTTGAGCTTGGTTTCTTCAGTCCTGGTAGTTCCAAGAATCGTTACGTAGGGATTTGGTACAAAAATATGCCAGTTAAAACTGTTGTTTGGGTTGCAAATCGAATCAACCCTATTAATGACTCTTCTGGCGTGTTAGTTGTAAACAAGACGGGCAATCTTGTTTTAACAAGCCAGAACAAGAGTGTAGTTTGGTCAGCAAACTTGAGCAAAGAAGTCCGGACTCCAGTTGTATTGCAGCTACTAGATTCAGGAAATCTTGTCCTCAGAGGTGAACGAGATGGCGATTCTGAAACTTATTTATGGCAAAGCTTTGATTATCCTTCTGATACATTGCTACCAGGGATGAAGCTCGGATGGGATTTCAAGACTGGTCTTGAGCGGCGTATAACATCATGGAAGAGCTCAGACGACCCGTCTCCTGGAGACTTTATTTGGAAAATTGAACGACAATTTTATCCTGAGTTAGTCATGTGGAAGGGATCAAGAAAGTTTTATAGGACTGGCCCATGGAATGGCCTTATATTCAGTGCTTCATCACTCAGGCTTAACCCAATTTTTAAGTATCGCTTTGTCTTCAATGAGGATGAGCTGTACTACACATTCTACCTCACAGATAAAGATGTTATCTCAAGGACTGTTATGAATCAAACAGTCTCTCTACGTCAACGATTCATATGGCGTAAAGCAAATCAAAGTTGGGAGTTGTATTCGAATTTGCCAAAAGATCAATGTGACACTTATGGTCTTTGTGGTGCCTACGGAATTTGCATCATTAGCCAATCACCTATTTGCCAATGTTTGGAAGGTTTTCATCCAAAATCGGGGGGATATGTGGACTGGTCTCAAGGGTGTGTCCATAATAAGCCATTGAATTACTCAAGAAAAGATGGTTTTATCAAGTTTTCTGAGCTGAAaTTGCCAGATTCTACTTCATCTTGGGTgAGCAAAAGTATGAATCTCAAGGAATGCAGGGAGAAATGCTTAGAAAACTCTTCTTGTATGGCTTACACAAATTCGGATATCACTAGAGGTGGCAGTGGCTGTGTTATGTGGTTTGGTGATCTGATTgaCATGAGAAACTTCCAAGATGGTGGACAGGACTTGTATATTCGAATGTCTGCTTCAGAGCTAGGAGGTATCGGCTTACTTGTTTATGTTGCTCCATAATGAGAATTTAGGAGTGACACTCCAGTTAGATTCTCAATTCCACTTATCTTTTCTTTTGTGGGgTGGGTGGTGTTATTATTACTGAGCAGATTGCGGTACTCCTACCATCCATGTAGTTCATAAAAAGCAGTTTCAGATTGAGCTCTATGCTTAGAATTTTGCTGCAATTTGAATGTTTTTGCTTGGCCATATGATTGTTGACTTACTTTGCTATATCAAAATATGATGATCAAGCAGCGAAAAATGAGCCTACAACTACAATACTGGTGATACTCATTTCTGCATCTGGGCTGTTTACTGTGGTGCTTATGGTGGGCTGTTACATTCGCATAAGTAGGGGAAACATAGCTGGTAAAATTGCTCCATTTGCCTTCAAAAGTTTTTATTCATTTGTTTGCATTTTTATGCTTGCAGTTTCATTTTATCAAGTCTTCAAAAAAAATTCTTTACCAAATAGATAATTTTTTGTAGGCAACAATTTAACTATATGATACTTCCTTTTCACCTATGGTTCTGCTTTTACTTGCACTTTTATACTGATTGGAAAAGCACATATTGGATGAATTAGGTAGTTTCAGTGCTATTTTCCTGATAAAGAACCTTCACACCCAGAACATGGAAATGGAAATCTAAATTTtGATATGGTCCATCATCCGCATATGCTGCTTTCTGTTAATATTGTACATTATTTGGCGAAAACAGGAAACAACAGAAGAACTGATCAGGAAAATGAAGATCAAAACGAAGACCTGGAGCTACCACTGTTTGAGTTAGCTACAATTGCTAATGCCACTGATAACTTTTCAATCAACAAAAaGCTTGGAGAAGGTGGCTTTGGACCTGTTTACAAGGTAAAATTGCAACACGCTTGTAGAATGATCCCAATAATTATGTACTTATTTTACTCAGGGTAGCATAACTAATTTCTCTTAAATTTTTTCAGGGCACACTAGCAGATGGACAGGAAATTGCTGTGAAAAGGCTTTCAAAGATTTCAGAGCAAGGATTGAANNNNNNNNNNNNNNNNNNNNNNNNNNNNNNNNNNNNNNNNNNNNNNNNNNNNNNNNNNNNNNNNNNNNNNNNNNNNNNNNNNNNNNNNNNNNNNNNNNNNNNNNNNNNNNNNNNNNNNNNNNNNNNNNNNNNNNNNNNNNNNNNNNNNNNNNNNNNNNNNNNNNNNNNNNNNNNNNNNNNNNNNNNNNNNNNNNNNNNNNNNNNNNNNNNNNNNNNNNNNNNNNNNNNNNNNNNNNNNNNNNNNNNNNNNNNNNNNNNNNNNNNNNNNNNNNNNNNNNNNNNNNNNNNNNNNNNNNNNNNNNNNNNNNNNNNNNNNNNNNNNNNNNNNNNNNNNNNNNNNNNNNNNGGAGTTAAAGAATGAAGTTATACTATTTTCCAAATTACAGCACCGAAATCTTGTAAAGCTTCTAGGCTGCTGCATTCAGGGAGAGGAGAAATTGCTGATTTATGAATTCATGCCAAACAGAAGCCTAGACTCTTTCATTTTTGGTCTGGATCCCTCTACAAGTCAAAACCTTAAAAaTTTCAGCTAGCTTGTGCTTTCATTATATaTgTTTCTTAAGATTTAGCAGACATTATGTTctttttCATAAAATTCAAGCTGGAAACTGTACTAACCTTAATGTGATATTTTCTAGATCAAACAAAACGTAAGCTATTGGATTGGtCCAAACGTTTCTGTATTATTTGCGGGACTGCTAGGGGTCTTCTCTATCTTCATCATGATTCTAGATTGAGGATTATACATCGAGATCTCAAAGCAAGTAATGTGTTACTTGATCATGAGATGAACCCAAAAATTTCAGATTTTGGCTTGGCCAGAACTTTTGTCGGAGACGAGATAGAAGGAAGTACgAAGAGAGTGGTTGGAACATAGTAAGTATTTCTTGCTTTATCATCTTTATGATTCACTTCTACTGATTACTGAAAGTTAACTTATATATTTtAATCCTCTGAAGTGGTTATATGGCACCAGAGTACGCTAGTGATGGGCTATTCTCTGTAAAATCTGATGTCTTCAGCTTTGGCATATTATTGCTGGAAATAGTAAGTGGAAAGAAAAACAGAGGATTTTATCATTCAGACAAGAACCTCAATCTTATAGGACATGTAAGTAAAATGCATATGCCATTTTCTGACATAGTTTACACTAATAAATCATATATGACATAAGGGTTTTGACATGTTGCAGGCATGGAAGTTGTGGAACAATGGCATGCCTTCACAACTGATTGATGCGTATTATCAAGAATCGTGCAATCTTGCTGAAGTGATACGATGCATCCATGTCGGTTTGTTATGCGTGCAACACCATCCTGAGGACAGGCCATGTATGCCCTCGGTGATTTTGATGTTGGGCAGTGAGATTATGTTGCCTCAACCGAAGCAACCCGGTTTCTTGGCGGACAGGAAATCAACTGGGCCAAATTCTTCATCAAGCATGCTTGAATCATCTTCAACTAATACAATTACGATCTCAACGTTGGAAGGCCGATAG
>CsB-Lectin4.9
AACCATTGGTTTTtATTTCGTAAATACGACGGTTTGAGTCCAGAAGCATTGTTTCAGTTCCATGCCGTTAAAGATGAATCaTTTTTTTTTTTTTTtGAAAAAAAaaGATGGATCACTAGTCAcAGTATTAGCATCTATATAGTTCGTTAGAGAGAGATCTAAACCAATACACAAATGGGTGCACTTTCATTTTTGTTCGTCTGTTGTAAGTTACTGTTTTTCTTGTCTGAATCCTCTTtCGCTTCCGACACCATTACTTCATCTCAGNNNNNNNNNNNNNNNNNNNNNNNNNNNNNNNNNNNNNNNNNNNNNNNNNNNNNNNNNNNNNNNNNNNNNNNNNNNNNNNATACTAGATTCAGGAAATCTTGTCCTCAGAGGTGAACGAGATGGCGGTTCTGAAACTTATTTATGGCAAAGCTTTGATTATCCTTCTGATACATTGCTACCGGGAATGAAGCTCGGATGGGATTTGAAGACAGGTCTTGAGCGGCGTATAACATCATGGAAGAGCCCAGACGACCCGTCTCCTGGAAACTTTACTTGGGCAGTTGAACGACAAGATAATCCTGAGTTAATCATGTGGAAGGGATCAAGAAAGTTTTATAGGAGTGGCCCATGGAATGGCCTTAGATTCAGTGCTGCAACATTAAGGCAAAACCCTGTTTTTAACTTCAGCTTTGTCTCTAGTGAGGATGAGCTGTACTACACCTTCGACTTGATAGATAAAGCTGTTTTCTCAAGGATTGTTATGAACCAAACACTCTATTTACGTCAACGATTCACATGGAAAAAAGCAACTCAAAATTGGGAATTGCAGCTAAATGTGCCAAGAGATCTATGTGACACTTACGCCCTTTGTGGTGACTATGGCATTTGCATCATTAGCGATTTACCTGTTTGCCAATGTTTAAAAGGTTTtAAaCCAAAGTCAAGGGGATATGTGGACTGGTCTCAAGGGTGTGTGCGTGATAAGTCGTTAAACTACTCTAGAGAAGATGGCTTCATCAAATTCACTGCGATGAAATTGCCAGATGCTACTCCTTCTTGGGTGAGCAAAAGTATGAATCTCAAGGAATGCAGGGAGAAGTGCTTAGAAAACTCTTCATGTATGGCGTACACAAATTCAGATATCAGAGGAGGAGGCAGTGGCTGTGCCATGTGGTTTGGTGAACTGATTGACATGAGAGACTTTCCAGATGGTGGGCAGGACTTGTATATTCGAATGTCTGCTTCAGAGCTAGGTACCCGCAAACTTGTTTATGTCACTCCATTAAGAGAACTTAGGTGTTAGGAGTGCCAATCCAGTTAGTTTAGCAGTTCCACCTTCTTATTGTGTAATTTAGTATTGAGTTCAGATTGAGGCGTTACTTTCACATAAACTCTTCCTGTATTGACTTGCTTTGCTATATTTGAATACGCTGATCAAGGAGCGAAAGGTGAGCCTACGACAAAGATAGTGCTGATAGTCATTTCCACTGCTGCTCTGTTAGCTGTGGTGATTGCAGCTGGCTATTTGATTCACAAAAGCAGGAGAAATATAGTAGGTATAATATTACTCCATTTTCCTTAAAAAaTTTAAAGCCATTTGTTTGCATTTTTATGATAGCCGTTTCCTTTCTATCAATATTTATAAGAGTTTGATTTTTCTGTATCAAATATTCAATAAAATCTTTCACCAAGTAGATTAAGTTTTTATATGAAACAATCTGTATATTTGTTTCAAGATGTAGAGTTAACAGTGCATATCATTTAGACCTAGGGCAAGGTAACTGAACTTCTAAATTTTTGGTTGGAATTGCAGGTTTACTTACCTGTATTTAGTATTATATTAATACTTACCTCTTTTTGACCTATGGTTCGGTGTTTACTTGCACTTTCACATTGACTGGAATAAAATGGCGGTAATTGTATTTTCCAAATAATGAACCTTCTCATCAAGAACAAGAAAATGGTAGTTATTAGTTTAATATAATCCAGTATCCGTACTGTATATGTTGCTTTCAGTTAATATTGCCCGATATTTCAGAGAAAACAGAAACAACAGGGGGACTGAACAGAAAAATGAAGATCAAAACATAGACCTGGACCTACCGCTGTTTGAGTTAGCTACAATTGCTAATGCCACAGATAACTTTTCAATCAACAAGAAGCTTGGAGAAGGTGGCTTTGGTCCTGTTTACAAGGTAAATTTGAAACTTGCTAGTGAAAAATACTTATTTTACTGGGTAACTAGATTCACATATATCTTCCCAGGGAACACTAGCGGATGAACAGGAAATTGCTGTGAAAAGGCTTTCGAAGATTTCTGAGCAAGGGTTGAAGGAGTTGAAGAATGAGATTATACTATTCTCCAAATTACAGCACAGAAATCTTGTAAAGCTTCTTGGCTGCTGCATTCACGGAGAGGAGAAATTGTTGATTTATGAATTCATGCCGAACAAAAGCCTGGACTCTTTCATTTTTGGTCTGGATCCCTCTAAACCTTAAAATATTCAGCTAGCTTGTGCCTTGATTATAGACGTTTCTTTTAATCTTAATGTGGTAATTTGCAGACCAAGAAAGATGTAAGCTATTGGATTGGTCCAAGCGTTTCCACATTATTTGTGGGACTGCTAGGGGTCTTCTCTACCTTCATCAAGATTCTAGATTGAGGATTATACATCGAGATCTCAAAGCAAGTAATGTGCTACTCGATCAAGATATGAATCCAAAAATTTCAGATTTTGGTTTGGCTAGAGCTTTTGGTGGAGACGAGACAGAAGGAAACACAAACAGAGTGGTTGGAACATAGTAAGTATTTTTTGTCATGTGATATTTACGATTCACTTGCAATGATTAATGAAAATTAACTTACATATTTTAATCCTCTAAAGTGGTTATATGGCACCGGAATACGCCAGCGATGGGCAATTCTCCGTAAAATCCGATGTCTTCAGCTTTGGAATTTTATTACTGGAGATAGTAAGTGGAAAGAAAAATAGAGGATTTTATCATTCTGACAACAAGCTTAACCTTATAAGACATGTAAGTAAAATGCATACGACATTTTCTTACATAGTTTGAACTAATAAATTATAGATGATAAAAGAGTTTTGATATGTTGTAGGCATGGAAGTTGTGGAACGAAGGCATGCCTTCACAATTAATCGATGCGTGTTTTAAGGACTCATTCAATCTTGCTGAAGTGATACGATGCATCCACATCGGTTTGTTATGCGTGCAACAATATCCAGAGGACAGGCCATGCATGCCCTCAGTGATTTTGATGTTGGGCAGTGAGATTGTGTTGCCTCAGCCAAAGCAACCCGGTTACTTGGCGGACAGGAAATCTACCAGACTAGATTCTTCATTAAGCATGCCTGAATCATCTTCAACTAATACAATTACGATCTCTGAGTTGGAGGGTCGGTAG
>CsB-Lectin4.10
CTCAGTCTCTTAGTGATGGTAGGACCTTAGTTTCAAAAGATGGAAGCTTCGAGCTTGGTTTCTTCAGTCCTGGTAGTTCCAAGAATCGTTACATTGGAATTTGGTACAAAAGCATCCCAGTTAAAACTGTTGTTTGGGTAGCAAACCGACTCAACCCCATCAATGACTCTTCTGGATTGTTAATTATAAACAAGAGGGGCAATCTTATTTTAAAAAGCCAGAGCATGAGGGTAGTTTGGTCAGCAAGCTTGAGCAAAGAAGTGCAGCAGACTCCAGTGGTATTACAGCTACTAGATTCAGGAAATCTTGTCCTCAGAGGTGAACAAGAGGGTGATTCTGGAACTTATTTCTGGCAAAGCTTTGATTATCCTTCTGATACATTGCTTCCAGGAATGAAGCTCGGATGGGATTTAAAGACTGGCTTTGAGCGACGTGTAATATCGTGGAAGAGCGCAGACGACCCGTCTCCTGGAGACTTTATTTGGGCAGTTGAACGACAAGATAATCCTGAGGTAGTCATGTGGAAGGGTTCAAGCAAGTTTTATACCACTGGCCCGTGGAATGGCCTTAGCTTCAGTGCCCCAACGACAAGGCCTAACCCAATTTTTAACTTCAGCTTTGTCGCTAATGAGGATGAGCTGTGCTACACATTCAGCATCAAAGATAAAGCAGTTGTCTCAAGGATTGTCATGAACCAAACCACCTATTTAGGTCAAAGATTCACATGGAGTAATAACACTCAAACTTGGGACTTGTATTCAAAAGCGCCAAGAGATGAATGTGACACTTATGGTCTTTGTGGTGCCTATGGTGTTTGCATTATCAGCAAATCGCCCGTATGCCAATGTTTAAAAGGTTTTAAAaCTAAATCAGGCGGGTACATGGACTGGCATGAAGGGTGTGTGCGTAGTAAGGCATTAAACTACTCTAGACAAGATGGTTTTATCAAATTTACTGAGCTGAAATTGCCAGATGCTAATTTCTCTCGGGTGAGCAAAAGTGTGAATCTCAAGGAATGCAGGGAGAAGTGCTTAGAAAACTCTTCATGTATGGCGTACACAAATTCAGATATCAGAGGAGGCGGCAGTGGCTGTGCCATGTGGTTTGGCGATCTGATTGACATGAGAAGCTTTCCAGATGGTGGGCAGGACTTCTATATTCGAATGTCTGCTTCAGAGCTAGGTATTTGCTGACCTCTTTATGTTACTCCATAATGAGAATTTAGAAGTGCCACTCCAGTTAGATTACATGTTCCCATTTTTTTtATTGTGTGATTTGTTCACGAGTTCAGATATTGAGGTACTCCTATCTGCTTGAACAGTGAATTTTTGCTGCAACTTGtAGTTTTTTTttTTTTtCTTtACCTTTATGATTATTGACGTACTTTACTATATCTGAATATGCCAATCAAGGAATGAAAGGCGAGCCTACGACAAAGATAGTGGTGCTAGTCATTTCTGCCGTTGCTCTGTTGGCCGTGGTGCTTATATCTGGCTATTTGATCCACAAACGAAGGAGAAACATAGCAGGTAAAATAACTCCCTTTGCCTTCACATATTTATTGCCATTTGTTTGAACTTTTACGCAGCAGTTTTCATTCAACCAATGGTTCCGATAGTTTTCTTTGCTTTCTTCATTATGAGTTCTTCAATCAAATTCTTTACCAAGTAGATAGTATTGAAAGAGCATATCAATTAGACGGGGACTGTTAAATGAATGAACTTTAATAAATTTTGTGGAAAAGAAGAACCTTCGCATCAAGAACAAGAAAATGGAAGTTTCCATTTTAATTAAGTCCTGTATCTGGACTGCATATGTTTCTTTCGGTTAGTACTGTCCATTATTATTTCTGTGAAAACAGAAACTGATCAGGAAAAcGAAGATCAAAACATTGACCTGGAGCTACCACTATTTGAATTAGCTACAATTTCTAATGCCACCAATAACTTTTCAATCAACAACAAGCTTGGAGAAGGTGGCTTTGGACCTGTATACAAGGTAAACAGAAACTTGCTTGTCAAAATTACTTATTTTACCTGGTAATTAAATTCACATGTCTTTCCAGGGCACACTTGTGGATGGGCAGGAAATTGCTGTGAAAAGGCTTTCAAAGATTTCTGATCAAGGATTGAAGGAGTTGAAGAATGAAGTTATACTATTCTCCAAATTACAGCACAGAAATCTTGTAAAGCTTCTTGGCTGCTGCATTCACGGAGAGGAGAAATTGTTGATTTATGAATTCATGCCGAACAAAAGCCTGGACTACTTCATATTTGGTCTGGATGCCTCTAAAACTTACAATTTTCAGCTAGCTAGTCCCTTGATTATAAACGTTTCTTATAATTTAGTGCAGATTTTtTTTtATAAAAAAAAAaGAGAGAATTCAAGCTGAAAATTGTACTAACCTTTGTTATGATACTCTCTAGATCAAACTAATAGTAAGCTATTGGATTGGTCCAAGCGTTTTCACATTATATGTGGAACTGCTAGGGGGCTTCTCTACCTTCATCAAGATTCTAGATTGAGGATTATACATCGAGATCTCAAAGCAAGTAATGTGTTACTTGATCATGATATGAACCCAAAAATTTCAGATTTTGGCTTGGCTAGAACTTGTGGTGGAGACAAGACAGAAGGAAACACAAACAGAGTGGTTGGAACATAGTATGTCTTGTTTTTTCATCTTTATTATTCATTTCCACTGATTAATAAAATTTAACTTTTTCTGATTCTTTGAAGTGGTTATATGGCACCGGAATATGCTAGTGATGGGCTATTCTCAACAAAATCCGATGTCTTCAGCTTTGGCATTTTGTTGCTAGAGATAGTAAGTGGAAAAAAAAaTAGAGGATTTTATCATTCAGACCACAGCCTTAACCTTATTGGACATGTAAGTAAAATGCACACTCTTCTTAGAAAATGAATCAAGAATTATGTCACTTTAATTTTGACTTAAATTAGTTTAAACTGATAAATCATAAATGATGAAAAAGTTTTGATATCTTTTAGGCATGGAAGTTGTGGAACGAAGGCATGCCTTTACAACTGATCGATGCTTGTTATCAAGAATCATGCAATCGCGCTGAAGTGATACGATGTGTCCACATTAGCTTATTGTGTGTGCAACAGCATCCCGACGACAGGCCAAGCATGCCATCAGTGATCTTGATGTTGGGCAGTGAGATTGTATTGCCTCAGCCAAAGCAACCTGGTTTCTTGGCGAACAAGAAATCAACAGAAC
>CsB-Lectin4.11
ATGGCCGACCTGGTGCTTTTATGTACTCAACAGTTACCGTTTTTCTTGTCTGAATTCTCATTTGCACCTGACATCATTACTTCATCTCAGACTCTTAATGACGGTAGGACCTTAATTTCAAAAGATGGAAGCTTCGAGCTTGGTTTCTTCAGCCCTGGTAGTTCCAAGAATCGTTACGTAGGAATTTGGTACAAAAATATCCCAGTTAAAACAGTGGTTTGGGTTGCGAACCGACTCAACCTGATCAATGACTCTTCTGGCTTCCTAATGATAAACAAGACAGGCAATCTTGTATTAACAAGTAAAAGCAATATCGTAGTTTGGTCGGCATACTTGAGTAAAGAAGTCCGGACTCCAGTTGTATTGCAGCTACTAGATTCAGGAAATCTTGTCCTCAGAGGTGAACAAGATGGTGATTCTGAGACTTATTTCTGGCAGAGCTTTGATTATCCTTCTGATACATTGCTCCCAGGAATGAAGCTCGGATGGGATTTAGAGACAGGTCTTGAGCGGCGCGTAACATCATGGAAGAGCTTTGATGACCCATCTCCCGGAGACTTTATTTGGGCAATTGAACGACAAGATAATCCCGAGGTAGTCATGTGGAAGGGATCAAGAAAGTTTTATAGGACTGGTCCATGGAATGGCCTTAGATTTAGTGCTCCATCACTAAGGCCCAACCCAGTCTTTAGTTTCAGCTTTGTCTCTAATGATGTTGAGCTGTACTACACATTCAACATCACAAATAAAGCAGTTATCTCAAGGATTATCATGAACCAAACACTCTATGTACGTCAACGATTCATATGGAATAAAGCAACTCAAAGTTGGGAACTGTAGTCAGATGTGCCAAGAGATCAATGTGACACTTATGGCCTTTGTGGCGCCTATGGCATTTGCATCATTAGCCAGTCGCCTGTTTGCCAATGTCTAAAAGGTTTTAAACACAAGTCAGGGGGATATGTAGACTGGTCTAAAGGGTGTGTGCGTAATAAGCCGTTAAACTACTCTAGACAAGATGGCTTTATGAAATTTACTGAGCTGAAACTGCCAGATGCTACTCCTTCTTGGGTGAGCAAAAGTATGAACCTCAAGGAAAGCAGGGAGGGGTGCTTAGAAAACTCTTTTTGTATGGCTTACACAAACTCAGATATCAGAGGAGGCGGCAGTGGCTGTGCCATGTGGTTTGGCGATCTGATTGACATGAGAAGCTTTCCAGATGGTGGGCAGGACTTGTATATTCGAATGTCTGCTTCAGAGCTAGGTATCCGTTCACTTGTTTAAGTTACTCCATTATGAGAACTTAGGAGTGCCACTCCAGTTAGATTAGTTCCATATTTTTAGTCTGTAATTTAGTAATGAGTTCAGATTGAGATGCTCCTTTCACATAACGCAGTTTCTGGGTATAACTTCTATGCATAGAATTCTGCTGCTATTTGAATCCTTTTTTCTTAGCTATATGATTATTGACTTGCTTTGCTATATCTGAATACGCTGATCAAGGAGCGAAAGGTGAGCCTACGACAAAGATAGTGGTGATAGTCACTTCTACTGCTGCCCTGTTAGCTGCGGTGATTGCAGATGGCTATTTGGTTCACAAAAGAAGGAGAAATATAGTAGGTATAATATTGCTCCATTTTCCTTCAAAAATTTATAGCCATTTGTTTGCATTTTTATGATAGCTGTTTCCTTTCAATCAATATTTATATGAGTTCGATTTTGCAGTATCAAATCTTCAATAAAATCTTTCACCAAGTAGATTAAGTTTTCGTCTGCAACAATAACTGTACATTTGTTTCAAGATGAAGAGTTAACAATACATATCATTTAGACCTAGGGCAGGTTAATTAAACTTGTAAATTTTTTGCTTGAATAACATGTTTACTTGCATGCATTTAGTATTATATTAATACATGGCTCTTTTCACCTGTcGTTCTTTATTTACTTACACTTTCATATTGACTGGAAAATGCATATTGGATGAATGAAATGGCTATGATACTATTTTCCAAAAAAAAaCTTTCTCATCAAGAACAAGAAAATGGTAGTTATTAGTTTAATATAGTCCAGTATNNNNNNNNNNNNNNNNNNNNNNNNNNNNNNNNNNNNNNNNNNNNNNNNNNNNNNNNNNNNNNNNNNNNNNNNNNNNNNNNNNNNNNNNNNNNNNNNNNNNNNNNNNNNNNNNNNNNNNNNNNNNNNNNNNNNNNNNNNNNNNNNNNNNNNNNNNNNNNNNNNNNNNNNNNNNNNNNNNNNNNNNNNNNNNNNNNNNNNNNNNNNNNNNNNNNNNNNNNNNNNNNNNNNNNNNNNNNNNNNNNNNNNNNNNNNNNNNNNNNNNNNNNNNNNNNNNNNNNNNNNNNNNNNNNNNNNNNNNNNNNNNNNNNNNNNNNNNNNNNNNNNNNNNNNNNNNNNNNNNNNNNNNNNNNNNNNNNNNNNNNNNNNNNNNNNNNNNNNNNNNNNNNNNNNNNNNNNNNNNNNNNNNNNNNNNNNNNNNNNNNNNNNNNNNNNNNNNNNNNNNNNNNNNNNNNNNNNNNNNNNNNNNNNNNNNNNNNNNNNNNNNNNNNNNNNNNNNNNNNNNNNNNNNNNNNNNNNNNNNNNNNNNNNNNNNNNNNNNNNNNNNNNNNNNNNNNNNNNNNNNNNNNNNNNNNNNNNNNNNNNNNNNNNNNNNNNNNNNNNNNNNNNNNNNNNNNNNNNNNNNNNNNNNNNNNNNNNNNNNNNNNNNNNNNNNNNNNNNNNNNNNNNNNNNNNNNNNNNNNNNNNNNNNNNNNNNNNNNNNNNNNNNNNNNNNNNNNNNNNNNNNNNNNNNNNNNNNNNNNCGAACAGAAGCCTGGACTCTTTCATTTTTGGTCTGGATCCCTCTAAAACATTAAAATATTCAGCTAGCTTGTGCCTTGATTATAGACGAATCTTATAACCTTAaCATGGTAATTTGTAGATCAAGAAAGATGTAAGCTATTGGATTGGTCCAAGCGTTTCCGCATAATTTGTGGGACTGGTAGGGGTCTTCTCTACCTTCATCAAGATTCTAGATTGAGGATTATACATCGAGATCTCAAAGCAGGTAATGTGTTACTCGATCAGGATATGAATCCAAAAATTTCAGATTTTGGCTTGGCCAGAACTTTTGGCGGAGATGAGACAGAAGGAAACACAACCAGAGTTGTTGGAACATAGTAAGTATTTCCAGTCATGTGATCTTTACGATTCACTTGCTTTGATTAATGACTTTGATTAATGAAAACTAACTTATACGTTCTACTCCTCTGAAGTGGTTATATGGCACCAGAATACGCTAGTGATGGGCAATTCTCAGTAAAATCCGATGTCTTCAGCTTTGGAATATTATTGCTGGAGATAGTAAGTGGAAAAAAAAaTAGAGGATTTTATCATTTGGACAACAAGCTTAATCTCATAGGACATGTAAGCAAAACGCATATATACGACATTTTCTATCATAGTTTAAACCACTAAATACATTATAAGTGACAAAAGAGTTATGATATGTTGTTAGGCATGGAAGTTGTGGAACAAAGGCATGCCTTCAGAAATGATTGATCCCTGTTATCAAGAATCTTGTAATCTGACTGAAGTGATACGATGCATTCACATCAGTCTATTATGTGTGCAACAACATCCTGATGACAGGCCATGTATGCCCTCGGTGATTTTGATGCTGGGCAGTGAGATTGTGCTGCCTCAGCCGAAGCAACCCGGTTTCTTGGCGGATAGGAAATCAATTGGACCAGATTCTTTGTTAAGCATTCCcGAATCATCTTCAAGTAACTCAATTACGATCTCAGAGTTGGAGGCTCGTTAG
>CsB-Lectin4.12
ATGATGCTGGCAGATAAGGAACCAAACAAGTCTTACCCTCCGCATGAGGGTAAGACTTGTTTTAGGTATCTCAAATGTGTAAATATCCTGTGATTGAAGAAACCTATTCTATTTTCGAAACTTTACAATAAATACTCTTTGATTTTAATGTTCTAGGTATAAATTTATTGTCTTAACAACACATCATTGCTTTGCTACAAACGACAAAATGGAAGATCAAATCCAACTCAACTCTCTCAATTATCTCAATGGAATTCCAATCCAGACGAATTTCTAAGTCTACTGAAAATGAATTGCAATGCCACACGGCTGGACTAAGACTAAGTCATTAAATCCCAGATCATTTAATATTGCCCCCATGATTTCATTATTCATAGTATACATGGGACTGGTTTATTGGTCTACCATAGAGATGTTGAATTTTCAGCTAACAGTCACTTCTTTTCAAGGTTCTATCACTTTCCAACATTAAATAATTGCATTCTCTGAAGGGAACATGAGTACATGTATCATTAGCCACGGTGCTTATATTTGTCAGAGAAAGCTCTAAGCCTGTACACCCAATGGATGTTCTTTCATTTTTGTTCATCTGTTGCAAGTTAGTGCTTTTCTTGTCTGAATCCTCTTTTGCATCTGACACCATAACTTCATCTCAGTCTCTTAATGACGGTAGAACCTTAGTTTCAAAAGATGGAAGCTTTGAGCTTGGTTTCTTTAGTCCTGGCAGTTCCAAGAATCGTTATGTAGGAATTTGGTACAAAAATATCCCAGTTAAAACAGTGGTTTGGGTTGCAAACCGACTCAACCCCATCAATGACTCCTTTGGCTTCCTAATGATAAACAAGACAGGCAATCTTGTATTAACAAGCCAAAGCAATATCGTAGTTTGGTCGGCATACTTGAGCAAAGAAGTCCAGACTCCAGTTGTATTGCAGCTACTAGATTCAGGAAATCTTGTCCTAAGAGaTGAACATGATGGTGATTCTGAAACTTATTTCTGGCAAAGCTTTGATTATCCTTCTGATACATTGCTTCCAGGAATGAAGCTTGGATGGGATTTAAAGACTGGTCTCGAGCGGCGCGTAACATCATGGAAGAGCTTTGACGACCCGTCTCCTGGAGACTTTATTTGGGCAATTGAACGACAAGATAATCCTGAGGTAGTCATGTGGAAGGGATCAAGAAAGTTTTATAGGACTGGTCCATGGAATGGCCTTAGATTTAGTGCTCCATCACTAAGGCCTAACCCAATCTTTAGTTTCAGCTTTGTCTCTAATGATGTTGAGCTGTACTACACATTCAACATCACAAATAAAGCAGTTATCTCAAGGATTGTCATGAACCAAACACTCTATGTACGTCGACGATTCATATGGAATAAAGCAACTCAAAGTTGGGAACTGTATTCAGATGTGCCAAGAGATCAATGTGACACTTATGGCCTTTGTGGCGCCTATGGCATTTGCATCATTGgCCAGTCGCCTGTTTGCCAATGTCTAAAAGGTTTTAAACCAAAGTCAGGGGGATATGTAGACCGATCTCAAGGGTGTGTGCGTAGTAAGCCGTTGAACTACTCTAGACAAGATGGCTTCATCAAATTCACTGAGCTGAAATTGCCAGATGCTACTTCTTCTTGGGTGAGCAAAAGTATGAATCTCAAGGAATGCAGGGAGGGGTGCTTAGAAAATTCTTCTTGTATGGCGTACACAAATTCAGATATCAGAGGAGGAGGCAGTGGCTGTGCCATGTGGTTTGGTGAACTGATTGACATGAGGGACTTCCCAGGTGGTGGACAGGACTTCTATATTCGAATGTCTGCTTCAGAGATAGGTACACGCATAAAATTTGTTTATGTCACTCCATTATGAGAAACTAGGTGTTAGGAGTGCCGCTCCGGTTAGTTTAGCAGTTCCACTTTTTTATTTTATTTTATTTTATTGTGTAATTCATTAATGAGTTCAGATTGAGGCGCTCATTTCACATAAGCAGTTTCTGGGTATAGCTTCTGTGCATAGAATCCTGCTGCTATTTGAATCCTTTTTTCTTAGCTATATGATTATTGACTTGTTTTGCTATATCTGAATACAATACGCTGATCAAGGAGCGAAAGGTGAGCCTACGACAAAGATAGTTGTGATAGTCATTTCTACTGCTGCTCTGCTGGCTGTGGTGCTTATAGCTGGCTACTTGATTCGCAAACGCAGGAGAAATATAGCAGGTATAATAGCACTCCACTTTCCTTCACAAATTTTCATTTTgACCATAGCAGTTTCCTTTCATTCAATACTTGTAAGAGTTTGAATTTCCCGCATCAAGTCGTCAATAATATCCTCCACCAAGTAGATTAAATTTTTATATGCAGCGATAACTGTGAATATGTCTCTAAGGTGTAGAGTTAACACTGCATTTCATTATACCTGCGGCAAGGTAATTGAACTCATAAAATTTTTAGTTGGAGTAGCTGGTTTACTTATATGTATTTAGCTAGAATTATATTAATACATGCCCCTTTTTCACCTATGGTTCTGTTTTTCACTTGCGCTTTAGTACATATTGGATGTATAAAATAGCTTTAATACAAATTTACAGATAAAGAACCTCCTCATTAAGAACAAGAAAATTGTATTCACTAGTTAGTCATTTAATATTGTCTGGCATACGTACTGCATATGCTGCCTTCAGTTAATATTGTCAAAAATTTCAGAGAAAACAGAAAACAGCAGGGAAACTGATCAGGAAAACGAAGATCAAAACATAGACCTGGAGCTACCACTGTTTGAGTTAGCTACAATTGCTAATGCCACAGATAACTTTTCAATCAACAACAAGCTTGGAGAAGGCGGCTTTGGACCAGTTTACAAGGTAAACTTGAAAGCTGCAAGTCAAGAATACTTATTTTACTGGGTAACTAAATTCACATATATCTTCCCAGGGCACACTGGTGGATGGACAGGAAATTGCTGTAAAAAGGCTTTCGAAGATTTCTGAGCAAGGATTGAAGGAGTTGAAGAATGAGGTTATACTATTTTCCAAATTACAGCACCGAAATCTTGTAAAGCTTCTTGGCTGCTGCATTCAAGGAGAGGAGAAATTGTTGATTTATGAATTCATGCCGAACAAAaGCCTGGACTCTTTCATTTTtGGTCTGGATCCCTCTAACCTTAAAaTATTCAGCTAGCTTGTGCCTTGATTATAGGCGTTTATTATAGTTTAGCACTgtttttttttttttttGTGTTTtGTTtTTTTTttATTCACGGAAAATTCGGGCTGGGAATTGTACTAACGTCTACATGATACTTTCTAGATCAAACAAGACGTACACTATTAGATTGGtcccAGCGTTTCCATATTATTTGTGGGACTGCTAGGGGACTTCTCTACCTTCATCAAGATTCTAGATTGAGGATTATACATCGAGATCTCAAAGCAAGCAATGTGTTACTTGATCAGGATATGAACCCAAAAATTTCAGATTTTGGCTTGGTtAGAACTTTTGGTGGAGATGAGACAGAAGGAAATACAAACAGAGTGGTTGGAACATAGTAAGTATTTCTTATCATGTGATCTTTACAATTCGCTTGCACTGATTAATGAAATTTAACTTATATATTCTAATCCTCTGAAGTGGTTATATGGCACCGGAATACGCTAGTGATGGACAATTCTCAATAAAATCCgaTGTcTTCAGCTTTGGAATTTTATTGCTGGAGATAGTAAGTGGAAAGAAAAATAGAGGATTTTATCgTTCAGACACCAAGGTTAACCTTATAGGACATGTaagTAAAATGCATACGACATTTTCTAGCATAGTTTAAACTAaTAAATCATAGATGACAAAAGAGTGTTTGATATGTTGTGGGCATGGAAGTTGTGGGACGAAGGCATTCCTTTACGATTGATCGATGCGTGTATTCAAGACTCATGCAACCTAGCTGACGTAATACGATGCATCCACATCGGTTTGTTATGTGTGCAACAGCATCCAGAGGACAGACCATGCATGCCTTCTGTGATTTTGATGTTGGGCAGTGAGATTTTGTTGCCTCAGCCAAAGCAACCTGGTTACTTGGCGGACAGGAAATCAACGGAACCATATTCTTCATCAAGCATGCCTGAATCATCCTCAACTAATACATTAACAATCTCAGAGTtGGAGGCTCGATAGAGAATCTATTAGTAATATGGCTTATCTACATTATCTAAAACTTAAAGAACATTATCGGTAATATTTCAACCATTTGGAATATCAGATTTACTCAAACCGAGGTTCAGGTAAATGATTGAATAAGAAATGGTGAGGATCCAACGATATAGTATATGTTGTGTTTCTAAATAGAAAGTATCCTAATGTTTATGTAGAAATTGTAAATAAGAGGAATTGTGAGAACTGAGACAAAACATACTATTATATTTGAGAGAATGAGGGATAtACCTTTTTGTTTTT
>CsB-Lectin4.13
CCGTAAGCTGCAAGGGTCAACCATGAGAAAACTTTGAGAAAAAATTTAAAAGAATCTTATGGCATTGCAAGCTTAAAATTGTCAGTTTAATCTCAGAAATTGAAATGAAGTGCCTTGCAGTCTTCATCTTCTTTTACCTTTTGATCTTAATATTTATCATTGAGTTTTCATTTGCTGCTGATTCCCTTTCATCAGGAAAATTCATCACCGATGGTGAGACATTAGTCTCCTCTTTCCAAAGTTTTGAGCTAGGCTTCTTTTCTCCAGGCAATTCAACAAACAGGTATCTTGGAATATGGTACAAGAGTAGTCCAAGGACAGTTGTATGGGTTGCAAACAGAAATCATCCCATTACTGACAAGAATGGAGTTTTAACATTCAGCAACAATGGAAGCCTTTTACTTCTCAACCAAGAAAAGAGTGCTATCTGGTCTTCAAATTCATCAAGAACACTAGAAAATCCAGTGGCGCATCTCTTAGATTCTGGAAACCTTGTTCTGAGAGACAATATCAGCAGAAGTTCTGAAGAGTACATGTGGCAGAGCTTTGATTATCCATCAGACACGTTGTTACCGGGCATGAAGCTCGGATGGAACTTAAAAACTGGTTTTGAGAGATATCTGACACCATGGAGAAGTGCTGATGATCCAACTCCAGGAGAGTTTAGTCTCCGACTTGACATTAGTGCATTGCCTGAATTGGTAATCATTTCAGGATCAAGAAAAGAGGCGCGAAGCGGACCATGGAATGGTCAACAGTTCGGAGGCATTCCcAGGGTCAAAAACTCAATCTTCATACCAAAATTGGAGCATACAGAAGATGAGTTATACTTCACATTTAGGCCTTTCAACGATAAAGTCATTACAAGATTACTAGTGAATGAATCAGGAACATTGCAGCGTCTTGTATGGAATGAGACGAGCACTGAATGGCGCATGCTGTACTCTTGGCCATTTGACACATGTGACAGTTATGCACAGTGTGGTGCTAATGATAACTGCAGAATCAGTAAGACACCTATTTGTGAGTGTTTGACAGGCTTTATATCCAAATCACAGGATGACTGGGATTCACCTGAGACTAGGAGATGTGTCAGGAAACCATCAGATTGTCCGAGTGGAGAAGGGTTTCTAAAGCTTCCAAGAATGAAATTACCTGAAAATTATTGGTCGAATAAAAGTATGAATCTCAAGGAATGTGAGGCAGAGTGCACCAAGAACTGTTCATGCAGAGCTTATGCAAATTCAGATGTTACTGGAGGAGGCAGTGGCTGTTTGATGTGGTTTGGGGACCTGGTTGATCTCAGAGAATGCTCGGAAGGATACATCTGGGGACAGGATTTTTTTATAAGAGTTCCATCTTCAGAACTAGGTAAGTGTTTTGATTAATGTTTTTCAGCCTATTTCACGTTTAATGCTGTTTTAGAGTTCACCCACAACGCCTTTAGCCAGCATGTAAAACAAGATTAATATTAGCGGATACCCTATACTTGCTAGTTTGCGTTGCAAAAGCAACTGGCAGTGGGCTTGTTTGGCAAAACCAAATTATTAAAAGAGAGAAAAGAAGAAGAATAGTGTGCTCAAGAACTGACTAACAGCAAATTGATCTCTTTTCTTGATTTTTTATGTTCTAGTATCAGTTAAGCATTTGAATACAAAGAAAAGATTAAAGATCATAGTGGCAGTTTCAATCATTTCCAGCACGTTTATCTTAGGCCTTCTACTCTGCATAGCATGGAAGAAAGCAAAGAACAAAGGTAACAGACTCTTCTGACCTTGTTGATTTTCTATGATAAATTTAATAATATTATTATTATTATTTTGAGAACAAAACCAAAACTAAGTTATTTGAAAATTCTTCGAAACTCTTAAATTCCGTAGTTCAGTAGAAACCTTTGTCAATATACATCAACAAACTCAGAGAAATTTTCTTAAACTTTCTCTGTAAAGAAGGTCATGGATGAAGAAATCCGTGTTCTGATTTGTCTATAATTTAGCCAAACCTAATAAGAGCCTCTTAAATTTATCCTCTCAAAAAGAGTCGAATTGAAATACAGGTTAGACACTGACGAATGAGTGTCACAAAGGAATTTTCTTGAAATACAACTTTAAAAGCATTGTTTCTGTAGGCCTGGAGAACTGGAAGGTGGACATAGAAGTACCTTTATATGATCTGGCAACAATTACTACCGCCACTAACCATTTCTCCGAAGCCAACATGATTGGAAAGGGAGGATTTGGTCCTGTTTACATGGTAAAGAATGTTAATTATATATGAAACCCTCAGCAGAAGCACATTTGAACCCTGAAGTTAATAGCAAAACATGCACTATCTGCATGAAAATACACAGGGAAAGCTTTCCACGGGACAGGAGATTGCAGcGAAGAGGCTTTCAAAAAATTCAGGACAAGGCCTCGAAGAATTCATGAATGAAGTGGTTTTAATTGGAAAGCTTCAACACAGAAATCTTGTTGGCCTTCTCGGCAGCTGCATTGAAGAGGATGAAAGAATGCTGATCTATGAGTATATGCCCCACAAAAGCTTGGATTACTTTATCTTTGGTAGCACTTCTTATCCTAACATCAGTCACTTAGTAGTTACACATATGCTATTAATTATCCAATATGATTTtATTTTTTTtATGTCAAGGTAAAAATTGTAAATTATACACAACGTCAAATTCAAGAGTTACTAAAGTTCACTATAACCTGCAGATCGTGAGAGAAGCAAGCTATTGCCATGGAAAAAGCGCTTTTCCATAATCACTGGGATTGCCAGAGGACTTCTCTACCTCCACCAAGATTCAAAGCTTCAAGTAATACATAGGGATCTAAAAGCTAGCAACATTTTGCTTGATATAAACCTGAATCCTAAAATTTCAGACTTTGGTTTGGCAAGAATTTTCGGAGGAGATGACGAAGAAGCACAGACAGAGAGAGTTGCAGGAACACAGTAAGTTTTGTTtCTGTAATATTAATTATTTAGCATTCGAAATAAATTATATAGTTCATACTTTGATGCAGTGGCTATATGTCCCCTGAGTATGCCAACGATGGCACAATTTCAATGAAATCTGATGTCTTTAGCCTGGGAGTGCTCCTGGTTGAGATTGTAAGTGGTAAAATGAATAGAGGCTTTCGCCACCCTGGTCACCGTCACAATCTTATTGGACACGTAAGTAGAAAGAATGAGTGCTGCTTCCTCCTTCAAACAGAACTCACTCTTTTAAGTATATAAAGCATGATTGCTGCAATATTTTCAGGCATGGTTGCTGTGGAATGATGGAAGAGCCCTAGgACTAATGGACAcATGTTTAGAAGATTCTTTCGTTGAATCTCAAGTTCTGAGATGTATTCAAGTGGGTTTATTGTGTGTCCAAAAGTTACCTGAAGACAGGCCTGATATGTCATCTGTAGTTTTCCTGTTGGCGAACGATGGGGTCACGTTGCCTCAGCCTAGACAACCAGGTTTCTTCACCGAAAGAGGTTTCACTGTAGGTGCATTATCAAGTCATGAAAAATGTCACTCAGAAAATGCATTAAGTATAACCATTCAGGAAGGCAGATAG
>CsB-Lectin4.14
GAAAGTCGCGGCAGCGTCATGAGGCTCTACTTTCCTCTCCTATCGAACAACAACAAATGTCTTCAACAGGATTAAGCCAAATTAAAATTACCCTTAAATGTTTCGTCATAGAGAGAAGAGAAACCTCAGcGAAGAACATGATCATGAATGATATAACAAGCCACCCTTGTTACACAAATCTTTTCTTAATTATCTTCATTTTGTTTCCAACAATTGCCATCTCTGTAGACACCTTAACAGCAACCCAAAATCTCACataCGGAAAAACCCTTGTCTCCTCCGATGATGTATTTGAGCTTGGATTCTTCTCACCAGGCAGTTCAGGCAAATGGTACATCGGTATATGGTACAAGAACATTGcTCAGAGGACATATGTGTGGGTTGCTAACAGAGACgACCCACTTGCAAACTCCTCAGGAGTTCTCAGAATCATCAATCAAAGAATTGGCCTTTTTGATGGATCACAGAATCTTGTCTGGTCATCCAATCAAACCAAGGCTACCAACCCAGtTGCACAATTGCAAGACTCTGGAAACTTCGTGCTAAAAGAAGCTGGTAGTGATGAGATTCTCTGGCAAAGCTTTGATTATCCAACTGATACTCTGTTGCCACAAATGAAGATTGGGTGGGATCTAAAAACAGGTTTTGAATGGTACCTAACGTCGTGGAAAAGCACAGATGATCCTTCAACAGGTGACAACTCTTTCAAGCTTGATTTTCATGGATTCCCAGAAGGGtttttGTGGAATAAACAAGAGAGGAAATATCGCAGCGGGCCCTGGAATGGTGTAAGATTCAGTGGCGTCCCAGAAATGAAGCCGATAGAAGGCATCAACTTTGAATTTTTTATAGATCAAGATCATGACGTTTATTATTCATTTTTTATTGAAAATAAGAACCTATTCTCGAGGTTAATTGTCTCTCCAGATGGGTTTCTTCAAAGATTCACATGGATTGAAGCGAACAAAATATGGAATCCGTTTTGGTACGCACCAAAAGATCAGTGTGACAATTACGGCGAGTGTGGTCCATTTGGCATCTGTGACACTAACGCTTCTCCAGTTTGCCAGTGCATGAGAGGATTCGAGCCTAAAGATCCTCAAGCCTGGAGTTTGAGAGATGGGTCAGGTGGGTGTGTTAGAAAAACAGAGTTGCAATGCTCGGAAGACAAATTTTTACAATTGAAAAACATGAAGTTGCCGGACACTACGACGTCGTTTGTTGACTATAATATGACGCTCAAAGAATGTGAAGCTTTTTGTTCGAGGAATTGTTCTTGTACAGCTTATGCCAACACGAATATTACTGGAGGCACAGGTTGTGTGACTTGGACTGGTGAGCTCAAGGACATAAGGAAATATGCTGAAGGTGGCCAAGATCTATACGTTAGATTGGCTGCTTCTGATATTGGTACGTATGCTGAATTCTTACATTAACTCCATCTTATTCGAACttTaTTTtTTTTCCATGATCACAACTCATAACCATGGAGCATGAAAAGTCCGTTGGGTAGATGAATAGACACAGGGTTTGGTCAGCGctGTTAGAGGAATTTTAAGCCTATAGCTAAGAGGGCTGCATAAGAGTCTAGTTTGGATTCGGACTCCTTAAGCTTTGGCATTCCAATAGGAAAAGaacccAAACGTGGCAGGGCCTgGTTCTTGGCCCTTGTTGTCCCTTCGAAATGGGAGTTAcgTGGGACAGTGCTGCaATTGCTTTGTTAATTTCTTCAAACAGTGATTTTTTAATTAACATGGAGGCTTTTTGGCCGTCCATCTTAGGTATACGCATAGCGTGATTGAACGTTAGTgGGCACCGGTGATATGCTTAGGGCTGAGACAGAGGATATTAGTGTCCATCCATCAAACAGGTGTCTAACTGTCTATGATCCACGAGCCTTTTGTACGAATCGCACGTGGGGGTCCCATCGTAGTTAGATTTTGATCAGATGTTGGTAAGGTTGTCTGTGGTGGCTAAAAAGTTCCCTCGGTTTAAATTAAGAAAAATACTAAGCTGACAGAAAGTTGAGAGAAAGCCGAGAGAAATAACAAACAAAAAGGTAGAAAAATAATGGGTGGTAAAGCGGGAGAACTAGTCTCTTTCAACTTTCTCTCGGCACCACTCTTAAATTAAATCCATGTTCCTAATTCTCATTCATCCTTGAATGATTGCGTGATGTATGTATACTCCACAAAGTCCAACTAAAAGTAAATTAAGTTTCGTCGGGGCCCACAAAAAAATCTTGGGGTAAAAGGTgTTTCAGGGCCGACAATTTTGACTTGGCaAACGTATTGGGCCGGGCCTAATTATTCtTTTGACTAcTGCATAGAGATTGTTGTCCaCCAAAGAGGTTTTTCCAATAAAGTCAAGTCTTCCGATTTGAGGAGGACGAAAACGCAGATACAAGGAATTATTTGAATATATATATATATATATATATATAGAGAGAGAGAGAGAgAGAAAAAGTCGGGTTAAAACTTTGCTTCCGGTGTTGCTTCAACATTCTGGACTTGAACTTGTACATTACCTCAAAGGGCGTTGATGCCAACAGTAGTACTCCATTATTTTCTTGAGTCTTCCTTTGTATTTTGTTCTTTATTTGTTTGGGAAGAGCGTTAGCAGTaAAAAAAAAAAATACAGATaAAAAAATTCAATATATCGAAATTTGTTTTTTTTAAtATTTCAGTGATATCTCATGTCTTTATTAGGGAAGGATTATAAATATATTTAAAGAAGATTAAGATGATAGCCTACTAAAATCAACCTGTCCTTATTATTATTTTAAAACTTAGGTGAATATGGGTACAAATTGCATTCTTATTGGTTATATATATTATGGCATGGCTTGAATATTATAGAGTAATACGAAAATTTTCAAAAATTTTATCTTaAAATTTTATTATAAATGATGTGGAATTCATCAAATAAATAGTGAAACAATGTAATTAATTCATTTAAAATAAAAATTTAGAATATTTACCATTTCTCActtcTCAGTGCTCTAAATTCTAAAGACTCAAAAATCAAAATTGAGTGCTCATAAAATAATAAACGAAAATACTTTCAATTAGCTTGAATTAGGATCATGATGTTTTCGGTACCTATAATTTGTAGGTTTTTACTTTCTATATACACTTTCAGTTTTCATAGTTTTGAATCATAAATTTAGGCGTCTTTTAACATTTTCCATTTAGCACATGCGATCTTGTGGAAAATTTATTCTCATATTAGGTCCACAAGCTGAGCTTGATATTCAACTTNNNNNNNNNNNNNNNNNNNNNNNNNNNNNNNNNNNNNNNNNNNNNNNNNNNNNNNNNNNNNNNNNNNNNNNNNNNNNNNNNNNNNNNNNNNNNNNNNNNNNNNNNNNNNNNNNNNNNNNNNNNNNNNNNNNNNNNNNNNNNNNNNNNNNNNNNNNNNNNNNNNNNNNNNNNNNNNNNNNNNNNNNNNNNNNNNNNNNNNNNNNNNNNNNNNNNNNNNNNNNNNNNNNNNNNNNNNNNNNNNNNNNNNNNNNNNNNNNNNNNNNNNNNNNNNNNNNNNNNNNNNNNNNNNNNNNNNNNNNNNNNNNNNNNNNNNNNNNNNNNNNNNNNNNNNNNNNNNNNNNNNNNNNNNNNNNNNNNNNNNNNNNNNNNNNNNNNNNNNNNNNNNNNNNNNNNNNNNNNNNNNNNNNNNNNNNNNNNNNNNNNNNNNNNNNNNNNNNNNNNNNNNNNNNNNNNNNNNNNNNNNNNNNNNNNNNNNNNNNNNNNNNNNNNNNNNNNNNNNNNNNNNNNNNNNNNNNNNNNNNNNNNNNNNNNNNNNNNNNNNNNNNNNNNNNNNNNNNNNNNNNNNNNNNNNNNNNNNNNNNNNNNNNNNNNNNNNNNNNNNNNNNNNNNNNNNNNNNNNNNNNNNNNNNNNNNNNNNNNNNNNNNNNNNNNNNNNNNNNNNNNNNNNNNNNNNNNNNNNNNNNNNNNNNNNNNNNNNNNNNNNNNNTTTATCTATTGGAGTGGAATTCTTTGTGTTCCATTTCTACAATTTACATAGCCCTATAGTTTTCCTGaAGCtTTCATGGTGTATTTATTTATGGGATTGcAGAATGAAAATAAGAAATGAGAATTATTGATAATATTTACTTATTGAAAGATTGAGAATGAAATTAGTGTGGGTTTCACAAATTTTAGAATTGGGGAGTTGAGAATGAGAATGAGGAGTGAATTGATATTCTTAcCCTTAGcAAAAATTTAAAATTCtTTTTTAtctCATTTAAGTTACTATAACAACAACAAtcAATaATatTTAAtTATTTTTaATaAAAATAATAATCACAGTTATTATAATAAACAATAACAATAATCAACAAAAGGTTATTTAGTAAATTACAACAATCTATTCTAAtcTTAATAGAAAGTAAACACATAAATGACAATATATTTTCAATTATGATTCCTACCGCTAAAGCAAACAATTTATTACGATTACCTTTcCTCATTTTGATTCGAATTCATTCCGATTTCATCACATTCtGATTAATGATTAGTAAATGCATTACAAGTGTATTCGCTTTAATTATGTAAAAGCATTAATGAAAATAATATGTGATTTAGGTACATGGAAGTCATGTAGTAGTTCATCATAAATACAATAAAGAATCAACAGTCGCATGCATTAATGATTGAAAAGCAACAGCCTACCTGACACCACTTCACACCAAAAGAAAACCAGTAAGAAATTGCAGTTTgCCAAATGAACTTCTAATTTATAGATTGATTAGAATCTTTTTGTTTCAGGTGATGGAGCAAATGCAACTCCTATTATAATAGGAGTTACTGTTGGCAGTGCCATTCTGATTTTAGGACTTGTTGCCTGTTTTCTTTGGAGAAGGAAGACgTTGCTCGGTAGACAAATAAGGAAGACAGAACCCAGAGGTAACGTCAGGGTATTTTGTCCTTGAAATAAATGAACAAAGAAATGCCGTTATAGTGTTGTACATTCATTGTATATCTAACGCATGTGTTTCTTGCTTTATGCAAATCAGGTCATCCTGAAAGAAGCCAGGATTTACTGTTAAATCAGGTGGTTATTTCAAGTAAGAGGGACTACTCGGCTGacAAAACAGATGACCTCGAATTGCCACTGTTTGATTTTGAAACGATAGTAAGGGCCACAGATAATTTTACTGATTATAATAAACTTGGACAAGGCGGGTTTGGTATTGTTTACAAGGTAATTTAGTTGTTGCAGGTTGCAACATGCTGCCTTTTACTAATAAAATACGCCCAATATGTGCTTATAGAGaAAAAAAAATGTGTTTTGCATTGACAGGGTAGATTGTTAGAAGGCCAAGAAATAGCTGTTAAGAGGCTCTCGAGGAACTCTGGGCAAGGCATCGAAGAATTCAAGAATGAAGTTAGGCTGATTGCAAAGCTTCAGCACAGAAATCTGGTTCGACTTCTAGGTTGCTGCGTTGAGATGGATGAAAAGATGCTCGTTTATGAGTACATGGAAAACAGGAGCCTGGATTCTGTTATATTCGGTTAGTCCTTCTTAGTACTTTAATAAGCCAAATCAGGCTTTCTTTAGTCAACGTAGATATGGTTATTCTGACTCAACGGTACTTATATTTCCAGTTaAAATTTTTCAGATAAAGCTAGGAGCTCCATATTAAAcTGGCAAAGGCGTTTCAACATTATTTGTGGGATTGCTCGAGGACTACTATATCTTCACCAgGATTCTAGGTTTAGAATTATCCATAGGGATCTCAAAGCAAGCAATATTTTGCTTGATAAAGAAATGACTCCCAAAATATCAGATTTTGGAATGGCTAGAATATTTGGAGGAGATCAAAcCGAACAAAATACTAAGAGAGTTGTCGGAACATAGTAAGTACTACAAATAATAAtTTTTTCTTTCAATTAATaCGATTATAATAGATTATAATTTCCTTGACACTTTTGTGAAATACAGTGGTTATATGTCTCCTGAATATGCAATGGATGGACTCTTCTCAGTGAAATCTGATGTTTTTAGTTTCGGTGTCTTATTATTGGAGACAGTAAGTGGTAAGAAGAACAGAGGATTCTATCACTCAAACAATGAACTTAACCTGCTTGGACATGTGAGTACacaaGTGATTAATTCTTCCTCCAAAGATTATTATTTATCGTTAGCGATCATATTTTCGTATGATTGAATCAACGATTCTTGGCAAAAACTAAAATTGGTAGTATTTGCAGGTGTGGAGACTATGGAAGGAAGGAAAGGTGTTGGAAATGGTAGATTCATCAGTGGATAATTATCCTGCAAATGAAGTTCTGAGATGCATACATGTCGGCCTCTTATGTGTCCAAGAGAATGCTGAAGAAAGGCCAACTATGGCATCTGTAGTTTTGATGTTGAGTAGTGAAACTGCAACCATGCCCCAGCCTAAAACCCCTGGATTTTGCCTAGGGAGAAATCCCATTGAAACTGATTCATCTTCAAGTAAGCATGATGAAACATTTACAGTGAATCAGGTCACAGTTACAATGTTAAATGCCAGGTAGTGAAAAAAAAGGTATTACCTCATCTACAAAGCTGTATATTGCAGTATCCTCTGGAATTTTGTTTGTATATCTTGATCTGAGATTTTTGTTACAACTTCAATTCAT
>CsB-Lectin5.1
ATGAATCCTGCAAAATTGTTGCTGAACACTTTACTTTTCTTCCAATTTTCTCAAATCTCCACTTCCATTGATACCATATCATTAAGCCAGCCCATCAAAGATGGTGATGTTATAGTCTCGAGCAGAAAAATCTATGCGCTTGGATTTTTCAGTCCAGGAAACTCTGTAAAACGATACGTTGGAATTTGGTACAATCAAATTTCCCAGCTAACACTTCTCTGGGTCGCCAACAGAAACAATCCTATCAACGATACGTCTGGGGTCCTCTCAGTCAACATTCAAGGAAACCTTGTGCTGCACGAAAGAAACCAAAGTACTGTTCCTGTCTGGCAGGCAAATATTTCGGAGGCGTCAGCGGGCAACACTGTAGCTCAGCTTTTAGACACGGGAAATCTTGTTTTAGTTCGAAATGATACCGGAGAAACGCTGTGGCAAAGTTTTGATCATCCTACAGATACTGTGCTTCCAAATATGAGATTTGGATGGGACAAACGAACCGGTCTTAACAGGTACGTAACAGCTTGGAAATCCCCGGACGACCCTGGAAGCGGGAACTTTTCTTTCACGTTGGACCTTGCTGGATTTCCTCAACCGTTATTATACAAAGATGATGTCAAGTTGTGGCGGGCCGGACCTTGGACGGGCCAAAGGTTTAGCGGTACACCCGAAATGACCAGAACTTTCATCTTCAATATTACTTACATTGATAATCAAGATGAAGTATACCTTTGTGATGGTCTAAATGACCTCTCTACAATAGCGAGAATGATACTGAATGAGACCGGATTTCTCCAGCGTTTTACCTGGAATAATCGGGATCGTAGATGGATCGGGTACTGGACAGCCCCGGCGGAGCGGTGTGACTATTACGGGCATTGCGGGCCAAATAGTAATTGCAACCTGAATCTTACAGATGGGTTTGAGTGCACGTGCCTGCCCGGGTTCGAACCCAAGTATCCAAAAGAATGGTTCTTGAGAGATGGGTCAGGTGGGTGCAAGAGGAAACAGGGGACGTCCACGTGTCAGAAAgGGGAAGGGTTTATAAAGTTGGAACGTATGAAATTGCCGGATACTTCGGTTGCAGCAAACGTGGACATGAATTTGGGACTAAAAGCGTGCGAGGAAAAGTGCCTGAGTAATTGTTCGTGCGTGGCTTACGCAAGTGCGTCTGCTGAGACTAACAGAGGAATTGGTTGCTTGATGTACCACGGAGATTTGAATGATACAAGAAAGTACACAAACGCTGGTCAAGATTTATTTGTACGTGCTAACGCGGCTGAATTAGGTAAAATGTCTGTTCTTTCCTTATTTCTTTATGTTTATTACGCCTAGATACTTGATTAACCAACTTgGAAGATAGACaATGTgATTTGTTCATAATCATGAGAAGAAGATTCTAAAGTTCCTGTTGAAGCTTACTCCTCAAGGAATAAGTTaAAAAAAAAAAaaaTCGATTCGGTTATCTAATTAATTGGTGAATGGGTTCAATGTTAGACTGAGATTCTCAATAAACCAGTTGAAAATTATTTACAATTGAAAATTATGTcaGGGGAAACTTGTTTATCCCAATGTATTGTTTTGTTTATGCTTAGCTAGCTAGGCTGAAATTTGACCGTTAGTGAAAGCGTTATGAAATTTCACTATcGAAAATTCCAATCAGCTTAGTTTGTTTGAtTAATTACTTTCACTTTAACTTCAAGTTACATATGTAATGGCTGCATAGAAAATTTTCTAGCATTTTAgGGtTAAAGCCTGTTTAAGCATAACGGCAATAACAGTATAAAAGAGGAAGTAATGCATGGCTGAACCTCGCATGTCTGAATGACAAGTCTATTTTCGCAGCTGCAGAGGCACTGAACAACTCAAAGAGCAATCGAGCAAGAAAGAGGAGGCTTGCTCTTATTATCGTCGCTATTGTGCTTGGAGTGaTTCTGCTGGGCTTATGCtTCTTTTTCCTGCGGAGAAGGCTTGCTACAAGGATAGGTAATCAAAAACCAAACAATTATACCATTAACTTCACCATTTGTAGTAGTGCAAGGCACTCGATTTTATACTgTTGTTATAGAGaAAATTACATAtCTACTAGaATTATCCCAAAATTCAATGGTCTGCAGAATATTGTGGACCTgGTTATTATCAAGACATAATGTAAGATTCTGAAAATGGTATGATTGTAGTATATGTTGACTGACTCGATATATTTTAAAGTTCTTAAGGTGCTTTTGGATCCTCTATTGATGTTgAATGATTACTCTTTCTTCTGGATGTCTAAATGCATCATCTCGTCTAGGTGAGAGGAAAAGACAAAGACGACGTGAATTGTTATTTTTGAATTCAAGCACAAGATTTTCTGAACGTGAGGCCTCCATTAGTACTAAAGGCAACAAAGAAATTAGGAAAGTAGATGTGACATTCTTTGAACTAAGCACACTGCTAGCAGCAACAGATAATTTTTCCACTTCTAATAAGCTTGGACAAGGAGGCTTTGGTCCAGTATACAAGGTAATCTCCTTTACATGAAGTTACATAtttttttcccccttttAGCTAGAATATATTAATTGTGGGGTGAACATTGTCTTACAATCGTTCCACTAATTTTAGACCTTCAGTTGTAATTGTATGATAGGTGACCTGTAAGAGCAATCACATGCTGAGGCTATTTGTTTAGACTGATATAATTGGCATATGAATATTGCAAATTTCAGGGTAAGCTATCGAATGGACAGGAGATAGCTGTCAAAAGATTATCAACAACATCAGGACAAGGAATTGAGGAATTAAAAAATGAGGTCTTACTGATAGCAAAACTTCAACACAGAAATCTTGTAAAGCTCTTGGGTTGTTGTTTAGAAGAAGATGAAAATATGTTAATCTATGAGTTCATGCCTAACAAAAGCTTGGACTACTTcATTTTTGGTAcGACTCCTTAACTATACACCCGATATCTACTTAGTTTGTTGCCTTCCTATTGTAACAAATATGATAAAATGTGAATTGAAGCAGATGAATCAAGGAAGCAATTGTTAGATTGGAAAAAGCGCTTTGATATAATTTTAGGGATAGCTCGAGGGGTCCTATATCTACATCAAGATTCGAGGTTAAGAATTATCCATCGAGACTTAAAAGCTAGTAATATTCTTCTGGATGAAAAGATGAACCCTAGAATCTCAGATTTTGGTACAGCCAGAGTATTTGGAGGAGAGGAGATATTAGCAATTACAAAAAGGGTggTTGGAACGTAGTAAGCAAACATAAGATGTTATTTTACTTCTTTTAATTTATTGTAACTTAAGATGCGAAGAGCATATTATGACTAAGATAAAAACAATGCAGTGGCTATATGTCACCAGAGTATGCACTGGATGGCGTATTCTCTACGAAATCAGATGTCTTCAGTTTTGGAGTCATATTATTGGAGATTATAACTGGCAAGAAGAACACTAGAATTTTTAACGATGATGATTCCTCAAATCTGATAAAATATGTAAGTTAAATGCTTTTGACATTGCCTTTGCAGTAGATAATATTTTATATTGATTTGATTCTTGAGCAATTGATTCTTTCGGATGAAGATTGTTCATCTGCTTATTGATTTCTTATATACtTGAATCATGCACAAAGGCATGGGAACTCTGGAGTGATAACAAGGCCCTGGAGATAGTTGACTCGTCCATGGCTAATTCATGTCTTGCTTCCGAAGCTTTGCGATGCATTCAAGTAGGACTCTTGTGTGTGcAAGACAGAACAACAGACCGGCCAAGCATGTCAACGGTTGTCTTTATGTTAAGCAATGAAACATTTGTTCCTTCCCCAAAACAACCTACATTTTCAGTGcGGAGAACTGAAATTGACACAGACAACTCTAGTTCTGGGATAAAGtCTTCTGTTAATGAGTGACAGTAACTACACTTAATGCTCGATGAGTTTACATGGTGTTCTATTGTACTGCAACCATTTTTTAGAATCAAAGCTTGTAATATGAAAAT
>CsB-Lectin5.2
TCAATTTCCGTCGACACCATTACATCAAACCAGCCCATCAAAGACGGGGATGTTATAGTCTCCAGCGGAAATATCTTCGCGCTTGGGTTCTTCAGTCCTGGCAACTCTGTGAGACGATACGTCGGGATCTGGTATAACCAAATTCCGGTGCAAACAGTTGTTTGGGtCGCAAATAGAGACAATCCTATAAACGATACATCGGGAGTTCTCACAATCAGCAGTCTCGGAAACCTTGTCCTTTGCGGAAGAAATCAAACCGTTCCTGTCTGGCACGCAAATGTTTCGGACTCATCAGAAAGCAACACTATTGCTCAGCTTTTAGATACAGGAAATCTTGTTTTGGCTCGAAATAATACCGGACAAACGTTGTGGCAAAGTTTTGATCATCCTTCAGCTACTATGCTTCCATATATGAAAATTGGTTTGGACAAGCGAAGTGGTCTTAACAGATTTTTAACGTcCTGGAAATCCTGGGACAACCCTGCAACTGGGGATTATACTTTCAGGATGGAACTCGATGGATTTCCTCAATTGTTCTTATACAAGGGTGAGGCTAAGTGGTGGCGGGTCGGATCCTGGACGGGGAAAAATTTTCTTAATGCTACCTATATTGATAACGAAGATGAAGTGTCGATGGCTTATAGTGTAACTGACCCATCTATGTTAACAAGAATAGTTGTCAATGAGTCCGGAAATGAGCAGCGGCTTACTTGGAGTAATCAGGAAAATAGATGGATCGAGTATTTCGCCCCTCCAAAGGAGCCATGTGATTTTTACGGGCATTGTGGATCAAATAGTAATTGTAACCCGTATCGTGTGTATGATGAGTATGAGTGCACCTGCCTACCCGGCTTCGAACCCAAGTCTCCCTCAGAATGGTTCTTGAGAGAGGGGTTGCGTGGGTGCgTGAGAAAACCCCAGATGTCCACGTGTCGAAGAGGAGATGGGTTCATAAGGGTGGCGGGTGTCAAGGTGCCCGATATGTCAGTTGCACGTGTGGACATGAGTTTGGGGTTgGAAGCATGCAAGCATATGTGCTTGAGGAATTGTTCTTGCTTGGCCTACACAAGTGCATATGCTGAAAGTGAAAGCAATGGCAGGATTGGTTGCTTGACATATCATGGGGATATGATGGACACAAGAACGTATATCAATGCGGGTCAAGATCTTTATGTACGTGTTGATGCAGCTGAATTAGGTACATATCAATTTTCATCAAGTACtTTTATTTTTCCATTATCAATTGGCCTGGCCTGATTTCATAAATTAACCATCACAGTATTAGCTGTTGAAATATCAATTTCAAAAATTTCGCATGATAATGATTTAGACATGCATCATCACATAATTACCTAAATGTTGTTTATGCTTTTTTGATCACAAGTTTTCTTCTTCTGCTCAGCGTTACATATGAAGaATGGTTCGCTTGCCAAGAAGAAAATCGAGGCAATTGTGGTACTTTCCTTCATTGCAATGCTTCTAATGGTAGCGGCTGTGTGTTGTTTAATCAAAAGGAAAAGATTAATGGGTAATCAACTTCCTTTTTACTCACTCCTTCTTCTGTCTACTCTTGCACTTGTTTACCATGCGTATAATTGTTCACAAACTTTGGCTAGTGTGAAAgTTTCTGGGCCATAGAGCAGATAAACAGTTAAGGGGTCGTCTTACAAATATTTTGCTTATGTGGCCAAAAGCCGTTAAAGATTGCTAGGCCGTTTCCAGAAAATTTCCAGAAAcACAGTATAAAAGGGCTGTTGCGCAGCACCTGATGTTTGGGCCTTTTTCTCATTCATTTCTTAACCAAAATTTtTGATTCTTGATTCTGATAGACTTTGTAATATCCTCTGTAAAGTGTGATCTGTTTCTAAACAGTTTGAATATTAAAACTGTGaATGTTTTTCCTTCAAACATAGAAGCTTGaTCACTGTGGTAGTTTTTGAtTTCTTAAAGCTTGCTGATTTGACTCTCTGTTTTTGCTTCTAATTTGATCTTGGTTTGTTCAAGCCTTGTCTCTTTTTAGTATTCTTATATTAGTTAGCCTCTAAAATACAACAGCTAGaATTATTAATTAATGTGTTTGATACCAGAGAATGCAACAAGTAGCAAATTTAGCGGATTTTCTTTTCAATTTAGCCAAAGATCATCATACTTGGACGTCTCCTTTACAAGTAAAAATCAACAAGATGACAGCAGAAGAAATTCGGAATATCTTCCAGTGTTTGACCTGAGCAACATTGCTGCAGCCACAAATGATTTTTCTTCTGATAATAAACTTGGAGAAGGTGGCTTTGGCTCTGTTTATAAGGTAATTTGTCCCCCTTGTCTCAATAGAGATACTTTTTTGTTATTTTCATAGACATGTCTATTCTTCAAAGCACTTGTGATATTATTGTACtTACAGTCTGTATGTTTTCTAAAGCTGGCTTTGAGAGTTGCATAAGTAATGGTTTTGAATCATGGTTTTAGGGTGTGCTTCAGAATGGAAAGGAAATAGCAGTTAAAAGACTATCGAGGTcCTCTGGGCAGGGAATAGAAGAGTTCAAAACTGAAATTGCACTCATTGCACAACTCCAACACAGGAATCTTGTCAGCATCCTAGGTTGTTGCATTGAAGAACAAGAGAAAATGTTAATCTACGAGTACTTGCCTAACAAAAGCTTGGACGTTTACATTTTCGGTAATCTTTCTTTCATTAATCATCACTTCAGAGTATCATTTTTCTCTGTGTCTCGGATGAACTTTAAGTGCCACTGCCATATACATATATATATATATATAGAGAGAGAGAGAGAGAGAGATTTTCATTATGTCATGATTGTTGAGTTATTTAACTTCTGATTCAGATGAAGCAAAAAGATCATTGCTAGATTGGAGTAAACGCTTTGAAATCATTTGCGGGATTGCTCGAGGAATCTTATACCTACATCAAGATTCAAGATTGAGAATCATCCATAGAGATCTAAAGGCTAGCAATGTTCTACTTGATGCTGCAATGAACCCAAAAATTTCAGACTTCGGTATGGCTAGGATATTTGGAGGGGACCAAATCGAAGAAAACACCAATCGCGTGGTTGGAACGTAGTAAGTATCTATCTATATATACATGCTCGAGTTACAGCCATATAGAAGGACTATGCTGAAtTATTTTGCCtttttTTTTTTTTTTTTAAgGtTAATaGTTTAATTCTCATACATTGCGATGTTGTTTACAGTGGTTATATGGCACCAGAATATGCAATGGAAGGGTTATTTTCTACAAAATCTGACGtCTATAGCTTTGGAGtTTTACTATTGGAGATaATTTTAGGTAGAAGGAACAACACTTTTCATCTTGAACAAGGCAGTGGATCCTGGAATTTGGTTGGACATGTAAGTAAACCGAATATAACTCTCTCACAACTTAAATTTAGTATTTCACCTTATACCGTTAATTAATCATAATAAATTTGCAATATACATTAGGTTTGGGATCTATGGAAAGAAGGCACAGCAATGGAGGCAGTTGATAAATCATTGGGTGAGTCATGTTGTGCCCCTGAAATTTTAAGGTGCATTCACCTCGGGCTCTTGTGTGTGCAAGAACAAGCAACAGATCGACCGAACATGTCGGCGGTCGTTTCTATGTTGGGCAGCGACAATGCTCCTTCTTCTCCAAAGCATCCAGCATTCATTGCCAAAGGACTTTCCAATGTTGATGAATTCTGGACTGGTGAAGGAGTTACTACTTCTGTGAATGACCTGACAATTACTGCATTTCAACCTCGGTAG
>CsB-Lectin6.1
ATGGAAATCATCAAGAACAATTCATGGTTGATGCTTTTTGTTCTTTTTATGTGCTTTTCACTCAAATCCCATGTCTCCTTCGGAGCTGACACCGTTTCTGCAAACCAATCTCTCTCTGGCGATCAAACGATCGTTTCTAAAGGTGGGGTCTTTGCATTTGGTTTCTTCAACCCAGCTCCTGGTAAGTCTTCaAACTATTACATAGGCATGTGGTACAATAAAGTCTCTGAAAGAACTATAGTTTGGGTAGCCAACAGAGAACAGCCAGTCTCTGATAGATTCTCTTCGGTTTTAAGAATCTCAGATGGTAACTTAGTTCTTTTTAATGAGTCCCAACTACCCATTTGGTCCACAAATTTGACCGCTACCAGCAGACGTTCTGTGGAAGCAGTTCTTTTAGATGAAGGAAATCTTGTTTTGAGAGATTTGTCAAATAATTTGTCAAAGCCTTTATGGCAAAGTTTTGATCATCCAGCTCATACTTGGATTCCCGGTATGAAGCTGACGTTCAACAAGAGAAACAACGTCAGTCAACTTATCACTTCATGGAAGAATAAAGAAAATCCTGCACCGGGTCTCTTCTCCCTTGAGCGAGCACCAGATGGATCAAATCAATATGTTATGTTGTGGAATAGGTCTGAGCAGTACTGGTCAAGTGGACCTTGGGATGAGAATGCAAAAATTTTCAGCATGGTCCCTGAAATGAATCAAAACTATATCTACAATTTCAGCTATGTGTCGAATGAAAACGAGAGCTATTTCACCTACAATGTGAAAGATAGCACTTACACATCTCGAGCGTTTATGGATGTTTCAGGACAGGATAAGCAGATGAATTGGTTGCCTTTGCCTACCAACTCTTGGTTTCTGTTTTGGTCCCAACCAAGACAGCAATGCGAGGTTTATGCTCTTTGTGGTCAATTTAGCACCTGCAATCAGCAAACTGAGCGTTTTTGTTCTTGTTTGAAAGGTTTTCAACAAAAATCGGTGAGTGACTGGAATTTGGAAGATTATTCTGGTGGTTGTGTGAGGAAAACCCCGCTGCAGTGTGAAAATATTAGTCCTGCCAATAGAAAAAGCGACCAATTTTTCCAGTACAGTAACATGAAATTGCCTAAACATCCACAATCTGTGGCAGTAGGGGGTATCAGGGAATGTGAAACACACTGCATGAATAACTGCTCTTGCACTGCTTATGCTTACAAAGACAACGCTTGCTCGATTTGGGTAGGAAGTTTCGTGGGTCTGCAACAGCTACAAGGAGGTGGAGATATCATTTATATCAAGCTTGCAGCTTCTGAGTTCGAGAGTCCCAAGAACAAGAAGGGAGTAGTCATTGGCGGTGTTGTGGGCTCAGTGGCTGTCGTAGCTCTTATTGGCCTGATCATGCTTGTATACTTGGGAAGGAGAAAGACAGCAACTGTAACAACCAAAACTGTGGAGGGTTCTTTG
>CsB-Lectin6.2
ATGGAAATCATCAAGAACAATTCATGGTTGATGCtTTTTGTTCTTTTCACGTGCTTCTCACTCAAATCCCATGTCTCCTTCGGAGCTGACACCATTTCTGCAAACCAATCTCTCTCTGGTGATCAAACGATCGTTTCTAAAGGTGGGGTCTTTGTATTTGGTTTCTTCAACCCAGCTCCTGGTAAGTCTTCAAACTATTACATAGGCATGTGGTACAATAAAGTCTCTGAAAGAACTATAGTTTGGGTAGCCAACAGAGAACAGCCAGTTTCTGATCGATTCTCTTCGGTTTTAAACATCTCAGATGGTAACTTAGTTCtTTTTAATGAGTCCCAACTACCCATTTGGTCCACAAATTTGACCGCTACCAGCAGACGTTCTGTGGACGCAGTTCtTTTGGATGAAGGAAATCTTGTTTTGAGAGATTTGTCAAATAATTTGTCAGAGCCGTTATGGCAAAGTTTTGATCATCCAGCTCATACTTGGATTCCCGGTATGAAGTTGACGTTCAACAAGAGAAACAACGTCAGTCAACTTCTCACTTCATGGAAGAATAAAGAAAATCCTGCACCGGGTCTCTTCTCCCTTGAGCTAGCACCAGATGGATCAAATCAATATGTTATTTTGTGGAATAGGTCTGAGCAGTACTGGAGAAGTGGAACTTGGGATGATAATGCAAAAATTTTCAGCTTGGTCCCTGAAATGACACTAAATTATATCTACAATTTCAGCTATGTGTCGAATGAAAACGAGAGCTATTTCACCTACAATGTGAAAGATAGCACTTACACATCTCGATTCATTATGGATTTT
>CsB-Lectin6.3
ATGGCTTCTTTTtCAATTTGCTTGCTGATTATCTCTGCTTTCAGTATGCAGTTCTCCCTGGTGGTTGATGCTGTTAGTGATACTGATAGCCTTTCAGTCGGACAAGTGATCACACGCTCAGAGACTTTGGTATCTTCAGGTAAGTTCTTTGAGTTAGGCTTTTTTCGGCCAGGGCAGTCGAGAAATTATTATGTAGGAATATGGTACAAGAATATTCCAGAAAGGACTGTAGTATGGGTTGCCAATCGAGATCAACCATTAACTAGTTCGTCACCTGTACTTACTATTAGCAGTGAAGGAAATCTTGTGATTGAGGATGGTAGAATTACATATAGGGTCAGTGAAAaTGTATCAAGCAGCCAGAACACAACTGCCACTCTCTTAGATTCAGGAAATTTTGTTTTAAGAAATGAGAAGCTTGGCTTATTGTGGCAGAGCTTTGATTACCCTTCACATACGTTTCTGCCTGGAATGAAGCTCGGTTATAGCAGAAAGACTGGGAAAGTTTGGTCATTGACATCATGGAAAAGTAGAGACGATCCTAGCGTTGGGGATGCTGAGCTGAAAATGGAGCCAGGGAAATCAAATGCATTTTCCCTTATGAAAAGATCTCAAATTGTTTGGACAAGCGGGGTTTGGGATGGTTATATATTCAGTTTGGTGCCTGAAATGACATTAAACTATATCTTCAATTATAGTCTTTACACTGATGAAAATGAGACATACTTCATCTACTCTATAAAAGATTCAATtATCAGCAGATGTATTTTAGATGTTTCTGGACAAGTAGAACAGATGTCATGGTTAGGAGCTAGACAAGCTTGGTTTATTTTCTGGTCTCAACCAAGAACAAGCTGTGTCGCTTGCGGTCCATTCAGCATCTGCAACACTGCTACTGGATCCTGTCAGTGTCTGCAGGGATTTTTTATAGGCTCAGATAAAAATCTGTCTGAGTGTGTGAGAAGAACAGCCTTGCAGTGTGGGGATAACTCTGCTGATCGTGAAGACAGGTTCTTAAGGATGCATAATGTGAAGCTTCCTTCGCCAGATAAAGTATTGAAACTTCCAGGTATAGAGGAATGCAAATCGGCTTGCTTGAATAATTGTGCTTGCACTGCGTATGCTTATAATAGCAGCGGTGTGTGTTCCTCGTGGGATGGAAAGCTATACGATCTTGAGCAACTTTCAAAAAATGAGGGAGAAAATATATTTATCAAACTTGCTGCATCAGAGCTTCCAAAACCAGGAGGTAACGTTATAATCTCTCTCTCTCTCTCTCTCTCTATATATATATATATATATCAAGCACTTAGATTTTTCAGTGACTTGATCTTTTGATGACTTGTATATTTCTGATCTAGGAAATAAAGAACTGCTGTGGATAACTGTAATTGTTGTTCCTCTGCTTCTTACTGCATCTTACATCTTTCTTCGATGGAGGAGAAAACTCAAATATAGaGgTATGCCTTTGTTTCCCATCACTCTCTCATGCATTACAGTGTGAATTTAGTATATGAAAATGTACATTTTCATTTTAAGTCATATCCTATAAAAGCAGAGGAGAGGGAACCAAGCCAGGATATGTTGCTATTTGACATAAATAGTAGCACTGAGACAAGTAAGAATGAGTTGTCTGATGGGAGAGCTGGAAAAAGTAAGAGTACGGATGCTTGGTTGCCATTGTTCAGCTTTGCCAGTGTATCTGCATCTACAAATAACTTTTCTGCCGAGAATAAGCTTGGAGAAGGTGGCTTTGGACCTGTCTATAAGGTAACAATCTTATATTTCTCATCCAATTTGAAGAGTTTATTTAAATTCAAAAGATAAGATTTGTGCATTTCATCGGTTACGTGCAACGTAAAACATTCATGAAATCATTAAAAAGTTCAACTGCAGGGGGAACTACTAAATGGACAAGAAGTTGCAGTGAAAAGGCTTTCAAAGAAGTCGGGGCAGGGATTAGAAGAGTTGAAAAATGAGACAATGCTCATAGCTAAGCTGCAACACAGGAACCTTGTTAGACTCTTGGGTTGCTGTTTAGATCAAGATGAAAAGATTTTGATCTATGAGTACCTGCCTAATAAAAGCTTGGACTCATTCCTTTTCGGTATGTGATTTAGCAGTCAGTAAGATTAAATATGTCCACTATCCTTCTCACCACATCAAATACTATCACTGGAACTTGCTCTAATTTGTATAATTTTTGTGGTCTTCCTCTATTCATTCTTACAGATCGAGCTAAAAAACGTTTATTGTATTGGGAAACACGTGTTAAAATCATTGAAGGGATTGCTCAAGGGCTTCTTTATCTTCATCAGTATTCTAGACTACGAATTATTCATAGAGATTTGAAGGCTAGTAATATTCTCTTAGATACCGACATGAAACCCAAAATATCTGATTTTGGAATGGCAAGAATGTTTGGTGGGGATGAGTTACAAGCAAATACTAACCGAATTGTGGGAACTTAGTAAGTACACATATTATTGAAAACTATTTTAAATTTGTTCACAAACATCTTTTGCTTGTTGTTCCTGCAACTTTCAACTGAAGAATGGATTTTTTTTTTTttATGAAATGATGAATTCCAGTGGTTATATGTCACCTGAGTATGCCCTGGAAGGCCTATTCTCAATCAAATCAGATGTGTTTAGCTTTGGGGTATTGCTGCTGGAGATCTTGAGTGGCAAAAAGAACACTGGCTTCTACCATACTGGCTCCCTTAACCTTCTTGGACACGTATGTCACAAAATTTTTCATTTTTATTTTTGTTTCTTTGAACAGTATGATGCAATGAGAACCATTCATTTATTTCATTTGCATAAATATTTTGATAAATGGATCGGGAAAGTTAACATTTCATATATCACGAGGTCGAGAAGTCATATGCATCTATGGACCTTCGTTTTAACATTCACATGTACTGTACTTtCAGGCATGGGACCTGTGGAAAGACAACAGAGCTCTAGACCTGATGGATCCAATATTGGAAAATGAAGCTTCATATCCCATGTTGgCAAGATACgTTAATGTGGCACTTCTCTGCGTTCACGAGAACGCAACTGATAGGCCAACCATGTCAGAGGTAGTCTCAATGCTTACCAATGAGCATCTTGTTTTACCTCGCCGAAACAACCAGCTTTCTCGTaTGTGAGAAATTTGAAAAATTCAAATGAGCCTACAAtCAAGCCAGAAGCTTGTTCAGTGAATGTTGTCACAGTTTCATTGATTGAAGCTCGATAACAATCTGCTTGGCCTCTGTTCATTTACTTCACAAATACATCGGTGACCATGAGATGAATTCACGCATGCTCACAGTTTCATTGATTGGAACTGACCGGCTTAAATTTTTATTTTTTtCAAAATTCAATGATTGTGACAGGTATCATTTAAACTTTCAAATACTTCAAAAATTCAAACTAATAAAATTCCACACCACGCGGTCAAAAAATAGAAATTATGCTACACGTTGCAAGTCTTTTTTTTTTTtt
>CsB-Lectin6.4
ATGGAGAACCTTTCTAGCTTCTACATCATCAGTTATTTGACCTCTTTGTTGGCCTTGCAGTTTTCGTTAGCAGCAGACTCAATAACTCCAGCAACATTCATCCGTGATGGTGAGAAGTTGGTTTCACCATCTCAAAGGTTTGAACTAGGCTTCTTCTCTCCTGGTAATTCAAAGAACAGGTACTTGGGAGTATGGTATAAGAAGAGCCCTGACACAGTTGTTTGGGTCGCTAATAGAAATTGCCCAATTCTTGATCCACATGGAATTTTAGCTATTAACAACAATGGGAACCTTGTGCTTCTCAACCAAGCAAATGGCACTATCTGGTCTTCGAACATGTCTAAAGAAGCAAAAAGTCCAGTGGCACAGCTGTTAGATACCGGAAACCTTGTTCTAAGGGAAAATTTTAGCAATAATACTTCTGAAGGTAGCTATCTGTGGCAGAGCTTTGACTTCCCATCAGACACTCTGTTACCGGGCATGAAGGTGGGTTGGGATTTAAAGACTGGTCGGGAACGATATTTAACGTCGTGGAGAACCGCTGATGATCCATCCCCAGGAAAATTCACTTACAGACTTGACATACATGTGTTACCTCAAATTTTTCTTTACAAGGGATCGCTGAAGTTAGCCCGTATTGGACCGTGGAATGGATTTATCTTTGAAGATGGTCCTACATTTATAGACTATCTTTACAAAATAATTTTGGTAGATACGGAAGATGAAATTTATTACAGGTATGAATCCTACAACAATTTAAGCATAATGATGTTAAAAATCAACCCATTAGGCAAGATCCAGCGGCTATTATGGAACGAGGGGAGTTCTGGATGGCAAGTCATGtTCTCAGCCCCCGGTGATGTTTGTCAAAATTATGGGCATTGTGGTGCTAACAGTATTTGCAATGTTGATAATCCACCTAAGTGTGAGTGCTTGAAGGGATTCAAACCCAATTCACAACACAACCAAACATgGGCTACAACATGCGTGAGAAGCCATTTGTCAGATTGCAAAACCGCAAACCAGTTTAAAAGGTTTGATGACATGAAAGTGCCTGACTTGCTAGATGTTTCGCTAAATGAGGGTATGAATCTTGAGGAATGTGGGGCTGAGTGCTTGAATAAcTGCACCTGTAGAGCTTATGCCTACTTCAACCTAACCAGAGGAGGCAGTGGCTGTTTAATGTGGTTTGGGGACCTGATTGATATGAGAAAGACACTTGCAAACCTTACCGGACAGTCTATCTACTTACGAGTACCAGCTTCAGAACCAGGTACATTATTGCATTTTTGAAGTTGATATTGCAAAGCTTTCAGCTTCTTTGCTATTGCAAGGCTTCCTTCTAAAAGCTGTGCCTTCCGATTAAATCGAATTACACTTGCCTACTTGTTTCAGGAATTGAATGTTATAAACCACATGAGCCACAATAATACAGAGAGAAACTAAAACAAAGCAGGGGTTATTTGGCTATTTCCCAGTTTTTCCGGCAAAATGAAACTGGGAATTGATAGCAAATATATTTTTGGGTGTAGGAAAGAAGAGGCCACTATGGATAGTGGTACTAGCaGCTCTTCCAGTGGCAATTCTTCCCGCTTTTCTCATATTTTATCGAAGGAAGAAAAAGCTCAAAGAGAAAGGTGACATCCTTTTAAATCACTGTCTTATGTTTTGCGTCCCCATGAGTCTATGAGTGCACATGACAAAACGTATGCTCATATTTTTTATAACCaGCATACAGAAAGAAGAACCGAAGCAAGCCAAGATATGTTATTATTTGAAATAAATATGGGCAATATGAGCAGAGCAAAGGAATTCTGTGAGGGAGATAGCGCTGGAACGGGAAAGAGTAAGGAATCTTGGTTTCTCTTTTTCAGCTTGTCTAGCATATCAGCAGCTACAGATAATTTCTCGGAAGAAAATAAGCTAGGCGAAGGTGGCTTTGGGCCTGTTTATAAGGTAGCATTCTTGTGAACTTTGCTACAATAAACAGAGTATAGAGCGTTATGTTGAAATATGCAATTGGAAACAGGGTAAACTACTTAATGGAGAGGAAGTTGCAGTTAAAAGGCTCTCTAGTAAGTCAGGACAAGGACTAGAAGAGTTTAAAAATGAGATGATGCTGATAGCAAAACTTCAACACAGGAACCTTGTCAGACTCTTCGGCTGCTGTATTGAACAGGGCGAAAAGATTTCGATATATGAGTACATGGCTAACAAAAGCTTGGATTTTTTCATTTTTGGTATTTTTTTTCCATCATTCAAGAAATAAATATTTACAATTTCTCGCTGACTTTTATCTGTACCCATTGTTTTAACCTGTACCATTTCATATTATAAATATTCCTCAAGGTTTGATATTGTAACAGATCCTGCTAGGAAAGATCTATTAGATTGGACAACACGTGTTCGAATCATTGAAGGAGTTGCTCAAGGACTTCTATATCTTCACCAGTATTCAAGATTAAGAGTTATTCACAGAGATCTCAAGGCAAGTAATGTTCTCTTAGATAGTGACATGAATCCAAAAATATCTGATTTTGGCATCGCAAGAACGTTTGGTGGTGATGAGATGCAATCAAATACGAATCGGATAGTTGGAACTTAGTAAGTAAATTTGATTCCTAAGACTATTTAAATCCTCATGCAAATATCATTTGCTTTCATTGTTGAATATTTGATGAAACAATGAATTTCAGTGGTTATATGTCGCCTGAGTACGCTTTGCACGGCCTATTCTCTATCAAATCTGATGTGTTTAGCTTTGGAGTGTTACTGTTGGAAATACTGAGTAGCAAGAAGAATACACGCTTTTATAATACTGATTCCCTTACCCTTCTTGGCCATGTAAGTGAGAATATTTCTCATTTATTTCAGCATATTACAATGAATCTAGCAATAACTGTGAAGGAATAAAGTTTGATTATTGAATTGGAAATGTTAAGAATTTCCTATACGCAGAACTAAAATGATGGCTGACTTATTCATTTAGCATTTTGAATTTTTTTTtTCTACTTCAGGCTTGGAATTTGTGGAAGGATGACAAAGCCTGGAAGTTGaTGGATCCGACAATGCAAAATGAAGCACTGTATTCGATGGTGACGAGATACATTAAGGTGGCCCTTTTATGTGTTCAAGAGAATGCAACAGATAGACCAACCATGTTGGAAGTTGTCGCAATGCTAAAAGACGAGATTGTTAATTTGCCTTCCCCACATCAGCCTGCTTTCTCATATGTGCAAATTGTGGAAAGGTCAGTTCTGCTAGCAAATAtTAATGCTGAAGCCTCTTTAGGAAACTGCTTAACACTTTCAGTGGTAGATGCTCGATAG
>CsB-Lectin6.5
ATGGAAATCAATCTTCTTCACATCTATATCTTTAGTTCTTTGATCTTCTTGCTGCGCATGGAGTTGTCACTGGCAGCTGATACAATAACTCCCGAAACATTCATCCGTGATGGTGAGAAGTTGGTTTCATCATCTCAAAGGTTTGAGCTTGGCTTCTTCTCCCCTAGAAACTCAAAGAACAGGTACCTGGGAGTTTGGTACAAGAAGATCCCTGACACTGTTGTCTGGGTTGCTAATAGAAATAGTCCAATTTTCAATCCAAACACGGCATTGACCTTTAGCAATAACGGAAACCTTGTTCTTCTCAGCCAAAGAAATGGCATTATCTGGTCATCGAACATGTCTAGAAAAGCAGAAAATCCGATAGCGCAACTTTTAGACACTGGAAACCTCGTTATTAGGGATAACTCCAGTGGTCATACTACTGAAAGCTACTtGTGGCAGAGCTTCGACTACCCTACAGACAGTCTGTTAGAAGGCATGAAGTTGGGCTGGGACTTGAAGAATGGTCTTGAACGATATTTATCATCATGGGAAAGTACTGACGATCCATCCCCTGGAAATTTTACTTTCAGACTTGTCATTCAAGTGATACCTAAACTATGCGCTTACAATGGATCTGTAGAATATACCTGTACTGGACCATGGAATGGAGTTGCCTTTGGAGCTGCTCCTACATATACAAGCTTTCTTTATGAACAGGTTTTGGTGCAAAGTAAAGATGAAATTTCTTTCTGGTATGAGTCTTACAACAGTCCGAACATTATGANNNNNNNNNNNNNNNNNNNNNNNNNNNNNNNNNNNNNNNNNNNNNNNNNNNNNNNNNNNNNNNNNNNNNNNNNNNNNNNNNNNNNNNNNNNNNNNNNNNNNNNNNNNNNNNNNNNNNNNNNNNNNNNNNNNNNNNNNNNNNNNNNNNNNNNNNNNNNNNNNNNNNNNNNNNNNNNNNNNNNNNNNNNNNNNNNNNNNNNNNNNNNNNNNNNNNNNNNNNNNNNNNNNNNNNNNNNNNNNNNNNNNNNNNNNNNNNNNNNNNNNNNNNNNNNNNNNNNNNNNNNNNNNNNNNNNNNNNNNNNNNNNNNNNNNNNNNNNNNNNNNNNNNNNNNNNNNNNNNNNNNNNNNNNNNNNNNNNNNNNNNNNNNNNNNNNNNNNNNNNNNNNNNNNNNNNNNNNNNNNNNNNNNNNNNNNNNNNNNNNNNNNNNNNNNNNNNNNNNNNNNNNNNNNNNNNNNNNNNNNNNNNNNNNNNNNNNNNNNNNNNNNNNNNNNNNNNNNNNNNNNNNNNNNNNNNNNNNNNNNNNNNNNNNNNNNNNNNNNNNNNNNNNNNNNNNNNNNNNNNNNNNNNNNNNNNNNNNNNNNNNNNNNNNNNNNNNNNNNNNNNNNNNNNNNNNNNNNNNNNNNNNNNNNNNNNNNNNNNNNNNNNNNNNNNNNNNNNNNNNNNNNNNNNNNNNNNNNNNNNNNNNNNNNNNNNNNNNNNNNNNNNNNNNNNNNNNNNNNNNNNNNNNNNNNNNNNNNNNNNNNNNNNNNNNNNNNNNNNNNNNNNNNNNNNNNNNNNNNNNNNNNNNNNNNNNNNNNNNNNNNNNNNNNNNNNNNNNNNNNNNNNNNNNNNNNNNNNNNNNNNNNNNNNNNNNNNNNNNNNNNNNNNNNNNNNNNNNNNNNNNNNNNNNNNNNNNNNNNNNNNNNNNNNNNNNNNNNNNNNNNNNNNNNNNNNNNNNNNNNNNNNNNNNNNNNNNNNNNNNNNNNNNNNNNNNNNNNNNNNNNNNNNNNNNNNNNNNNNNNNNNNNNNNNNNNNNNNNNNNNNNNNNNNNNNNNNNNNNNNNNNNNNNNNNNNNNNNNNNNNNNNNNNNNNNNNNNNNNNNNNNNNNNNNNNNNNNNNNNNNNNNNNNNNNNNNNNNNNNNNNNNNNNNNNNNNNNNNNNNNNNNNNNNNNNNNNNNNNNNNNNNNNNNNNNNNNNNNNNNNNNNNNNNNNNNNNNNNNNNNNNNNNNNNNNNNNNNNNNNNNNNNNNNNNNNNNNNNNNNNNNNNNNNNNNNNNNNNNNNNNNNNNNNNNNNNNNNNNNNNNNNNNNNNNNNNNNNNNNNNNNNNNNNNNNNNNNNNNNNNNNNNNNNNNNNNNNNNNNNNNNNNNNNNNNNNNNNNNNNNNNNNNNNNNNNNNNNNNNNNNNNNNNNNNNNNNNNNNNNNNNNNNNNNNNNNNNNNNNNNNNNNNNNNNNNNNNNNNNNNNNNNNNNNNNNNNNNNNNNNNNNNNNNNNNNNNNNNNNNNNNNNNNNNNNNNNNNNNNNNNNNNNNNNNNNNNNNNNNNNNNNNNNNNNNNNNNNNNNNNNNNNNNNNNNNNNNNNNNNNNNNNNNNNNNNNNNNNNNNNNNNNNNNNNNNNNNNNNNNNNNNNNNNNNNNNNNNNNNNNNNNNNNNNNNNNNNNNNNNNNNNNNNNNNNNNNNNNNNNNNNNNNNNNNNNNNNNNNNNNNNNNNNNNNNNNNNNNNNNNNNNNNNNNNNNNNNNNNNNNNNNNNNNNNNNNNNNNNNNNNNNGATTTTTATCATTTATTAGAAAAACGACCTGTATCATTTACGATTATAGGTGTTCCTCATGTAATGGTTTGATATTGTAACAGATCCCACCAAAAAAGGGCTTTTATGTTGGGGAACACGAGTTAGAATCATTGAAGGAATTGCTCAAGGACTTCTATATCTTCACCAATATTCTAGATTGAGGGTTATTCACAGAGATCTCAAAGCAAGTAATATTCTCTTAGATAAAGACATGAACCCCAAAATATCAGATTTTGGTATGGCAAGAATGTTTGGTGGAGATGAATTGCAGTCAAACACGAAAAGGATAGTTGGAACTTAGTAAGTATACTAGAATTGCGGTTATTATTTAAATCCTCATTCAAATATTACTTGCTTGCCTGTGTTTGTAAATCCTTTTTAGATGCTTAAATATGTGATGAAGCTTTGAATTTTAGTGGTTATATGTCACCTGAGTATGCCCTGCGAGGCCTATTCTCTATCAAATCTGATGTGTTCAGCTTTGGAGTATTGCTGCTGGAAACATTGAGTAGCAAGAAGAATACTCACTTTTACAATACTGATTCGCTTACCCTTCTTGGCCATGTAAGTGACAATATTtCCCACCATTTTCGGGCTCTTTGAATATATTAAGATGAATCTTGTAATTATCCTAATGAAGATAGATATAATCATTGAACTCGAGAAGAGAAAAGTTTCCTGGCTATGTCAGTAAACAATATGAGAGTTGGCTTATCATTTAGCATTTGAATTTCTCTTATTCTTCAGGCATGGAATCTGTGGAATGATGGTAGAACCTGGGAACTGATGGATCCCATATCGCAGAATGGAGCATCATATCCGATCCTGAAGAGATACATTAACGTAGCCCTTCTCTGTGTTCAAGAAAAAGCAGCAGATAGACCAGCCATGTCAGAAGTGGTCTCAATGCTTTCAAATGAGTTTGTTAATTTACCTGCTCCCCAACAACCTGCTTTTTCATGTGTAAATTCCACAAATATGCAGTCTGATGCTTTTTCAGTGAATTGCGTAACACATTCAGTGATCGATGCTCGATAG
>CsB-Lectin6.6
ATGGAAATCAATCTTCTTTACATCTATATCTTTAGTTCTTTGATCTTCTTGCTGCACATGGAGTTGTCACTGGCAGCTGAtACAATAACTCCCGAAACATTCATCCGTGATGGTGAGAAGTTGGTTTCATCATCTCAAAGGTTTGAGCTTGGCTTCTTCTCCCCTAGAAACTCAAAGAAGAGGTACCTGGGTGTATGGTACAAGAAGATCCCcGACACTGTTGTCTGGGTTGCTAATAGAAATAGTCCAATTTTCAATCCAAACACAGCGTTGACCTTTAGCAATAACGGATACCTTGTTCTTCTCAGCCAAAGAAATGGCATTATCTGGTCGTCGAACATGTCTAGAAAAGCAGAAAATCCGATAGCGCAACTTTTAGACACTGGAAACCTCGTTATTAGGGATAACTCCAGTGGTCATACTACTGAAAGCTACTTGTGGCAGAGCTTCGACTACCCCACAGACACTCTGTTAGAAGGCATGAAGTTGGGCTGGGACTTGAAGAATGGTCTTGAACGATATTTATCATCATGGGAAAGTACTGACGATCCATCCCCTGGAAAGTTTACTTTCAGACTTGTCATTCAAGCGATACCTAAAATATGCGCTTACAATGGATCTGTAGAATATACCTGTACTGGACCATGGAATGGAGTTGCCTTTGGAGCTGCTCCTACATTTACAAGCTTTCTTTATGAACAAGTTTTGGTGCAAGGAAAAGATGAAATTTCTTTCTGGTATGAGTCTTACAACAGTCTGAACATAATGANNNNNNNNNNNNNNNNNNNNNNNNNNNNNNNNNNNNNNNNNNNNNNNNNNNNNNNNNNNNNNNNNNNNNNNNNNNNNNNNNNNNNNNNNNNNNNNNNNNNNNNNNNNNNNNNNNNNNNNNNNNNNNNNNNNNNNNNNNNNNNNNNNNNNNNNNNNNNNNNNNNNNNNNNNNNNNNNNNNNNNNNNNNNNNNNNNNNNNNNNNNNNNNNNNNNNNNNNNNNNNNNNNNNNNNNNNNNNNNNNNNNNNNNNNNNNNNNNNNNNNNNNNNNNNNNNNNNNNNNNNNNNNNNNNNNNNNNNNNNNNNNNNNNNNNNNNNNNNNNNNNNNNNNNNNNNNNNNNNNNNNNNNNNNNNNNNNNNNNNNNNNNNNNNNNNNNNNNNNNNNNNNNNNNNNNNNNNNNNNNNNNNNNNNNNNNNNNNNNNNNNNNNNNNNNNNNNNNNNNNNNNNNNNNNNNNNNNNNNNNNNNNNNNNNNNNNNNNNNNNNNNNNNNNNNNNNNNNNNNNNNNNNNNNNNNNNNNNNNNNNNNNNNNNNNNNNNNNNNNNNNNNNNNNNNNNNNNNNNNNNNNNNNNNNNNNNNNNNNNNNNNNNNNNNNNNNNNNNNNNNNNNNNNNNNNNNNNNNNNNNNNNNNNNNNNNNNNNNNNNNNNNNNNNNNNNNNNNNNNNNNNNNNNNNNNNNNNNNNNNNNNNNNNNNNNNNNNNNNNNNNNNNNNNNNNNNNNNNNNNNNNNNNNNNNNNNNNNNNNNNNNNNNNNNNNNNNNNNNNNNNNNNNNNNNNNNNNNNNNNNNNNNNNNNNNNNNNNNNNNNNNNNNNNNNNNNNNNNNNNNNNNNNNNNNNNNNNNNNNNNNNNNNNNNNNNNNNNNNNNNNNNNNNNNNNNNNNNNNNNNNNNNNNNNNNNNNNNNNNNNNNNNNNNNNNNNNNNNNNNNNNNNNNNNNNNNNNNNNNNNNNNNNNNNNNNNNNNNNNNNNNNNNNNNNNNNNNNNNNNNNNNNNNNNNNNNNNNNNNNNNNNNNNNNNNNNNNNNNNNNNNNNNNNNNNNNNNNNNNNNNNNNNNNNNNNNNNNNNNNNNNNNNNNNNNNNNNNNNNNNNNNNNNNNNNNNNNNNNNNNNNNNNNNNNNNNNNNNNNNNNNNNNNNNNNNNNNNNNNNNNNNNNNNNNNNNNNNNNNNNNNNNNNNNNNNNNNNNNNNNNNNNNNNNNNNNNNNNNNNNNNNNNNNNNNNNNNNNNNNNNNNNNNNNNNNNNNNNNNNNNNNNNNNNNNNNNNNNNNNNNNNNNNNNNNNNNNNNNNNNNNNNNNNNNNNNNNNNNNNNNNNNNNNNNNNNNNNNNNNNNNNNNNNNNNNNNNNNNNNNNNNNNNNNNNNNNNNNNNNNNNNNNNNNNNNNNNNNNNNNNNNNNNNNNNNNNNNNNNNNNNNNNNNNNNNNNNNNNNNNNNNNNNNNNNNNNNNNNNNNNNNNNNNNNNNNNNNNNNNNNNNNNNNNNNNNNNNNNNNNNNNNNNNNNNNNNNNNNNNNNNNNNNNNNNNNNNNNNNNNNNNNNNNNNNNNNNNNNNNNNNNNNNNNNNNNNNNNNNNNNNNNNNNNNNNNNNNNNNNNNNNNNNNNNNNNNNNNNNNNNNNNNNNNNNNNNNNNNNNNNNNNNNNNNNNNNNNNNNNNNNNNNNNNNNNNNNNNNNNNNNNNNNNNNNNNNNNNNNNNNNNNNNNNNNNNNNNNNNNNNNNNNNNNNNNNNNNNNNNNNNNNNNNNNNNNNNNNNNNNNNNNNNNNNNNNNNNNNNNNNNNNNNNNNNNNNNNNNNNNNNNNNNNNNNNNNNNNNNNNNNNNNNNNNNNNNNNNNNNNNNNNNNNNNNNNNNNNNNNNNNNNNNNNNNNNNNNNNNNNNNNNNNNNNNNNNNNNNNNNNNNNNNNNNNNNNNNNNNNNNNNNNNNNNNNNNNNNNNNNNNNNNNNNNNNNNNNNNNNNNNNNNNNNNNNNNNNNNNNNNNNNNNNNNNNNNNNNNNNNNNNNNNNNNNNNNNNNNNNNNNNNNNNNNNNNNNNNNNNNNNNNNNNNNNNNNNNNNNNNNNNNNNNNNNNNNNNNNNNNNNNNNNNNNNNNNNNNNNNNNNNNNNNNNNNNNNNNNNNNNNNNNNNNNNNNNNNNNNNNNNNNNNNNNNNNNNNNNNNNNNNNNNNNNNNNNNNNNNNNNNNNNNNNNNNNNNNNNNNNNNNNNNNNNNNNNNNNNNNNNNNNNNNNNNNNNNNNNNNNNNNNNNNNNNNNNNNNNNNNNNNNNNNNNNNNNNNNNNNNNNNNNNNNNNNNNNNNNNNNNNNNNNNNNNNNNNNNNNNNNNNNNNNNNNNNNNNNNNNNNNNNNNNNNNNNNNNNNNNNNNNNNNNNNNNNNNNNNNNNNNNNNNNNNNNNNNNNNNNNNNNNNNNNNNNNNNNNNNNNNNNNNNNNNNNNNNNNNNNNNNNNNNNNNNNNNNNNNNNNNNNNNNNNNNNNNNNNNNNNNNNNAATTTTTATCATTTATTCAAAAAACGACCTGTATCATTTACGATTATAGATGTTCCTCATGTAACGGTTTGATATTGTAACAGATCCCACCAAAAAAGGGCTTTTATGTTGGGGAACACGAATTAGAATCATTGAAGGAATTGCTCAAGGACTTCTATATCTTCACCAATATTCTAGATTAAGGGTTATTCACAGAGATCTCAAGACAAGTAATATTCTCTTAGATAAAGACATGAACCCCAAAATATCAGATTTTGGTATGGCAAGAATGTTTGGTGGAGATGAATTGCAGTCAAACACGAAAAGGATAGTTGGAACTTAGTATGTATACTAGAATTGCGGTTATTATTTAAATCCTCATTCAAATATTACCTGCTTGCCTGTGTTTGTAAATCCTTTTTAGATGCTTAAATATGTGATGGAACTATGAATTTCAGTGGTTATATGTCACCTGAGTATGCGCTGCGCGGCTTATTCTCTATCAAATCTGATGTATTCAGCTTTGGAGTATTGTTGTTGGAAACACTGAGTAGCAAGAAAAATAGCCACTTCTATAATACTGATTCGCTTACCCTTCTTGGCCATGTAAGTGGCAATATTTCCCACTTTTTTTGGGCTCTTTGAATATATTAAGACGAATCTCATAATTGTTCTAAATGAAGAAAGCTACAATCATTGAACTGGAAAAGTAAAAAGTTTCCTAGCTATTGCAGTAAACAATATGAGAGTTAGCTTATCATTTAGCATTTGAATTTCTGTTATTCTTCAGGCATGGAATCTGTGGAATGATGGTAGAACCTGCGAACTGATGGATCCCATATTGCAGAATGAAGCATCATATCCGATCCTGAAGAGATACGTTAACGTAGCCCTTCTCTGTGTTCAAGAAAATGCAGCAGATAGACCAACCATGTCAGAAGTTGTCTCAATGCTTTCAAATGAAATTGTTAATTTACCTTCTCCCCAACAACCTGCTTTTTCATGTGTAAATTCCGCAAATATGCAGCCAGATGCTTTTTCAGTGAATTGCGTAACACATTCGGTGATGGATGCTCGATAGCTGAACGCGTCTTGCTTTATGTGTTTTTATCTGAATTTTCTTTTCTTGTAGACAATAAATAAAAGTCTATTACTTCACTATTTATACAATCAGTG
>CsB-Lectin6.7
ATGGAGAAACTTACGGTATTCAACATTTTTAGTTCTTTTGTCTTTCTCTTCAGCATTCAGTTGTCAAAAGCAGCTGACACCATAACCCCTGCATCAAGCTTCATCCGTGACGGCGAAAAGTTCGTTTCATCATCTGAAAGGTTTGAGCTAGGCTTCTTCTCTCCTCGAAAATCAAGGTACAGGTACCTGGGAATATGGTACAAGCAGATTCCGGATACAGTCGTGTGGGTTGCGAATAGAAATAGTCCAATCATTGAACCAAATGCAGCATTAACCATTAGCAACAATGGAAACCTTGTTATTCTAAACCTAACAAATGGCGCTATCTGGTCATCAAACACTTCTAGGAAAGCAGAAAATCCAGTAGCACAACTGTTAGATACTGGAAACCTTATTGTTAGGGATAATTTTAGTAGGAGTGCTTCTGAAGGAAGCTGTCTGTGGCAGAGCTTTGACTACCCATCGGACACTTTATTAGCAGGCATGAAGTTGGGTTGGGACTTAAAGAATGGCGTGGAgCGATATTTAACTTCGTGGAGAAGTGCTGATGATCCATCCCCTGGAAACATTACTAACAGACTGGACATTCATGTGTTACCcGAATTAGGTCTTTACAATGGATCTCAAAAATTAAGCCGTAGTGGACCATGGAATGGAATTTTTTTtGGAGCTGCTCCTTCTTATGCCAGTATTCTTTCTGAACCAATTTTGGTGGACAATGAAGATGAAATATATTATAGTTATGAGTCCTACAACAATCCCATCATAGCGATATTAACGGTCAACCCATCAGGTACCGTCCAACGACTAATATGGCATGAGAGGAGCAATGGGTGGGCAGCTGTTCACTTAGCACCAACTTTATTTTGCCAATTTTATGGGCATTGTGGTGgTAATAGAGTTTGCAGCTACGAGAAGACACCTAATTGTGAGTGTTTGAAGGGATTTAAGCCCAAATCTCAGCACAACCAAACAAGGCCTGGATCATGTGTAAGAAGTGAATCAGCAGATTGCAAAAGTGGAGACCGGTTTATAATGGTCGATGATATTAAACTGCcGGACTTGCTGAATGTTTCGCTAAATAAGAGTATGAATCTTAAGGAATGTGAGGCTGAGTGCTTGAAAAaCCGTACTTGTAGGGCTTATGCTAATTCTGAAGTAACGGGGAGAGGCAGTGGCTGTTTGATGTGGTATGGGGACTTGATTGATACAACAAAGGCAAAATTTCACAACGGACAGCCTATGTACATACGTGTACCGGCATCATAACTAGGTACAATTATTGCATTATTCAAGTTGAGAGTGCAAAACTTATTCCTTCCTAGTCATAATAAGGCTTCATCCCAAACCTAGGAGTCTTCTTATTGAATGGCGATTCAAGTTATTTGGATCACTCCCGCTCTTTTGAAAAAATCAAACGAGGAATTTATTTTCTTTCCAAAGACTTTCTTTGACACTTGTTTTTGGATCTAGGGCACGAGAAGCTATTTTGGTTATTTGTCCTAGCTTTTCTTCCGGCGGTGCTTCTTACTATTTtATGCATATTCTTTCGATGGAGACGAAAACTCAAGGAAAAAGGTAACTCTTTTTCAAATGAATTTGTTGTAATggttttGAACCTATGTGCAAAATTATATGCATACTCAgTTTTATAAGTTGTCCTACAGAGACAAAGACAAGCCAAGATTTGTTACTGTTTGATATAAATATGAGCATTACAACCAGAGCAAATGAATTCTGCAAGGGAGATAAAACCGGAAGCCGTAAGAGTAGGGATTCTTTGCTTCCTTTCTTCAGCTTGGCCAGCGTCTCTGCAGCTACAAATAACTTCGGTGTAGAAAATAAGCTTGGAGAAGGTGGCTTTGGACCTGTTTACAAGGTAGAATTCTCTTCACATCAACTGCACTAATTGAAGTACTCTTTTGTAAAAATTTTGATGGAATACAAAAGCAGGGATGACTACTGAATGGACAAGAAGTGGCAGTTAAAAGACTGTCAAGTCAGTCGGGGCAAGGTCTAGAAGAGTTTAAAAATGAGATCAAACTTACAGCAAAACTCCAACACAGAAATCTTGTCAGACTCTTGGGTTGCTGTGTAGAGCAAGGAGAAAATGTTTTGATATATGAGTATTTGCCCAACAAAAGCTTGGACTCTTTCCTTTTCGGTATGTTATTTTAATCATCAGAAAATAACATTTTCAAGACTTTTTATCAACCGCATTTGTTCTAACATGTATCATTTAGAATGACAAATGCTTCTCATGTAATGTTTTGATTTTTTGTAGATACAACCAAAGAAGGTCTATTAGGTTGGGGAGCACGTATTAGAATCATTGAAGGTATTGCTCAAGGGCTTCTCTATCTTCATCAATATTCCAGACTAAGAGTTATTCACAGAGATCTTAAGCCAAGTAATATTCTCTTAGATAGTAATATGATACCCAAAATATCAGATTTTGGCTTGGCCAGGATGTTTGGTGGTGATGAATTGCAATCAAATACGAAACGGATAGTTGGAACTTAGTAAGTAATTTTCAACTCCTGAGACTATTAATGTCATGGGCTTGTATGTATTAATAAATGATCCTTCCTAGATGATTAACTATTTGATGCAACAATGAATTTCAGTGGTTATATGTCTCCTGAGTATGCTATACATGGCTTCTTCTCTATCAAATCCGATGTGTTTAGCTTTGGAGTGTTGCTTTTGGAAACACTTAGTAGCAAGAGGAGCACAAGATTCTTCAATACTAATTCCCTCACACTTCTTGGCCATGTAAGTAAAATAAAATTTTCTCACTTCGATTTTATTCTTTTTAAATTATTATTTTTAACATATTATCATAAGTGGAATTTAGTAGTAATCGTAAGTGAACTAAATTTTAATCATTGAATTGGACAAAGTAATCCAATATCATTACAACGAAGCATTTGAATGTTCTATTTTTCTCCAGGCTTGGAATCTGTGGAAGGATGACAGATCTTGGGAACTGATGGATCCGAAATTGCAATGTGAAGCATCATATCCAATAGTGAAGAGATACATTAACGTAGCCCTTCTTTGTGTTCAAGAGAATGCTGCAGATAGGCCGACAATGTCAGAAGTTATCTCAATGCTTACCAATGAGTTTGTTAATTTACCTTCTCCACAACAGCCTGGTTTTTCAAGCCTGAAAAAATCAGTTGAGACTGTAGCTCGTTCAATGAACCGCTTAACACTTTCAGTGATGGATGCGCGATAG
>CsB-Lectin6.8
ATGGGGAACCTTCCTTTTTCGTACAGTTTTATTTCTTGTGTCTTTCTCTTGAGCATTAAGTTGTCAATAGCAGCTGATACCATAACACCCTCAAGATTCATTCGTGATGGAGAAAAGTTAGTTTCATCATCCCAAAGGTTTGAGCTAGGCTTCTTCTCTCCTGGGAAATCAAAGTATAGGTATCTGGGAATATGGTACAAGCAGATCTCTGATACGGTTGTGTGGGTTGCAAACAGAAATCGTCCAATCTTTGATTCAAATGCAACATTAACCATTGGCAGCAGTGGAAACCTTGTTATTCTCAACTTAAAAAATGGCACTATCTGGTCTTCAAACATGACTAGAAAAGCAGGAAGTCCAGTGGCACAACTGTTAGATACTGGAAACCTTGTTCTTAGGGATAATTTTAGCAGTAATAGTTCTGAAGGCCATCTGTGGCAGAGCTTTGACCACCCATCAGACACATTGTTACCAGGAATGAAGTTGGGCTGGGACTTAAAGACTGGTCTGGAACGTTATCAAAcTTCATGGAGAAGTGCTGACGATCCATCCCCTGGAAATTATACTCACAGACTTGACATTCATGTGTTACCTAAGTTGTGTACTTACAATGGATCGGTAAAATTACTCTGTTCCGGACCATGGAATGGGGTTGCCTTTCAAGCTGCTCCTTCTTATAGCTATCTTTATGAACCAACTGTGGTGGATAATGAAGATGAGATTTATTACAGGTATGACTCCTACAACAGTCCCATCATAATGATGTTAAAACTCAACCCATCAGGTAAGATCCAGCGTCTCATATGGAATGAGAGAAACAATGGGTGGGAAGTGTTTTTCTCAGGGCCAGATTATTTTTGCCAAATTTTTGGGAGTTGTGGTGCTAATAGTGTTTGTAGCATCGACAAGACACCTAATTGCGAATGTTTGATGGGATTTAAGCTCGAATCACAGCTCAACCAGACTAGGCCTAGATCATGTGTGAGAAGTCATTTAGTGGATTGCACAAATAGAGACAGGTTTGTAATGATTGATGATATTAAACTACCTGATTTGGAAGAGGTTTTGCTAAATGAGAGTATGAATCTTAAGGAATGTGAGGCGGAGTGCTTGAAGAACTGCACTTGTAGAGCTTACGCTAATTCCAAAGTTACAGGTGGAGGCAGTGGCTGTTTGATGTGGTTTGGGGACCTGGTTGATATCAGAAAGGCCATTGGCCACAACAACGGACAGTCCGTCTACATACGAGTACCGGCTTCTGAAGTAGGTACAATCATTTAATCATTAAAATTGATAGTGCAAAGCTTTTCCCTTCTTTGTTATAGTACTCCATCTAAAAGCTAAGCCTTGCTGTTGAATCACAATGCATTTAAGCTTACTCGTCTGAAGAAATGAATGTATCCAAACTGGTTTTtGGACTTTAATTTCCTTCCAGTGACTTTTGCGATGGCATGTATGTTTTCGGATGTAGGGAAAAAAAaGCTTCTATGGATATTAGTAATACTTGCTCTTCCAGCAGTACTTTTTCCTGCTTCTTGCATAATTTGTCAGAGGAGAAAACTCAAAGAAAAAGGTGACTCTTTTCGAAATCAGTTTCTTAAGTTTCTGAACCTATATCTAAATAACTCCACATGACAGAACATTTACTCTTTAACATTTTTGTAAGTTGTTTTACAGAAACAAAGAAAAGCCAAGATATGTTACAATTTGACATAAATATGAGCATTGCGACAAGAGCAAATGAATTCTGCAAGGGAAATAAAGCTGCGAATTCTAAGACTAGGGATTCTTGGTTTCCCATGTTTAGCTTGGCCAGCGTATCTGCAGCTACGGCTAACTTCTCTACAGAGAATAAGCTAGGAGAAGGTGGCTTTGGTCCTGTTTATAAGGTAGATTTAATTTCATCTCAGCTGTATTAATTGAACTTAAACTTTTGTAGAAATCAGTGATGAAATTACAAATGCAGGGGCGATTGCATAATGGACAAGAAGTTGCAGTTAAGAGGCTCTCTAGTCAATCAGGGCAAGGACTGGAAGAGTTTAAAAATGAGATAAAACTTATAGCAAAACTCCAACACAGGAACCTTGTTAGACTATTGGGTTGCTGTATAGAACTAGAAGAAAAGATTTTGATCTACGAGTACATGCCTAACAAAAGCTTGGATATTTTCCTTTTCGGTATGTGATTTGCATAATTCATAAAACGAATATATTCACCATATTTCAACCTGTATCATTTAAGATGGACAAGATTCCTCATACCATAATGGTTTGATGTTGTTACAGATACCCCCAAAGAGAGTCCATTAGGATGGGAAACACGTGTTAGAGTCATTGAAGAAATTGCTCAAGGGCTTTTATATCTTCATCAATATTCCAGATTAAGAGTTATTCACAGAGATCTCAAGGCAAGTAATATTCTTTTAGATAAGGACATGAACCCCAAAATATCAGATTTTGGCATGGCCAAAATGTTTGGTGGTGATGAGTTGCAGTCAAAGACGAAAAGGATTGTTGGAACTTAGTAAGTAAATTTCAACTATTGAGATTATTAATGTCATTTGCTTTCCTGTGTTCGTAAATCCTTTTAAGATGGTTAATTTTTTtATGAAACAACAAATTTCAGTGGTTATATGTCACCTGAGTATGCTCAACAAGGCCTCTTCTCCATCAAGTCTGATGTGTTTAGTTTTGGAGTATTGCTTTTGGAAACACTAAGTAGCAAGAGGAATACAGACTTCTCCAATACTGATTCCCTTACTCTTCTTGGCCGTGTAAGTGACAAGATTTCACTATTTTTTTCCGAGTTCTTTGAATGTATTAAGATGAATCTAGCATTAATCATAACTGAATGGAGTTAGATTCTTTGAAATTATGACTCAAATACTCATTGAGCATTTAAATGTTCTGTTTTTCTTAAGGCTTGGGATTTGTGGAAAGATGATAGAGCTTGGGAACTGATAGATCCGATACTGCAAAATGAAGCATCATATCTGATATTGAATAGATACATTAACGTGGCCCTTCTCTGTGTTCAAGAGGATGCTGTAGATAGGCCAACCATGTTTGAAGTTGTCTCAATGCTTACCAATGAGACAgttAATTTACCTCATCCCCAACAACCTGCTTTTTCAAGTATAAGAGGTCTTAAAAATACAATTCTGCCTGCAAATGGGGAGACTGGAGCTTGTTCGGTAAGTTGCTTAACGCTTTCAGTGATGGATGCTCGATAG
>CsB-Lectin6.9
GCAACCACAGGACATCTTTTTGAATGGAGAACCTTCATTTGTTGTACAATTTTATTTCTTGTGTCTTTATCTTAAGCATTAAGTTGTCAATAGCAGCTGATAACATAACCCCCTCAAGATTCATTCGTGATGGAGAAAAGTTAGTTTCATCATCCCAGAGGTTTGAGCTAGGATTTTTCTCTCCTGGAAAATCGAAGTACAGGTATCTGGGAATATGGTACAAGCAGATCCCTGATACAATTGTGTGGGTTGCAAACAGAAACAGTCCTATCTTCGACTCAAACGCTGTACTGACCATCAGCAACGGTGGAAAACTTGTTCTTCTCAACCAAACAAATGGCACTATCTGGTCTTCAAACTTGTCTAGAGAAGTGAAAAaTCCAGTGGCACAGCTGTTAGATACTGGAAACCTTGTTGTTAGGGATAATTTTAGCAGTAATAGTTCTGAAGACTATCTGTGGCAGAGCTTTGACCACCCATCAGATACATTGTTAGCGGGAATGAAGTTGGGCTGGGACTTAAAGACTGGTTTGGAACGTTATCAAACTTCGTGGAAAAGTGATGATGATCCATCCCCCGGAAATTATACTCACAGACTTGACATTCATGTGTTACCTAAATTATGTACATACAATGGATCTGTAAAATTACTCTGTTCTGGACCATGGAATGGAGCTATCTTTGCAGCTATTCCTTCTTATAGCTATCTTTATAAACCAACCGTGGTGGATAATGAAGATGAGATTTATTACAGGTATGATTCCTACAACAGTCCCGTCATAATGACGTTAAAACTCAACCCATCAGGTAAGATCCAGCATCTCATATGGAATGAGAGAAATAGGACGTGGGAAGCGTTTTTCTCACTCCCAGATCGTTTTTGCCAATTTTATGGGCATTGCGGAGCTAATAGTATTTGCAGCTTCGACAAGAAACCTCATTGTGAGTGTTTGAAGGGATTCGAGCTCAAATCACATCATAACAAAACAAGGCCTGGAACATGTGTTAGAAGTCAATCATCAGATTGCAAAAGTGGAGACAGGTTTATAATGCTTGATGATGTTAAACTACCCGACTTTGTAGAGGCTTCACTAAATGAGAGTATGAATGTTAAGGAATGCGAGGCGGAGTGCTTGAAGAACTGTACTTGTAGAGCTTATGCTAATTCTAAAGTAACAGGGGAAGGCAGTGGCTGTTTGATGTGGTTTGGGGACCTGATTGATATCAGAAAGGCAGATGACCGCAACAACGGACAGTCTATCTACATAAGAGTACCGGCTTCTGAACTAGGTACAATTATTTCATCATTAGAATTGATAGTGCAAGATTTTTCCCTTCTTTTTTAAAGTACTTCATTTTAAAAGCCGAGCCTTGTTGAATCAAAATGCGTTTAAGCTTCCTaGTTTCATGAAATAAATGTATCCAAACTAATGTACATGCCTCTCTCTCCCTTTTTTTTTTGGTTTGGTGTGGTGGGGgTGGGGGgTTGGTTTGTTGTCGCGCGGCGCGGGGGGGTGGGTGGGGTGGTGTGGGACGGGACGTCGGTTTGGACTTTGCTTTCTTTCCAGTGACTTTTGTGATGACGTGTTTTTTTGGATGTAGGGGGAAAAAAACTTCTATGGATATTAGTAATTCTTGTTCTTCCGGCAATACTTTTACCTGCTTCCTACATAATTTGTCAGAGGAGAAAACTCAAAGAAATAGGTGACTCTTCTTGAAACCGTTTTCTTATGTTTATGAACCTATATGTAAATAACTTAATATGATAGATCATATATACTAATATTTTTGTAAGTTGTTTTACAGAAACAAAGAAAAGCCAAGATATGTTACAATTTGACATAAATATGAGCATTGCGACAAGAGCAAATGAATTGTGCAAGGGAAATAAAGCTGCAAATAGTAGGACTAGGGATTCTTGGTTTCCGATGTTTAGCTTGGCAAGCGTATCTGCAGCTACGGCTAACTTCTCTACAGAGAATAAGCTAGGAGAAGGTGGCTTTGGTCCTGTTTACAAGGTAGATTTCTTTTCATCTCAGCTGTATTAATTGAACTTAAACTTTTGTATGAATCAGTGATGAAATTACAAATGCAGGGGCGACTACTCAATGGACAAGAAGTAGCAGTTAAGAGGCTCTCTAGTCAATCAGGGCAAGGACAGGAAGAGTTTAAAAATGAGATAAAACTTATAGCAAAGCTCCAACACAGGAACCTTGTTAGACTCTTGGGTTGCTGTATAGAACTAGAAGAAAAGATTTTGATCTATGAGTACATGCCTAACAAAAGCTTGGATTTTTTCCTTTTtGGTATGTGATTTGTATAATTCATAAAATGAATATTTTCACCATCTTTCAACcTGTATCATTTAAGATGGACAAGATTTTTTATACCATAATGGTTTGATGTTGTTACAGATTCCACCAAAGAGAATCTATTAGGATGGGGAACACGTGTTAGAATCATTGAAGGAATTGCCCAAGGGCTTTTATATCTTCATCAGTATTCCAGACTGAGAGTTATTCACAGAGATCTCAAGGCAAGTAATATTCTTTTAGATAAGGACATGAACCCTAAAATATCAGATTTTGGTATGGCCAGAATTTTTGGTGGTGATGAGTTGCAATCAAAGACAAAAAGGATTGTTGGAACTTAGTAAGTAAATTTCAACTATTGAGACTATTAATGTCATTTGCTTTTCTGCATTCGTAAATCCTTTTAAGATAGTTAAAGTTTTTATGAAACAACGAATTTCAGTGGTTATATGTCGCCTGAATATGCTCAACAAGGCCTCTTCTCTATCAAATCTGATGTGTTTAGCTTTGGAGTATTGCTTTTGGAAACACTAAGTAGTAAGAGGAATACAGACTTCTCCAATACTAATTCCCTTACGCTTCTTGGCCATGTAAGTGACAAGATTTCACAATTTTGTTTTTTTTTtGAAATCTTTGAATGTATTAAGATGAATCTAGTATTAATCCTAAATGAATGGCATTATATTATACATTATATTCCTTGAAATGGAAAATTTAAGAATTCCCTACATCTCAATCGAACCATTATGACTCAAACACTCATTCAGTAATGGCATGTTTGATTTTAAGAAACATGAAGAAAGGAGAAGATAGGAAAaGAGGAAAGGGAAAaGGAGATGATTTCCTTGTCAAACCAAAAAaTTGAGATTGGCTCTCTTTTtCCCTTATTTTCTCTCTTTCTTtCTCCTTTCTGTTCCTCTCATCTCCTCTAATTTCTTCTAACAAAAAACGGACTTAAATGTTCTGTTTTTCTTCAGGCTTGGGATTTGTGGAAAGATGATAGAGCTTGGGAGCTGATAGATCCGACATTGCAAAATGAAGCATCATATCTAATACTAAACAGATACATCAATGTGGGCCTTCTATGTGTTCAAGAGGATGCAGCAGATAGACCAACCATGTTTGAAGTTGTCTCAATGCTTACCAATAAGACAATTAATTTACCTCATCCCCGACAGCCTGCTTTTTCAAGTATAAGAGGTCTCAAAAATACAATTTTGCCGGCAAATGGGAAGGCTAGAGTTTGTTCAGGAAATTGCTTAACACTTTCAGAAATGGATGCTCGATAGCTATCTGTGCCTCAGTTTATGTG
>CsB-Lectin6.10
GGCGCAAAAGGTCCCCCAATAATCAAAGAGAAGGAATTAATATTTTGTTCTCCCTGGTACTTCTGAGTTTTGACTACAAGACTTCAAAGTTCGCACTAAAAAATCCATGGAACAAGTTCAAGAAATAATATCAATGGTATGTATTAAGCCAATCTCCAAGAGTTTAGACATGTTTTTTACAGATACATGAATGGGGAATCCTCCTTTTTTCTTTACTTTTAGTTGTTTTGTCTTTCTCTTGGGAAGTTTGTTGTCATTAGCAACTGATACAATAACACCAGCCACGCTCATCGGTGATGGTGAGAAGTTAGTTTCGTCGTCCCAAATATTTGAGCTAGGATTCTTCTCTCCCGGGAAATCGAAGTACAAGTACCTGGGAATATGGTACAAGCAAGTCCCTGATACAGTTGTGTGGGTTGCAAACAGAAACAGTCCTATCGTCGATTCAAACGCTGTATTAACCATCGGCAACAATGGAAACCTTGTTCTTCTCAACCAAACAGATGGCATTATCTGGTCTTCAAACTTGTCTAGAGAAGTAAAGAATCCAGTGGCGCAGCTGTTAGATACTGGAAACCTTGTTCTTAGGGAAAAgTTTAGCAGTAATACTTCTGAAGGAAGCTATTTGTGGCAGAGCTTTGACTGCCCATCGGACACTCTGTTAATAGGCATGAAtATGGGTTGGGATTTAAAGACCGGACGGGAACGATATTTAACTTCGTGGAGAACTGCTGATGATCCATCCCCGGGAAACTTTACTTTCAGGCTTGAAATTCGAGTGCTACCTCATTTATGTATTTACAATGGATCAGTAAAATTAAGCTGTACTGGACCATGGAATGGGCTTGCCTTCGGAGCTGATCCTACAAATACATCCTATCTTTTCCGACCAATTGTTGAGCAGAAAGAGGATGAGATCATTTACAGGTATGAATCTTACAGCAGCCGAATCTTAATGATGTTAAAAATCAACCCATCTGGTGATGTCCAGCGTCTGATATGGCATGAGATGAGTACTGGATGGCAAGTGTTTTTCACAGCGCCAAACAATTTTTGCCAGCTTTATGGGTATTGTGGTGCTAATAGTGTTTGCAGTGTGGACGATACAGCTAATTGTGAGTGTTTGAAAGGATTCAAGCTCAAATTACAGAACAACCAAACTTGGCCCAGAGAATGTGTTCGAAGTCATTCATCAGATTGCATAACTAGAGAGAGGTTTATAAAGTTTGATGATATTAAATTACCCTACTTGGTAGATGTTTCGCTAAACGAGAGTATGAATCTTAAGGAATGTGAGGCAGAGTGCTTGAAGAACTGCACTTGTAGAGCTTATGCTAATTCCAAAGTAACAGGGGGTGGCAGTGGCTGTTTGATGTGGTTTGGGGACCTGATTGATATCAGAAAGATCACTGGATACAACAACGGACAGCCTATCTACGTTAGAGTGCCAGATTCAGAACCAGGTACAACAATGGCATTATTCAAGTTGACAGTGCATATTTCATTCCTTTGTTATAGTTAGTCTTCATTTCAAAAAATGtGAGTTTAATTTCTTGTTGAAGGAAAATGCAcTTAGACCTATTTTTCTCAGAAATTAAATGGTCAAAACAGGGAGGAACCAAACTAATAACCAAAGGGACTAACTCATGGTAGGAGTGATTCCAGTTATTTGGCTCTGTgAATTTTTCGCAGAATCAAGCTATGAGTTTATTTTCTTTCCGGTGACTTTCATTGATAACGTATATGTTTTTGGATCTAGGAGACAAGAAGCTACTTTGGATATTTGTAATACTTGTTCTTCCTGcGGCGCTCCTACCTGGTTTTTTCATATTTTGTAGATGGAGGAGAAAACACAAAGAGAAAGGTGACATTTTTTtCTTAATTTTTTCCCCAAATCACTCTCTTATGTTTGTGTAATAGTGCTTTACAGAACATATATACTCACAATTAGGAAGTTTCTGTCTTACAGAAACGACTATGGAAAGTAGCCAAGATCTGTTAAAATTTGACATATATATGAGCGTTGCAACACGAACAAATGAACCCTCTGAAGGGGATGGGGATGCCAAGGGTACGAGGAGGGACTCTGTTTTGCCTTGTTTCAGCTTGGCCAGTGTATCTGCAGCTACAGAAAACTTTTCTATGCAATGCAAGCTCGGAGAAGGTGGCTTTGGACCTGTTTACAAGGTAGAATTCTTGTTACCTACACTTTATTATGAAAAATACTGTTTAGTAAAAAACATTGACGAAATTACAAATGAAGGGAAAACTACTTAATGGACAAGAAGTTGCTGTCAAAAGGCTGTCAAGTCAGTCAGGGCAAGGACTAAAAGAGTTTAAAAATGAAATGATGCTTATAGCAAAACTTCAACACAGAAACCTTGTCAGACTCATGGGTTGCTGTGTAGAACAAGGCGAAAAGATTTTGATCTATGAGTACATGCCCAACAAAAGCTTAAATTTTTTCCTCTTCGGTATGTGATTTATCATTAGCAAATTATCATTTTGACTACCTTGCAGTACTATGATATACTGTCTCATCAGTATTTTTCTTCATCTATCATCTAGGTTAATCGACATTCCTCATACAATATTTTGGTTTTGTTGCAGATCCATCCAGAACGCATCTGTTAGGTTGGCAAACACGTGTTAAAATCATTGAAGGAATTGCTCAAGGGCTTTTATATCTTCATCAGTATTCTAGATTGAGAATTATTCACAGAGATCTGAAGGCAAGTAATATTCTCCTAGATAGTGATATGAACCCAAAAATATCAGATTTTGGCATGGCAAGAATGTTTTGTGGTGATGAGTTGCAGGGAAATACGAAACGGGTTGTTGGAACTTAGTAAGTAAATTTCAATTCCTGAAACTGTCCAAATGTTATTTATTTGTCCTATTTTTGTGTGTATCCTTTAATAAGTGCTCAAATAATGGAATGCAGTGGTTATATGTCACCTGAGTATGCTTTGGATGGCCTTTTCTCTGTCAAATCCGATGTTTTTAGTTTTGGAGTGTTACTTTTAGAGACGCTGACTAGCAAGAGGAACACAGGCGTGTATGATATCGAATCATTTAACCTTCTTGGACATGTAAGTGACAATTTTTTTTtCCCACTTTTGTTTGATCTTTGAACAGATTAAGATGAATCAACTTGTAAACTAATATGAACAAAGCTTAATTGTTGAGTGAAAAAGCTGTGAATTTCCTCTCCTAGTAGAACTAATGAGAAATTACTTTTGTGTTTCTCATTTACCATTTTTGGTCTTCTGTTCTTCTTCAGGCTTGGAATCTTTGGAAAGACAATAGAGCTTACGAACTTTTGAGTCCAGCTTTGCAGCATGAAGCATCATATCAAATGCTGAACAGATACATTACTGTGGCTCTTCTCTGCGTTCAAGAGAAAGCAGCAGATAGACCAACTATGTCGAAAGTTGTCTCAATGATTACCAATGAGCATGCTACTTTACCATACCCCAAGCAATCTGCTTTTTCGTATGCGAGAAGAGGGGAGAAAATTTCGTTTCTACCCTCAAGTAGGGTGTCTGAAGCTTGTTCAGTCAATGGTGTAACACTTTCTTTAATCAGTCCTCGATAGACATCTGGGGCATCAGTCATGTTCATTAGTTTGAACTATATGTTGATGATTCTAATTAGCCGTTACTAGTAgCTAATTAACTTTTAAGCTATATAGTCCAGTCTCCAACACTGTTAACATTGATTATGACTGCTAGTGATTTAACTCAGTTCCAAG
>CsB-Lectin6.11
AAGACTTTTGTTTTCACTAATCGTATGAATCTCAAAAGATGTAGACATATTTTTCTCTTTTCAGTTATATCAATGGAGATTCTTCCATGCTTCAACATCTTTAGTTCTTTGATTTTCTACTGGGTCATTAAGTTTTCGTTAGCAGCTGATACACTAACTCCAACAACACTCATCCGTGATGGTGAAACGTTAGTTTCACCGTCTCAAAGGTTTGAGCTAGGCTTCTTCTCTCCTGGAAAATCACAGAACAGGTACGTGGGAATATGGTACCAGCAGATCCCTGATACAGTTGTGTGGGTTGCAAATAGAAATAGTCCTATCGTTGACAAAAACGGAGTATTAACCGTTAGCAACAGGGGAAATCTTGTTCTTCTCAACCAATCAAATGgAACTATCTGGTCTTCAAACGTGTCTAGAGAAGTAAAAAATCCAGTTGCACAACTCTTAGATAATGGAAACCTTGTTATTAGGGATAACTCCggCAGTAATAGTACTGAAAGCTATTTGTGGCAGAGCTTCGACTACCCAACAGACACTATGTTACAAGGCATGAAGTTGGGCTGGGACTTAAGGACTGGTCTGGAACGTTATCAAACATCATGGAAAAGTGCTGATGATCCATCCCCAGGAAACTTTACTCACAGACTTGACATTCATGTGTTACCTCAAGTATGTGTTTACAACGGGTCCGCAAAATATACTTGTACAGGACCTTGGAATGGAGTTGCTTTTGGGTCAGCTCCTTCAAATACAACCTTTATTTTTCAACCAATTGTTGTACAGAACAAGGATGAAGTCTATTACATGTATGAATCGTATAGCAGTCCAATCATTATGATATTAAGAGTCAACCCATTAGGTCAGGTTCAGCGTCTAATATGGCATGAGATGAGCACTGGGTGGCAAGTTTTTTTCACAGCACCGGATCCTTTTTGCCATTATGGGGATTGTGGTCCTAATAGTATTTGCAGCGTCGACCAGACATCTCATTGTGAGTGTTtAGAGGGATTCAAGTTCAAATCACAGCAAAACCAGACATGTGTGAGAAGTCATTCATCAGATTGCAAGAGTGGAGATAGGTTCAAGAAGCTTGATGATATTAAACTACCCGACTTGCTTGATGTTTCGTTGAATGAGAGTATGAACCTCAAAGAATGTGAAGCTGAGTGCTTGAAGAACTGTTCTTGTAGAGCCTATGCTAATTCCAAAGTGACAGATGGAGGCAGTGGGTGCTTGATGTGGTTCGGAGACTTGATTGATCTCAAAAAGACAGATAATCATACCAACGGAGTGTCTATCTACATAAGAGTACCAGCTTCAGAACAAGGTACAATTATAGCATTATTGAAGTTGGTGTTGCAAAACTTTTCACTAGTTTGTTAATATTTTTAGCAGGTCTTGATCCTAAAAGTAGTTGCGAGCCTTCCTGTTGAATCAAAATGCATATAAGCCTCTATGTTTCAAGAATTGAATGTTAAAAACAAGATGAACAAAACTAAAAAAaCAAAGAAAATAACACAATATGGGTGATTTAAGCTATTAGGCTgTGCCACCTAGGAATTTATTTACTTTCTCTTGAATTTCTTTGGTAACATATATGTTTCTGATTGTAGGAAACAAGAAGTTACTCTGGATAATTGTAATACTCGTTCTTCCCCTAGTAATTCTTCCTTGCGTTTACATAGCTCGTCAATGGAGTAGAAAACGCAAAGAGAATGGTAACCTTTTTTTTTtCTGTTTTCCCCTCCAAATCACTCACTTATGCTTGTATAATGAGGCATGTGATAGAATATGTATTCTGATAATTTTGAAAGTTGTCGTCCTACAGAAACAAAGAATTTGGATACAAACCAGGATCTGTTAGCATTTGACGTAAATATGGGCATTACAACAAGAACAAATGAATTCTGCGAAGCAGATGGAGATGGAAAAGATAAGAGCAAGGATTCTTCGTTGCCATTATTCAGCTTTGCGAGCGTAACTGCTGCTACAGAAAACTTTTCTATACAAAGTAAGCTTGGAGAAGGTGGCTTTGGCCCTGTTTACAAGGTAGAATTATTATTACCTCAACTGTGCTTAATGAAGTATTGGTGGTGTAAACGAAATTAATAAATTTAGAAGTGCAGGGTCGACTACTTAATGGACAAGAAGTTGCAGTTAAAAGGCTCTCAAATCAGTCAGGCCAAGGACTCAAAGAGTTTAAGAATGAGATGATGCTCATAGCAAAACTTCAACACAGAAACCTTGTCAGACTCCTAGGTTGTTGCATAGAACAAGGCGAAAAGATTTTGATCTATGAGTACATGGTAAACAAAAGCTTGGATGTTTtCCTTTTTGGTAGGTGATTGATTTATCATTCACAAAAATTGACATTTTCACTACTTTGCAAAGCTACTTCAAATTTTATATCAACAATTGTTTTtACTGGTATCATTTATGATGATCAATATTCATTTTGGTAATGCAACAGATCCAACCAAAAAGCATCTGTTAGGCTGGCAATTACGTGTTAGAATCATTGACGGAATTGCTCAAGGTCTATTATATCTTCATCAGTATTCTAGATTAAGAATTATTCATAGAGATCTGAAGGCAAGTAATATTCTCTTAGATCAACACATGAACCCCAAAATCTCAGACTTTGGCATGGCAAGAATGTTTGGCGGTGATGAGTTGCAGGGAAATACTAAACGAATTGTTGGAACTTAGTAAGTAAATTTTGATTCCTAAAAAATGTTATTTGCTTGTCCTTTTGTcTTTTACAACCTTTAATATTTGTTGAAACAATGGAATGCAGTGGTTATATGTCACCTGAGTATGCCCTCGAAGGCGTCTTCTCTGTCAAATCAGATGTGTTTAGCTTTGGAGTATTGATGTTAGAAATCTTAAGTAGCAAGAAGAATACTGGCGTCTATAATACTGATTCCTTTAATCTTCTTGGACATGTAAGTGATAAATTATATTCTCTTTTATTTGATCTTTAAATTAATAAATTGGAAAAGTTAGGAATTGCGCCAATTAAACTAATATGAGCTTTCACTATTGATTCTGATTTTTTAACTTTCAGGCTTGGAGTCTATGTAAAAATGATAGAGCTCATGAACTGATGGATCCAGTATTGCAAAATGAAGTATCATTGCCAATGTTGGTGAGATACATTAATGTGGCCCTTCTATGTGTTCAAGAGAATGCAGAGGATAGACCAACCATGTCAGATGTCGTCTCAATGATTAACAATGAGCTTTTTAATTTACCTTCTCCCAAAGAACCTCCTTTTACAACTTTTACAAAAGGTAAAAATATGAAGTATTCATCTAATTCCACCAGTGGGACGTCTGAATTTTGTTCAGTGAATGATGTAACAGTTTCACTAATATATCCTCGATAGATATAC
>CsB-Lectin6.12
ATGGACGAGGCTAAGTTGCAGCTTCTGCAAGTAACAGCTTTGGCAAGGTAAGCTTCCAAGACCTTGCATCAGCAGTTTTTTCTCTCTCGTTCAACACGCGTGTAAGCTTTCTATTTGCTATGTTACAAACAGAATCTGTAACATAACAAGGTCCTAAAAACAAATGAGTTTTTTCCACCCCTACTAATCGTGTTGAACACTCTACAGGACTTCAAAATTTAACATCATGAGGATTGAGCTCTAAAAATAGACTTATTTCACCCTTGGAAGAATTTTTTCATCATAATAAATTGAATGAATCCGATCTCAAAACGTTTAAACACTTTTTATTTTTCTTTCCTGTTTTATGAATGGAGATTCTTTCATGCTCCAACACCATTTGTTCTCTGATCTTCTTGTTGAGCATGAAGGTTTCATTAGCAGCTGATACAGTAACTCCAGCATCATTAATCCGTGACGGCGGGAAGTTAGTTTCATCTTCCTAAAGGTTTGAGCTAGGCTTCTTCTCCCCAGGACAATCAAAGAGCAGGTACCTGGGACTATGGTACCGGCAGAGCCCTGATACAGTTGTGTGGGTTGCAAATAGAGATAGGCCTATCTTCGACCATAACAGAGCATTAACCGTCAGCAACAAAGGAAATCTTGTTCTCCTAGACCAAAAAAATGAGACTACCTGGTCTTCAAATGTGTCTTGTGACGTAAAAAGTCCAGTGGCACAACTCCTAGATGGTGGAAATCTTGTTGTTAGAGATAACTCCAGCACTAATACTACTAAAGCTACTTGTGGCAGAGCTTCGACTACCCAACAGACACTCTGTTACAAGACATGAAGTTGGGCGGGCTGGGACTTAAAGAATGGCCTGGAACGATATTTATCATCATGGAAAAGTGCTGATGATCCATCCCCTGGAAAGTTTACTTACGGACTTTAACATTCAAGTGTTGCCTAAGTTATGTACTTACAATGGATCTGTAAAATACACCTGCACCGGGCAATGGAGTGGATTTGCCTTTGTAGGTGCTCCATATTCAAACTTTCTTTATGACCAAATTTTGGTGCAAAATGAAGACGAAATTTCATTCAGGTATGAGTCCTACAACAGTCCAAACATAATGATTTTAAAACTCGAGCACTCAGGTCAGCTCACGCGTGTAATATGGAACGAGAGGAGAACTGCGTGGGATCTTATGTTCTCAGTTCCAGATAAATATTGTgCTAAATATGGGTATTGTGGTGCTAATAGCATTTGCAGCCTAAACCAGACACCTATGTGTGAGTGTTTGAAGGGATTTCAATTCCAATCACAAGACAACAAGACAGGCTCTGTAAATTGTAAAAGAAGTCATTCTTCAGATTGCAAAAGTGGAGACCAGTTTACTAAGCTTGAAGACTTTAAAGCGCCCGACTTGCTAGAGGTTTCCCTAAATGAGaGTATGAATTTGAACCAATGTCAGGCTGAGTGCTTGAAGAACTGTACATGTAGAGCTTATGCCAACTCCAAACTAAGAGGGGGAGGC
>CsB-Lectin6.13
ATGGAGAATCGTCCATGCTTCAACATCTTTCGTTCTTTGATCTTCTTGTTGAGCAGAAAGGTTTCATTAGCAGCTGATACACTAACTCCAGCATCATTCATCCGTGATGGCGAGAAGTTAGTTTCATCTGCTCAAAGGTTTGAGCTAGGCTTTTTCTCCCCTGGCAAATCAAAGAACAGGTACGTGGGACTATGGTACCAGAAGATCCCTGATACGGTTTTCTGGGTTGCCAATAGAAATAGTCCTATCTCCGATCATAACGCAGTATTAACCATTAGCAACAATGGAAATCTCGTTCTTCTTAACCAAACAAACGGCACCATCTGGTCTACAAACGTATCTAGCCAA
>CsB-Lectin6.14
ATGGAGAATCGTCCATGCTTCAACATCTTTTGTTCTTTGATCTTCTTGTTGAGCATAAAGGTTTCATTAGCAGCTGAGACAGTAACTCCAGCATCATTCATCCGTGACGGCGAGAAGTTAGTTTCAACTCCTCAAAGGTTTGAGCTAGGCTTTTTCTCCCCTGGAAAATCAAAGAACAGGTACGTGGGACTATGGTACCAGAAGATCCCTGATACGGTTTTGTGGGTTGCCAATAGAGATAGGCCTATCTCCGATCATAACGCAGTATTAACCATTAGCAACAATGGAAATCTCGTTCTTCTCAACCAAACAAACGGCACTATCTGGTCTACAAACGTATCTAGCCAAGTGAAAAATCCAGTGGCAAAACTCTTAGATAATGGAAACCTCGTTATTACGGATAACTCCAGCTATCAAACTACTGACAGCTACTTGTGGCAGAGCTTCGNNNNNNNNNNNNNNNNNNNNNNNNNNNNNNNNNNNNNNNNNNNNNNNNNNNNNNNNNNNNNNNNNNNNNNNNNNNNNNNNNNNNNNNNNNNNNNNNNNNNNNNNNNNNNNNNNNNNNNNNNNNNNNNNNNNNNNNNNNNNNNNNNNNNNNNNNNNNNNNNNNNNNNNNNNNNNNNNNNNNNNNNNNNNNNNNNNNNNNNNNNNNNNNNNNNNNNNNNNNNNNNNNNNNNNNNNNNNNNNNNNNNNNNNNNNNNNNNNNNNNNNNNNNNNNNNNNNNNNNNNNNNNNNNNNNNNNNNNNNNNNNNNNNNNNNNNNNNNNNNNNNNNNNNNNNNNNNNNNNNNNNNNNNNNNNNNNNNNNNNNNNNNNNNNNNNNNNNNNNNNNNNNNNNNNNNNNNNNNNNNNNNNNNNNNNNNNNNNNNNNNNNNNNNNNNNNNNNNNNNNNNNNNNNNNNNNNNNNNNNNNNNNNNNNNNNNNNNNNNNNNNNNNNNNNNNNNNNNNNNNNNNNNNNNNNNNNNNNNNNNNNNNNNNNNNNNNNNNNNNNNNNNNNNNNNNNNNNNNNNNNNNNNNNNNNNNNNNNNNNNNNNNNNNNNNNNNNNNNNNNNNNNNNNNNNNNNNNNNNNNNNNNNNNNNNNNNNNNNNNNNNNNNNNNNNNNNNNNNNNNNNNNNNNNNNNNNNNNNNNNNNNNNNNNNNNNNNNNNNNNNNNNNNNNNNNNNNNNNNNNNNNNNNNNNNNNNNNNNNNNNNNNNNNNNNNNNNNNNNNNNNNNNNNNNNNNNNNNNNNNNNNNNNNNNNNNNNNNNNNNNNNNNNNNNNNNNNNNNNNNNNNNNNNNNNNNNNNNNNNNNNNNNNNNNNNNNNNNNNNNNNNNNNNNNNNNNNNNNNNNNNNNNNNNNNNNNNNNNNNNNNNNNNNNNNNNNNNNNNNNNNNNNNNNNNNNNNNNNNNNNNNNNNNNNNNNNNNNNNNNNNNNNNNNNNNNNNNNNNNNNNNNNNNNNNNNNNNNNNNNNNNNNNNNNNNNNNNNNNNNNNNNNNNNNNNNNNNNNNNNNNNNNNNNNNNNNNNNNNNNNNNNNNNNNNNNNNNNNNNNNNNNNNNNNNNNNNNNNNNNNNNNNNNNNNNNNNNNNNNNNNNNNNNNNNNNNNNNNNNNNNNNNNNNNNNNNNNNNNNNNNNNNNNNNNNNNNNNNNNNNNNNNNNNNNNNNNNNNNNNNNNNNNNNNNNNNNNNNNNNNNNNNNNNNNNNNNNNNNNNNNNNNNNNNNNNNNNNNNNNNNNNNNNNNNNNNNNNNNNNNNNNNNNNNNNNNNNNNNNNNNNNNNNNNNNNNNNNNNNNNNNNNNNNNNNNNNNNNNNNNNNNNNNNNNNNNNNNNNNNNNNNNNNNNNNNNNNNNNNNNNNNNNNNNNNNNNNNNNNNNNNNNNNNNNNNNNNNNNNNNNNNNNNNNNNNNNNNNNNNNNNNNNNNNNNNNNNNNNNNNNNNNNNNNNNNNNNNNNNNNNNNNNNNNNNNNNNNNNNNNNNNNNNNNNNNNNNNNNNNNNNNNNNNNNNNNNNNNNNNNNNNNNNNNNNNNNNNNNNNNNNNNNNNNNNNNNNNNNNNNNNNNNNNNNNNNNNNNNNNNNNNNNNNNNNNNNNNNNNNNNNNNNNNNNNNNNNNNNNNNNNNNNNNNNNNNNNNNNNNNNNNNNNNNNNNNNNNNNNNNNNNNNNNNNNNNNNNNNNNNNNNNNNNNNNNNNNNNNNNNNNNNNNNNNNNNNNNNNNNNNNNNNNNNNNNNNNNNNNNNNNNNNNNNNAGTAAAAAGGCTCTCGAGTCAGTCAGGGCAAGGACTCAAAGAGTTTAAAAATGAGATGATGCTTATAGCAAAACTCCAACACAGACACCTTGTCAGACTCTTCGGTTGCTGTGTAGAACAAGGCGAAAACATTTTAATCTATGAGTACATGCCTAACAAAAGCTTGGATGTTTTCCTTTTCAGTATGTGATTTATCATTCACAAGATTAAGTATTTCCACTACTTTGCAGTGCTCTGTCGAATTTTATCATCTCCATTTTTTTAACTTGTTATCATTTACGCTGATCAGTATTCATTTTGGCATTGCAACAGATCCAAAGAAAAAGCGCCTGCTAGGTTGGCAAGCACGTGTTAGAATTATTGAAGGAATTGCCCAAGGACTATTATATCTTCATCGGTATTCTAGACTGAGAATTATTCACAGAGATCTTAAGGCAAGTAATATTCTCTTAGATAGTGACATGAACCCCAAAATATCAGATTTTGGCATGGCAAGAATATCTGGTGATGATGAGTTGCAGGGAAATACTAAACGGATTGCTGGAACTTAGTAAGTAAAACTCCATTCCTGAAAATGATGTTTGCTTGTCCTGTTTTCTTAGATCACTCAATATTAATTGAAACAATGGAAATTTAGTGGTTACATGTCACCTGAGTATGCCCTAGAAGGCCTGTACTCCATTAAATCAGATGTGTTTAGCTTTGGAGTATTAATGTTGGAAACATTGAGTAGCAAGAAGAACACTGGCGTCTACAATAGTGATTCCTTTAACCTTCTTGGATATGTAAGTGACAAATTATTTCACCATTGTTCCATCTTTAATGAGTAAAATATAAATTGGAAATGTCAAAAATTGCTCCTGTAAATTAAACTAATATTGATCATGGACATTTCTTTTCAGGCTTGGGGTCTATGGAAAGATGACAGAGCTCATGAATTGATGGATCCAGTAATAAAGCAAGATGAAGTATCATTGCCAATGCTGATTAGATACATAAACGTGGCTCTTCTCTGCGTTCAAGAGAATGCAGCTGATAGACCAATCATGTCGGATGTTATCTCGATGATTGAGAATGAGCATCTTAATTTACCTTCTCCCAAAGAACCTGCTTTTACAAACAGTAAAAACGTGAATAATTCAACGTCCCAATTGTGTTCCGTGAATGATGTAACCGTTTCATTAATCAATCCTCGATAG
>CsB-Lectin6.15
ATGGAGAAGATTCCATGCCTCAACATCTTTTGTTCTTTGATCTTCTTGTTGAGCATGAAGGTTTCATTAGCAGCTGATACAGTAACTCCAGCATCATTCATCCGTGATGGTGAGAAGTTAGTTTCATCTTCTCAAAGGTTTGAGCTAGGCTTCTTCTCCCCTGGAAAATCAAAGAGCAGGTACCTGGGAATACGGTTCCAGCAGATCCCTGATGCAGTTGTGTGGGTTGCAAATAGAGATAGGCCTATCTCCGATAATAACGCAGTATTAACCATCAGCAACAATGGAAATCTTGTTCTTCTCAACCAAACAAACGGGACTATCTGGTCTACAAACGTGTCTAGCGAAGTAAAAAATCCAGTGGCACAACTCAGGGATGATGGAAACCTTGTCATAAGGGATAACTCCAGCGGTAATGCTACCGAAAGCTACTTGTGGCAGAGCTTCGACTACCCAACAGACACTCTGTTACAAGACATGAAGTTGGGCTGGGACTTCAAGAATCGTCTGGAAaGATACTTATCATCCTGGCGAAGTGCTGACGATCCATCTCCTGGTAATTTCACATACAGACTTGACATTCATGTGCTGCCTAAAATATGTACTTTCAATGGATCTGTAAAATTTACATGCTCCGGACATTGGGATGGAGCTGGCTTTGTATCTGCTCTTTCATATACAGACTTTCTTTATAAACAATTTATGATGGAAAATAAAGATGAATGTGTCTACTGGTATGAGGCCTACAACCGTCCTAGCATAATGACTTTAAAACTCAACCCCTCGGGTTTCGTCACGCGTCAAATATGGAACGAGAACAGCAATAAATGGGACGAATTGTTCTCGGTtCCAGATCAATACTGTGGTAAATATGGCTATTGTGGTGCTAATACTATTTGCAGTCTCGACCAGAAACCTATGTGTGAGTGCTTGGAGGGATTCAAACTCGAATCACAAGTCAACCAGCCTGGGCCTATAAAATGTGAGAGAAGCCATTCTTTGGAATGCAAGAGTGGAGACCAGTTCATAGAGCTTGATGAAATTAAAGCGCCGGACTTCATAGACGTTTCCCTAAATCAGAGAATGAATCTGGAGCAATGTAAGGCTGAGTGCTTGAAGAACTGTTCTTGTAGAGCTTATGCTAATTCCAATGTAAAAGAAAGCAGTGGCTGTTTAATGTGGTATGGAGACCTGATTGATGCCAGAAGGCCAATTAGAAACTTCACCGGACAGTCTGTCTACCTGCGAGTACCCGCTTCAAAACTAGGTAGAATCTTTGCATTCCTGAAATTGACGTTGCAAGAATTTTTCAAGTTGAATCAAAATGTATTTAAGCCAACATGTTTGAGGAATTGAATGTTAGAGAAACAGATTATCAAAACTAAAACTAGGGGTGATTTTAAGTAATTTAAGTTATTTGGCTCAGCCACTTAGGAATTTATTTACTTTCCGTTGAATTTCTTTAATAACAAGTATGTTTCTGGATGCAGGAAACAAGAAGCTACTTTGGATACTTGTAATACTTGTTATTCCGGTGGTACTTCTTCCTTCTTTTtACGTATTTTATCGACGGAGGAGAAAATGCCAAGAGAAAGGTAATTAATtCCTTCTTTTTTTCGCATCACTCACTTATATGTTGTATGATAAGGCATGTGATAGAATATGTATGCTATTGTCTTACAGAAACAGAGAATGTGGAAACATACCAGGATCTATTAGCATTTGACATAAATATGAACATTACAACAAGAACAAATGAATACGGTGAAGCAAACGGAGACGGAAAAGATAAGAGCAAGGACTCTTGGTTGCCATTATTCAGCTTGGCCAGCATAACTGCTGCTACAGAAAACTTTTCTATGCAATGCAAGCTTGGAGAAGGTGGATTTGGCCCTGTTTACAAGGTAGAATTCTTGATACTTCGACTGTCCTTAATGAAGTACTGCTAGTATAAAACATTAACTATATTTAGAATGCAGGGTCGATTACTTAATGGACAAGAAGTTGCAGTTAAAAGGCTCTCAAATCAGTCAGGGCAAGGACTCAAAGAGTTTAAAAATGAGATGATGCTTATAGCAAAACTCCAACACAGAAACCTTGTTAGGCTCTTGGGTTGCTGTGTAGAACAAGGCGAAAAGATTTTGATCCTTGAGTACATGCCTAACAAAAGCTTGAACGTTTTCCTTTTCGGTATGCGATTTATCATTCACAAGAATTAACATTTTCATACTTCGCAATGCTATAACAGATTTTACCGTCAGCATTTTTTtTtAAAAACTTGTATCATTCTGGTATTACTACAGATTCAACTAAAAAGCGTTTATTAAACTGGCAAGCACGTGTTAGAATCATTGAAGGAATTGCTCAAGGGTTGTTATATCTTCACCAATATTCTAGATTTAGAATTATTCACAGAGATCTCAAAGCTAGTAATATTCTCTTAGATAAGGACATGAACCCCAAAATCTCAGACTTTGGCTTGGCAAGAATGTTTGGTGGTGATGAATTGCAGGGAAATACTAAACAGATTGTTGGAACCTAGTAAGTAAATTTTCATTCTTGAAAAATTTCGTTCTTGAAAAATTtCGTTCTTGAAAAATGTTGTTTGATTGGCCTGTTTTCTTATATCATTTAATATTTGTTTAAACAATTGAATTTCAGTGGTTACATGTCACCTGAGTATGCCCTGGATGGTCTCTTCTCTATCAAATCAGATGTGTTTAGCTTTGGAATTTTGATGTTGGAGACATTGAGTAGTAAGAAAAACACAGGTGTCTACAATGCCGATTCCTTCAATCTTCTTGGTCATGTAGGTGAAATGTCGTTTTACTTCTATTTGATCTTTAATGAATGAATTCTAAAACTTAAGAATTGCCTCTATCAACTAAACTAATATGCTCTTGATTTCTCTTAGGCTTGGGATCTATGGAAAGATGACAGGgTCCATGACTTGATAGATCCAGTAATAATGCAAGATGAAATATCATTGCCGATGCTGATGAGATACATTAACGTAGCTCTTCTATGTGTTCAAGAGAATGCAGCAGACAGACCAACCATGTCTGATGTTATCTCAATGATTAACAATGAGCATCTTAATTTACCTTCTCCCAAGGAACCTGCTTTtACCAAAGGTATAAACGTGAAAAATTCATCTCATTCTAATAGTGGGACGTCCGAACATTGTTCAGTGAATGATGTAACAGTTTCTCTAATCTATCCTCGATAGACATCAATCCTCATAAACTATATTATGCAATACAATTTGTATATTTATAGTTAATTATTTTT
>CsB-Lectin6.16
ATTATCGAAACCCTCAAATACCAAAAAGAAAAAAAAAaTCAAACTAACTTGTAAAGTTCCACACCACAGGGTCAAACAAATAAAATCACAGTGTTGACTGACAGATGCCACGGTAAACTTTCATTTCTCATCAAAAGCAAATGAAATTTTCGAAGAAATTATTTGTGTACTTTATACGTTTTGAAAAGTCTTCAGGACTTCGAAAGTTAACAACAGGAAGTCAAGAAATAAATTTTATTTCACACCTGGCAAGACTTTTGTTTTCATAAAATTAAATGAATTCGATCTCAAAACAATTACTAGAAATTTTTCTTTCCTGTTTTATGAATGGCGATTCTTCCATGCTTCGGCATCTTTTGTTCTTTGATCTTCTTGTTCAGCATGAAGGCTTCATTAGCAGCTGATACAATGACTACAGCATCATTCATCCGTGATGGTGAGAAGTTAACCTCATCTTCTCAAAGGTTTGAGCTAGGCTTCTTCTCCCCTGGAAAATCAAAGAGTAGGTACCTGGGAATATGGTTCCGGCGGGTCCCTGATACAGTTGTGTGGGTTGCAAATAGAGATAGGCCTATCTCTGGTCGTAACGCAGTATTAACCATAAGCAACAATGGAAATCTTGTTCTTCTCAGCCAAACAAATGGCACTATCTGGTCTACAAACGTATCTAGCGATGTAAAAAATCCAGTGGCACAACTCAGAGATGATGGAAACCTTGTCATAAGGGATAACTCCAGCGATAGTACTGCTGAAAGCTACCTGTGGCAGAGCTTCGACCACCCATCAGACACTCTGTTACAAGACATGAAGTTGGGCTGGGACTTCAAGAGTGGTCTGGAACGACTTTTATCATCATGGCAAAGTGCTGAAGATCCATCTCCTGGGAGGTACACTTACGGGCTTGACATCCATGTGCTGCCTAAAATGTGTACTTTCAATGGATCAGTAAAATTTACCTGTTCCGGACAATGGGATGGAACTGGTTTTGTATCTGCTCTTTCATATACAAACTTTATTTATAAACAATTTATGACGGAAAATAAAGATGAATTTGTTTACTGGTATGAGGCCTACAACCGTCCTAGCATAATGACTCTAAAACTCAACCCCTCCGGTTTCGTCACGCGTCAAATATGGGACGAGAACAGCAATAAATGGGACGAATTGTTCTCGGTTCCAGATCAATACTGTGGTAAATATGGGTATTGTGGTGCTAATACCATTTGCAGCCTCGACCAGACACCTATGTGTGAGTGCTTGGAGGGATTCAAACTTAAATCACAAGTCAACCAGACACGGCCTATAAAATGTGAGAGAAGTCATTCTTCAGAATGCACAAGGGGAACCCAGTTTAAAAAGCTTGATAATGTTAAAGCGCCCGACTTCATAAACGTTTCTCTAAACCAGAGTATGAATCTGGAGCAATGTGCGGCTGAGTGCCTGAAGAACTGTACTTGTAAAGCTTATGCTAATTCCAATGTAACAGAAGGCAGTGGCTGTTTAATGTGGTATGGAGACCTGCTTGATTCCAGAAGGCCAATTAGAAACTTCACCGGACAATCTGTCTACCTACAAGTACCCACTTCAGAATCAGGTACAATTTTTGCATTGTTGAAATTGATGTTGCAAAAGTTTTTCATGTTGAATCAAACTCTATTTAAGCCAACATGTTTGTGGAATTAAATGTTAGAGAAACAGATGAACAAAACTAAAACTAGGGGTGATTTAAGTAATTTAAGTTATTTGGCTCAGCTACCTAGGATTTTATTTACTTTCTATTGAATTTCATTGACAACACGTGTGTCTGGATGTAGGAAACAAGAAGCTACTCTGGATACTTGTAGTACTTGTTCTTCCACTGGTACTTCTTCCTTCCTTTTACATATTTTGTCGACGGAGGAGAAAATGCAAAGAGAAAGGTAATTTCTTTTCATATCACTCACTAGTATGTTGTAAGAACATGTATATGTTGTAACAACATGTATACTCAGTTTTAAAAGTTGTGGTCTTACAGAAACAGAGAATACGGAAACAAACCAGGATCTGTTGGCATTTGACATAAATATGGGCATTACAACAAGAACAAATGAATTCGGTGAAGTAAATGGAGACGGAAAAGATAAGGGCAAGGATTCTTGGTTGCCATTATTCAGCTTGGCCAGCGTAGCTGCTGCTACAGAAAACTTTTCTATGCAATGTAAGCTTGGAGAAGGTGGCTTTGGCCCTGTTTACAAGGTAGAATTGTTGATACCTCAAATGTCCTTAGTGAAGTACTGCTAGTGTAAAACATTAACAATATTTAGAATGCAGGGTCGATTATTTAATGGACAAGAAGTTGCAGTTAAGAGGCTCTCAAGTCAGTCCGGGCAAGGACTCAAAGAGTTTAAAAATGAGATGATGCTTATAGCAGAACTCCAACACAGAAACCTTGTTAGAATTTTGGGTTGCTGTGTAGAACAAGGCGAAAAGATTTTAATCCTTGAGTACATGCCTAACAAAAGCTTGGATGTTTACCTTTTTGGTATGTGACTTATCATTCAAAAGGATTAACATTTTCACTACTTTGCAATGCTATGTCAGATTTTATCATCAGCAATTTTTTCCATTAACTTGTACCATTTTGGTATTACAACAGATCCAATTAAGAAGCGCCTATTGGATTGGGAAGCACGTATTAGAATCATTCAAGGAATTGCTCAAGGACTATTATATCTTCATCAATATTCTAGACTGAGAATTATTCATAGAGATCTGAAGGCAAGTAATGTTCTCTTAGATAAGGACATGAACCCCAAAATCTCCGACTTTGGCTTGGCAAGAATGTTTGGTGGTGATGAATTGCAAGGAAACACTAAACGGATTGTTGGAACTTAGTAAGTAAACTTCCTTTCTTGAAAAATGTTATTTGAATGCCCCATTTTCTTATATTATTTAATATTTGTTGAAACAATGAAATTTCAGTGGTTATATGTCACCTGAATATGCCCTGGATGGTCTCTTCTCTATCAAATCGGATGTGTTTAGCTTTGGAATATTGATGTTAGAAACATTGAGTAGCAGGAAAAACACTGGCGTCTACAATACTGATTCCTTTAATCTTCTTGGTCATGTAAGTGACAAACTTTTTCAGTTTTGTATGATCTTTAAAGAATGAATTGCAAAAGTAAAGAATTGTTTCCGTCGATTAAACTAATATGATCCTAATTTTTTTTttCTTTTTTtAGGCTTGGGATCTATGGAAACATGAGAGAGTTCATGAACTAATGGATCCAGTAATATTACAAGACGAAATACCATTGCCAATGTTGATGCGATACGTTAATGTTGCTCTTCTATGTGTTCAAGAGAATGCAGCAGACAGACCAACTATGTCGGATGTTGTCTCGATGATTAGTAATGAGCATCTTAATTTACCTTTTCCCAAGAAACTTACTTTTGTGAAAGGTAAAAACGTGAAGAATTCATCTTATTCCACCAGTGGGACATCTGAAATTTGTTCTGTGAATGATGTAACAGTTTCACTAGTAAGTCCTCGATAGATGTCAATCCTCCAAAGCTGTGTAATGCAATATAATTTGTATATTTGTAGCTGAATATTTTTtATGGTGATTATTCTATATTGGTGCATTGGTTAATGGAAATGGC
>CsB-Lectin6.17
ATTGTCAGAAATTTTTCTTTCCTGTTTTATGAATGGCTATTCTTCCATGCTTCAGCATCttttGTCTTTGATCTTCTTTTTGAGCATGAAGGTTTCATTAGCAGCTGATACAGTAACTCCAGCATCATTCATCCGTGATGGTGAGAAGTTGGTTTCATCTTCTCAAAGGTTTGAGCTAGGTTTCTTCTCCCCTGGAAAATCAAAGAGCAGGTACCTGGGGATATGGTTCCGGAAGGTCCCTGATACAGTTGTGTGGGTTGCAAATAGAGATAGGCCGATCTCCGATCATAACGCAGTATTAACCATCAGCAACAATGGAAAGCTTGTTCTTCTCAACCAAACAAACGGCACTATCTGGTCTACAAACGCGTCTAGCGAAGcGAAAAATCCTGTGGCACAACTCAGAGATGATGGAAACCTCGTTATAAGGGATAACTCCAGCGTTAATACTACTGAAAACTACTTATGGCAGAGCTTCGACTATCCAACAGACACTCTGTTACAAGACATGAAGATGGGCTGGGACTTAAAGAATCGTCGGGAACGATATTTGTCGTCGTGGCGAAGTGATGACGATCCATCTCCTGGGAAATTCACTAACAGACTTgACATTCATGTGCTTCCTAAAATGTGTACTTTCAATGGATCGGTAAAATATACCTGTACCGGAGAATGGACTGGAGATGGTTTTGTATCTGCTCTTTCAAATACAAACTTTCTTTATAAACAATTTTTGGTGGAAAATCAAGACGAAATTAGTTACTGGTATGAGCCCTACAACCGTCCTAGCATAATGACTCTAAAACTCAGCCCCTCAGGTTTCGTCACGCGTCAATTATGGAACGAGGACAGCAATGAATGGGACGAGTTGTTCTCAATTCCAGATGACTATTGTGGTAAATATGGGTATTGTGGTGCTAATACTATTTGCGGTCCCGACCAGAAACCTATGTGTCAGTGTTTGGAGGGATTCAGACTCAAATCACAATTCAACCAGACTGGACCTATAAAATGTGAGAGAAGTCATTCTTCAGAATGCATAAAGGGAGACCAGTTTATAAAGCTTGATAACATTAAAGCGCCCGACTTCATAGAGGTTTCTCTCAACCAGAGTATGAATCTGCAGCAATGTGCGGCCGAATGCTTGAAGAACTGCACTTGTAAAGCTTATGCTAATTCCAATGTAACAGAAGGCAGTGGTTGTTTAATGTGGTTCGGGGAGCTGCTTGATGCCAGTAGGCCAATTAGAAACTTCACCGGACAGTCTGTCTACTTACGACAACCCGCTTCAGGACCAGGTACAATTTTTGCATTCATGAATtCGATGTTGTCAAATTTTTTCCAGTTGAAGCAAAATGTGTTTAAGTTAAATTAGGGGTGATTCAAGTAATTTAAGTTAATTGGCTCATCCACTTAGGAATCTATTTAATTTCCATTCAATTTCTTTGACAACACGTATGTTTCTGGATGAAGGGAACAAGAAGCTACTCTGGATAATTGTAATAGTTGTTCCTCCGATGGTACTTCTTCCTTCTGTTTATATATTTTGTCGACAAAGGAGAAAATGCAAAGAGAAAGGTAATTTGCTTTTTGCGTATCATTCACTGATATGTTTGTATGATAAGACATGTGATAGAACATGTATACTCACAATTTTGGAAGTTGTTTTACCGAAACAGAGAATATGGAAACAAGCCAGGATTTGTTAGCATTTGACATTACAACAAGACCAAACGAATTCAGTGAAGCAAATGGAGACAGAAGAGATAAGAGCAAGGATTCTTGGTTGCCATTATTCAGCTTGGCCAGCGTAGCTGCTGCCACAGAAAACTTTTCTATGGAATGCAAGCTTGGAGAAGGTGGCTTTGGCCCTGTTTACAAGGTAGAATTGTTGATAACTCAAATGACCTTAATGAAGTACTGGTGGTATAGAACATCAATAATTTTAAGAATGCAGGGCCGATTACTTAATGGAGAAGAAGTTGCAGTTAAAAGACTCTCAAGTCAATCAGGGCAAGGACTCGAAGAGTTCAAAAATGAGATGCTGCTTATAGCAAAACTCCAACACAGAAACCTTGTTAGAATCTTGGGTTGCTGTATAGAACAAGGCGAAAAGATTTTGATCCTTGAGTACATGCCTAACAAAAGCTTGGACGTTTTCCTTTTtGGTATGTGATCTTTCATTGACAAGAATTAACGTTTTCACTACTTCACAATGCTAAGTTATATTTTATCATTAGCATTTTCCTTTTTGAAAGAGTTGTATCATTTTGGTATTATAACAGATCCAACCAAAAAGCGTCTATTGGGTTGGCAAGCACGTATTGGAATTATTGAAGGAATTGCTCAGGGGCTATTATATCTTCATCATTATTCTAGATTTAGAATTATTCACAGAGATCTCAAGGCTAGTAATGTTCTCTTAGATAGGgACATGAACCCCAAGATCTCAGATTTTGGCTTGGCAAGAATGTTTGGTGGTGATGAATTGCAAGGAAATACTAAACGGATTGTTGGAACCTAGTAAGTAAATTTgTATTCCTGAAAATTATTGTTTGCTAGTCATATTTTCTTATATTATTTAATATTTGTTGAAACAATGGAATTTCAGTGGTTATATGTCACCTGAGTATGCCTTGGATGGTCTCTTCTCTATAAAATCAGATGTGTTTAGCTTTGGAATTTTAATGTTGGAGATATTGAGTGGCAAGAAAAGCACAGGCGTCTACAATGCAGATTCTTTTAACCTTCTTGGTCATGTAAGTGACAAGTCATTTCGCTTTTATTTGACCTTAAAGGAATGAATTCCTAAATTTAAGAATTGCCTCTATCAATTAAACTAATATGACCTTGATTTTACATTTTTAGGCTTGGGATCTATGGAAAGATGATAGGGTTCATGAATTGATAGATCCAGTAATAATGCAAGATGCAACATCATTGCCAATGCTGATGAGATACATTAATGTAGCTCTTCTATGTGTTCAAGAGAATGCAGCAGATAGACCAACCATGTTGAATGTTGTCTCAATGATTAATAACGAGAATGATAGTTTACGTTCTCCCAAGGAACCTGCTTTTGCTAAAGGTATAAATGTGAGAAATTCATCTCATTTCAATAGTAGGACGTCCGAACTTCATTCATTAAATGATGTAACTGTTTCACTGGTCTATCCTCGATAGTCATCAATCCTCCTAAACCATATAATGcAATATAATTTGTATATGTATAGCTAAATATTTTTTATGTTGATGATTGTAATGAAAATGGCGCAAGTCAAGATCAAGTTAAGACTGAC
>CsB-Lectin6.18
ATGGCGATACTTCCCTGCTTCAGCATCTTTTGTTCTTTGATCTTGTTGTTGAGCATGAAGGTTTTATTAGCAGCCGATACAGTAACTCCCGCATCCTTCATCCGTGATGGTGAGAAGTTAGTTTCATTTTCTCAAAGGTTTGAGCTAGGCTTCTTCTCCCCTGGAAAATCAAAGAGCAGGTACCTGGGAATATGGTTCCGGCAGGTCTCCGATACAGTTGTGTGGGTTGCAAATAGAGATAGGCCTATCTCCGATCATAACGCAGTATTAACCGTGAGCAACAATGGAAATCTTGTTCTTCTCAACCAAAAAAATGGCACTATCTGGTCTACAAACgTGTTTAGCGAAGTAAAAAATCCAGTGGCACAACTCAGAGATGATGGAAACCTTGTTATAAGGGATAACTCCAGCGCTAATACTaCTGAAAGCTACTTGTGGCAGAGCTTCGATTACCCAACAGACACTCTGTTGCAAGACATGAAGATGGGCTGGGACTTAAAGAATCGTCTAGAACGATATTTATCATCATGGCAAAGTGATGACGATCCATCTCCTGGGAAATTCACTAGCAGACTTGAAATTCAGGTGCTTACTAAAATGTGTACTTTCAATGGATCAGTAAAATTTACCTGTTCCGGACAATGGAATGATCAAGCTGGTTTTGTATCCGCTATTTCATATACAAACTTTCTTTATAAACAATTTTTGGTGGAAAATCAAGACGAAATTAGTTACTGGTATGAGCCCTACAACCGTCCAAGCATAATGACTTTAAAACTCAACCCCTCAGGTCTACTCACACGTCAAATATGGAACGAGAACAGCAATGGATGGGATTGGGACGTGTTGTTCTCATTCCCAGATGAATATTGTGGTAAATATGGGTACTGTGGTGCTAATACTATTTGCAGCCCCGACCAGAAACCTGTATGTGAGTGCTTGgAGGGATTCAAACTCAAATCAAAGGTCAACCAGACAGGGCCTATAAAATGTGAGAGAAGTCATTCTTCAGAATGCATAAGGGGAGAGCAGTTTATAAAGCTTGATAACATTAGAGCGCCCGACTTCATAGAGGTTTCTCTTAACCAGAGTATGAATCTGCAGCAATGCGCGGCTGAATGCTTGAAAAACTGCAGTTGTAGAGCTTATGCTAATTCCAATGTAACAGAAGGCAGCGGCTGTTTAATGTGGTTTGGGGACCTGCTTGATGCCAGTTGGCCAAGAAGAAACTTCACCGGACAGTCTGTCTACCTACGAGTACCCGCTTCAGAAACAGGCACAATTTTTGCTTTCCTGAAATTGATG
>CsB-Lectin6.19
GTTAACAACGGGAGTTCAAGAAATAGAGTTTaTTTCACGCACTTTTATTCGCATAAATTGAAGTGAATCCGATCTCAAAACAATTATTGGAAAATTTTCTTTCCTGTTTTATGAATGGCGATACTTCCATGCTTTAGCATCTTTTGCTCTTTGATCTTGTCGTTGAGCGTGAAGGTTTCATTAGCAGCTGATACAGTGACTCCAGCATCCTTCATCCGTGATGGTGAGAAGTTAGTTTCATTTTCTCAAAGGTTTGAGCTAGGCTTCTTCTCCCCCGGAAAATCAAAGAGCAGGTACCTAGGAATATGGTTCCGGCAGGTCCCTGATACAGTTGTGTGGGTTGCAAATAGAGATAGGCCTATCTCCGATCATAACGCAGTATTAACCATTAGCAACAAGGGAAATCTTGTTCTTCTCAACCAAACAAATGGCACTATCTGGTCTACAAACGTGTTTAGCGAAGTAAAAAATCCAGTGGCACAACTCAGAGATGATGGAAACCTTGTTATAAGGGATAACTCCAGCGGTAATACTACTGAAAGCTACTTGTGGCAGAGCTTCGATTACCCAACAGACACTCTGTTGCAAGGCATGAAGATGGGCTGGGACTTAAAGAATCGTCTGGAACGATATTTATCATCATGGCAAAGTGATGACGATCCATCTCCTGGGAAATTCACTAGCAGACTTGAAATTAAAGTGATTCCTAAAATGTGTATTTTCAATGGATCAGTAAAATTTGCaTGTTCCGGACAATGGAATGGAGCTGCTTTTGTATCTGCTATTTCATATACAAACTTTCTTTATGAACAATATTTGGTAGAAAATCAAGACGAAATTAGTTACTGGTATGAGCCCTTCAACCGTCCAAGCATAATGACTTTAAAACTCAACCCCTCAGGTCTACTCACGCGTCAAATATGGAACAATAACGGCAATGATTGGGACCTGGTGTTCTCATTTCCAGATGAATATTGTGGTAAATATGGGTACTGTGGTGCTAATACTATTTGCAGCCCCGACCAGAAACCTATATGTGAGTGCTTGGAGGGATTCAAACTCAAATCAAAATTCAACCAGACAGGGCCTATAAAATGCGAGAGAAGTCATTCTTCAGAATGCATAGGGGGACACCAGTTTATAAAGCTTGATAACATTAGAGCGCCAGACTTCATAGAGGTTTTTCTCAACAAGAGTATGAATCTGCAGCAATGCGCGGCTGAATGCTTGAAAAACTGCACTTGTAGAGCTTATGCTAATTCCAATGTAACAGAAGGCAGCGGCTGTTTAATGTGGTTTGGGGACCTGCTTGATGCCAATAGGCCAACAAGAAACTTCACCGGACAGTCTGTCTACATACGAGTACCCGCTTCAGAAACAGGCACAATTTTTGCTTTCCTGAAATTGATGTTGTAAAAATTTTTCAAGTTGAATCAAAATGTATTTAAGCCAACATGTTTGaGGAATTAAATGTTAGAGAAACAGATGAACAAAACTAAAACTAGGGGTGATTTAAGTAATTTAAGTTATTTGGCTCCGCTACCTAGGATTTTATTTACTTTCTATTGAATTTCTTTGTCTGGATGTAGGAAAAAGGAAGCTACTCTGGATACTTGTAATACTTGTTCTTCCACTGGTACTTCTTCCTTCCTTTTACATATTTTGTCGACGGAGGAGAAACTGCAAAGAGAAAGGTAATTTTTTTCATATCACTCACTGGTATGgTGTATGATATGGCATGTGATAGAACATGTATACtCACAGTTTTAAAAGTTGTGGTCTTACAGAAACAGAGAATATGGAAACAGACCAGGATCTGTTGGCATTTGACATAAATATGGGCATTACAACAAGAACAAATGAATTCGGTGAAGTAAATGGAGATGGAAAAGATAAGGGCAAGGATTCTTGGTTGCCATTATTCAGCTTGGCCAGCGTGGCTGCTGCTACAGAAAACTTTTCTATGCAATGTAAGCTTGGAGAAGGTGGCTTTGGCCCTGTTTACAAGGTAGAATTGTTGATACCTCAAATGTCCTTAGTGAAGTACTGCTGGTGTAAAACATTAACAATATTTAGAATGCAGGGTCGATTAcTTAATGGACAAGAAGTTGCAGTTAAAAGGCTCTCAAGTCAGTCAGGGCAAGGACTCGAAGAGTTTAAAAATGAGATGATGCTTATAGCAAAACTTCAACACAGGAACCTTGTTAAACTTTTGGGTTGCTGTGTAGAGCAAGGCGAAAAGATTTTGATCCTCGAGTACATGCCTAACAAAAGCTTGGATGTTTTCCTTTTTGGTATGTGATTTATATTCCCAAGAATTTACATTTTCATTACTTTGCAATGCTATGTCAGATTTTATCATCAGCATTTTTTTAAACTTGTGTCATTTTGGTATTACAACAGATCCAACCAAAAAGCGCCTCTTAGGTTGGCAAGCACGTGTTACAATTATTGAAGGAATTGCTCAAGGGTTATTATATCTTCATCAGTATTCTAGATTTAGAATTATTCATAGAGATCTCAAGGCTAGTAATGTTCTCCTAGACATGGACATGAACCCCAAAATCTCAGACTTTGGCCTGGCAAGAATGTTTGGTGGTGATGAATTGCAGGGAAATACTAAACGGATTGTTGGAACCTAGTAAGTAAATTTCCATTGCCGAAAAATGTTGTTTGCTTGTCTCGTTTTCTTATATTATTTAATATTTGTTGAAACAATGAAATTTCAGTGGTTACATGTCACCTGAGTATGCCCTGGATGGTCTCTTCTCTATAAAATCAGATGTCTTTAGCTTTGGAATTTTGATGTTGGAAACGTTGAGTGGCAAGAAAAACACAGGCGTCTACAATGCTGATTCCTTTAATCTTCTCGGCTATGTAAGTAACAAGTCGTTACACTTTTATTTAATCTTTAGTGAATGAATTTCGAAAGTTAAGAATTGCCCTTGTCAATTAAACTAATATGATCTTGACTTCCTTTAGGCTTGGGATCTATGGAAAGATGATAAGTTTCATGAACTAATAGATCCAGTAATAACGCAAGATGAAATATCGTTGCCAGTGCTGGTGAGATACATTAATGTAGCTCTTCTATGTGTTCAAGATAATGCAGCAGACAGACCAACCATGTCAGATGTTgTCTCAATAATTAACAGTGAACGTCTTGAATTACCTTCACCTAAGGAACCTGCTTTTATCAAAGGTATAAATGTGAAGAATTCATCTCATTCAAATGATGGGATGTCTAACCTTTGTTCAGTGAATGATGTAACAGTTTCGCTAGTTTATCCTCGATAGACATCAATCCTCCACAACTGTTTATGTGATATAATTTGTATATTTATAGCTAAATGTTTTTTAAGTTGATGATT
>CsB-Lectin7.1
ATGTCATCTTCCTCAGCAATATCATTCTCCTTcTTCCTCCTCTCATCATTCCTTTTCTTCGTAGCTAATGCTAAAGTTCCTCCTTCTGAAACATTTAAGTTTGTGAATGAAGGAGAGTTCGGGCCATACGTTAATGAATACGACGCAAATTACAGAATGTTAAGCATCTTCAACTCTCCATTCCAGCTTGCGTTTTACAACACAACCCCAAATGCTTACACCCTTGCTCTCCGCTTGGGTCTTCAACGAAACGAGCCGCTTTTCCTTTGGGTTTGGGAAGCCAACCGGGGCAAACCGGTTCGCGAAAACGCCACCTTCTCTTTGGGAACCGACGGGAATCTTGTCTTGGCCGAAGCCGACGGCACCGTTGTCTGGCAAACCAACACTGCCAACAAAGGTGTTGTAGGGTTTAAGTTGCTCTCAAATGGCAACATGGTGCTTTATGACTCAAAGGGTAAATTTATTTGGCAGAGTTTTGATTATCCAACTGATACTCTCTTGGCGGGCCAATCCCTTCGTGTCGGTGGGGTCACCAAGCTTGTCAGCCGACTCTCCGCTGAAGAAAACGTCGACGGCCCTTACAGCTTCGTGATGGAGCCCAAAAGAGCAGCAATGTACTACAAAAGCAGCAACTCTCCCGaGCCCGTTCTCTACTTCACTTCATATGACTGGTTTAACGCCCGAGATGTCTCTTTACAGAATGTAACATTCAACTCCCGCCCGGAAACTGATGAAGCGGTTGCTTTTGTACAAACCCTGGATTCTTCAGCCAATGGTAACATTTTGGCTAGACCAAAATACGACAGCACAATATCGTTTCTGCGGCTTGGAATTGATGGAAATCTCAAGATCTACACTTATTACGACAAGGTTGATTGGGGGCCCACGGAAGTAACGTTCACTCTCTTCGACAGAGATTCAAgttGGGAGAAtGAGTGTCAGCTGCCTGAGAGATGCGGCAAATTTGGACTCTGTGATGAAAATCAATGCGTTGCTTGCCCTACGGAGAAGGGTTTGCTTGGGTGGAGCAAGGATTGTGAGCCGAAGAAAGTGACTTCCTGTAGGCCAAATGATTTTCATTATCACAAGGTTGAAGGGGTCGATCATTATATGAGTAAGTATACAAGTGGAGCAGCCaTTAAAGTTGAAGAcTGTGGCaGGAAATGTACTTCCGATTGCAAGTGCTTGGGATATTTTTACCACCAAGAGACATCGAGATGTTGGATTGCTTATGACTTGAAGACTCTTACTAAATTCCCAAACTCTACGCATGTTGGATTCATAAAGGCTCCCAACAAGTAAATACcATCAAACGAGAGGAAGCTATTGTCTTGTCTTGTCTTGTTTGTTTATTAATAAACTA
>CsB-Lectin7.2
ATGTCATCTTCTTCAGCAATAATCACCCTCTTCGCCCTCTTACCACTCGTTTTCTCCATAGCTAATGCTCAAGTTCCTCCTTCTGAAACTTTTCAGTTTGTCAATGAAGGAGACTTTGGGGATTTCATAGTTGAATACGGCGGGGATTACAGAATGTTGGGCATCTTCAATGCTCCATTCCAGCTTGGCTTTTATAACACAACACCCAATGCGTACACCCTTGCTCTCCGCTGGGGTCTTACTCGACAGGAGCCCTTTTTCCGTTGGGTTTGGGAAGCCAACCGCGGCAAACCGGTACGCGAAAACGCCACCTTTTCTTTGGGAACCGAcGGAAATCTTGTCTTGGCCGAAGcGGATGGCACTGTCGTTTGGCAAACCAACACTGCCAACAAAGGTGTTGTCGGTTTCAAGTTGCTATCAAATGGCAACATGGTGCTTCATGACTCAAAGGGTAAcTTTATTTGGCAGAGTTTTGATTATCCAACTGATACTCTCTTGGTGGGTCAATCTCTTCGTGCCGGTGGGGTCGCCAAGCTCGTCAGTCGAGCTTCGGAAAAAGAAAACATCGACGGCCCTTACAGCTTTTtGATGGAACCcAAGAGATTGGCAATGTATTACAAAAGCAGCAACTCTCCaCGGCCTGTTCTCTACTTCACTTCATCTGAATGGTTTACTGTCCGAGAAGGCTCTTTAGAGAATATAACATTCACGTCCGAACCAGAAACTGAAGAAGCTTTTGCTtATCATCTGTCCCTGGATTCTTCAGTCGCTGGTGTCCGGCTGGCTAGACCAAGATACAACAGCACAATATCGTTGCTGCGGCTAGAAATGGATGGAAATCTCAGGATCTACACTTACGACGAAAGGGTTGATTGGGGTCCAACGGAGAAGACATTCACACTTTTCGACAGGGATTCAGATTGGGAAATttCTGAGTGTCAGCTGCCGGAGAGATGTGGCAAATTTGGGCTGTGTGATGACAATCAATGTGTTGCTTGCCCTATgggaaaGGGTCTGCTTGGCTGGACTAAAGAGTGTGAGGCGAGAAAGTtACTTCTTGTAAGGCAAGTGATTTTCATTATTACAAGGTTGAAGGAGTTAATCATTTTATGAGCAAGTACACAAGGGGAGCAACAACAAAAGTGGAAGATTGTGGCAAGAAATGTACTTCGGATTGCAAGTGTTTGGGATATTTTTACcACCAGGAGACTTCGAAATGTTGGATCGCTTATGACTTGAAGACTCTGACTAAATTCCCCAACTCTACgCACGTTGGATTCATAAAGGTTCCCAACAATCAAACAATTAcgAACCTCGTCAACTTACTTTGA
>CsB-Lectin7.3
AATGCTCAGGTTCCTgCcAATGAAACAttCAAGTTTGTTAATAAGGGAGAATTAGGTTCTTTTTATTATAATGAATACAATGCAGATCACAGAATGTCAGGCATTTACAATGATCTTTTCAACCTCGGCTTTTACAACACAACTCCAAATGCTTACACCCTTGCTCTCCTTTTTGGTAGCATGGACCGAAAAgCGGTCTTCCGTTGGGTTTGGGAAGCCAAcaGGGGAAAACCGGTTCGCGAAAaCGCTGTCCTATCTTTCGGAACCGACGGGAAtCTTGTCTTGGCCGAAGCTGACGGCACTGTCGTTTGGCAATCCAACACAGCCAACAAAGGtGTTGTGCGCTTCGAGTTGCTTTCTAGTGGCAACATGGTGCTTCGTGACTCAAAGGGTAAATTTATTTGGCAGAGCTTTGATTACCCAACTGATACTCTCTTGGTGGGACAGTCTCTTCGCGTCAGcAGGGTCACAAAGCTCATAAGCAGACTCTCCATTAAAGAAAACGTAGACGGCCCTCACAGCTTTGTAATGGAGCCCAAAAGATTGGCGTTGTATTACAAAAGCAGCAATGGTCCCCGGCCAGTTGTGTACTACACTTTTCCTATTTCGTATAAAGGGTTAAAGAATTTGACGCTCAAATCTTCCCCAGAAACTATGTATAAGCTCACACTGGTCTCTTCAGATGGTAACAGTCTCGTTTTGGACAGGCCAAAATACGACAGCACCATATCGTTTCTTCGGCTAAGCATGGATGGAAATCTGAGGATCTTTACTTTCCCCAGAGAGGTTGACTGGCTTCCTGAGGAAGGAAGGTTTTGGCTTCCTGAGGAAGAAAGGTTCACTCTCTTCGGTAAAGACTCCAGAGGTAGCAATGCAATAAATTGGGAAAATGAGTGCCAGATGCCAGATAAATGCGGCAAATTGGGGCTATGTGAAGATAACCAATGTATAGCGTGCCCTACCGAAAAGGGTTTGATTGGTTGGAGCAAGGAaTGTGAGCCTAAGCAAGTAAaTTTTtGCGGGACAAAAGaTTTCCATTATTATAAGCTTGAAAGTGTTGAGCATTATATGTGCAGATATAATGATGGAATTGAATCCATTACAATTGAAGATTGTGCCAGACGATGTAGTTCGAATTGCAGATGTGTGGCCTATTTCTATGATACGGATTTGTCGAGATGTTGGACTGCTTTTGACTTGAAGACTCTCTCTAAAGTACCCGACTCAAAGATTGTTGGATTTTTGAAGTTTCCCAACAATTATACTGTGTGA
>CsB-Lectin7.4
ATGTCATCTTCCTCAGCATTAGTCTCCTTCTTCTTCCTCTTAACACtTATTTTCGCCGTAGCTAATGCTCAAGTTCCTGCCAATGAAACATTTAAGTTCGTGAATGAAGGAGGATTAGGGGAATACTTTAATGAATACAATGCAAATTACAGAATGTCAGGCATCTACAATGATCCATTCCAGCTTGGCTTTTACAACACAACACCAAATGCTTTCACCCTTGCTCTCCGTTTGGGTATCAAAAAGCAAGAACCGGTTTTCCGTTGGGTTTGGGAAGCCAACCGTGGCAAACCGGTTCGCGAAAACGCCGTGTTCTCTTTGGGAACCGACGGAAATCTTGTCCTGGCCGAAGCCGACGGCACTGTGGTTTGGCAAAGCAACACAGCCAACAAAGGTGTCCTGGGGTTCGGGTTGTTTCCAAATGGCAACATGGTGCTTCATGACTCAAAGGGTAACTTTATCTGGCAGATTTTTGACTATCCAACTGATACTCTCTTgGTGGGTCAATCTCTTCGAGTCGGTCGGGTCACAAAGCTCGTAAGCAGACTCTCCGTTAAGGAAAACGTCGACGGCCCTTACAGGTTCGTGATGGAGCCCAGAAGATTGGCGTTTTAtTACAAAAGCAGCAATGTTCCCCGGCCGATTCTATACTACACTTTTCCATTTTCGTATGCAGGGTTAAAGAATTTAACGCTCAAATCTTCTCCAGAAACGAGGCATTATAAGCTGACGCTAGATTCTTCAGACGGTGACAGTTTCATTATGGATAGGCCAAAATACAACAGCACAATATCGTTTCTTCGGCTAGGCATAGATGGAAATCTGAGGGTCTTTACTTACTCCCAAGAGGTTGATTTTCTGCCCGAGGAAGAAAGATTTACTCTCTTCGGTAAAATCTCTAGAGGTAATGATGGAATAAATTGGGGAAATGAGTGCCAGATGCCAGACAGATGCGGGAAATTAGGGCTGTGTGAAGATGAGCAATGTGTTGCTTGCCCTACTGAAAATGGTTTGATTGGGTGGAGCAAGGAGAACTGTGTGCCTACGCAAGTGAATTTCTGTGGAACAAAAGATTTCCATTATTATAAGCTTGAAAGTGTTGTACATTATATGTGCACGTATAATTATTTTGATGGAATTGGAGCCAATATTTCTATTGAAGCTTGTGGTAAAAGATGTAGTTCGGATTGCAGATGTGTGGGCTATTTCTATGATACGAGTTTTCCGACATGTTGGATTGCTTTTGACTTGAAGACTCTCACCAAAGCACCCGACTCACCAATAGTTGGATTCATAAAAGTTTCCAACAAGGAAAAGTCTTGA
>CsB-Lectin7.5
ATGTCATCTTCTTCAGCAATATTCTCCCTCTTCTTCCTCTGTTCACTCATTTTCTCCATTGCTAATGCACAGGTTCCTGCCAATGAAAGGTTTAAGTTCGTGAATGAAGGAGAATTTGGTCCATTCATTAATGAATATGATGCGGATTACAGAATGATccGCATCTTCAATTCTCCGTTCCAGCTAGGCTTTTACAACACAACACCAAATGCTTACACCCTAGCCCTCCGGTGGGGTATCCAAAGGAACGAGCCGCTTTACCGTTGGGTTTGGGAAGCAAACCGCGGCAAACCGGTTCGCGAAAACGCCACCTTTTCTTTGGGGACCGACGGGAATCTTGTCTTGGccgAAGCAAATGGCACCGTCGTATGGCAATCCAACACTTCCAACAAAGGTGTTGTGGGGTTCAAGTtGCTCCCGAATGGAAACATGGTGCTTCATGACTCAAAGGGTAACTTTATCTGGCAGAGTTTTGATTATCCGACTGATACTCTaTTGGTGGGCcAGTCTCTTCGCGTCGGTGGGGTCACCAAGCTCGTGAGCAGACTTTCCATTAAAGAAAaCGTTGACGGCCCTTACAGCTTTGTAATGGAGTCTGATAGATTGTcACTCTATTACAAAAGCAGCAATGcTCCCCGGCCtGTTGTTTACTTcACTTTCCCTGTTCAGTTTAGTGGCTTAAAGAATGTAACGTTCAATTCTGCCCCGGAAACTGATGAAGCTTTCGCTTATCAACTGACTCTAGATTCTTCATCCGGGGGCGTCTTATTTTGGCAAGGCCAAAGTACAACGCCACTATATCGTTTCTTCGGCTAGGAGTAGATGGGAATCTCAGGATCTTTACTTATTACGACAAGGTTGATTCGCAGCCAACGGAAGAAACATTCACTCTCTTTGATAGAGATTCAATTTGGGAAACTGAGTGTCAGCTTCCTGAGAGATGTGGTAAATTTGGACTGTGTGATGACAATCAATGTGTTGCTTGTCCTAcAGAGAAGGGCTTGCTTGGCTGGAGTAAAGAGTGTGCACCGACGCTAGTGAATTTTTGTCGGATAGCGGCTTTCCATTATTATAAAGTTGAAGGGGTTGATCATTATATTAGCAAATATAATAATGGAACTGGACCCATCAGAGTTGAAGATTGTGGCAACAGATGTAGCACGGATTGTAGATGTGTGGGGTATTTTTACCATCAGGAGACATCGAAATGTTGGATTGCTTTTGACTTGAAGACTCTTACCAAATTCCCCAACTCTACACATGTTGGATTCATCAAGGTTGCCCCGCAATTAAGTATCAAATAA
>CsLysM1.1
ATGGATTTTGGAAGGTTACATTTGTTGATTTGGCTATGTGTTCtTGTTTTTGTTTCAAGAATTGAATCTTTAAATTCATACAGACAGCCCATGAACTGTACGGACACAACCAGGCTATGCgCAACGTTTTTGGCTTATGAAATGCAACCAAACCAGACACTGTcGGTGATCCAAAGCATGTTTGATGTGTTACCAAaAGATGTGACTGTGGAAGGGAATGAGAAAAATTACATCTTTATTAAGAAAAACTGTTCTTGTCTGTCAACAACTAGGAATTATGTGAGTAACACCACATTTACAGTGAAATCTAGTGGTGGGTATGTGTATGATGTGGTTGTGAATGCTTATGATGGGCTTGCtATCTTGGATAATAGTACAAGAATGGCGAGAGCTGGGGCAGTTGTGTCATTGaGGCTGTTTTGTGGTTGTTCGAGTGGACTGTGGAATTACTTGATGAGTTATGTGATGAAAGACGGGGATACGGTGCAATCCTTGGCTAGCAGGTTTGGTGTTAGTATGGATAGTATTGAGCAAGTGAATGGAATTGTGAATCCTAATAATGTCACTGCCGGTGATCTGTTCTACATTCCACTGAATTCAGGTTGGTAGTAATCTTATCCTTCCTTTTCTATTTATCTTTTGGGaTGCTTGAGGTAGTTCAGTAATTTTGTATTTAGAGATTGGTTTGAATTTTGTATCCAAATGTGGAGGAtTGGCATATTTTGTGTTGTTATTGATGGGAATTATGTATgTTTGCTATGCATAATACATTGTTACACATTGTCGATTTGCCACAACTTTGGAGAATCCTATAGGCAACAATAGGAAATTCAGGCATCGAAGATGAAACAAAAGCTCTTGGAATAAGTTCTGTTAACTTGAGCTCGCTAGCTTTTGTAAGCATTCCATTGTAATATAAATGACTGAACTTTCTTGAgGaAAAAATGAAAAATTATCAGTTGTAATTTATGCTAAGAAAATGGAGATTAAGCATTAACAGCTGGCACATCTCGGTCTCTGCATAGGCTGCAATGGGGAAAGAAAAGAAATAGAAAAAgaACATAATTGGTTTCGTGGTGTTCTTTTACTGATTTCCTCTTCGGATTAGGTTGAtTTTTTTTCTTCAATTCTTGTTTATATTGTTCTTGTTGTCGGCTGTACTAGTTCGATTTATCATTTTCCCAAACTTATTTTTTAAGGATTTTCCTCTTTTCTAGCAGTTTCTTTTTTATTTATCAAGTTAACAATATATGCTTTATTATAGTTCCTGGTGAGCCTTATCCTGTGGAGAATGACACTCTTCCTCCTCCTGCTCCTGCGCCTTCTGTTGAGGATTTTGCAGGTATGGATAGCACAAATTTTCATTAAATATTTAACTGTTTCGTCAAATTCATTGTGTTAttTTTTTTTTTTCAAGTTTAATGGTGCtTTTTTTcCCCCTTTTGGGATAAGTAATGGTGCTGTTATTGACTGGACTTGATGGAAGTTAAATGTCAAGTAGATAGAACTTATTTGGACCAATAACAGTGTGGTCTAATGGTATATAAAACATCATTAATCTAAAATGTTACTGAGATATATGTAGTCAAGTTTGCATTGCTTATCTTTGAGCCTTCGAAAATCCCTTGCACTCAAGTTGAATAGACACAAAAACAGAGATCTCATCATACCTGCTTTTTCTTCCTTGATTTTTCTAAATTTCCCCAACTAGCATGATCATAATGACCAACTACATTTTTATTTTCAGGAAATCAAGTGGATCGCAAGGCTCGAATGTCATATGGATGGATCATAGGAGGTTTAGTGGTTGGGCTTGGTCTTATAATATTGAGCATAGCTGTTTGTATTTGGTTGAGGTCATCAAGCTGCTTTAAAGAGGCCCGAGGAAACAGTGCTAAGGATCCTGGTGGCAGGAGTTCTCATAAGTTTCATATCCTTCAGAAGCCAAGTTTTTGTTGTGGTTCTGGTAGGCACATTTGCTGCAAGTCTGGTGATTATATACAGACCACTGGTGAAGTTAGCAACCCTCCCATCACCATTCCCAAGGGTAATGTAATGTTCAAACTATTGATCAATGCAGTTTTCCTAGATTTTCGAATTAtTTTTTTATTTTTAAAGATATAATCATCTAGAATTGTTGCCTAAAGGCTCCTAAGTTTCTTTGAGTCATAACATGTAAATAATTGCATGTTACGTGATTCTTTTTCATCGGTATCCTGAAATTGTAGATGCTGAGAGAAAGCTGAGAGGAAGCTTCTATTcTTGATGTAATATAAATGACATTATCAGAGGGAATTGTATAGGATTTAAATaGGTAAATGCCTTTTTCTTGGGTATGAATGGCTGGTAGAATCTTTCTGGATTGGTTGCCtaTCaGtCAAAGTATCACCTTACTTCTTCTAGACGTATATACATTTCCAAGTATCATATAATGAATTCAGCTGACTTATTTGTTTATGTGTAAGTTCATCTACAAAGACAAACTTCAATGGATGCCAAATAATaATATTGTGTGGTTAAAGTGAATATAAGTTTAGGGTGTTGCAACTGTTCTCAATTGCAGATTTAGTGTTTTGTGTCCCTTCTCCAACTAAATGATCTTTTACTTTTAAAATTTTGAGCTTGGTGTGCTTCAGTTGATAATATTGTTTTCTCtTTTCAGCTCTTGGGACTGATGTATTTGACATGGAGAAGCCAGTAGTTTTCACATATGATGAAATTCTTTTTGCAACTGAAGGATTCTCTGATTCAAGTCTTCTTGGCCATGGAACATATGGTTCTGTGTATTATGGCAACATTCGAAACCAGGTTTGCACTTTGCAGTAGTGTACATAATTTTCaAATTACCTTTCTTATTCATCATGTCGACATAAGTgAATGGATTTGCATCCATTTAGGAAGTTGCTATCAAAAGGATGACTGCTACAAAAACTAAAGAATTCATGGCAGAGATGAAAATCCTGTGCAAAGTTCATCATTCTAACCTGGTAATACTCTTAGCAGTTTGAATGATTACCAATTATTATAAGTTGTGAAGCATGCATGTTGCTTTCAGCTGTTCATATCTTTGACTCCTATCTTGGTTTTAAACATTGTCAAGGTAGAATTGATTGGCTATGCTGCTACAGAGGATGAGCTCTTCCTTATATATGAATATGCCCAAAAGGGTTCGCTTAAAAGCCATTTACATGATCCTCAGAACAGGGGTAAGATTTTGCTAAAGCTTTCTTTATGACATATTACTCTCTCTCtTggttttttttttttgggggggggGtgtGGTGGTGGTgGtgATTTTACCTGACTATCATATTGAGTTTTCaAAATAcCGATATACCAATTATGATAAGCTAAAATCtTATTTACTCTAGCTTAGGTAGATGTCaTAACTTTTCAAATACTGGAGATGCTATTGTTCTTGTCCTGAGGTTTAATGCCCGTGGTCAAGAATCTCAGTTGGATTAAAGACACTCTGTTGAATATTAGtTACCAACATCTACTTAACAGTTTTCTCAATAAGAATATTAGTTACCAACATGTCTTCTTTGCTGCCACAATATGTTTCATGTACTTACAGTGGGAAATGTTTAACTTGCTTGAAGGTCAAACCTCATTATCTTGGATcATGAgggtGCAGATTGCACTTGATGCTGCCAGAGGTCTGGAATATATCCATGAACATACTAAAACTCACTATGTCCATCGTGATATCAAGTCAAGCAACATTTTACTTGACAGTGCTTTTCGAGCAAAGGTTTTTGCATTTTAAATCTTGTTATATTTTTCATTTATGAATTGTTAGTATATAAATATTCTCACTGATGCTATTACTATTCCCTCTTTGTAGATTTCAGATTTTGGGTTGGCAAAACTTGTTGGAAAAACAAGTGATGGAGAAGCTACAGtAACCAAAGTTGTTGGTACCTTTGGTTATTTGGCACCAGAGTATGTAATGATATTTTTGTTGGTACTGTGCATCCTTGACAAAATTTTCAGCTTTTAATCTGTTTTGTTACTTGTGTCTGCAGATACTTGACTGATGGCCTGGCTACTGCCAAAAGTGATGTGTATGCATTTGGTGTTGTTCTTTTTGAGATCATATCAGGGAAGGAGGCTATCATAAGAACTGAAGGGATGGTGTCAAAAAATCAAGAAAGACGTTCACTGGCATCTTTTGTATGTTCTGCTACtGCATAATTCTAAGAAATGATGCAATAGATAGATATGTTATTTTCTCACTAATTCCCTTTGTCTTTGTTACATTACAGATGTTGGCAGCGCTTAGGAACTCACCCGACTCAATGAGCATGTCAAGCTTGAAAGATTATATTGATCCTAATATGATGGATTTATATCCCCATGATTGCTTATTCAAGGTAAATTTAACCTTCTCCTGATCTCTCTTGGTATATTTTTTCTGGGAAAACCTCAGCTAATACACATTGCCTGGTGCAGTGTAGACAAATTCCATCACTCTTCAACAATACTTTCATCCGTATAGTAAAAAATGCCCTTGTACTATAACGATCAAAGACATAATGTAGAGAAAGAAGTGACATAACCTATAAAGAATAATATGACTGAGTGTTATGATCTGAAAAAGCAATTGTAACAGAGAAACAGTCCATTTTTGTCTATGCTCCCCCTAAGGTTTTGTAGGGAACCCAGCTTTGCATATCGAAGTTAGTGGCTTTAAAGAACTCAGCTTTCTCTTAGAAGTCAAGAAATAGACACTTCTATTGCGCCAATACAAAATAGAAACTCACCTCATTACTTCTTCTTGCTGGAATATTTATTTGTCTAGATGGCCATGCTCGCAAAGCAATGTGTAGATGAGGATCCCATCCTGCGGCCCGACATGAAGCAAGTGGTTATTTCCCTGTCACAGATCCTT
>CsLysM1.2
CTTCTCCAAGCCCAAGGCAAGTGTAACACGGGCTGTCAACTTGCCCTAGCTTCATATTACGTATGGGAAGGCTCAAACCcGACGTATATTAGCaACATATTCGGCGAAGACATAGCTCAGATTCTTCTTTACAACCCAAACATTCCAAACCAAAACACCATcCCTAGCGATACAAGAATCAGCATCCCGTTTTCATGCGACTGCTTAAACGGTGATTTCTTGGGCCACACTTTCACTTACGAGACTCAGTTCGGTGACACCTATGAAAAAGTTGCTAGTTTCGCTTTTGCTAATCTTACTACTGAGGACTGGGTGCGTCGAGTTAACATTTATGAACCCACCAGAATcCCCGACTATGCTTTCATcAAtGTCACTGTTAATTGCTCCTGTGGCGATAGACACATCTCCAGAGATTATGGCTTGTTCACCACCTACCCTCTGCGGCCTGCTCAGAATTTGTCCTCCGTCGCGGCCGAGGCCGGTGTTGCACCTCAGTCGCTGCAGAGGTATAATCCCGGAACCAATTTCTCTGCTGGGACTGGTCTTGTTTTTGTGCCGGCAAGAGGTCAGTGTTAATTTTTTAAGACGtTTTGACATTTTGAGCTAGCTTAGTTTAGTTCTTTGATCACCAGCAATCTGACTAATTAAGATGATATAATGCATCGACCAAGAAGCAAAAAGGGTTTAGATGACTTAGATTGGACGGTCCAATAATTAGATGACTTGAAAATTTTCATCAATCCAATTAGGAGTGGCATATTCCTCTAGCTAATATGAACAAAATTGATGGGAATAAAAATGTAAACAGAACGATTTTCACAAGTAAAATTATATGATTATACTGAAGTTGGGAGATAAAACAAATAAGGTACGATAACAGATTCAAGAATAcTTGTCACTTTTGTAGCATTAATTTGTTACTTGATAcTTGTTCAAGCATATCGTCTTTAAAATTCTTATTCCCTTacaAACCATAACACGCTCTTATTTGTAATTTACGCTTGCACATGAAAATGATCTCTTTCAAATTGACGCCCCGTCTTCATGTGTCCTTGGCAAAGGACgTTGTTGTTTCTTGTTTGACACCTCTGTTGTCACACGTGGGTTCCACTTCCACATACCTTTATCACAGCCTTTAATTCCGCTAAAAAACATTACGTAATGTTTTTCAGAATTGTTAGGGGTGTAATTAGTATTAGTCCAAAAAATGAAATTCGGCCTCAAATATTTGTGGATTCAATTATGGGCCTTCCTTCCTTGGTCCATTCGGAAATTTGGGAGTCAGGACCTGGACTGGGATTGAGTCAGTATCGCCAGTCGCCATGAGAACCTCGACGAAGCTTCGGAAATTATTAAATTTAAGAATGTTTGCTTCAGCCGTTGACTCAACGTCAACTCCACTAATCTTTGTATTGTATGACTTAGTTAACCTCATGAACACGTCTATCACTCTcCGACATTTATTGCTTCAAGACCCTCCCCGGTCCCCAAAAGTTTAACATCTAAATGGATATTCTTCGAGTGCAAATTTGAAAGAATGAGAGTTTTTGAACTGAAACTGGCGCTGCTTTTGGTGCTTGCTTTCTTTTGTGCACGTAGAAGAGTGGAAGCAGTAGCAGAGTGTAGCAAAGGTTGTGATCTTGCTTTAGCTTCGTATTATTTATGGAAAGGAGCtAACTTAACATTCATTTCAAAAGTGTTTGATACTTCCATCAAGTACATTCTAAGCTTCAACCCACAAATAACTAACAAAGACaaaatCCTAGCTGGTACAAGAATTAATGTACCCTTTAGTTGCAACTGCATTCAAAACAAATTTCTTGGTCATAGTTTTTCTTACAAAGTAAAGTCCGGTAACACTTACAAGAGGATCGCTGAGCTAATATATGCCAACCTTACAACTCTTGATTGGCTGAAGAGTTCTAATGCTTATGATGAGAATCATACGCCAGATGTTAGTTCAAGTGTGAATGTTATAGTGAATTGTTCTTGTGGAAGTAAGAGTGTTTCAAAGGATTATGGGTTGTTTCTGACTTACCCACTTAGGCCTGGTGAGAATTTGAGTAGCATTGCCAATGAGTTTGAGCTTTCTTCAGAGTTGTTGCAGAGTTACAATCCCACTTTGGATTTTATCAGTGGGAGTGGTTTGGCTTTTGTTCCTGTTAAAGGTAACTTTGACGCCTTTAGTGACTTTAGGCTTCCCAGTTAATTATGTGCATAATGCAATTTGTTTTGTcGATGTTAGTTTGACATTCATGGTTAAGTTTCTGCACTGTATAAGTATGAAGGCAATTGTTTACTCTCGGGCTTGGGCTTTAAATTGCTTGTGATCAATCTCTCTATGTTTTTCATTTTGCAGATCAAAGTGGAAACTATCCGCCATTAAAGACAAGGTAAGACATGTTACCATTGAAATTTCTCAAATTAGCCATTTTAATTGGTATGCATTTTTTTTTCtTTTTCCTCCTTTTTGTTATTGAAATATTTGTTTCGAGATGTCTAATGGTCATATGCTTCTGATGTGTTTTGTATTTTGCAGCACAGGTGATAGGGTTTTGACACTATTGACTATTGCTTCTTGTTTCAAAATTTCTGAGTATGAATGAGGTCTTATGAGAAATCTCCACAGAATAGGTGCTGTCATGAGCTTACACTGTTTTGGCATTTTAAGCAGGGATATCAAGCAGAGCTATCGCTGGCATATCTATAGGAGGAGTTGCCGGTGCTCTATTTTTGGCATTCTGTGTATATGCTGGGGTTTATAGAAGAAACAAAGTGGTGGAGGCATCATTTCTCCCAGAAGCATCAGAGGATCACTATATTCAGCACGGTAATTCTTTAGGTCGGATGAATTATCCTGCTTTTCTGTCTAAGATACAgTCATAAGAAACGTAAATAAGTTGAGAGGAAAATGTGTTTTACAATATGCTTCTCTTTTTGTTCTCTATAATTTCTAAGCAAAATTTTATCCCATGTAATGAGTATTTTCCCTGATGTCCATCAAAGTATATGGCTACGCTTATAATTTATCCCAAAGAAGTAAAGGCATTTGCTTATTTTGTGGGCAGAGTTCTTTCATGCAATGAGGAAGAATTAATGAGTAGTAGTTACTAGGTATGTAATTCCTTATTATATTGATTAATTGTTGCCTTTGTTGTGGATTTAGGTCCTGCGATTGCCTTGGTGAAAAATTCAGAATCAGCGGCCCTTGTTGCTGCTCCTGGGGTCACAGGTATTACTGTGGACAAATCAGTGGAATTCTCATATGAAGAGCTTGCCAAGGCTACTAACGACTTCAGCATgGGTAAcAAGATTGGGCAAGGTGGCTTTGGAGCTGTTTTCTATGCTGAACTACGAGGCGAGGTTTGTATTTGATTGATTACTGCGTACTTGGCCTTGGGTATGATACTCATTCTAATATCTGtTAGTAATTATCTAACTTTTGTAATTTCTAACTCCAAAAGTCATCCCTTGTGTATGAATTTGGCTGACTCCCCGTTCCCCTAATGGACTATTCAGAAAGCCGCAATCAAGAAGATGGATATGCAAGCATCAAAAGAATTTCTTGCCGAGCTGAAGGTTTTAACACATGTTCATCACTTGAACCTGGTATCTTCCTTTTCTATTGAGACTTTTATTAtACATAAAAACTGTGACGTTGTCGAAAGACCTCTCTGACAATTTATGATGAGACAATATGGTCGGTCATATATTCTCTGACTGTAGAAGTAACTTGTATTGTCAATTTGTTAAGATGATCCTTTGAGCTGATATCTTAACCCTCAATCTAACTGTGTTAATTTATGTGTACTCGTACTCGTACGCTAAATATATTATGCAGGTCCGCTTGATAGGATACTGTGTCGAGGGTTCCTTGTTTTTGGTCTATGAGTACATTGAGAATGGCAACCTAAATCAGCATTTGCGTGGATCGGGTGAGCAAGATGATTCATATGCTCTATAGACATCCTATGTTGCATATAATTTGGTGGCAATTATATCTGATGGTTGTATATTGTGTTCCTGCTTTCAGGAAAGGATACACTGACATGGTCAGCTAGGATGCAAATCGCCTTGGATTCGGCTAGAGGACTTGAATATATCCATGAACATACTGTTCCTGTTTACATTCATCGCGACATTAAACCAGCGAACATCTTAATAGACAAGAACTTCCGTGCTAAGGTAAAAATATGCCTTTCTTTCTCTCTCTATCTCTTGCTCTCTATGTCTCGTCCATCTCTCAATCTTATTACGTTATATATATGTACTCGAACTAAGTTATCTGTGTTGACAGGTTGCTGATTTTGGGTTGGCCAAGCTGACCGAAGTTGGAAGTGCTTCTGTACACACACGTCTCGTTGGTACATTTGGTTACATGCCTCCGGAGTAAGGCCTCGTTCTTTTTGGCTAATTTTGATTCAACAAAAATGGTTAGACTTGATGCAACATCTGCGATGCAGGTATGCACAATACGGAGAGGTTTCCCCAAAGATAGATGTGTATGCTTTTGGAGTTGTCCTCTATGAACTTATATCCGCTATGGAAGCTGTTGTAAAGACAAATGAAACTATCACCGAATCTACAGGCCTTGTCGCTTTGGTTGTTATTCTTGCCCTTCAATGATCACCATTACATGTATCGGCCAACTTATTTCAATTAGAACTAAGTTGTGCATGTTGGTTTCTTGCAGTTTGAAGAAGTTCTTCGTCAGCCTGATCCGAGAGAAGATCTTCAGAGACTTGTTGACCCAAGGCTTGGTGACGATTACCCAATCGACTCAGTCAGAAAGGTAATGTGTAATCTGATCCCAGGATGTAAGTACATATGGACTAATAATCACAGTACTAACTAGCTGCAATTCAtTTTTTTTTATCACAGATGGCTCGGCTTGCCAGAGCTTGTACGCAAGAAAATCCTCAACTAAGGCCAAGCATGAGGGCAATTGTTGTTGCTCTTATGACACTGTCATCTTCATCTGAGGATTGGGATATTGGCTCATTTTATGAAAATCAAGGTCTAGACAGTCTAATGTCAGGCAGGTAG
>CsLysM2.1
GCCAATTCATTCACTCCCGACTCCTTTCATTATCATCCATCTCCCTGTAGTTGTCCCTGcTTAACACAATAGCGTTTGTTAAGTGTCCTTCCTCTCCTCCTGTCCCGTAAATCTGTAATTCATATAGACTAGTAGACATAGAGGAGACAGGGGGTAAGATGGAGAGATTTTAGTTTATCCTTGGAAGTTGTCATCtTCtTCTTCTTCTTCTTCTACTACTACCTTGTTGCTTTCAGTTGCTCAGATTATCCTTGTTTCAATAATAGCAATAATGTCTGCTAAATTCTGCCGGTGCTGGTTGGTTCAAGTTGAAGTGGTGTTGGTGTTGGTCTGGTCAATACAAGGGCAACAAACATACGTAGACAACCATCAGCTGGCCTGCTACGACCCGAGGTACAACAACATAACCAGAGGATTCGATTGCAACGGATTGTATCCATCGTGTCAAGCTTACCTGACTTTCCGATCAAATCCTTCTTACAACACACCAGTCACCATCGACTATCTCTTCAAGACCTCCCACCCAAATCTCATCGCCTCCATCAACAGCATAACCAACGTCACTGCCACCTTACCAACCGACACCCCGGTGCTGATCCCTGTCAACTGCTCCTGTTCCGGCGGCGGTGACGGTGACTACTACCAGTTCAACACCACTTACACGATTCAAAACCACGTGGAGACTTACTTAAGTGTGGCTAACAACACCTACCAAGGACTAACCACTTGCCAGGCCATGATGTCTCAGAACCCAGTGGATTCTAGGAATCTCACTGTGGGTTTGGATTTGTTTGTTCCCTTGAGGTGTGCTTGTCCTTCTCGAGACCAGGCAGCTTCAGGTTTCAACCATCTTTTAACTTACATGGTCACCTGGGGTGATAGCATCTCTGCAATTGCACAACTTTTCAACGTCGACGAGCGGAGCGTTCTTGACGCTAATAAGCTGTCACAAGATGACCTCATATTTCCCTTCACTCCAATTCTAGTTCCTCTTAAAACTGCCCCCAgCAAGATCCAGCTACCTGTACCATCTCCTCCACCATCTTCTCCACACACAACGCTCACTCCTCCATCTCACTCCTCCACCTCTTCTAAGAAATGGGTCTTCATAGGTGCTGGGATCGGAGCTTTCTTGCTTCTGCTTGTTGCCACCTTATTCGCATTTCTATTTTGCCTCTACCGTCGTCGTCGCAACTCTAAGAAGAACCCCACGCCAGTGCTTACTCCAGGACGAGTCCCACCGCCTAAGACTCCATTAGATTGTGCTGATTACTCGCTATTTCCTCAAGCCAGCAACTCCCTCTCCCACCCGCAAGGGTTTCGAAGTGCTGTCGAGTCTTTAACTCTCTACAAATTTCAAGATTTGAAAATTGCCACTGGGAGTTTTAGTGAAGAGAATAGAATCCAGGGCTCTGTGTACCGGGGGTCTTTCAAAGGTGATGATGCTGCCGTTAAGGTGATGAAGGGGGATGTCTCAAGCGAGATCAACATTTTGAAGAAGATCAATCACAGTAACATAATACGGCTTTCTGGTTTTTGCGTTCATGAAGGAAACACCTACCTTGTTTATGAGTTTGCAGACAATGGTGCTCTCAGTGACTGGCTCCACTCTAACAGGTACCAGACTTCTGATAATCTAACATGGAAGCAGCGTGTTCAGATTGCTTACGATGTGGCTAATGCTCTCAATTACCTCCACAAGTACACCAATCCCCCATATGTCCACAAGAACTTGAAGACCAGTAATATTCTCTTGGATACCAACTTGAGAGCCAAGATTACTAATTTCGGGTTGGCAAGAAGTGCAGAGAGCGATGAGCATGAGCAGGGGGGTTACGGACTGCAATTGACAAGGCATGTGGTTGGTACTTATGGTTACATGGCCCCAGAGTATATTGAAAATGGAGTGATCACACCTAAACTAGATGTTTTTGCCTTCGGGGTTGTGGTATTGGAGCTCTTATCCGGAAGGGAAGCTGTAACTGGTGATCAGAATTGTGaAGCGGAATTGCTATATGCATCAATTAGTAGGGTGCTTGAAGAAAGCAATGTGAGAGAAAAACTCAGAGGCTTCATTGATCCTTCATTGAGGAATGAATACCCCCTAGACTTGGCTTTCTCCATGGCTCAGCTTGCTAAAAACTGCACAGCTCATGATCTAAATGCTCGCCCATCCATTTCCGAAGTCTTCGTCACTCTCTCTAAGATTTGGTCTTCCTCGTCAGATTGGGATCCATCTGATGAGCTAAATAACTCCAGGTCACTCAGCAGAGGCAGCTAGAGGTATCAAATCTTTGATTTTGTGGCTAATAATTGTGAGGTGTGTTATTCAGAATGAGTAAAGCTTATGACGACACTGGAATAGTGCCTCTGATTGCCTCCGGTGATTGCTGGTGACTTGATCTCACAACACAAGCCCCTGCATATTCTCTCTGATCCAACATAATTGTTCGTATGATATTTCCCTACAGAAATGCATAATGCAATAAATCTACTCTTCGA
>CsLysM2.2
ATGGcCTTTCTTTCTTTCGCTTATGTTTTGATCACTTTGTTCATTCTGTGCTTCTCTTCTCCGATTCATGCCCAACAGCCATATGTTGGACTTGCCACAACAGATTGTAACAATGCAGATACTACTTCCAATTCAAATTCTGCTCTTGGATACTCCTGTAATGGCCTCAACAAGAGTTGTCGAGCTTACCTTACCTTCAGGTCTCAACCTCCTTTCAACACCGTTGCTTCCATCTCTACACTCTTGGGATCTGAACCATCTCTGCTCTCCCAAATAAACTCTGTTTCACTTGAAACAAACAGGTTGGTTATAGTTCCgGTCAACTGCTCTTGTTCAGGTCAGTATTACCAATCAAACACAACCTATACTATTCAGAAcGGAGACACTTATCTTTTCATTGCAAATAACACCTTTCAAGGTCTGTCAACCTGCCAAGCACTAGAGGATCAAAACGGTAGTCCCACCAATTTAATTATAGGTGCAGGAGTCACCGTTCCTCTTAGATGCGCCTGTCCCACAGAGAACCAGACAGATGAGGGTTTCCCtTTTCTGCTGAGtTATcTAGTTGCTGAGGGTGACACTGTCAGTGGAATTAGTTCAAGATTTGGTGTGGATACTGGTGaGATTCTTCAAGCTAATAGCCTTTCAGGATCAAACAtTTTTCCCTTCACTACACTTCTCATTCCTCTAGAAAACCCGCCAACAAGTTCTCAAACAGTAGAGCCGCCTTCTTCAACTCCAGTTAtTCCACCTcCTCCTCCTGCTAACTCTTCCTCCGAAGATGGCTCGAACAAAACGTGGATTTATATTGTTGCAGGGGTTCTTGGAGGAATCACACtTACGTTGATCTTTGGCGCCAcCATTTTCTGTAAATTCTTCTATACAAgGAAGAAGGAACCTGATTCaATTGTGGTTTCTGGTAGCTTTCAGGCAAATGAAAAACCATCGAACAAGAAATTTGATGAGGAATCTCAGGATTTCTTGGAGAGTATATCTGGTGTAGCTCAATCCCTTAAAGTCTATAGTTTCAAGGAACTGCAATCTGCAACAGATAATTTCAGCTTCACTTGTCGGATTCAAGGATCCGTTTATCGTGGCAAAATCAATGGTGGTTTTGCTGCTATTAAAAAAGTGAATGGAGATGTCTCCAAGGAGATcGCTTTATTAAACAAGATCAACCACTCTAATCTTATcaTCCTTTCCGGGGTATGTTTCAACGAGGGAAACTGtTATCTGGTTTATGAGTATGCGGTCAACGGAACATTGAGTGATTGGGTTTTCAGCAACAAGAATGAAGGaAAGTATTTGGATTGGAAACAGAGAATACAGATAGCTTTAGATGTGGCCACAGGTCTTAATTATCTGCATAGCTTCACCAACCCTCCTCATGTTCACAAAGATATAAATAGCAGCAATGTACTTCTTGACAGTGACCTCAGGGCTAAGATAGCAAACTTTgCTATGGCAAGGCCAgCAGAAGGGCAAGAAGGCGAGTTTGCCTTGACAAGGCATaTTGTTGGGACTAAAGGTTACATGGCTCCTGAGTAtttGGAAAATGGTCTAGTCTCCACAAAACTCGATGTCTATGCGTTCGGAGTTCTCATACTGGAGATGCTTACTGGAAAAGAGGCTGCTGCACTTCATGCAGAGGAAAACAATATGCATTTATCTGAtGTCCTAAATGCTGTGCTTACCAAGGAAGATGGAGAGGAGAGTTTAAGGCACTTTATAGACCCTACTCTGCaAGGGAATTATCCTTTGGAACTTGcCCTATTGGTGATCAGATTGATTgATGcTTGCTTAAAGAAAGACCCCACAGAtCGCCCAAcCATGtATGAAATAGAGCATTCTCTCTCAAATATCtTGAATGCTTCACTCAATTGGTAA
>CsLysM2.3
ATGGGTTTTCTCCCTTGCATTTCTGtTTTTATTTTGTTCACTCTGAGTTTCATCTCTTCGATTCAAGCCCAGCAGCCTTATATTGGACTGGCCACAACAGCTTGTTCTAGCTTTGATACTACGAATTCCGCTCTTGGTTACTCCTGTAATGGCCTGAACAGGAGTTGTCTAGCTTTCCTCATCTTCAGGTCTAAACCTCCTTTCAACACTGTTGCTTCCATCTCTACGCTTTTGGCCTCTAAGCCATCTCAGCTCTCCAAAATAAATTCAGTTTCTGAAACAGCaACATTTGAAACGAACCAAATGGTAATAGTTCCTGTCAACTGCTCTTGTTCAGGTAAGCATTACCAAGCAAACACAACTTAtTTTGTACAGAATGGAGATACTTATTTCTTGATTGCTAATAACACTTTCCAAGGCCTGTCAACCTGCCAAGCACTCCAGGATCAGCATGGTAATGTCAGTAAtTTTGGTGTTGGTACAAGACTCCTTGCTCCTCTTAGATGTGCCTGTCCCACAAAGAACCAGACCGATTCTGGTGTCCATTATCTGCTGAGCTACCTAGTTAAAGGGGGTAATACCGTTTATGGTATTAGCAAAAGATTTGGTGTGGATACTGACAGGACTCTCGAAGCCAATGGTCTTTCTGAGGGGGCACCCAACATTTATCCCTTCACTACACTTCTAGTTCCCCTAGAAAATCCACCATCAAGTTCTCAAACAACGGAGCAACGACCCCTACCGCCATCATCACCTCCACCTCCTAACTCTTCCTCCAATAAAGGCGCGAAGAAAACATGGATTTATGTTGTCATTGGGGTTCTAGCAGGAATTGCTCTAACGTTGATCTTTGGTATGATCATATTCTATATGTTCTTCCGTATAAGTTATAAAAAGGAATTTGATTCAACAATCGTATCAAGCAGTTTTGAGGCATGTGaAAAAGCCTCAAACAAAAAGTTGGATGAAGAATCTCGGGACTTCTTGGAGAGCATATCTGACATAGCCCAATCCCTAAAAGTGTACACTTTTGAAGAACTGCAAGcTGCAACAGATGATTTCAATCCCAGCTGTTGGATTAAAGGATCTGTTTATCGTGGAAAAATAGGTGGTGATTTTGTCGCTATTAAGAAAGTATATGGGGATGCGTCAGACCAGATAAAGTTGCTGAACAAGATTAACCATTCTAGTCTAATCCGACTCTTGGGCATTTGTTTTAATGGTGGAAATTGGTACCTGGTTTATGAAAATGCTGTCAATGGATCCTTGAGTGTCTGGATTAATGACAAAGGAGGAAAGTTTTTGGATTGGGCACAAAGAATACAGATAGCATTGGATGTGGCCACAGGTCTTAACTATCTGCATAGCTTCACCAACCCTCCTCATGTTCACAAAGATATAAAATGCAGTAATGTTCTTCTTGATACTGAtTTTAGGGCTAAGATAGCAAACTTTGCTCTAGCAAGGCCAGCAGAAAGGCAAGAAGGAGAATTTGCCTTGACAAGTCACATTGTCGGGACTAAAGGTTACATGGCACCTGAGTACTTGGAGAATGGTCTGGTCTCCACAAAACTTGACGTCTATGCCTTTGGAGTTCTCATGCTGGAGATGCTTTCAGGGAAAGAGGCCCCGGCACTATATTCAGAGGAAAATATGCTATTAGtTGATGTCTTAAATCCTGTGCTTCACAAGGAAGATGGAGAAGAGAGTTTGAGGCACTTAATGGACCCTTCTATGCAAGGGAACTATCCTCCAGTAACTGCCATACTGGTAATCAGATTGATCGAGAGTTGCCTGAAGAAAGATCCCTCTGGTCGCCCAGCCATGGATAAAATAGCTCAGTCCATCTCAAGATTCTTGAACGCTTCACTGGCATGGGAATTATCAAAAAACATCTCAGAACTTTAG
>CsLysM2.4
ATGAGAAACAAATCCCAGTGCCTTTCCTTCTCtgttCTGTTCTTCTTCTTCTTCTTTCTCTTCAGCTaTCATCAATCACAAGCCCAACCAAgCACCACAGGCTACACCTGCTCGGCCAACCAGACCACCTATCCATGCCgAACCTATGCTTTCTACCGAGCCTCGGctccTGACTTCCTTGACCTGGCTTCCATAGCTGATCTTTTCTCAGTGAGCCGCCtCATGATATCAGAACCCAGCAATATATCCTCCCCATCATCTCCTCTCATCCAAAACCAGCCTCTCTTTGTCCCCATAACATGCTCTTGCAATACTTTAAACGCTTCTTACACCATCTCTTTTGCCAACCTCTCATACACGATCAAGTCTGGTGACAcCTTTTACCTTGTATCCACTAACAAGTACCAGAATCTCACAACCTATCAGTCTGTTGAGGTTGTGAACCCTACTTTTGTCCCTACCAAACTTGAAGTCGGTGATGTTATTATCTTTCCGGTCTTTTGCAAGTGTCCTAATCAGACTCAGTTGCGAAACAGAGTGAATTATCTTGTCTCTTATGTTCTGCAGCCTTCTGAAAACTTGTCATCGGTTGCTTCAAGGTTTGGAATTGAAACACAGGCTATAATTGACGTTAATGGCAATAACATTCGGCCATtTGATACCCTATTTGTCCCCGTCGCTCGGCTTCCAGAACTAAAACAGCCTGCTGTTGCTCCTTCGACCCCTCCATCTGCTGAAACACCTTCTCGAAAGACTGAAAGAAAAGGAGTCATTATAGGTTTGTCAATTGGGcTGGGAATTTGTGGGGCCTCGTTGGTTTTGGTTGCCGGGATGTGGATTTACAGAGAGGCTCTGTTGAAGAAAAAGAGAGAGAGAGAGATCGATGAGCAGAAGCAGAAGCTGCAATTTAACAAAGGAGGGAGGGACTTGAAGGACATGGAAGTGAACTTCATGGCAGATGTTTCAGATTGCTTGGACAAGTACAGAATTTTCAAGATTGAAGAACTGAGAGAAGCCACCGATAACTTCAGTGAGGGTTGCTTGATTCAAGGGTCTGTTTACAAAGGAAACATTCATGGAGAGGTCTATGCCATCAAGATGATGAAATGGAATGCCTGTGAGGAGTTGAAGATATTACAAAAGGTaAAAATATGGTCATTCCACATAAGCCTTTATTGCTGTTAAGTTCCTCATTTTAGTCCAATAAATCTTTGAACTTGATTCCTAGAAGAGAAGCACATAGCTTTCtAAAAGAATTTTAGTTAATGCCATTAGGTCATGTAGTCATTAAATATAATCCTGAAAACATGGGCATACGCGAAAAAATAAGAGAATTTTAGGGCTGTGATCCAACAGAGATAAGGACACCACTAGAATAACCCCAGTTTTAAAATTGCTTAATTAGTGGCTAATATTGAtTTTTTTTTTCAAAAAAATAATTTTAATAAGGTAGAGGTTAGGTGAAATGACCTGTCTAAGTATTAGGTTTAAGGTTTTAAATAAGGGTTTGGTTGCCCATGTTATTAAAATAGTGAATGAGCCGCAATTGATTTCTAATGTGCTAATTATAGCAAATGCCAAATAtTTTATCCCTCTCTCCCTTCTAATAAAGCTGTTGATTAACCATTAAtTAAATTGCTTAATTAAGGTGAATAGTGTTTGCAGTTGTCGTATGTAAGTCAGAATCAAGCGGTGTATAGTATTAAAGGAATCTTATAAAAAGAGTGACAAATTGAAACCATTTTACACAATTGCTTCATTTATTTATAAAATAAATAAACCTTTTCCTGCCTTGGGTTGCAGTTGCAGAAGACTTGGACCTAGCTAGATATCAAAGAAGACAAATCAAATTAACACAATTGTATAATaGTATAATACCAATATAACTAGGCTTGTTTGTATCACCATTGATAATATTATTGTGGCAAGCTAGTTATTACTAATTACTAAATCATGATCATTCCTTTGAAGGTAAATCACGGCAATCTGGTGAAGCTAGAAGGTTTCTGCATAGACCCTGAAGATGCAAATTGCTATCTGATCTACGAGTACATTGAAAATGGCTCTCTCCATTCATGGTTACATGAAAACAAGAACGAGAATCTaAATTGGAAAACAAGATTAAGGATTGCCATTGATGTTGCAAATGGCTTGCAATACATACATGAGCACACTAGGCCTAGAGTGGTACACAAAGACATCAAAAGCAGTAACATTCTCTTAGACTCAAACATGAGAGCCAAAATTGCCAACTTTGGATTAGCAAAATCTGGCTGCAATGCCATAACAATGCACATTGTTGGAACTCAAGGCTACATTGCTCCAGAGTACTTAGCAGATGGGGTAGTATCGACGAAAATGGATGTGTTCTCTTTTGGGGTGGTGTTGCTTGAGCTGATATCTGGCAAGGAAGCAATTGATGAAGAGGGGAAgTTTTGTGGGCAAAAGTTGAAGGGATACTGGAGGGAAATGAAGAGAGGAAAGTAA
>CsLysM3.1
ACTCCAAAACCCTAACCTGAAGTTAACAACAACTCACCAACAATGCCCAAAACCCTACTCTATCTCCTGCTCCTCTTCAGCAATGCAGCAATGGTACTGGTGACGCCCAAGTCAACAATCGAGCCCTGCTCCAATTCCGACTCCTGCAGCGCATTGCTCGGCTACACTCTTTACACCGACCTCAAAGTCTCCGAAGTCGGCTCCCTCTTCAACGTCGACCCCGTCTCCATCCTCACCGCCAACGCCATCGACATTTCCTACTCGGACGTCGAGAACCACATCCTCCCTTCTCAGCTCTTTGTCAGGATCCCCGTCACCTGCGCCTGCGTCGACGGGATTCGCAAGTCCGTTTCCACCCACTACAAGACTCGCCCTTCGGACACGCTTACCTCGATTGCGAACCAGGTCTACGCGGGTTTGGTTTCTGCTGATCAGTTGAGGgAGGCTAATGATATACAGGACCCGGATGTTTTGGACGTTGGGgTTAATTTGCTTGTGCCGTTGCCTTGTACCTGTTTTAATGGCACGGATAATTCGTTGCCGGCTGTTTACTTGAGTTATGTTGTGAAAGATGTGGACACGCTTGCGGGAATTGCGGCTAGGTATAGGACTACGCTTACTGATTTGATGAATGCTAATGCTATGGGAAGTACTGCTGTCAAGGCTGGTGATATTCTTGCTGTTCCATTGCCAGGTACATACTCTATTTTTTCTTTtTTtGGTTTCATGGCAATTTGGGTTGCTGATGCTGAATTTGAACTTTATTATAAAATATGCGAGTGATTATCTGTGAATTGATAATTATTTTCATTTGCGATGTTTCAAGACTCAAAGCTAGTGCCCTCTTATTATTTTGTGTTAAAATGTCCATATAAGTTATAtAATTTTTTCAGCTCTAGTTACAAAATATTGTCAGTTTTTTTATATGATGATTTGAGATCATCCTAGCTAAAGCATATATGATGACTATTTGTATTAGCTTAAAATAATTTATTTATGATGGTTTTGCTTGATATaAGTTGTTTTAGTTTACATTTTTCTTGtATTGCAGCCTGTGCAACTAATTTTCCTAGATATGCTTTGGATCATGGATTGATTGTACCAAATGGGAGCTACGCAATCACAGCAAGCCACTGTGTGCAATGCAGTTGTGGGCCAGGGAATCTCAAGTAAATAAGTAGTCTTGCTTCCATTTTAGTTTAAGCATAATTGCTTTCTTCTTTTTGCCCTCTCTTGCTTGTAATAGTCTGGTGCTAATCAGTTGCGGTATCTGTCTTGTACAGTTTGTACTGCATGCCTGCTTCATTGGCAGTTTCTTGCTCAAGCATGCAATGTAAAAATAGTAACCTCATGCTTGGGAATGTTACCACTCAACGGAGTAGTGCTGGGTGTAATGTCACTTCGTGTAGTTATGGTGGTTTTGTCAATGGCACCATTGTCACTATGTAAGTTATTTCTTCCCAACTTCTTGCTTTGTTGATTTTATTCTGAATTATGATTCTGGTTAGTTAGTTCTGGCTGATGGTTGAACTCTTTAATCTTTGTGGGGTTTTTTTTTTtGTATTtAACCTACAGGTTGTCTACATCTCTTCAACCTCGATGTCCAGGTAAATTTTGTCAAATATTTTGTTTATCTAGCTTTTAGAAGGTTCATGAAAATCTAAGATTCACTCTTTGGGGTTCTTTCTTTCACCTCTTTTGCGTAGTCAATGATACCAAAAAAAAaTTAAATTAAaTTAAAAAAAAaTCAAAGACTGCGGTAGATGCTTTCTCAATTTTCTTGAGTAATGATGGTATTGTTTTTGCATGTAATAGTTGTTGCTATGGCATGCCTGTGTTCTCCTGGCTCGCTAAACGCCTGCTCTGCTTTTGGTAGGATGTAGACTGAACAGTTTCCAAAAAGTAAATATATATAAACGAATGCGTTAGGAACGCAATAGATTGTCTACGTTTATGCATTATCTCCACTGTTCAGCTGATATTCCCAACAATTACATGATGGGCCAGCAAGTTTAAATGATGACATCTGTGATTACAATTTCATTTCCTTGCACAATCCTGTAATGTCTCATAATTTTCTTCTCACTTTTGTTGGTGACATTTGGAAATGATGCAGGACCCCAGCAATTTCCTCCTCTTATAGCTCCACCATCATCAGTAACCAGAGATTCCACATTTGCTCCATCACCTGCCCCGCAGTCAGATGGAGCTGGTCCAGCTGGAGCAACAACCCCCAAGTCTTCTGTGGTGCCATCATCTGGGTCAATCCCTGGTTTGCCCCCTGCAAGCGGTCCTAGCGGGAGTGTTTCTTCtGCTTGCTCCTTAACAAATTCATTATCCACTTTTCCCCCTGCATTCATGTTGTATTTGTTTGTCAAGTTCATCGTCTCTATTTCATAGTAATTTTGATTCTCACCTGTGTGCCTGGATGGTGTGgTTTTTGCCAGTGTGGTTGCTTGGTTTTTTGACCAGTTCCACATATCTGTTGTATGTAACCTGTCTATTTATGGCTATGTTAAAACAGTCCGCGAACCAGAGGATTCTTTTCCACTTGCATCTTGTAcTTTTCTTCTAATCATTTGCTTAATTATGAAATGAGA
>CsLysM4.1
GACCCCCGTGGGAAGGACAAGGCAAAACAGAAAGTAAGTCCTCACGCTCACACTACACAAAAGAAAAGAGAAGACTGAAGACCACCCATGTGATGtGAATCAACAAACCAAAGCCAAGGCTGTTCAAActtcagacTTCCAACTTCAAAAGTCTCCTCTCCTCCTCAGCACAAGAGGAAGAGCAAGACAGCAGAGGACAGCCCCATTACCAGTGCATATATAACAAGAAACTACTCACAACTTCACAAAGAAAAGTTAACAAGATGGGTAATTTTCAGCTGAAACTGGTGTTACTCCTCTTCACCGTCTGTGCAGCACTGAGCACACTATCAACAGCGCAGgACTTCAAGTGTAGCgCCCAGACAGCAGCAAGATGCCAAGCTCTAGTAGGGTACCTGCCGCCCAACAAAACTACCATTTCGGAGATTCAATCACTGTTCACCGTCAAGAACCTGCGCAGCATCCTCGGCGCCAATAATTTCCCACCCGGCACCCCTCGCAACTTCTCTGTACCAGCCCAGAAGCCCATCAAAGTCCCCATCCACTGCATCTGCTCTAACGGCACTGGTGCTTtCCTCTTtCCTCTCTCTCTCTCCTCAGATGACACcCCCCcTCCTCCCCcAAAAAAAAaCCAAAAAAAaGAAATTGATAAATCTTTTAATTTtAATTTTAATTTAATTTCACATGACTACTGACAGTCTGGCATGACtGCTCGACTTGTTTCTATCATCTCTTCCGTTTCCAGCTCACATTTTACGTGGACGCTTTTATACATGACATTGACATGTCATCTGTGTTTTAATTGACTACCCATTATTATATTATAGGAGGACAAAACTATCTTATGTTCATATTATGCTGAAACCTTTGCAGATTTTGTTCATACATGAAAACTCAATTGCTTTTCTACCGCGTTAACGTGTTCAAACTCATAACATTTTGTACTAATCTTAGGAGATTTcACTAATTAAACTAACTAGCATTTATGTGTTACATTTTTCAACTGTTGTTCGATGCATTaCCGAACTTCATGTCTTGATTTACAATGTTCAATGCAAAATAATGATATGACAAATGTAACGGTAAATTTGTGATCGTTAATGAAGAACTTAGCGACCCTATTTcActAAttttttATAAGgATTTTAAGTATTATGAATTTACTTCTTCCAACtGGgTTTCCAGTgAAGCATTTCTATCATTATAAGTTtGTAATATAaATTAACTGCTTCTAaTAATTtTTTTTTtCAAAATTGTATCTTTCCAAATTTAGTGAAAAaTCATAGGAATCTTTTTTTTTTTTttttAATTTtGCTGAAATGGATCTTGAGTTTGGCTAATTTTTtGAGCAAAAaCCAAACCATTTTATTTTATTTTAaTTTTTTTTtCAATTTTtACAGGGgTGTCCGACAAAGTGCCAGTGTACACGGTAAAGAAAGATGATGGCTTAGACTTTATAGCAAGAACAATTTTCGGACAATTGCTGAAGTACCAGAAAATTGTGGAGGCTAATAATATTAGCAACCCAGATTTGATCCAAATTGGCCAAAATTTGACAATTCCATTGCCCTGTAGCTGTGATGATGTTGATAATGCCAAGGTGGTTCACTATGCACATGTGGTGGAAGAGGGGAGCTCGTTTGcGTTAATTGCTCAGAAGTTTGGAACCGATAGAGATACTTTGATGAAACTTAATGGCATTCATGATGATAGTAAGCTTATTGCCGGCGAACCACTTGATGTTCCTCTTAAAGGTACTCTTCTTCAGCCTTTTGTTTtGTATTAATTTTCTTTATTTTTCTTTGGAAAAATgTAAATACgAGGGCATTTTTTtAATGGTTTATTAGGTTTTTTTttCCTTTAAGGTTATATTGTCAAGTACTTTCTACTTTTGGAAATGTGTACTTTAAAGGGAAGTGATTCCAAGTAAAATGGTTCCTATGGAACTAATATTTTTGCACATATAAGGTGGTATTATTTGGATATTTTATATCTTTACCGCTGGTAGTCTTGTGCATCTTTTGGAtATCTTTATATTtGGGAACATAAATGACCGATTTTAGAGGGTCCTcGGCAGCATTTGACATCGGTTATTGTACAGCTTGTCCCACTAAATTATTAAGCTGCATGTTGCTCCTATGTAGCTTGGCTTGCCGACACCCTTAAGTTTTCATATAATGAGCAATTTTAATACAATAGGCCGGTCTTAACCAGTTACAACTGGTAGCTTGCTAAGGACTATCTTGTTTAATAGGTTACAGTATGGTCTAAATTTGGGCTGAATGCCTGAAATGCATCAAATTGTTGCGCCAATTGATTAGGGAAAGTGCGGAAAGGTTGTCACTGTTACTAGGTTGGGTGCTTGTTTTCTGAATTATATTAGGTGGTTATTTGTTCAGCTCCAATCCTGGTGATGTTTTATCTTTTCACTCCTGGTTTCCAGTTCTCTCTCTTCAGTTGTCCAGGGCTGACTTAAATTCTGTGCCTTCTGTGAAACATGACCTCCTAGAACAAGTATTTCTAGTTAGCAAAAACAGAATGTGAGTTAAGCAGTCAATATATTCAAGCTTCGGGTTACAAGTTAGACAGAATATGGATGTATTATGGCTCATATGGTCTCTGTACGGGTGTTCTTCCATAACTTAGTGATCTGATGATGTTTTAATGCTTATATTCAGCTTGCAACTCATCGATAAAAGCTGACTCATTCGACAACTATTTACGTGTTGCTAATGGCACTTATACATTCACTGCCAACAGCTGTGTGAAGTGCCAGTGTGATGCCACAAACAACTGGACGTAAGTGTTTTACATAATAGCTCGTTATGTTTAAATTTTCTCTTGCCTTTTAATTAATGATTTCTCAAGGATTTTCTTTTCTGTAAACTTTTCTTGCTTGGTCAGATTACAATGCAaGCCTTCCCAATTTCAACCATCATCACCCAACTCCAGGTGGAAAACATGCCCGTCTATGCTGTGTGGAGATTCAGAATCTTTATCCATTGGCAATACTACCACTTCAAATAATTGCAATCGGACAACTTGCGAATATGCTGGTTATAATAACCTGTCCATCCTCACAACACTGAACTCTTTATCCACTTGCCCAAGTAAGTTTAAATTATCATCACATCCATTGTTTTGTCTAAATGCCCTCCAAATCTATGTTCTGATTGTCTCATTGCATTGGAATACCATTCTCTNNNNNNNNNNNNNNNNNNNNNNNNNNNNNNNNNNNNNNNNNNNNNNNNNNNNNNNNNNNNNNNNNNNNNNNNNNNNNNNNNNNNNNNNNNNNNNNNNNNCATTGCAAGTGCATTGGCTTTTCATTTAACAAAGGTTTTAGATTTTGCATGGAATATTTTGTGGGATGAACCCACTGAAAAGCTCCTATATGTTCAAAATTATTCCATCATTAGTTCTCCTTGAAAAGGCCGAGAACCAATGCCACGTAGCTCACATGTACCTTTTAACCTCAACTTTCATTTAGTTGCCAATTTGTGCAATTGACTGTGTAATCTATCATGTGAAGTTCTTGCCTATTGAAATATTTTATCATTGACTTTAAACTCGTATGTTTTTTCCATTGTTGACAAACAGGTCCTAGTAATAACGCTTCGAGGATCGGGAGTtGGAaCTTACTTTTAATCTCGATTTtCTTGGTCCTTCTCCATTTTCATCTTATTCAGTAGCATCTTGAGCTTGCTATGGTTTTTCTCAATTTTGTATCCAGAATAGGAGCGGAAGTGTAATGTAGAGCATCTTTTCATGCTCAACATATGCAAGTGCTGTATATTAAACTCCTTCAACTTAAAAATAGTTGTCTCAAAGGTTCAATGGTAGATAATAAAATTATTTTGAGCTCCATTTGATTCG
>CsLysM4.2
GTAGCTAGCGGCTATAAATTAAATTCTTCAAGCCAAATATATACATATATATGGCTTGATAAATTGCCCAAAGaAAAACTGATCATAGTAATaAAAAGAAATTAAGTTAATGGAGTTGTATATGAGATTATTATGGGGTTCGGCTCTAGCTCTGGCATTGTGGATCAATCTGGCGTCGGCTGAACAGTGTGGCAGCCAGGCTGGAGGAGCTGTATGTCCAGGAGGACTGTGTTGCAGCAAATTTGGCTTCTGCGGCAACACTCCTGCTTATTGCACTggtGGCTGCCAAAGCCAGTGCAGTGGGTCACCCTCACCCAgGCCGACTaAACCGACTCCCGTACCTGCTCCtAGCGGCGGCGGGAACAATATCGGTTCACTAATTAGCAGGGACCTATTTGAACAGCTGTTGAAGCATCGTAATGATGCAGCTTGCCAAGGAAAAGGTTTTTACACTTACGACGCtTTCATCGCTGCCGCCAAATCCTTTGGTGCCTTCGGAACAACCGGTGACACCGATACTCGCAAAAGAGAAATCGCTGCCTTTTTGGCTCAAACTTCACATGAAACTACAGGTTATTTTAATTGAtTTTTTTTTTGTTTAACTGCATTAGGTGACCAATTTAAATTATACATACGTTTATTTTATGGTGGCTAATAATTGATTAATTAATTAAATGAATTTTAACGAGGTCAATTAATGCAATGCAAATATATTTAATTTGAAGGTGGCTGGCCTACTGCGCCCGATGGTCCATATGCATGGGGATATTGCTTCAAGCAGGAACAAGGAAACCCTGGAGATTATTGTCAACCAAGTCAACAATGGCCATGTGCACCTGGGAAAAAGTATTTTGGTCGAGGTCCCATCCAGATTTCATAGTAAGTTCGTAATTAGCTAGCTAGAGAACTAGTCGTACGTAGGTCTCACCATCATTAGTAATCAGTTTAGATTTAAATTAACTTAATTTGTATATATATGTAGAAGTAAAACAATAATATATTAATTAGCTCGAAGTAATGATTGACTTTGGCCACGCATGAATCATGATGCAGCAACTACAACTACGGTCCAGCAGGAAAAGCCATAAACGTTGACTTGCTTGGCAACCCAGATGCTGTGGCAAATGATCCTACTATTTCGTTCAAGACTGCTTTCTGGTTCTGGATGACCCCACAGTCACCAAAACCTTCATGCCACGATGTTATCACAGGCCAATGGAAGCCATCAGCCTCCGACACTCAAGCTGGTCGCCTTCCCGGTTATGGGGTTGTCACCAACATCATCAATGGTGGCATTGAATGTGGTAAAGGTTCGAATCCGAAtGCGGAGGATCGCATCGGGTTCTACAAGAGATACTGTGACATTTTGAAAGTCAGCTACGGCAACAATTTGGACTGCAACAAcCAAAGACCCTTTAATGCTTAGCCGTAACTTGTCCAAGTTAATCAATAATaATAATGATGTGATATGTTAATTCCATCTTCTAAATAATAAAATAAAAGCCAACAAATGGGGGTTAATTACTTGTTTGTCGAGCATCTCGTTTTATACTTGCATGAGGCAAAAGTGGTGCCTTGATTGGGCCTTGTaAAGTTAACAGTGAAATTTCACAAAAGCCCGTTTAAACCAGCTCCAGCCCACTTTGTACACCAATCTTTCCCCCACTCTCAGCCTCAAATCAAATaAAAAAACCC
>CsLysM4.3
ATGACGATGAGAAAGTTTAGCCTCTTGCTTTGCATTTATGTGGTATTAATTGTAAGCCTAACAATGGTGGCATATACTGTGAAGGCTCAACAATGTGGCCGCCAAGGGCTTGACAGGCCTTGTCCCAACAATCTGTGCTGCAGCCAGTTTGGTTTTtGTGGCTCCACTTATGATTACTGCTCGCCGTCCGAAAATTGTCAGTTTAATTGTTGGCCGCCTGCAGCTGCTGGGAACTAA
>CsLysM4.4
GTTTTTCTTCTTCTTCTTCAGCCTAAACTTTCTCCAAAAACAATGGCGCCCTCTAGCTTGAAACAAAGTATGCAGCTGCTCTTGTTCATTGCTCTACTTTCTGCTGCAGCAATGATGCCAAGAAGTGTAATGGCCCAGAACTGTGGCTGTGCTGCAGGCTTGTGCTGCAGCCGATGGGgTTTTTGCGGCACTGGCGATGATTACTGCGGTACAGGGTGCCAACAGGGGCCATGCAATCCCCCACCACCCACCAATGATGTGTCGGTGGCCGATATCGTGACACCGGAATTCTTTAACGGgATACTTAACCAGGCTGATGCAAGTTGTGTCGGGAAGAACTTTTATTCACGATCAGCTTTTCTTGATGCCCTCGGTTCCTTTtCTCAATTCGGTAGAATTGGCACGGAGGAGAATTCTAGGCGCGAAATTGCAGCTTTCTTTGCTCATGTTACACATGAAACTGGACGTAAGAATTCATTCCTTTACCTTTtGTATAAATTGCATAATTCAAATGCATGAAAAAATTATCAAATCCTTTTATTTCAGTAAATTAATCATTTCACTTTCATGTTTCAAAACACGTCAAAACCTTCTTCTACTTAAAAAGATTTTGTTAACTTCCAATTTCTTTTTGTGATTTTTACTGTTTTCCCCTATAATCAGACTTATGATCAGTTGTTTGTTATTATTAATTGCCATCCTTTCTAGAGGTATTTGCCAATAATAAATTAATAAAAACTTCTCAATTGCGAACATATGCATTTCACAACAGTGTAAATGACTTTCACAACGTCGTGAAGTAATTTACAATTTATATCGATGTAAACTCTAAATGTGCATGAAAATTCTTTAAATATCTGCAGGAGAGAAACTCTAAATTAATAATAAGATAACTATAAGTCATATACTCTAGTGATAAAATAATAAATAATTTGAAAAAGTTGAATGTTGACATTTTTTTTAAAATCAAAATTGATGGGTTTTGCAACATGAATGTTAAATGATTAATTTAGCAGAATTTTTTTTTtCATTTTCCTAATATAAGCTTATTTTTTtATCTGTCAGATTTTTGCTcTATTGAAGAAATaGATGGTCCCTCAAAGGACTACTGTGATGAAGAAAACACTCAATATCCATGCAATCCGAGCAAAGGTTACTATGGCCGGGGACCAATTCAACTATCTTGGAATTTCAACTACGGACCTGCCGGAAACAGCATTGGCTTCGACGGATTAAACGCACCGGAAACTGTTGCCAATGACCCAGTTATATCATTCAAGACTGCTTTATGGTACTGGACAAACCATGTCCAATCTGTAATGAACCAAGGATTTGGGGCAACCATTCGGGCCATTAACGGTGCACTTGAATGTGATGGTGGAAACCCTAGCACTGTTCAGGCTCGTATTAGGTATTTTACTGAGTACTGCAGCCAATTGGGAGTTTCTACTGGAGATAATCTCACTTGTTAGAATCAACGTAGAAATTAAATAGAGAGAACCCCCGCTTTCAATTTTtATTTTTATGTCATCTTGTGCTTATATATACCACTACCTGTGTATTTCGGTGTTCCAATAAATTTGTACTCAGCATGGATTATATATATAATTCATGGTTAGTGAGAAGCATAAATTAAATAGGACAAGAGCAAAAATAAATCATTTGATTCTTATTGTGATTCTGT
>CsLysM5.1
ATGGGCTGCTGCGGCGAACAAAACGACGCCGAAGAAGAGCTCCAAAACCATCTCCTGTCGTCCTCCTCATCCTCAGCCTCAAGCTTCACCGACCCATCAACCGTAATCTCTCCAATGAACTCCCACTTCAGCGCCCTCGCCTGCCCCGATACGCTGCGTTTAATCCTGTCAAAtCTCAGCGTCACGGACCTCGCACGCGCCAGCTGCGTCTGCAGAGCGTGGAGCTCCGTCGCGTCGGATAACAACATGATCGTCCTCGCATTCATGGCTCCATGGAAGCTTAAAGAAGTTGTGGGAATGCCCTTGAATGGATCATTCTGGAGAGATAATGGGATTGGAAAGTTCGCCATTTCGCATCGTTTAGCGCGTGGAGATACGGTCGCTAGCCTCGCCGTTAAGTACTCCGTTCAGGTAGNNNNNNNNNNNNNNNNNNNNNNNNNNNNNNNNNNNNNNNNNNNNNNNNNNNNNNNNNNNNNNNNNNNNNNNNNNNNNNNNNNNNNNNNNNNNNNNNNNNNNNNNNNNNNNNNNNNNNNNNNNNNNNNNNNNNNNNNNNNNNNNNNNNNNNNNNNNNNNNNNNNNNNNNNNNNNNNNNNNNNNNNNATGAATTTTTTTTTTTACttTTTTTTaAAtTTTTAAGGTAAAATTTTCCGATTGAAATACGGTGGGAGGTTAATAAtaAAAAAAAAGaTTGaAAATTTATTGGAAATGCGGGTCGAATTGTGAAATTTGTTGGAAAATTGTCTTCGGGCTTGACTGAATTTCTGCTATGGAAGAGTTGTTCGATAAAATGTTTCACCTTTTGTTACTGCTTGTATGATTGATGATGTAAATATGTTTGCTACAATGACTGAAGATTATAATAGAATTTGATGATTCAATTATGAAGTGTGATTGAAACTGAAAAGCAAGCTCAAAAGAAGTGCTGTGGAAGGTTGTTCAGGTTGGTTCATTAGCTATATTGGTTTCATGAGCAAGTGCTTTCTTAGTAAAAGGTAGAGTTTGTCCCTTTTCAATGTGAAAGGGGAAATATAAATGAAAACAAAAGGTAGAGACATTCATCTTTTAATGATTTAGCTATAGAAGCTGAATTCTTCTTTTACTCCATTACATTAGTGTGCAAAAGTTAGAATATTGTACTGCATAGAAATGGTCTGTGTCTCGTTTAGATTCTTACAGAAATTTCATTCTGTCTTTCTGACTGCTTGAATTCAAACTTTATACAAAGATATCTTTTGTTTCATTGTTATAGTACTAGTGAAGTGGCtTTTTAtTTTttTTTGTGATGGACTCaAAAGCAAGGGCATTAACATgTCATCTACATTACTTCTTCTGTCTGCAGGTTATGGACATTAAACGGTTAAATAATATGATGAGTGATCATGGCATATATTCGAGGGAGAGGTTATTGATCCCTATAAGCAGTCCAGAACTTCTTATAGATGGAAtATGCTACATAGAGTTTGACACCTATGCGAAAAGGGAAGTAGCAGTGCTCTATCTGGAAGGTGCACCTGAGAAAAAGCCTAGTTGTTTGCTGAACAGGGTGACCTCTGTTCATGGCAGGAGAAGGATAATCAACTCCTTGAGGAGAAGCATGCAAGTTGATGATGAAACTGCTCAATATTACTTGTCTATTTCCAATGGTAACCTGCGGGCTGCTCTCTCTGAATTCTCTGCTGACCTTGAATGGGAAAGGCAGGGTGCTTTGGCTTGAAGGAAATTGACAAAAGTACTGCTTGGAATTCAATTCCTTAATTTATTGTCTTCCCAATGGAGCTCATATTTGAATTCAATTATAAGCTAGACCATGTCTACAACCGATGTTGGTTCAATATTGTGGTCAATTGTTCACTCCAGTTTCCTTCTCTGTATTTTTATTGTTGTCTTAAGaTAAATTGTAATTATTTTCTAGGTTAATGTGATACACTTTGGCTC
>CsLysM5.2
CTctCCCCTAACTTTTAACATCCTGTGGACTCCATTTTCATTCAATTTTAATGGCGAATCCATGtcAATGAATTTATGTGATAAATCTTTATTtAAAATAAACGGAGGGAATATAATTTTTtCGGGTTTTGAGTCGAGTCTCACTTTCTAAGCACTGATCTGGGATTTGGATTTTGCTTTTTTGCCCAAATGTCTCCTTCAAGTGGAATTAATTCTAATGGAGGAGCAAATGGTtGGAATTACATCGAGCATCAAGTCTCCAAAATGGACACTCTTGCTGGTGTCGCCATCAAGTATGGGGTCGAGGTAATTTTTAGTTTTTAATTTATtTTTtAATCCTTCAAAATTGATGTGGGATTGGATTTTGGAGTTACGATCTACTGAGAATTTGATGTGGGTATTGCTATTTACTGTGTTTTATGAACTGGGTTGTGTTCATTTTGGCTCATTGATGAGATTTTGAAAATGAATATAGGTGGCCGATATCAAAAGGTTAAATGGGTTGGCTACAGATCTTCAGATGTTTGCTTTGAAAACGTTGCATATACCGTTGCCCGGAAGACATCCGCCGTCTCCCTCTTTGTCCGATGGTTCTTCCTCTTCAGGGTATATTTATAGCACTCTCATGTCCCTATTTTTTGTCTTGGCCTATTTTCTTTTTGGTGAAATGGATCACGTAGTAATATTGGCAATTATAGTGGATATTTTATCTCACGCACTTAAACTGAGTTTTAAAGATTGTTTAAAGATAGACTTCCGAGTGTTTATCACTAGTTGCTATGAAATTAGTCATGTAATTCATATACTTCACCTAAATGCTTCTAGAATCACTTAATTTATATCAATTTTTGAGTGGAGAAGCAACTACTCGCAAAGGAAGCGATGTGATTCACTACTGGGTATATCTTTGTATAAACTGGTAAGCTTGTGTGCATGACATTGCTAAGCTTGTTAAAGCTTTGGCACCTTGTGTTCTTATTAGACTGCAAGAGTTTTGCGACTGTTGTCCGAAAATTAATATTCTGTCTTGAATTACTAACTGATTCTTTTtATTTtCCTTCTTGCAATGGTCTTATATGGATTCATGGTTTTTGTCATATCTGGGAATGACTTAGTTATAATGTTTGGAGTTTTTtCTTTTtGCTTTTtGACCTTTTTAAGCCACATCTAGTTTGATGCCAATATGACCCAAATTTGTGGATGAGATAATTGGTAGGCGCGTTGTACCAGTTCTTATGAAGCCCAATCAGTGACTTGAACATTTTTATGTGTGTTGAATAATGGGTTAATCACAAAGTTAAGCATCTAATCACGATATTTGTTCATATGAATCCCATTTACGATTGTGTTATTGTTGCAGTGGTTTTGTTAAATTAAATCAGTGGGAGCTTGTGTACTTATCAGAGTGCAATATCCTTACTTTTCTCCTAAAATCGTTGCTCTTTTTTtAGGCTTTCTATATTTTATCATAGGAGATTCTGCTACCCAGTGAGTTTTATGGAGGCTAGTTAATGATTCATTGTAATACTCTTTTTATGCTCAACAATGAGTTCATGAAGATTGTCAGATGTGTCTTCTTTGTGGTAGCCTTTTCAGCATTTCCATTGGGGAGAAATATCTTAGGATATACATATGAAGTCTGCTATTGCTCCAAAGTGCTAATGTTCAGAGTGTATCAGAGTGGTTGACCGACTTATATATGACCAATGAATTCTGATTTTATTTTATGTAGCCAAGCATTAATTATTGCATATTATGTGGTATTTTTTtCCGTCCTGTCCCATGTTAGTACCTTGTGGTGACTTTCCATGTCTAGCAATCAACATCCTTATCATGGTGGACAAGCATTCCTGTAAAATGGATTTTTTtCCcTTCCAGTCTTATTATTTAGTGAAATTATATAAATACATGTATTTCCTTCATTGGTCGAAGTTAAAATAGGTTATTCTATGATGTTGTAGCcTTAAAGCTCCAAGAAATTTTATTGGATTTAACTGTTTTAACTTACCTTTGAAAATGGCATGTATTTGAAGCTAAATCAGAAGAAATTCGAGCTGAAATCAGTTTCTGCTAGTTATTTAGACTAGGTACCAGTGGATGTTTTAAGATTTTGATAAaTTTGGGTTtAATGTATTGTATGATTCTGATTAGGGTTTCTATCTAATATAAGCCCTACTGAATGTTAAATAGCTAATCAGAACTTGTCTCCTCAGCCGTGGTTCTTTTTGACATATTGACGCAGTCAGGATGGACACTCAACATTGTGAAAGTAATATTGTATTTCATAATTGGGCTGATAGGGATGTGGATGTAACAAGGGTGAAAATCTTAATGTGCTAGAGGGCTTCAGAGACACTGCTTCTTCTGTTCCAAATCAAATATTtGCTGTCGCTAGACCTGAAGTAACTGCTGGTTGgTTGGTtGgTTGGAGAGACACAAGGGGAGTGATTGTAGGGAGGTGGTTGTGATATATTCACATCATTGAGGACATTTTGTTTGTTGTGTTTGATGCTTTTATCTCTCTGGTGGGATCTTGTGTCTGTGAATGGAGAGGCTGGTTTCTTGGATGAAAGCAAAGTGAGAAATTAGTATGAGCAAATTCACCTTAAGAATAACTTTTTAGTCTGTAGCATTGTTGAGTTTGACTATTTAGCTATTTTGTTAGTCCAATTGAAAGCAGTGTGATGGTGCTCAACTTCTGATACATATGTGTTGTGTCATTAACGTGCCATTCACCCTTTTTTTACATATATCTCTATATATAGATATGAATATTGGATTTGTGCCGAAGAAATtGGTGCCGTTGGTGCTAATGTCTGGGTCATATAGATGTAATAGCATTTTGTTTAAATTGTTACCTTTGGTCTTCCAATTTGTTGCTTACTGTGGAAATCTTTGATTTCAGAGAAAACAGTATGGAAAGGACTCCACCACGTCTAGGCTATTCCAATATTTTGCAATCATTGGAGTCCCTAAGAACAGAATCATCTAAAAAGGGTTCTCTTGCCACAGGCACTtCACAGAAAGTTTCTTCAGCCATGAGCAACTTACAGAAGTACTACGGTttAAGATCTCCAAATGGCAAGGGTAAAGATGAAGGCACGGAAATGGCAGTTTATAGAACAGGGAGTTCAGGTCATTTTGACAATGGACTCTTTCCCAAAGCCTCgCCAGTATCCCATCCATTTGCaaaTCTTATCCATAAATCGAAAAGTTTAGTTAACGGTTTCTTGCATGAGAATGGTGCAACGGATGACTATGTGCCTCTTGCTGAAGCAGGAGAAGGGGAAGGTGAGAAATCCAATGAGAAGTCAGTACGAAGGCGTCAGAAAGCAGAAGCTGACTCCAGGGTTGGCACGCCTGAAAGGTTGTTAAAAGAAGAAAACAGTGGTGGAAGCAGTGGGTTTTCGCCTGCAACAGGAAAAGGTTTAGCCATGAGGCCAAAATCAGCTAGTCGAACATCAACTAGTGATTCAGAATCAGGATGGCTGAGTTCTATTCCAGTGGGCTTGGGAGATTCTATTATGACCGATGGGCCAGTTGGGTTTCGTAAATCATCAAGCACACCAAGCTTCATTGACCAGGACAGCAGTAGTTCATCTATTTGGCCAACATCAAAGTGGAGTTTGAAACCTGACTTGCAGGCTCTCTCAACTGTAGCCATCACAAGACCAATCTTTGATGGCTTACCAAAGCCCAGCCGCAGGGGCAAAGCTGCTCTTGATTAGCTTATTCTTTTATGGCTTCAATTTTTTGTCCATTTCGATTGCATGGAATGGAATTTCTCAGAGTCTTTATGCGGCATATTGCTGCGAAGTGTAATTAAAAGGAAATGCCTAAGAAAGAAAATCAGTTAATATGATACAGCGTCAGATCTCTATTTCAATTCTTGAACAGCCTTGCCTGGTGCAAATGTGGATAGCGTTTCGATCTTGAAGCAGCAACAGCTGGAGATAAGTATATTACGAAGGCGGTATGTGCCGGTATTTCATACGCTTTCCAGTTTATTAGAATGTAAACTTATGACCCAGAAAAATAATCGGAATCCAGGGAATTGATATCTAGATCAGTGGTCTCATTTTCTTGTGGTAGATTCAAGTATACACGAATGTTATCCGGAACTTCACCCTGAGTGCATTTTCCCAAATTGTATCATTTTTATACTATTTGAGATATCATGGAGAATGTATATTGATATTTAATAGAAACTATTTTGCA
>CsLysM6.1
ATGGCCCCTTCATCACCAACCAGAGGCGCAGCATCATCATCGGCAACCCTAGCCGATGCGGCGTCGTGGTACTGTGCCATTGTAATACTAGCTTTAATCTTAATCGGTTCGATCAGGGGGAATTCTCTTGCCGATGAGCCTCATGATTATGATCATGTGATGAGGCCGGGCAACCAGCTGCTGAACCGGCGGCCGTGCGATGAAATATACGTTGTCGGAGAAGGTGAGACGCTACACACCATCAGTGACAAGTGCGGCGACCCGTTTATCGTGGAGCGGAACCCCCATATCCACGACCCGGATGATGTCTTTCCTGGCCTTGTCATCAAAATTATCTCTCCTTCAACACCCAGAAAGCTCTTGAGGTAGTCATATGCAtaTATaTaTaTATATATATAAACAGTATACATATAGTATGTTGCTAGCTGATCATTG
>CsLysM6.2
ATGGCTTGCAAGCTGTGCTCTCAAAGATCAAGCTCTACAGGCACAGGCATCGGCATAGCTGACGCGGCAACTTCGTTGTATTACTGTGCGTTTGTCTTAGTGGGTATTCTATTGCTAAGCAGTTGCAGCTCCTCCAGCAGCAGAGATCAAGATAGAGATACCAGTGTATCAATCGAAGGCACCAGCCGGATGGTTTTGAACAAGTACGAGTACAGCCGACCGTGTGATGAAATATATGTAGTTGGTGAAGGAGAAACCCTACACACCATCAGCGATAAATGCGGTGACCCTTTTATTGTTGAGCACAATCCTCATATTCATGATCCTGATGATCTCTTTCCTGGGCTCGTTATCAAGATTACTGCTCCTCCTTTCTAA
>CsLysM6.3
ATgGCGCGAGCTTCATCAACCACTGaATTGGCGGAGAAGATTGCTTGGCACTGTGCTTTGTTCATGGCGATAATGTTaGTTTTGAGCTGCTGTGAATCAAGCGATaGCGGTGGATTCATGGGTCAAGTGACACAGCCAAGGAATGTAAACAAGCCGTGTGATGAAATTTATGTGGTCAGAGAAGGAGAGACATTGCATACTATTAGTGAAAAATGTGGGGATCCTTACATTGTTGAACAGAATCCTCATATCAATGACCCAGATGACGTTTTTCCTGGCCTTGTTATCAAGATTACTCCTTTCAAAAATAGGTAG
>CsLec-C1
TAATAAACCAACAACCAACTCACTGCTCACTTCACTCATTCGTAACTGCAgAAGGCCCcACTAAATAAAATAACAATTTAATGTATTTTGCTTTAAACAAAGACTCCATTTTGGCCTTCTCAGCCTCAGGCTCTGCTGTTTGAAGTCTCTGCGAAAAATAGGAACTTGGGTTAAaGCCCATTTCATTTGACGGTATAATCGTATTTCCCATTTGCTCAATTTTTCATTTTTTtATTTTATTAATATCTTTGTGGTTACAGAGAAACTATGAGAACTGGAATGAAAATTAAACATTTTTATGGCACTTTTTGGTACCCAGATGGACAACTAAGGTTTCTTTTTTTATTTCTCTTCTGAGTATCTGGGGTCAGTGTTTTTAGGGTTTTGAGTTACTGCTAGCTAATTGAAGTCGTTTTATTATTATTGCTTCTTTAATTAGCATAGGTTGCCTTGCAGTTTTCAAATTTCAAATGCAATCTGCATAAATTTTAATAACTCAAATAATCTGGTTTATGTCTTTTTGGGTTTAAAACAAGCACAACTCCAGTTCAATTATGTAATACAGTGATTTTTGGGTTAATTGCTTGTCTGGACGAATTCTTTCAAGCTAATGATCTCACcATCAATTTCTCATTTTTCCTCCTTcAGAGTACTGTATGACGCTTCTGATGGAAAAGAAGCTGGTGCCCCTGCAGTGCTTTCTGCTTTTGGTTGCTTATTATGTGCTACAGCTTGTGGCTTCAGATACTGTAAGATCATTGCTTTCTCATTTTGATGTTACACAAATTGGAGGATTTACATGCGTTACTCTCTCTACTTGTATTCTGATGCTTCATTTTGTTTCTTAGATCTCAAATCAGTCAAGTAATGGACAATTGGCTGCTTCTATGAATAAGGACTGGAAAGGTGTGCATACTTGAATAAATGCTTCAATACCTGTTGGTCGTAATAAATATGTGGAAACAAAATATTTTGTAACTGTTTTCTTTTATTTTTCACGTAAATGGAAATGACGTGATTGCAAACTCATTTTCTGAAATATTGTGTAATTTTTGGAATTGTCTGTTTAGATTTTGCAAAGATGTTTGCTTGTGAATGCTAACTGTCATTATAATATCATTTGTACGGTTGCCTTTATAGTTTCAAAGTGACACATGGAAGACATTTGATCAATCTGAAAGAAATTGCATAAGATTATTATAACATTACTTATAAATGCTAATAAATGGACGACCACTTTTTTtAAAAaTGAATGAATACATTGTTGACAAAGAGATTTTGAGCTCTGGGACTTGTAAGGTGTGCCACAGGTCCTTTGTGACCTCTCGTTTAGACTCTCTTGGCAACCAAACAAACTATTTTTTGCATATGAATTTAACAATTGATACATCATGAATCaTTACTGGCATTTACTAATATGATCAGTCATAAGTCGTTCCCGTCTCTGAAGAATTGTTAGTAAACAGTAAACATAAGTCTTTGTTTCGAAGATTCCCcATGTGATCAATAAAAATATGGTAACGATGGTAAAGAGCCCTGTATTTGAGTTAGTCTCATAGTTCAAAGAGATTCTATTTGCACCCAACTCTTAAATTTTTCCACTTCGCTTGTTTAGTGCTTAGCTGAGTGAAGTGTGAGAAGCTAAAAAGTGAAGTGCCGATAGTGTtGCTCCATTAGAAAAGTGTCCAGTGCAGAAAGAATTAGCTTAATAGATACAGGGAAAATAACCTtGAACTCTCTTGCAGCTATCATGTAAGCTTTTGGATCTTAGGTTTTCGGGAACTAGCATATGACAGCAAACTATAAAGGAAAATATCAATACTTCTTCCCTCTCTTTCCCCCCATTATGTTACCAGTGCTAACTTTCTGAAAAATCTGACTAGtatAAAAGGGCTTTGAGCTTAGCTGTTGAAGCTCTGCTATGTCCAAACGATTTGTTTCTTTTCTTGGATAACTTTGTTTAGTCATTCTTGAACCATAGTTGACATTTTCGAATGAcTTTTCTCAGAAAGGTGGCTAATGGTCAATATCAGATGGTCTAAACTCAAGCTATCATGATGTAATGGTGAAATTTTCTGAACTATGGCTGGGACTGAATATGTGTAATAAATCAGATTAGAAGAAAGAGGCATTAAGGATTTAAGTTTTCTATCATTTGATGTGCCAACACATGTTCTTTCAGCATTTCCTTATTCTGAGAAGAAGTTTTGTATTGCTGAACTTCTAGTACTCCTGTAAATTTCTTTAGCAGTATTGTAATGATTAGAGAAATATGGCGTGTCAATTTTCTTATTCTTCATGTTAATTCTGTTCAAGCCTTTTAATCTAACTTCTTTTATTTGCTTTCCATACAGCACCATGTCCTCCTGATTGGATTATCAATGAGGAGAAGAGCAAGTGCTTTGGATATATAGGAAACTTCcGGTCATGGGATGAGTCAGAAACCTATTGTAAAGAAATTGGTGGACACTTGGCAGCCCTGACATCATATGAAGAAGAACATTCTGCTCAGAAGTTGTGTGGCAAAAATGTCAATGGCTGCTGGGTTGGAGgAAGAAGCATTAACACTACTGTTGGTTTAaGTTGGAAGTGGTCTGATAATATGTCTAAGTGGAATGAATCAATCCATGCAGTTGGGTCTTTTAACTCAAGTTGCACCAGTTTGCCTTGCCATGTGCATGCTACAGTTGATTTGTGTACATTGGTCAGTAATGGATCTAGATCTCTTGTGACTGAGAGATGCAATaCATCTCATCCTTTTATTTGCATGGTTGAACATGGTAAGACCTCACTTAAATATTATAGTTGAGTAGCTGTTTGCTAAATTTTCCCTTTCTGAAATATTTTACAAGAATATCATCCATCTTCGCCGTGTTTGCCAAATATGATGTCTTTACATCTTTCTGGAAAAATTATTAGAAACCTGCAGAATACGGACTTCCAATGAATTCTTTTTtAATATTCTTTTTGTAGTTTTTTATGATTTTTTTtCTTGATTAGATACGGTTTTCGAACGATTTTTCAAGGGAAGTTATGGACTTAACATGTATGAGAACAgAGTGGCGGTGgATGAAGTTTTCCCAAAATGTTTCTTGGTTATATTGATTTAGTTTTATTGTCTAGTGGTCAGAACTTCTGTGCTTTTTTTCTTTGTATAATTTTATCATCCTTGCCGAGAACATCCTTTTGACATTTCCTTACTTTTCTCCCAGAGAACAAATGTTACTATTTGCACTGCCATAGGGAATATCTTATTACCCTTGGAGTTGTAAGTGGGTTGATCCTCCTCACAACATTTGCCATTGTGATTTGGCTCCTTGCATACAGGCGGAGCAAGAGACGCAGAAAGTCTCGAAAATTATCTAATCCAGCAGCTTCTGCATTAGTTCCCCCATCATGGAAGGTGTTCACCACTGAGGAATTGAGGTCAATTACAAAGAATTTCAGTGAAGGGAATCGTCTTCTGGGAGACTCCAAAACAGGTGGCACATATAGTGGCATTCTACCTGATGGATCAAGGGTGGCggTTAAGAGGTTAAAAAGGTCCAGTTTTCAGAGGAAGAAAGAGTTCTATTCTGAGATTGGAAGGTTTGCAAGGCTTCATCATCCAAATTTGGTGGCTGTAAAGGGATGCTGCTATGATCACGGTGACCGCTATATTGTTTATGAGTTTGTAGTCAACGGCCCCTTAGACAGATGGCTACACCACATACCAAGGGGAGGGCGGAGCTTGGATTGGGCGATGCGAATGAAAGTTGCTACAACCCTTGCTCAGGGAATTGCGTAAGTATTTCTTGGGACTCTGATTCAAGAAAAATCAATTATGTGCTACCAGTACTGCCATGACTCTTTCTTAAGGAATTGTTTACATATTACTCTGTTTGGTATCTATGATAATATTCTTATTGGCAATACACcTTCCAGCTGACATCAAATTGTTATTGATCCAGTGCTTtGTTTTtCATCTGGCTTTAAATTATTGACAACttaTtGGCTGCGGGTTATTTATCCTTGAATATGATGCTTTCATTCCGAACTTGTGCATCCTCTAGCCTCTCctGTTCTTACAGTTACTGCAGTAGAATCAGTAGGATGAGAAGATTGTAGTATTAATTTTTTAACTCTCAAAACGATGTTTCCAAGTGATCTCCTACAGGAATTTAATCTATTAGCCATCTCATTCCTTCTTATCTTGAAAAAACAGGTTCTTGCATGACAAGGTTAAGCCACATGTTGTGCATCGGGATATTCGTGCCAGTAATGTATTGCTTGATGAAGAGTTTGGtGCACATTTGATGGGGGTTGGTCTTTCAAAGTTTGTGCCATGGGAAGTGATGCAAGAGAGGACAGTGATGGCTGGTGGCACATATGGATACCTCGCTCCTGAATTTGTATATAGAAATGAGCTTACAACAAAAAGTGACGTTTACAGCTTCGGAGTACTGCTGCTGGAAATTGTAAGTGGTCGTAGACCTGCACAAGCTGTTGATTCTGTTTGTTGGCAAAGTATATTTGAATGGGCCACACCTTTGGTGCAATCACATCGCTACCTTGAGCTCTTGGATCCTCTCATATCTTCTTTGTCCTCTGATATTCCAGAGGCTGGTGTTGTGCAGAAGGTGGTGGACCTTGTATACGCTTGTACACAGCATGTCCCTTCTATGCGCCCAAGAATGTCTCATGTTGTTCATCAGCTGCAACAATTGGCCCAGCCACCTGTCACAAAGTAAGTTTTGCAATCTCAAGCTCTGGGTATTTGCAATACTAACTATAAGAAAAGTGCAATTTGAATTTCCCCTGTTGAGGCTTGCTGTTAGTTTTGCAGAATCCAATAGAACAATAGTTATAGAGCTGACGTAGTTCTAATAGACTGGACGTGCCCTGATGTaTTTGGATCTAATATATCCATAGAAGAAATGATACAATTCATGCAATTATTCATTTATATAAGTTTATTTTCATTATGTCGTGGAATTTGTTTTCTGTAAATAGAGATTTCGCATGCATGAGGCTTTAGGATATGTTTGGAATTGAAGTTACGGTGGTTTTTAATCATCAACTATTTAGCTTaTAAAAAGCTCATGGATCTGAAGATTTTGCTTGCTTAATTCTGGTAGACACATTAATCATCAACTATTTAGCTTATAAAAAGCTCATGGATCTGAAGATTTTGCTTGCTTAATTCTGGTAGACACAAAACTCCAAATAGTAAAATACCTCGTCGCCAACtcTTTTTTTTTttGTGCTTTGTAAGCAGATTATTATTCAAGGGACTGGACCGATTGCgCCATAtcTtcTTTTTTTtttAAATACAAATTGTGACACCATTTGTAGGCTTTtGAGTTCATACAATTTCAACATTtATCTTGTAATTTATATGTATAATTAACGTACc
>CsChitin-Bind1
ATGAAATTTCAAGCCtTTTTATTAtTTTCTCTAGTACTCTCTTTTTTACTTGTTATCTCAGCTGAAAATGAGCAATGCGGAAAGCAAGCTGGTGGTGCATTGTGCCCaaATGATGACTGTTgTAGCAAGGAtGGTTTTTGTGGCATAACAGCTACCTACTGTGGTGAAGGCTGCCAAAGGCAGTGCCATCATCTCTCAAGTTTCCTTGACCAATCAACTTTTGATGagGTGTTTCCaAATCAAAACTCCAGCAATTGTCCATCTCAAGGCTTCTACACTTATGATGCTTTAATAAATGCAGCGAAGtCCTTTTCTGGCTTTGCTTCCGTTGGTGACGATGGAACACGCAAAAGCACTACTAGAAAAATGGGCTTTACTGACGCTAAATTAGTGTCAGTAATTACTTTTCCTGACACTTATTAA
>CsGal-B1
TCGATTTGTTAACCATTGATGTGAAAGTGTTAAAGAAAAATGAAGAAATGGTTTGGCGGCGGTTTGATTGGGTTCTTTCTTGTGCTACTAGTTCTGAGGCATGCCGTGCTGGAAAACCCATTTGGGGAGAGCACTCTGTTTGTTCCCGTTACCATCAACTCAACTGATCCACTTGAATCGCACCAAGATGCTGTTCCACCTACCATTGAACCTCAAGATTCTGCTAATCAAGTTATTTCTGCGGATACATTGGTGTCTGgtCTTTTTCTTAGAAGGAACTTCTCTGAAGAAGTGCAAAGTTCTTTGATGACGTGGAATCGGATGAAGCATCTGATTAAGTACTCTCAGGGCTTGCCTAATGCAGTAGAGGCTTTTAGAGAAGCTGGAGTTGCATGGGACAATCTTATGGATTCCTTTGGAAAGGACCAACATGGTGACTTAAATGGAAGTTCAGTTCACAAAGTGAAGGAGAAACAATGTCCACATTTTCTTAGTAATATTAATGCCACAGGATTTGGTGATAGTGGTTATAGACTACGGATTCCTTGTGGCCTGATTCAGGGTTCTTCTATTACTATAATAGGCATTCCAAATGGCCTTCTTGGTGATTTTCGAATTGATCTTACCGGGGAGCCTACTCCAGGGGAGGCAGATCCTCCTTTAGTTTTGCATTACAATGTACGACTTCATGGTGATAAAGTAACCGAGAATCCTGTAATTGTTCAAAACACATGGACTGCAACACAAGATTGGGGTGAAGAGGAGCGGTGCCCCTCGCCAGTTCCCGGTAAAAATAAGAAAGGTATTGGTATACATcATTTCCTCTGTTTTTAGAGTTTCGCAATCTGAAATAAATTTTATGGCCTGATGCATCAGTTCTCTCTTGTATGCCAGTAACTCGAGTAGAATGTTGATCtttttattGTTTTAGGTGTCTACATAGGACATAAGCCCAATTTTGCATCTTTTTTAGAATTTGGTATCTCTATATTTCCATTTGGAAAACACTTGGTTTTGTGACATTGCTTTGCTGCACTATTATGTGTTACAAATCAAGAGAATACTGAGCTTATTGAGGTCATTTGAAGATCATTGAATAGAACTGCgAaGGCATGGTCGCATTAGAGCTTCTTGTTGCTTCTCATTTAACATAGAGTCTTTCTTTTGCATAATAAGCAGTGGATGAGCTGAAGCAATGCAATGAAATTGTGGGTAACAATGAGGGCAGAAAGTTAACAGGAAATGAATCTTCATACATTTCCTTACGCTCATCAATGGAGAGGAACAAAACTAGAGCTAGCCAGTATTTCCCTTTCAAGCAAGGCTACTTGTCTGTTATGACGCTGAGGTTGGGAGAAGAAGGAATTCAGATGACGGTTGATGGAAAGCACATAACATCTTTTGCTTTCCGCGAAGTAATTAATTTCACTTGTTTCTCTGTGAACGCAGTGTATGCTTAtGTGTTTATGCTTCCAAACTCTTCTGCAATTTTTGTGATGATTTCAGAGTCTGGAGCCGTGGCTTGTAAGTGAAGTAAGGATATCTGGAGACTTGGAATTAATTTCAGTCTTGGCCAGTGGCTTACCCACATCCGAGGTTTTAGATGAGATTGTTGACCTTGAAGATCTGAGATCAGTTCCACTTCCCCTGCATCACCGGCTAGACCTATTCATTGGTGTCTTCTCTACAGCGAACAATTTCAAGCGAAGGATGGCTGTTCGGAGAGCATGGATGCAGTACCCTGCTGTGAAGGCAGGAGCTGTTGCAGTACGCTTTTTTGTCGGACTGGTGAGTACCATTTTTCACTATTTTTGTCTTCTCAATACATGCACGTCTGAAGCTAAATACTGAAAGGGATTGCACTCTGCCACAGCATAAAAACCAGATTGTGAATGAGGAACTTTGGACCGAGTTACAAACATATAGAGACATTCAGCTGATGCCTTTTGTTGACTATTATAGTaTTATAACCTGGAAGACcGTAGCTAtcTGCATCTTTGGGGTAAGCTCTTACTTCTTTTTTTtGTTTTtcTATTTATTTATTTTTTaTTCCAAAGTTAAAATTGTTTATCCTGTTGTCTTATTTTATGGTTTTTGACAGACAGAAGTTGTTTCAGCTAAGTACGTGATGAAAACAGATGATGATGCTTTTGTTCGCGTGGATGAAGTTTTAGCTTCTCTAAATAGAGCAAATGTGACGCAGGGCTTGCTgTATGGTCTCATCAATGCTGATGCAAGGCCTCATCGGAGTCCTGATAGTAAATGGTATATCAGCCCTGAGGTAACTTTCTTTACTGCAACTATCAAAATAAGTTCCaTACAGATGAGTTCATCTCTAAAAACTCTCTAATTTTGAAGGAATGGCCTGAGAgTTCTTACCCCCCTTGGGCACATGGTCCTGGTTATGTGGTATCATATGACATAGCTAAGGCAGTTGCTAAGAGACATAAAGGCCATTTAAAGGTAAGTAAACACAGATGGGCTTGCAGTTTTGCCCTGCACGTGAAAGTACATCAAGTCTCTTGCTAAATTTAGGGTCGATTGgTACAGATGTTCAAGCTGGAGGATGTGGCAATGGGGATCTGGATAGCACAACTGAAGAAACTTGGAATGCAAGTAAGTTACATAAATGAACCACGTGTGTACAACGAAGGGTGCAGAGATCAGTTTGTTGTTGCACACTACCAAAGCCCCAGAGAAATGCTCTGTCTGTGGCAGAAGTTGAAAGAGGAAAGATTAGCTAAATGTTGTGgTGATAGATAATTAAGCTAGCTAATAGCTTTGACCTTAACTTCGGCTtAAGGATCACCTCCACACTTCTTCTTCTGCAATTTAATTTACGGGATGCTACATTTAGATTAGACATTCGAAAGCAAGTCGATGAGAAACaGCCAGATTCATCAATTGAAaCCCTAGTTTGATTTTCTCCTTTTTACATACATACAGTTAGTCAGGAATTGGTAAtACTCtgTTATTTTTTTCCCCCTCGAGAGATCAATGCAaTACTGTACTTTTTCGAAAGATAAAAGAGATTGTACAGAGTAATTCATAGAGTACTCACAGTTACTATACAGAGGGGATAGAAAGATTAATGTCC
>CsGal-B2
GCGTGCTTAGACTGCACGTCATAACGACAGAAATATAAAACACAAAATTTTCTCTCCGTTTTTCTGGCAGTTTCTCGGAAAATTTTCTGAATAGAAAAAcGACAAGGTAAACTTTACTCTTCAACTTCATTTCAAACAGTTAGTTCTGCTTGTtAAGTTGTTTTTAAGTATAATTTTAAAAGTTAGAGCTGATTTCACATCTtGTTCATTGCCATTGTTTGATTAACTTCGGTTTCGGtGCAATGCGTTTGGATCTGTTTGTCTCTCGAGAAAATTGAACTCAGCCTCGCTACTCCAGTTCTCAAAAACTCTGCTCCAACTGAACTTATTAGTTGTAATAAAAAAAAAAaTTCAATATATATAACTCTTCTACAGTTTTTTCAGTATAAACAAAAGAGGAAACTGCGCTATGCAGGCTGAAATGAACTCGATAAGTTTGAGTAATGAAACGAAATGGATCCATTCGATTGAAACTGCAATTAGTTCAATTGTTCTCCAGTTGAGACCTAAAGTTTCTTGCATCTTGATCGTATTGTGATGCTGTTTGAATTTGTGTCTGTTGTTTTCTAAAATATGTGATATTAGCCATTGATATGTTGTGGTCCCTACCTCAGTTGATTCGGTGATCTACCATTTTATCTTGTAAAGTAAACAGTTTATGATGCCTATCGCTTGGTGGGCTTCTTAGTTGATGAAGTCATTGGAAAATTTtATGTGGCTTAGTCATATTGCTCTTTAGTCAACAAAAAACACCTTATGGCTATTGAATGGTCAGCTGTTGACCTGTGACTTGCTCATTTATTtgAGTTCTGAGGTAGGTGATATCCCATTTTTTCATGTGTGAGTTCCTTATGCTTGTTTCTATAAGATTATGGTGAAACTAGTGCTCGAATACCGGGAAGTTTGGTATTTTTCCTAGAGGTATAGGATGATTCCTGTTTtGATTAGCTTCTTAATGCTCAATTATGAACTGGTTTCAAAATCAATGGAGAGGCAAGGAACATGATTTCTTTTCTATTTTTTTtGGCCAGTTTCATGTTGTGTGCATTCCGTTCATTCTGCCTTTCTGTTAAATCTTTTACCCCGTCATACCTGAATATGTAACTTAGCCATAGAATTCTCTTTTGGGAACTTTGGCTCTCATTTGTGGACTAATTGCTTTTGGAATTTCTTCCAGCATGAGCTGTATGACAGTCTTTTCCCAGATGCTCCATCAAAAACAGCAGTAAAGTTGTCATTGATGTAGTTGAAGCTTTCTTTTTTCAAGCCAACCGATATATTTTTGCGCTTCCAAGAAGTGTGAGCTGATCCTTCTGCTTTTTGCATTATATGCTTGAATTATATTGCTGAGGGGTGTTAACTATCTGCGGATTACAACCACAGCTTTGTGGATTTGCTCATAGAATTCCCGTTATTTAATTCATTCAAGTGTTGTTCACTAGTCAACCACATATTTGCTATTTTATGCTCTATCTCTATGGAAAGGAGGCTAAATAATTTTGATGCAATCGTTTAAGCGACAGAATGAAGAAATGGTACGGCGGTGTTTTAATTGCTTCCCTGTTTATGTTGTTGCTCCTGAGATACGGTTTCATGAAAAATCCTATTGGGGAAAGTTATTTGACTAGTCTTATCTCCTCCAATGcAAGTAATCCTCTGGAATGGACACATACTGCAGCTGCCCCTGGAGTTCAAGATCCTGAGAATTCTTCTCAAGTAATTTCAATTGATGCCATAACCTTTGGCCTCTTTGCTCAGAGGAATATATCCAAGGAAGAGCAGCAATCTTTGCTGACCTGGAATCTCTTGAAACAGTTAATTAATCATTCTCAGGTTTTATCAAATGGAGTAGAGGCTATTAAGGAAGCTGGAAGTGCATGGAATAACCTTATGGcGTCAGTTGAAGAGGAAAAACTTGGTTATACTAATAGAAGTTCAGTCAGGAAAGCAAAAGAGAAACAATGTCCTCATTTTCTAAATAAAATGAATACCACAGATCTTGACAGgAGCAGTTTTAAGTTgCAGGTTCCTTGCGGACTAACTCAGGGTTCTTCTATTACAATCATTGGCATTCCAAATGGTCTTCTTGGTAATTTTCGGATTGACTTAACAGGAGAACCACTTCCAGGGGAGCCTGATCCACCCATTGTCTTACATTACAATGTTAGGCTACTCGGCGATAAGATAACTGAGAATCCTGTGATTGTCCAAAACACCTGGACTTTAGCTCATGACTGGGGTGAGGAGGTGCGTTGTCCGTCTCCTTCTCCTGAGAAGATTATAAAAGGTAAAAGTTCGTATTGCATTTTTAAGTTATTGAGTGTAGGAAAGGTAAAAGTTGTTCACAAACTGCTTATGCATGCTGCATTCATCCCATTAGAAACAACTGGAACTTTCAAAATACCCATTTTAAACTCTACACTAGACATAGAGGCCTTTAATATTCAAACATATATAGGCTGTAGTAATTATGGTGGTTGTATAAACTTCAGTCAGATAAGTTAATTGGTTTTATGTAAATGAGATGCAATATTTTGCTGCAAAGTTAATGAGTTACTAGATGCCAGGTTCAAATCGACTTCTGTTTCAATGTTACCATTATGATATTTAGCAACTGAAATCATGTTGTAAGTGCATATTTCTTTGTTCAATCTGTTTACCTTCACAAGGTTGGTCTTCACTTATTACTATGTGCTGTGTTATATTCTAACTTAACTCATCTATTTTCTTATTGTAGTGGACGAGCTAGATCAGTGCAACAAGTTAGTTGGCAATGATGATAAGCGGCTTCCTACTGTtAGCACGCGCTTGAATAACTCTAGGACATCTAAAACCAAAAGATTTTTTCCCTTCAAGCAAGGTCATCTTTTTGTTGCCACAATTAGAGTAGGATCAGAAGGAATCCAAACAACAGTTGATGGGAAGCACATAACATCCTTCGCTTATCGCGAAGTAATTTCTTTCATCTCTCCTGCAATTTGTTGAATTCTGTTAAATAAACTATAATTGCAATGAACTTATTTGCTTTTTGCTGGTCATATGTTCAGACTTTGGAGCCATGGCTGGTTAATGAAGTTAGGATTTCTGGAGACCTGAAATTAATTTCCGTCTTGGCCAGTGGTTTACCCACGTCCGAGGATTCAGAGCATACAACTGATTTAGAAGCACTAAGATCTTATCCTCTATCTCTTCATAAACCAGTGGATTTGTTCATTGGTGTTTTCTCAACAGCAAATAATTTTAAGCGAAGAATGGCAGTTAGAAGGACATGGATGCAGTACACTGAAGTGCGGTCAGGAACAGTTGCAGTTCGCTTTTTTGTTGGTTTGGTGAGCTTCACTGAACCGTATCTTTTGCTCCTCTGGTACACAATTATCATGTGGGATAGATCAGTGGTAGATTGAAAACACAGAATTCGTAAACCATCATTTAATGGGTTGATCTTTTTCTTCCGTCCATTTGTATTAAAGTAGTTTTTGTTTTATGTAAGGTTCTAGCACAAATAAGGTTCTTTTACAGGTCTGAGTTGTGCAGTGAAAAGTTGTAGTTATGTAGTCCATTGCTGAAGTACTTATCCATTGTGTGGCATATTGCAGCATAAAAACCAGATAGTCAATGGGGAACTCTGGAATGAGGCACGAACGTATGGAGACATACAGCTGATGCCTTTTGTTGACTACTACAATCTCATCACCTGGAAAACTTTAGCGATCTGCATCTTTGGGGTAAAGCCTTGTCTCTTGACTCTCTTCTTATAACAGGAGAATAATTCCTTTACCTCATTAACCTCATCTCCATGACAGACGGATGTTGTTTCAGCAAAATTTGTCATGAAGACAGATGAcGATGCATTTGTTCGTGTGGATGAAGTGCTGACTTCTTTAAAGAGGATTAATGTGCATTCTGGGTTGCTTTATGGACTCATTAACtCTGAGTCTCGACCACATCGGAATCCTGAAAGCAAGTGGTACATTAGCCTTGAGGTAATTGAATTCAGCATTGTTGTTGGATTATCTGCAAAAATTTGTCTCATTCAAGAATAAGATATTTGCATGCTCCAATTAATTTTCCACAAGTATTTCCTTAAGACATGTTTTATTTTCCGCTTCTCATATGTGTGCCTCTTCTCCTTATCTGCTCTTATGAAGGAATGGCCTGAAGAAACTTACCCCCCTTGGGCGCATGGTCCTGGTTATGTTGTGTCCCATGACATAGGAAAGGCAGTGTACAAAAGATACAAGGAAGGCCGATTAAAGGTGGGATAATTAATTATACCGTGTCTCTCCCCGTTCTTAAGCTAAAACATTTtGGTAGGCGTTGCACCCcTGCTGTTTTTGTTATGTGTATTTAACTTCATGAACAAATTAATGCACATGGCAGATGTTTAAGCTAGAAGATGTGGCAATGGGCATTTGGATCGCAGACATGAAGAAAGAAGGCTTACAAGTTCGGTATGAGAAAGATGAGAGGGTCCACAATGACGGTTGTAGGGATGGTTAtGTTGTTGCCCATTACCAAAGTCCTAGGGAGATGCTTTGTCTTTGGCAGAAACTCAAAGAAGGAAATGCTGCTAGATGCTGTGGTGACTGATAAGTATAGTTATATTCATCACCAAGCTTAACATGGCTATATGCAACTTAAAATATACCTGGAATTTGGTTTTTGGTAGAGGTTGATTGAGAGCAGAACTTGAGAACTCAGAGGCAAGGCAAGAGTTAATATATCTTTTTGTTAGGTATGGAGGGTACTGAGAATTGTCGGCAAATTATGGTATTCTTGTAGAAATAGTTATGGTATTCTTGTAGGAATAGGGTAGGCATATTTTTtACTAGTGCATATTAAAAGGGaTGTTAAtGAAGTAGGGAGAAGAGAGAGAGGGAGATAGAGTGAGAGAGAGAGAGAGAGATACAGAGATCCACTGTACAGATAGCACCCAGTATTGGGATGCTGGAAGCCTAGAAGTTTTTCACTTGCTATAATATTTACTACCAATTCTTTGACCT
>CsGal-B3
TGAAATCTATCAACACTCAAAAGCTCAAGATTCTAGAAACTTGAAAAAATTCTTtTACAGCTTCGAAAGAAATGCACTTGACTAAGTAGCATCTCAAAGATCTGCTTCATCTTTGTACACTTCCCAGTTCAAATTTCACTAATAGTAAGTTTACGACTTTCCATTTTCTCTCGTTTTGCTTGCTTTAGCCAGTCTCAGAGTCTTTAACTTTCCTCTTTCTGGTTTGTCGTAGCAACTAAAGGTGATTGCAAATGTTTCCTTTAATGTGATTTTACCCAACAGTTGAAATTATTCTTAATTGAGTTGAAACTCAgGAACTGGGAAATATCTTCATACTTGCTCAGAACTAGTACTTATaAAGTGACTAAACAGAGAAGCTTTTTAAATGAAGTCACTTAAGTTTGCTTTCCCTTTATTCAAAATGAGGAATTGGTCAGGTGGGTTATTGATTATGGCTCTTGCTATAATCTTGGTTATGAGTTACAGCTTTATGGGAACCCAAACTCAAACTCAACACCGAACCCAAACCCAAAAGCAAAAACATAAGCAATCAGCTAATGATTTCTTTAGAAACCATCCAAGTAATGATTCTGATATGAAGGGAAGTCAAGGAGTAAAGGAAGTGAAGAAAACACAAAAGTTATTTGAGAAGCCTCATATTATAAATGTTCAAGGACTTGGTGATCTTTACAGTCTTAAGAATATGTTAGGAGAAGATTCGAGGCCTTTGCTTGTGTGGGGTCATATGCGTTTACTAtTGTCTAGGTCTGATGCTTTGCCTGAAACAGCTCAAGGGGTTAAAGAGGCTGCCATAGCATGGAAAGATTTGTTGTCGGTAATTGAGGAGGAGAAAGCCTCCAAGTTCAGTCGCCGTAAAAACTGTCCTCCATTTGTTAGTAACCTTAGCAAGTCATTGTCTAGTGGCAGATTAATTATTGAGGTCCCATGTGGTTTGGTTGAGGATTCTTCAATTACATTGGTGGGCATTCCTGATGGGCGATATGGAAGCTTCCAAATTGAACTCATAGGCTCACAACTTTCAGGGGAGTCGAACCCTCCAATTATATTGCATTACAATGTCAGTCTGCCAGGGGATAACATGACAGAAGAGCCATTCATAATTCAGAATAGTTGGACTAATGAGCTTGGGTGGGGCAAAGAGGAAAGATGCCCAGCTCATGGATCTAGTAACACCCTGAAAGGTATATTGTTGCAATTTTGTATTGATCATACATTGTTTAACACATTCTAACTACTTTGTTTCAGTCAAGTGTTCTTAGTTTTTGACAATTTGTAACATCCTTTTTCTACTCGTATGAAGTGGAAGGAAATTTCTAGCAATCCGCAATCTAACATGTAGCAACTACTGCAGTTGATGAACTTGTCCTTTGCAATGAACAAGTTCTAAGAAGATCTGTGGAAGAGAATCAAAATACAAGTCATCCTACTCCTAGCAGTGACATGTTGGCCAATGCTCCTACTCCTAGCAGTGACATGTTGGCCAATGCTTCCCGTGTAGGTGCCCATGAAACCTCTAACTTCCCATTTGTGGATGGGAATCCGTTCACCACCACAATATGGGTTGGTTTGGATGGTTTCCATATGACTGTGAATGGAAGGCACGAAACATCGTTAGCATATAGGGAGGTAAGGTATGAGTTCTTTACAATTATGTATGAAAAAAgTTGCGcGTGCAcTTCTGAGAGTGGtGATCAGCCACATATTTGATGCTTTTTCTCAATGATGCAGAAACTCGAACCATGGTCaGTTACTGGAGTTAAAGTGGCCGGTGGTGTGGATCTATTTTCTGCCTTTGCTGAAGGCTTGCCTGTGTCTGAAGACTTTGATTTTATAGTTGATGTcGAACACCTCAAAGCTCCCTTGATTTCCAGGAAAAGACTTGTAATGTTGATAGGGGTTTTCTCTACTGGAAATAATTTTGAGCGTCGTATGGCACTGAGAAGATCTTGGATGCAGTACCCAGcCGTACGGTCTGGGGATcTAGCTGTCCgGTTTTTCATTGGCCTTGTAAGTGAAGAATgGTAGATTCCTACTAGGAAAGTCTTTGTATATTTTGATGTAGGATGGTgTCATTTGCCTAAATAAAAGTTGACTTTGCTTCAATTTCTGCAGCACAAGAACAGGCAAGTCAATTTTGAACTATGGAAAGAAGCTCAAGCATATGGGGATATCCAAATAATGCCTTTTGTTGATTATTATAGCCTAATCAGTCTAAAAACAATTGCAATTTGCATTTTCGGGGTATGTTGATGCTGATATTAGCCTTAAACATATAGTAGATTTCTATATTACAGAGAAAGTAAAGTGAcGCTGCTATCTATTCCTAGAAACGGAAGCCTTCTCAAATAAATGAGTAGTGATTTACTTTTCAGATTTTGTTCAATCTTCCTTGCCATTTTTCAGGTTTACTGATTATTTGACTTCTCATTAAATATGCAGACCAAGATCCTCCCTGCTAAATATATCATGAAAACCGATGATGATGCTTTTGTTAGAATTGATGAAGTTCTCTCAAACCTCAAGGAGAAACCATCTAATGGCCTCTTATTCGGTCTTATgTCTTATGATTCATCACCTCAGAGAGACAAAGACAGCAAATGGTATATCAGTAATGAGGTATCTGTCTCAATCAAAAATCACTCTGTAGATGATCAtTGGGCTTGACGGATCTATTATTGGTGTTCTCTTCTGCAGGAATGGCCGCATTCCTCATACCCACCATGGGCCCATGGTCCAGGTTATATCATCTCCCGGGACATTGCgAAATTCATTGTCCAAGGCCACCAGGAAAGAGATCTAAAgGTAAAATTTCTCTAGCTAATAGGCAGCAAAGGACCACTTGTAGATATTTTTCAATAGTATATTAGATGTGTGCCTTTTCTGTTTGATTGAAAGATTAAACTTTATGTTTTGTATTCTcaaAAAAAAAAAAATCTAAATACATTTGCGaAAAATTTTGGAATAGTCTGTCATGTTTTGGACTACATTTCATTGTCTTTTTGCTGCTTCTGTTGTCTGACCTATGTGCCAAAGGATTCGAGACTCAGTAAACAACTTTCACAACATGTGTAGCAGTACATTTATATGTCATAAATTGTCAAAATTAAATATAAGCCAGATAAAGGTGTTTTTGCTGGGAAATAACAGAAGGTAAGGATGTATGTTGAATATTTCTGCATGATTTCTTCATTGCTATGAAGCATGCTCTCTCGAGTATTGAAACTGTATTTTGGCCAACTGTAAATGTTTAAGTgGTTTAGTCTTGTGTTCAATTTTTTACTTATAATTGTCtTTTTTCAGCTTTTCAAGCTAGAGGATGTTGCGATGGGTATATGGATTGAACAATTCAAGAACACTGGTCAAGAAGTGCATTACATGAGTGACGACAGGTTCTACAATGCTGGATGTGAATCGGATTATATTCTTGCCCATTACCAAGGCCCCAGAATGGTGTTATGCCTCTGGGAGAAGCTGCAGAAAGATCACCGGGCTTTCTGCTGCGAGTAAGTGTCAACCTCACTGAGACAAAAAGTTTTCAATGAGTTAAGACTGATGAACCCAACTCAGCAGCTCTACGAAATGGTGCCGGGGATTCTGGATTTGAGCTTGCTTCAGCAAGATTGGACTGAGATAGAACTCGTGCTTGCTGTTTGAGCTTTTGTAATTAGGCAAAAGaTGGTGTTACTACTTTGTTCATTCCTTATTCATTACATATTGTTGGTGTGATTATAGACTCGTTTCCGATGTTCTTATCATCTTTCT
>CsCalreticulin1
AGCGATTGGATAATATCACGTGGCATCAATTGTCATTGGACGAAACAAGTCGATGGCAGTCTCTAGAAAGATCTATATAAGATCTCGCAAGTAACAACACGAGTAACAACTTTAGTAGCACTTGGGTTGATTGATTTTAAGATTTAGATTCAGATCGCGGTCTCGGACTCTCTCTCTCTCTCACACATGGTGCAGAGAATGGCTGTCTCTCTgCGGTTCGCTCTCCTGCTTTTCGCTGCTTTCGTTTCATTtCAATTGATCTCCGCTTCTGATGATGCCACGGTACCcTATTTTCTTTCTCTATATTTACATTTGTGCGTCTTTGCATTATTATTACTAGTACTGTGTAATTTGTGTTTGTCGTATATATACGGTTCTGATGGTCCAACGTTTCAGATCTTGTACGAGTCGTTTGACGAgtCATTCGAAGGACGATGGATCGTTTCTCAGAAAGATGAATACAAAGGTTGGTTTCCCCTTCTTTTTTTTTTTTTTGGATCTGTACTGATAATGGCTGAGTGTTAATTATTGGTGATTTTAATAATTAATGATTGGTGTAGTAAGTAGATTTTATTTGAAGTCTCGAGGATATATAAAAATTTTCAATCCGGACTTATAATCTGCGACTAAAGAACAAAAGTGAGGATCCTGTACCAGAGAACGACTGCATCTGTTATGTGTGTATATATATAAAGAGTGTATCATCGAAAAGTTAGTTGTTGTGTATGTATGCTGTCGGGAATGTTCCTGCACAGGTGCAAATTTTTGTTGGGTTGTTATTGTGTGTGGTTTAATGTGTACGTATGTAGGAGACCCAAATTTTCTGCTACCGGTCCAATGGCACTTTGCTTACTTTAGGAAAGGAGCATAAGAATGCCTTATTTGTCTCATGCAACAAGAGAAACCTTCTAGGGGTTATTTCATTTGCATTAATATTATACACAAACACTTCAAGAAACATAAGGAACATCCAAAATAACAGTGAAGAGATCGTTGATTATTGTCTTGAACTGATTAAAATGCAATAAAATGGTTTATGTGCCCAACTTCAGATGTGTGAAAAATTTATCATCCAGAGTTCTCTATGTCAAACGTCAGAATGTAGTTAGGTTGAGTTTGGAAATTAGGTTGGTTCGTGAAGTTGGATGGACATTAACATTTTCTcTGTGGTTTTGGGTTTtAGGTGTATGGAAGCaTtCAAAGAGTGAGGGTCATGAAGATTATGGCCTTCTTGTTGGTGAGCCagCAAAGAAGTACGCGATAGTGAAGGAGCTTGATGAGCCCCTGAGTTTGAAGGATGGAACTGTTGTCCTCCAGTATGAGGTTCGCCTCCAGAATGGTCTTGAATGTGGTGGTGCATATCTGAAATACCTGCGGCCTCAGGAGGCAGGTTGGGTATCCAAGGAGTTCGACAAcGAATCTCCGTATATGATTATGTTTGGACCTGATAAATGTGGTGCcaCAAACAAGGTGCACTTCATCTTAAAGCATAAGAATCCCAAGAGTGGAGAGTACATTGAACACCATCTCAAGAACCCACCTTCTGTGCCCTCTGATAAACTGACTCATGTATACACTGCCATCTTGAAACCTGATAATGAGTTGAGAATTTTAATTGATGGAGAGGAGAAGCAGAAGGCAAATTTCCTCGCTGCTGATGATTTTCAGCCACCGCTCATTCCTGAGAAGACAATTCCTGATCCAGATGACAAGAAGCCTGAGGATTGGGATGAGAGGGCAAAGATTCCTGACCCTGATGCAGTAAAACCTGAaGACTGGGATGAGGATGCTCCcATGGAAATTGAAGATGAGGATGCTGTGAAACCTGAAGGATGGCTGGATGATGACCcTGAGGAGATAGATGACCCTGAGGCCACAAAACCTGAGGATTGGGATGATGAGGAGGATGGTGAATGGGAGGCCCCAAAGATTGATAACCCAAAGTGTGAAGCAGCCCCTGGATGCGGCGAGTGGAAGAGGCCAATGAAGAGGAATCCTGCCTACAAGGGCAAATGGCATGCTCCACatATTGACAACCCTAATTACAAGGGTATTTGGAAGCCTCAGCAGATTCCAAACCCCAACTATTTTGAGCTTGACAAACCTGACTTTGAGCCTATTGCTGCTGTcGGCATTGAGATCTGGACAATGCAGGATGGTATTTTGTTTGACAACATTTTGATATCAAAGGATGAGAAAGTTGCAGAGTCCTATCGGGCTTCTGCATGGAAGCCTAAGTTTGATGTTGAGAAAGAGAAACTGAAGGCTGAGGAAGCAGCTGCTGGTTCAGATGGCCTTGCAGGCTTCCAGGTAATGGATTAGGCAGCAGTTGATCCATATTACTCTTATATGATCTGTTATCTATGTGCTAACGTAATTGTTtAAaTTTTTTCCTGCAGAAGacGGTATTTGATCTCTTGTACAAGGTTGCAGACATTCCTTTCTTGGATGCATACAAACTTAAGATCATTGTAAGTTTATATAATATTTTATTTTTCTTTTGTGCAATTTATTGATAGTATATGGAATGGATACCTGAAACTGGTATTTGTACAACAGGATGTGATTGAGAAGGGAGAGAAACAACCAAACCTTACAATTGGTATCCTTGTCTCTGTTGTGGCGGTGATCATCACAGTTCTGTTCAAGATCATTTTtGGTGGAAAGAAGGTTAGTCTTGAATCTCTCTAGTGGTCGATTTTCCTGTTTtCAGTGTTTATTAACAATCATGGGTGGTGTTAGTACTTTTGTCTCACTGGGCTGGCTTACCATGTGCAGGCTAAAGTAGAGCCCCCAAAAGAAACAGAAGCTGCAGAGAGTTCCTCGAGCAAACAAGAGGACAGTGGTGAAAAGGAAGAAGAGACCGAGAAGGAAGAAACTGCTGCTGCTCCTGCTCGTCGGAGGAGACGCGAtAATTAAACAAATGGAAGCAGGATGCCTGTGGCTATTAGCTGCACTTTTGGTAGATTATCAGCTTtAGTTGTTTTCCCTAGCTGGATTCTTGGCTTTTgCCTTTTcTTTTTTCTTCTTTTTCGTTCTTTTTGAGCTTTGTTTTGAAACACTAAAATGTATGAAAGAGTGTATAATTTGAGACAGTCTAATGCTGAGATGATTCGTTTTCTGCATTGAAGAAAAAATTGTTATGGCTAATTGTGGAGAGTTTTATTCTCTATTGCAGAAAGTAAGGATATATCAGCTTAGCCTTTGGGTTTCAATTATTATATTTTATAGTTCAGGGATCTGGATGTCATAAGCTACAAAATTTTCAATTGATACAATTGTACTTTTGAGGGGTTTTTAGCTCGAACCTTTCTACAAGTTTCCTATTCAATGAGAC
>CsPhloem1.1
ATGGAGCTTTTACCCGAAGGTTGCATTGCCAACGCTATTTCCTTTACTACTCCTCGCGACGCATGCAGATTGTCTTCAGTTTCAGCTATCTTCAAGTTGGCGGCCGAATCCGACGCCGTTTGGGAGAGCTTTTTGCCGCCCGATTACTCTACTCTTCTTTCGTCTTCTTCTTCTTCTTCTTCGCTGCGTTCCTCCTCTAAGAAGGAGCTCTATTTTAGCCTCTGTCATAACCCTATCCTCATCGACGAGGGCAAAAAGGTAGGAaCATTtGCATACcTTATAATCACTTAATTCCttatATTTTCTTCTTTGTTCATAACCCATAATTGATTTTGATTTGGTTTTAATGTACGGTTTTTTTTAATCATTAATCCGAATGACTGAATCCATTAAATTTTtCAGTTTTTTtGTTGAAGATGCTTTTTATTTGAAACTGATTTCTTTTAAAACACCTCAAAATACACTTCTAATTATCTAGTTTTGGTAAAGATCTTCcAGCATTTGTTGACTTGTTTCGGTAGAATTTTACTGTATTTGTTAGAATTCATTCGGGGAGCTTGATGTCTGTTTTGGTGCTGCATGTTCTTTGTTGCAAGTGCTTGTGACACCACCAAAAGCATGTCTTTTAATTAAATGAAATCAGTTGTCTTGGGCCCGCGGGGGAATAAAAAAAGCGCTTTTAGAGAAAGCACTTGTTATGTaTCTCTAGATGGTGTTTTATCTTGTGGAGAAAAATTTAATAACATGTTAAATCAACAATAATATCTTTTGGGAGTGAAAAAGCAGTTGGTAGTGTGAAAGGGAACTTGATTTGCCTTTTTCTTGAGAAACATTTGATAACTGATAATtGCTCTTATAAAATGTGCTTTTGCACTTCcACAAaTATTTTTAATTCAAAAGTGATCTGTCCAAAACTCaTCTAAACACTTTTGAAGTTGAAGTGcTTTTTTGGGAAAATTTTACCGTCATTTTCATGCGGTTTTGTCTTCTTCTTTCCTTACCTTGTTAATATAAGCAACGGTGCaTATCTAATTGTGACATTCAGCAGAGCTTTTCGTTGGACAAGCAGAGTGGGAAGAAATGTTACATGATATCCGCGAGGGATCTTCTGATTgTCTGGGGTAaTACACCTACTTATTGGAGCTGGACCTCTATTCCTGAGGCCAGGTTTGTTTCTTTTACTCATTGCTTTTGTTTGTTTATGTATTATTCTTTTcTGATGAGtAAAGATATATTGGCTATATCCAAAAATAGGTTTCCGGAGGTGGCTGAGCTTATCTGTGTCTGTTGGCTTGAAATCCGTGGCAAAATTAgCACTCGTAGTCTGTCTCCAGGGACACTATACACTGCATATCTTGTGTACAAGCTAACAGCAGGATCCTTCGGGTTTGAATATCAACCTGTAGTTGTGAGTGTTGGACTAGTCAGTGGTGAAAGCCAAACACGAACTGTTTATTTGGAAGAAGAAAtAGGGCTAaGGCAAGGTtATCATGGCTTACTTAATCGCAGCAGCAGTCAGGCTTCAACGCCTAAAGAAAATGATGGCTATTTTCCTAAGGAGAGAAAAGATGAGTGGTTGGAGATCGAGTTAGGTGATTTTTTCAACgAaGAAGAtgTtGAAGATGGTGAGCTGGAAATGAGCGTTTTGGAGTTGGCCTGTGGTCACTGGAAGTGTGGCCTCGTTATTCAAGGTATAGAAATCAGGCCAAAACTGGGTAAATAA
>CsPhloem1.2
ATGGATATAACATTTGTTCTGCCACCAGAGTGCATTTCCCGCATAATTTCTCTTACAACTCCTCGCGATGCCTGCAGATCATCAATAGCATGTCCCATCTTCAAATCAGCTGCGGATTCAGATTATGTATGGGAGAAGTTTCTGCCGTCCGATTACGAGCAGATCATTTCCGATTCGGTCTcTGATTCATCTTTGATTACTTCTTtGTCTAAGAAGGATCTTtATTTtCATCTTTGTCAcAACCCCATCATCGTCAATAATGGTACTATGGTAAGCCTAACTTTACTTtGTtCTTTTTtTTTTtAAATGTGTATGTCAAATTTATACGCAAAGCATATGTTGGATGATTAATTAAGCCATTAATTTTAGCGTATGATTGATCTGCTGATTAAACTaGAAAATGGAATTCTAGTCAAGGGTCCAAATGAGAAATTGGTCAATTATAAGAATCTTCTTTATCTGGATTGTCTGTCCTTAATTGATTTTGATTCTTAATTtGTGACGGAATTTATTTTtCCCcTGGTTTtGGGCATAGTAAGCGCCGATAATTGCTCTGTTTTTGCTTGAGCTATTCGATTTTCTTATGAAATGAGTCAAATGACTAAATTAAAACACCATAGATGACTTGTTATGCATTGAAaTATCCAATAAATGAGTTGCTAAATGACAaGGATTAATtGTCAACATTTGTGCTGACTAAGGCCCGTTTGGTTTtGAGATTAAACAaCTATAACTTTtAAACTACAACACTtGTTATtGtGGCTTAAAaGTtaTATTTGTTATATACtATCAGTTTTATTTTCATAATTACATTTTTTTTtATTtGCAGCTATGGTTCAAAGTTACTGCACCTCAAATACCAAACAGGGATTAAAATTTTCCTCTTCTTTGATATAACCTCGATTTTAGATAAGAGTATAAATATGATTCAGTGCAATCTCTTCTTTGAATGAACAGGAAATCTTGAAGCTAACGTTAATTGTCTTTCTCTGACAGAGCTTTGTGCTGGATAAAGAAAGCGGGAAAAaGTGTTtCATGGTTAGAGCAAGAGAGTTTTATATTGAATGGGgAAATACACCCAGTtATTGGATATGGTCTTATCTACCAGAGTCTAGGTTTGGTCTTTTGTCCACCATCATCTTTGTATTTGTTTTGGTTTCTGATTCGAAATGCACATAGCAAGCCACATGTAAGTGGTATATATTAGTGCCGAATCAGGATTTTCTCATGATGTATCATTCTTCTAAGCTAAGTTCACTTAGATGAATTACTAGTACTAGTAAACCCTAACGACATACACTATTACTAATAAATATGTGGCAAAAATGTTTAAAGACTCAAGGAGCTCAGATTATGAGAAGATATTTtCTAATAATTATATAACAAAAGCTATCATTTAGGTTGATCTATGCATATTATCCTTATGTATTTGCAGGTTTGCTGAAGTGGCTGAACTCAAGCTTGTTTGGTGGTTtGAAATTAAAGGAAGGATAGAGACAAAAATTTTGTCCTTGAAAaCTATTTACGCAGCTTACCTtGTGTtCAAGTTTGTCGATACCAGGTATGggTTTGAAAGAAGACCTATAGAGTTTGGTGTCTACTTTGAGGGAAGGGATACTGAGGAAAGGTATAGAGTG
>CsPhloem1.3
ATGAAAATAATAATAACCTATCATTATATTATCATTTCGCACATCATTTCTCTCACAACTCCTCGCGATGCTTGCGTATCATCAACGGTATGTCCCATCTTCAAATCAGCTGCGGATTCAGATTCCGTGTGGGAGAAGTTTCTGCCGTCCGATTACAAGCAGATCATTTCCAATTCGGTCTCCGATTCATCATTTATTACTTCTTTATCTAAGAAGGATCTTTATTTTCATCTTTGTCACAATCCTATCATCATCAACAATGGTGCTATTTTCATCTTTGCAACATATAGATGACTTTTCTTTATTGTCAATAATCTGCCCCACTTTTAGGAATTTATAAAGGAAGGGTGACTCAATTTTTCTCTTGCTTGCTGTACGTGTAAGCTACCTAATGAAATTATGTCATATAAACAGGAAGTTTGGACTATATATTTAATTTAAAATTTTTAACACAAATTCAGACTTATTAATTTTATGTAATCTAATTGTAATATCTAAGTTGTATGAGATCCATTACTCAAAaTTTATGTTAAAaTTTtCCGttGAAATATATGAGCACATATGTATTTTCAATTTATTGGCTGATTGTGTACATGTACTCTTGATGTACAATATATATATGTGTGTGTGTGTGTGTGTGTGTGTGTGTGTGTAAAGAATATTAACTCAGGAACTTTATCAAAATGTCAAAGCAAACATGGTGACTGCCTAATCGTACTTTGTTTTAGAGTTACCCTGAAGTGATCAGATAGCCGACTTGAAGTTTGTTATTGTtACTAATAATTAATAAACCCAATTATAAAACATGTTCAAAATGTTCAATATTTAAGTGCTTCTTGTAATGTTTGTCACATCCAATTGTATGCTTAACCGAAGATTTTATTATCCATTTGTCTGCAACACCTGGCCCCTAAAATGAGGAAATTAATCTAGCCAACATTGTCATTATCCTCCGATAGAGCTTTTCACTGGAGAAAGAGAGTGGCAAAAAATGTTACATGGCTGGGGCAAGTTCGCTTTGTATAGCATGGGGAGATACACCAAAGTACTGGAAATGGACTTCGTTACCACAGTTAAGGTAATGCGTTTCATCAGCAATTTCGTGACTACCAGTTACCTCAATTATAAAATCTCTTTAGATAAAATATTTAATTTGGTTGTTTAAATCTTGTTCACATGAGTAGAGAGTGGCTTTAATTTCCAATATACTTTCATTTGCTTAATACACGTGCAATACGTTAATTGGCAGGTTTCTCGAGGTGGCTAAACTCAACTTTGTGTGTTGGCTTTAT
>CsPhloem1.4
ATGGATATTACAAATGCCCTGCCAGTAGAGTGCATTTCGCACATAATTTCTCTTAcAACTCCTCGTGATGCTTGTAGACTAGCAGTGGTATCTCCTATATTCAAATCAGCTGCGGATTCGGATTTGGTGTGGGAGAAGTTTCTGCCAACCGCTTaCAAGTTGgTCATTTCCAACTCTGTCtCTTCTTCATCTTTAATCACTTCCTTGTCTAAGAAAGATCTTTATTTtCATCTTTGTCGCCAACCCATCTTGATCAACAATGGTACCATGGTAAGCTTTGAGTCATTaCTCTATTAACTATTCATCACCACTCAAGTTTATAGACTATGCTTATGACTCCTAAATTTGCTAATTGAATTATCAATGagAAACTTAAAACCGGTGTTCAAATTGAGAAATgATGAAAGAATCTTTATTTTACTAAAAGCTTGATTGGCTGGTTCATATAATTGATTTTGTTGCCCTGCCTTATTGTACcTTGTATATAGTATCCAAAAAaTGACTTGCTAGCTTTAACTACCCTGACGTCATGACATAGGCGACTTTAAGTTTCTTATATAGTGTCCTTAATCTTATGAGGTTCTGagaaTTACGATCTTGTTTTAAAGTTTGTCCCATCCAGTTGTATTTGCATAAACGTACCACATAGTATAAATTCGAAAAATTATTACCTGGCTAACATATGGTCATTATATGTCCTTCAACAGAGCTTTGCACTGGAGAAAGAGACTGGGAAAAAATGTTACATGGTAGGGGCAAGAGGCCTTTGTATAGAATTGGGAAGTGCACCCAATTTTTGGGAATGGACTTCGCTACCAGAGTCTAGGTAATTTTAACTTTTATCTTTAGTATTACAATCAGTTAGTTCATCAACAGTgTTGCGGAAGCCAACTAATTCAGTCATTAAAATTTCTTGAATTGAAACAGAACATATTTAACATTCAAATCCTACTCACAATGATGGGAATGTGCTTTTACTAACAGTATGACTTCGTTTGCTCCATCCATGTATCTATGCATTGGCAGGTTTCCTGAGGTGGCCGAGCTTGCCTATTTATTGTATTTTTGGTTCTTCGAAGTCAACGCAAGGATAgaCACGAATTTTGTCTCACAAAACTAACTATaCAGCTTACCTTGTGTTCgaGTTTGGCAAGTCCATCCATGGACTTCAAAGAACAGATTTCgTaTCTGGGGTCTACATTGAAGGAATCAATGATAA
>CsPhloem1.5
ATGGATATTACAAATGCTCTGCCAGTAGAGTGCATTTCGCACATAATTTCTCTTACAACTCCTGGCGATGCTTGTAGATTAGCAGTGGTTTCTCCTGTATTCAAATCAGCTGCGGATTCGGATTTGGTGTGGGAGAGGTTTCTGCCGTCTGACTACAAGTTGATCATTTCCAACTCTGTCTCTTCTTCATCTTTGATCtCTTCCTTGTCTAAGAAAGATCTTTATTTTCATCTTTGTCACCACCCCATCCTCATCAACAATGGTACCATGGTAAGCTTTCAGTCCTTACTCTATCCATCACCTCTCAAAATTATAGACTATGCTTATGACTCCTAAATGTGCTAATTGAATTAGAAATGAAACTTAAAtCTAGTGTTCAAATTGCGAAATGGCGAAAGAATCTTTaTTTTACTGAAAGCTTGATTGGCTGGTGCATATAATTGACTTTGTTTGCCCTCCTTAACTATCATGAAGTCATCACATAGCAGACTTTAAGTGTCTTATATAGTCTCCTTAATCGTATGaGgTTCTGAAATCTTATTTTAAAGTTTGTCACATCCAGTTGTATATGCATAACCGTACCATATAGTATAAAATTCGAAAAATTATAATCTGGCCAACGCATGGTCATCATATATCCTTCAACAGAGCTCTGCAGTGGAGAAACAGACCGGGAAAAAATGTtATATGGTTGGGGCAAGaGACCCTTGTATTGAATGGGGAAGTACACCCAaTTGTTGGAAATGGACTTCAACACCAGAGTCTAGGTAA
>CsPhloem1.6
ATGGAACCCACAACCAAGTTTGTGAGTGAGCTGTAACTTACAGAATCTGTAAGTTAGCAAGCTCCATTATAAGATTTATATTTGAAAGCTTAATGACCAATATTAAGTCAATCCACGGGCAGACACCAATATTGACCAAATAATCCGGTTGGCGTCAACGGGAATTATCAGATTGTGAGTTCGATTGTTTCAATGAAAGTTGTGCAAATCGTTATTACTATTGTTTGGATTAAATATATTATTTTGACGGATAAATGACCAATGTTAAGTCAATCCACGGTATAAGAATCTTGTTGGCGTCAACTGGAATTATGACCTCGAATCGTTATAGCGGAAGTTGTGCAAATTGTCAAAATTTTCACGAACATTATTATCTCTAACAACAGTTCCAACTCAACTCAACTTATATATGCTACCTATATACAATGGGAAACTTAAAACGCACAAATAAATTTCCTTTTGTTTAAGATTCTTGCTGGTACAAAAAGAATATTCCAGGTGTATTGAGCTGAATATGTTGCCTGAAGATTGTGTTTCGATCATCCTCTCGCTCACTTCTCCATTAGATGCATGCAGGGCTACGTTGGTTTCATGGGCGTTCCGGTCAGCGGCCGAGTCTAATGTCGCTTGGGAGAAATTCTTGCCGTCGGATTATCAAGATATTGTATCAAGATCCATCACTTCTCTAAAGTTCTCTTCAAAGAAAGAGCTTtATCTTCATCTTTGTAACCCCATTCTCATAGACGGCGGTAGAAAGGTTCGCCAATTTTATAGCCATTCTCTTTTATCCAGATATTTGTATTTTTTTtAAGTAATCAACAACTCTTTGATCCAAGAGTTAAATTCTTTTCTCCTATATTGTTTATTTTACAACAAAAGCATACAAAATGCAGAGCTTCAAATTGGATAAATCATCTGGCAAAAAATCCTATGTATTGTCTGCGAGGGAGCTTTCAATTACATGGAGTGATAGGCCAGAGTATTGGAGCTGGAAACCTTCCCTAAAATCAAGGTTATTTTTTGCATATGCATGCATGCTTTATGTTTGCTTATTTTTATTTCATTTCAAAACTAGTAAAACAGACACATGCACATTTTTGCTTCCAGGTTCCTAGAGGTGGCTGAACTAAGAATGATTAGTTGGTTGGAGATTGAAGGGAAGATCAGAACTCATATGTTGTCACCAAACACAATGTACAGAGCTTATCTTTTGATTAACATCACCCACCGTGCACATGGGTTGGATTTATTACCGTCAGACACATTCCTAGAAATGGGAAATCAAATAATATCTGCTAACACAGCCTATTTGAGTTGCAAAGACAAGAAGAAACATCAAATGGAGTGTTTGTTTTACGGCAACCGGACTCAGAGGACGAAGTCAAGAGTAATTGAAGGGGATGAAAGGTTTGCTAGAGAAAGAGATGATGGTTGGATGGAGATTGAATTGGGAGAGTTCTTTAGTGGTGACGAAGAAGGTGATCAAGAAGTGAAGATGAGTTTAAGGGAGATAAAGGGTTACCAATTGAAAGGAGGGCTTGTGATTGAAGGCATTGAAGTGAGGCCTAAATGA
>CsPhloem1.7
TTTTTAGAGGTGGCCGAACTAAGAATGATTAGCCGTTTGGAGATTGAAGGCAAGGTCAGAACTCATATGTTATCACCGAACACAATGTGTGGATCATATCTTTTGATTAAAATCACACATCAAGCATATGGGTTGGATTTGATACCTTCAGAAACATTCCTAGAAATGGAAAATCAAACAATATCTGCTAATACAGCTTATCTGAGTTTCAAAGACAAGAAGAAACATCACCTGGAGAGTTTGTTTtACGGCAACCGAAAGCAGATGGTGAAGTCAAGAcTGAATACTGAAGGTGGTGGTGATGAAAGGTTTGCTCGAGAAAGCGATGATGGTTGGATGGGGaTTGAATTGGGAGATTtCTTtAGTGGTGATGAAGAAGATGATCATCGCGAAGTAAAAAcGAGTTtAAGGgAAGTAAAGGGTTATCAATTGAAGGGAGGGCTTGTGAGTGAAGGCATTGAAGTGAGGCCTAAATGA
>CsPhloem2
AAGATTATGAATAAGTCACAAAAATGGGAACTGGGTCGTCCAAAGAAGACTCTTCTTCACAGTTACAACCAAATGAGAAACCCAGTCAGAATGAGTCACAAAACTTTGCAATAGCCGCCAAGCCGGCTGACAATACAAAAGAAACAAAAGTTTGTGAAGCCAAGGAAGCAGAAGTTAAGTTGCCACATATGTACGAAGCCATTGTTAAAGATGCAGACTCACCAATTGACAAGTCCTCTGTGGACAAGCTGTATGATCAGCTGTACTATGGAGTTTTCTTAAACCAAAAGAGCAAGGCAAGTTCAATATTTAATCTTATTAATTGTATTAATTCATATCATTATCATGATTAAACATAATTATTCTAACTATAATGCAGAGGTATTGGGTAGAGAAGAAGTCAGGATGCAACAGCTTCATGCTGTTTTCAAGGGCTCTGTTAATTACTTGGGCAGAAGACAATCGTTTCTGGATATGGACTcCTGTAAAAGAGTCCAGGTAATTAACAAGAACAAGAAATTATCGATACCCAGAAGAACCGAGTTACATATTTAATATGATTATAAGGAAACTAGCTATTATTTTTGATAGAATCCTAATTGTCATTTGCAGTGATGACATTGTGGATGTGGCTGAACTAGTTCAAGTATGTTGGCTGGAGATTCATGCAAGACTTGATACTACAAAGCTGTCTCCAGGAATTTCATATGAAGTTTTATTTGTCATAATGTTGAAGGACCCGGCATACGGATGGGAAGTACCAGTGAGCCTAAGACTCCTCTTACCAAATGGAACGAAGCAAGAACATAAAGAAAATTTGATTGTAAAGCCAAGAAACCAGTGGATAGAGATCCCTGTTGGCGAGTTTAAAAGTACACCAGaAAATGCAGGGGAGATGGAAATCTCTATGTATGAATACGAGGGTGGGAAATGGAAGAAAGGACTTGTCGTCAAAGGTGTCATCATTCGTCCAAAGAATCAAGCATTAGAATAAGAAACAATTCTCCAATTGCAGAACCAAATTTCAGGACAATCAATAATTTCTTTTAAACATTTTGGAGAAATTAGCTTCTCAGATTAAACTTGTTATGAATAATTAGCATCGTTCGAAGTATGCTGTATAATCAACTCTCACTTCTACAACTTAATGCTTTATTTTTCTCAATACCACTCAGAGACCTGAGCCTGTTAAGTCACTCTTGCACCATGTATAAAATACTCTTTCAGCTTTCTAACAGTGGGCTGAGTCTTTTATTTTTGGTTTTGAACAAGGTAATTCAAGATGCTGATGACAAAGACCATCTTGTCATTTGGAAGAAACAAAGATAAAATGGC
>CsPhloem3.1
ATAGAAGAAACATCTTCACAATGTCTTCAAAAAAACCACATCATGAAGCAGAACAGGAGGCAATGGAATGGAACGCGGTAAGAAATATATGCTCATCGACCTCATACTTCAGATTTCATTTATTAGTCATTTCAAATATATTTTTCTTACTTTGTTTTCTATAATACCTATAGGCTTTATTTATTTATTTATTAATTGGTTTTATGCTTAAACCAAAAATTCAAAGTCTTGAGAATTAATTAATTGGAAGTACTCGTTTTAGGAGAGAACGGAGGCaACCATAAAAcCCAGGGGATTAAACATTGTCTGGGGCAATGACCCTCGCTATTGGCATCTACCTGAAAAAAGGTGAGTCTCAAATCTCAATTTGCGCACTATTGTctTGTTACATTAACCATATTGAACAACATTTAGTTATAAGTCATAAACAAAATGTCTGTGTTTTTTCAACTAATTGGGGAGGaAACTACACATTTaCTATAAGGATAAGATCCTACCAATTAAGctATCATGAACTTGAATTTTTAAAGATCTTGTATCACGTGTTACATTGTCTTGTTACATTAACCATATTGAAcAACATTTAGTTATAAGTCATAAACAAGATGCCTGTGtTTTTTCAACTAATTGGGGAGGAGACTACACATTTGTTATAAGGATAAGATCCTACCAATTAAGCTATCATTAACTTGAACTTTTAAAGATCTTATATCACATgTATATTATTACCTCTTTCGAGTCAAATTTTATTAATTTATCATGTTTATTTTATTAAAAACCAATCACCAACTTATATTTGCTCATATGAAAGAGTAATAGAGAGAGAGTCCTTCGAATAAGTGCCCTAATAGCCACCTCATTGCTTCACATATATTATTCCTTGCATTCTGACAATATAAATTATTCCTTGCATTCTGACAATATTGTGCTTTCTATGATAGGTCGAATGATCCTGTAGAACTAGTTCAAGTATGTTGGCTTGAAGcAACAGGTTCAGTGGAAGTAAAGCGCGGGAAGAAGTATCAAATTGGGTTCAAGATCTCTCTGAAAGCGGACGCCTTCGGCTGGAGCGGCTGTCCAGTTTTTATGATGGCTAAGCTAGGCAAGAAGGGAAAGTATACCTGGAGAAAAATGAAGCCACTTGATCACCTTGGAAAGGAAGCAGCTGAAATTCCTGACGAAAAGTTTGAGATTCTGGTTCCGGAACAAGGCGAAAACCAGCTCTATTTTGGACTGTATGAGGTATGGAATGGAAAGTGGAAGGGAGGTTTGCTAATTCACCATGCATTCATCAGAGAAGTGAAATAACTTACCAAAACGATTTGAGTATAGATGTTTCTATTAATAACTCCCGGATCATGGGCCTCCGTAATATGATTCGTCATAACTCGACACGGAATTAATATGAACCACAAATAAATCCCCACttTTTTTTTTTTTTGTTAAACAAATAAATCCCCACTTTAGTTTTGCTAATTTGCATGCATCGGATGTATACAAGGGCAAATTAATGTCCGGACAAAGATGAACGTAGCGTCCCCGATAATGAATTCCTAAGCTTCTATCGTTATCGGTGGCTGCAAGCATATATATTTTTAAATGTTGTTTGTATTATTGTCACTATTCTTATTGTCATTACATAAATGGGAGAATGGTGAAATTTGGAC
>CsPhloem3.2
ATGGGGGCGTCGCTATCGAGCCTGACCGACAACGGAGAGAGCATGGGGCCGGGACTGGGAGACATACCGGAGAGCTGCGTGGCGTGCGTGTTCATGTACTTGACGCCGCCGGAGATTTGCAATCTCGCCAGATTAAACCgCGCTTTCCGCGGaGCGGCGTCGTCTGATTCCGTGTGGGAAAACAAGCTCCCTTCTAACTATCAAGATCTGCTCGATTTGATGCCTCCTGAACGCTACCTTAACTTGTCCAAAAAAGaAATTTTTGCCCTCCTCTCCCGCCCgGTTCCCTTCGATGATGGCAATAAGGTCTGTTgTAAGTCTtTTTTTGGGACAATTTTGGGAGTTTTTTTTTTcCAATTTATAAATGAATTAACTATTTATTTTGCAGGAAGTGTGGTTAGATAGAGTGACGGGAAGAGTTTGCTTGTCAATATCAACAAAGGCTATGGCAATCACCGGAATTGagGATCGCAGATATTGGAATTGGATTCCCACTGAAGAATCAAGGTTACTCATCAACTAGCTAAGCTTAAACTTAtGGGCTTTACTTCATTGAATGTGTTGATTTTgTTGTACAGTGAAAATGATGCTTTTATATCATTTACGCTTCATGAAGCAAAATTAATTTGCATTTGTTATTGTTAACAAAACTATGATTGATTTTTATTGTTATGGTCTGTGAGTTATGGAGATAGATGTCTGGTGCTTTGAACTATTTCTATGCTGGCTTGTTTAGTTTATATCTTCTGTTCaTGAAATAGAAATAGTCGTGGCTTAATTGTATCCAACCCACCACTGCATTATCACTATGATGCTCTTCTTCTTCTTCTTTCGCTAAGTAACTAAAGCAGCTGGTGTAGGCCATTGATTGTGTAGAATcCTACCGTACTCATTCgGTTGTTTTATTTATCTGTTACTAGTTGGAACTTGAGAAAACCTAACTTTTgCATTTACTTATATTCaaagATAAATTTTATCTTAGTCATAATTGTTTGTATATAAAAtTTTTTGTCTGCAATAAGAAAGAAATATATATCGTATTTCATATGCTGATCACCATATGCATCTTTAGTGTAGGATAAATCTTTTCTTTGAAATATATGTTTCTTTAAGTTTGCTTAATGAcTCTctTGCACTTGTTAAGTATTTGAcGTAGAGGAAAACTGTTATTCATTCAACTTATTTGTGCCTATTAAATTTTGCTTTTATCATCCTTAGACAAAGAAAGTTGTTAATCTTTCTCCCATCATGCGATTACTTCTGTAGTGGATTCTGACAGTTATTTTTGtTTTCTTTTCTGCTGCTAATGTTTAATAAACTTAATGTTAGGTCATTATTGATACATGCTTGACTTTTGGTAGGTGTTTTGCATGACACTTGCTTTGTTAACTCAATTTTTGTCTCCATACACTTTCTGGTTTGAGGTCCACCATTAGGCATTAGCCGTATACCTATGCAATCCAATTTTTTGAATGCTACTGGCTGTGCAGGTAGGTTCCGCATTTAGTTTCCTTAAGGCTTTTTTACTCAAGTGTGAATTTGTTATCTTTGCCACATTCTCAGGATGTGAAATCAGGACAAATCCTGATTAGGATCTCCTTTGCAACAGACCTAGATTGTCAATCAATAAAGAGACTTTTTAGGTTGTTGGTTGAGAGTcCCCTCCTGCTTGTCGTGAATTGtTAACACTACGAAACTAATATAGCATTGCTGTTTCAGTGGTTCTTCtTTTTTCtTTTTTTTTCCCCCTTTCATCACTTTTTTTGCCCTTGGCTGTGCCATTACGATTTGTATAAACTTCTTTGCCAGCAGAAGTTGAGATAATTTTATTTTGGTGATTGAGTGTCTTGTATTTgATATGAATTTATGGTTGTCTTCATGTAAAAGAAGATAAATTAAGAGGGATTGATTTTTGAATTGGCATAcGTTCTCGCAGCTTTCTCCGcAGCTTATGTTACTGACATACTAGGAAGACTTCAAtGtTTTTTGTtTCAGCTCAATATTTGACAACACAAGTATTCCTTCTCTTTACCTTGAACTGTGTAGATTCGCTGTTGATTAACGTTGGGGGTATGAGCTGTATTACACCTCAATGTGGCAATTGGCTAATGATGGTGGTGCGGAGGAGTGTGTTGCtGTCAAGGGCTAGTCTGtTTTATTTTTTGGTGCCTGAGATTGCAGTGCCaTAACACAGGTTTTTTGGATCTGAAAATCCTGATGTCTTTTGATTTAGGTGGATGTTCTTATTTCAATGTTATCATTGGTTATAAGAGAAGCCTTGATTTCCCTCTTATTCTCTATTGAATTATCTTTGTCTTCCAATATTTAAGGTTTTATTTATGCTACTTATTTCTACACTATGTCTATTTGTATAATTGTACAGATTGTATCAGTCTCtTTTTcCCCCtTTTTTCTCTAtTTTTGTGtTtTTTTAACCCCTTTTATAAGTCAAGGAAAGTCTCCTTCTCTTTGCTTGTTGCTTACATGAAATTATATTGTCAAGATTGGGCCAAGCAAATTCTTTGAAGAACATTGCATTGCCAGTTGAGATTACTATCCCAAAAGTAGGATTGAATGCAATGTAGACTTTCTGGCTTTTTAATATTGTTGTTTTTGTTTTCTTCCTCACCTCaGAACTTTCTCATTTAATTGGTGCCAGACGTAGTATGCAATGCTAACTTCTTCAAATCCCAATTGACACTAATGTTAAACCCTTCTTTCTTCACAAGCAATATTTATGCAAATGCAAATTATGCAGTTTATGGTTGTTAAAATACTTATGGGGTTTGCAATTCGAATAAGGTCACTTAAATGGACCGATGGATTGCTGGTGATTCTTAGATATCACTGAATGGATAGGACAGTTTTGGTCTCATTCAATTTGTCCATTTACCTAACAAGGATGATTTTAACCCTTGTAATCTTCCTGtTCTGTGTGGACAAAAGAGTTATGACTGGGCTCTCAACTACTCTCATTAACATATTTTGCTCACTGGTGGAGGCTGGGCCTACGATTTCCTGGTATCCAACTCAAAAGGCTAGTCTATTGGGTGGAGTGATCTATCCTTCTTATAAACCCAAGTATCTCTCCTTTACTGGCCAATTTGGGACACACAACTCAACAATCCCTCCTCGACCGAAACTACCGTCGGACCCCAGTCCTTTCGTCCGACAAATCTAAGTTGTTCTACCACCACATTCTGGTTATTAGGATCTAGCTCTAATATCAATTGTTGGGGGGGATGGGCCTAGGATTTTCAGGTATTCAATCCAAAAGACTAGTTTATTGGGTCAAGTGACCTATACTCCTTATGAATTGAAGTATCTATCCTTTACTAGCCCATATGGGACACAACTCAACACCTTCTAATTTTCCACCTGTGCAAATGTGAAGCTGAGATTGTCAATTTTTTTCACGTGCCTGTGGCTAGTTCCTTTTGTTAAAGAGCAGAGAAATGTGTCCTAATTGCCTGATTTACACTGTCAAGGGATTTGGTCATAATTCCTTAACTTTATGTTGTACCAAACCTTAAAAGAAACAGTCTTCTTTATTTATATATTTATTTTCTTTTTCTTTTCttTTTTTTTTAAAAGAAAAGGACCCGTGAACTACAAATGTGCTTCCTATGGGTATCTGGATAGTATGTTGTTGGTTCATGAATAGATTGGCTGATAGCTAATTAGCCTATTACTAACATTTTTCTCGACAATGTATAGCGGTCTTACAAATTTTGACGGTGTACCTGTTATATTGCTCTTTTTTGGCAGATTCCATGTGGTGGCCTATTTGCAACAAATATGGTGGTTCGAGGTGGATGGGGTAGTGAAGTTTCCACTTCCTGCTGATGTCTACACTGTGTCATTCAGGCTTCATCTTGGAAGATTTGCCAAAAGATTGGGGCGACGAGTGTGTAACTTTGAACATACCCATGGTTGGGATATAAAGCCTGTACGGTTGGAGTTGTCTACTTCAGATGGTCAGCAAGCATCATCTGAGTGCTATTTGGACaAGATGGAACAAGATGACGCGAATGGCTACCATAAGCGTGGTTGTTGGATAGATTATAAGGTAGGTGAGTTTGTTGTCCATGACTCgGAACCAGCAACTGAAGTCCAATTTTCAATGAAACAGATAGATTGTACACACTCCAAGGGTGGTCTTTGTGTAGATTCAGTGTTTATAATCCCCAGCAATTTGAGAGAGCGCAAAAGGAAAGGAGTTTTAAAGTAG
>CsPhloem3.3
GTTGTAATGGATAAGATTATAGTTCCAGCGTCACACCTGATCCTGATTCGGCAGACACCTCCACTAATGTAGTCGTAATGTCCCGTCGGACTTAAATCTCTTTTCTCTGACTTAAAGTTGTCCGAGTCTACGTGTCTGCTTATTCAATCCAAGTTGGGTCGATTAATGAGTAAGAAGACgCAACAACAAACCCCATTgATTGAAAAATCAGATTTTGGGATCTGTCTGGGTTGAGAGcTTTAATGGGAGCTAATGTGTCTGGTATTaTAGCGGACAGCAATGGAGATGAATTGTCTTCATTGAGGCCGAGATTGAGCGACATGCCAGAGAGCTGCGTGGCATTGGtTTTGATGCATTTGGACCCAcCCGAGATCTGCAAACTGGCTCGCTTGAATCGGGCTTTTCGGGGAGCTTCTTCAGCTGATTTTATATGGGAATCCAAATTGCCTTCCAATTATCAGTTCATTGTTGACAAAGTTTTGGGTAGcAGTAGTAAAACAAATATGGTTGATTATTTGAGTAAGAAACATCTTTATGCCAGGCTTTGTAgTCCCAGTCCCTTTGATGGTGGCAATAAGGTTTGTTTATTTCCATTTATTTTCTTTGTTTTTCGACATTATaAAAAATCTGTGATTGGGTTTCCGTACAGAAATGTTTTGATGCATCCGTCAAACCATAATCGTTTGATCCTCGATAATCTTCAAACTTGGTTGCTGTTTTTGATAATAATACATCTTGGTCAGATCATGACAAGTTTTCTCCGAAATTTGGGAAAtTTTATATTTTTCATTCACAATCTCTAGCAAGTGTATGTTATCTTTTTGCAAAGAACCTTTGAATTGGTGCAGATGTTTACTGTGTATAGGGGGATTCAAAATGATTTTGGTTATGTACAGGAGATGTGGCTGGATAAAAATACTGGTGGCCTCTGTGTGTCTATTTCTTCCAAGGCTTTAGCCATCACCGGGATTGATGATCGGAGATACTGGACTCACATTTCAACTGAGGAATCTAGGTGAGATTGTTATAATAGCTATGTAATTCTGCACTGTGTTGCCCCCGGAGCTGTTTGAAATTAGTAGTGGTCAATTGCTTCGCTGGTGCTTTTAATATCATTCGTGGTCATTTTGCAATGTATTGACACTGAATTATCCATTGGAATTTAGCATTTTGTCGCTCTACGTTTCCTCTACTATCAGATTGTGTCTCAATTTCGTGTGCAGTGTACAGACTCCATTTGGCCTTTCATAATATTTGCGGAGTTGATTCTTTTTCTGCTATATCTTTCAGTTATGGAGTGCTCAGAAATTGGTTTTTCAGCAACATTCAATCTGATTGATGCTTTTAAGCTGAGTTcACACATTCATATTTTGATGTGCGTTTACTCACTGCTAGTAATTAGATTACAATGATACAGTTGGCCACCTGCTAAGTTTACACCATTTTTCTTATTTCTAGGAACTTTGATTTATTCACATTCATTCAAATATTTTGTCCAAACGAAACATAGATTTATTGCGTTGTTTATGCTTTATAGTGGTCTCCTTTTCTCCCACTGCCTGATGAATGAAGCAATTTGTTTGGGACCTGTCCCTTTCTTTGCATGTTAGGTTCCAATCAGTGGCGTATCTTCAACAAATCTGGTGGTTTGAGGTAGACGGAGAGTTTGAGTTTCAATTTCCTGTTGGGACATATAGCCTCTTCTTCAGACTACAGCTTGGGAAGCCTTCAAAGAGGCTTGGTCGTCGGGTTTGCAAGTTTGAGCATGTCCATGGCTGGGACATAAAAcCCGTTCGTTTCCTACTAACAACATCTGATGGACAGCACGCCGTATCTCAATGTTTTCTAGAGAATCCTGGTCACTGGGTTCATTACCGTGTGGCAGATTTTGTTGTTGAGGATCCTAGTGAATCGACAAAGATTAAATTTTCATTGACTCAAATCGATTGCACTCACACAAAAGGAGGTCTTTGTGTGGACAGTGTTTTGATATGTCCCAGTAGTTTTGAAAAGAGTTTGTTAGGTCATTCCTGTAAACGATGTTAAGGTTTGGTTTGTTAGGGAGTTAGTGTTATGGTTGTAGAAATATACGTGTTTTTGAAAGTCTTGTAAATCCTGCTTTCTGCTCTGGTGATTTGTTTTTCTCCTGGTGTAAATGA
>CsPhloem3.4
ATTTCCAATCTCAATTCTCTCCTCCTCCTCTACTTATAAATCCTACTACTATTGTTTCTTCATTTGGTTAGGGTTTTATAACAAGCTTCTTCTTGTTGTtGttttttttttttttAACATCGTTTACTTGTTTATGGGGGCTGGTATCTCAGCTGGTTTTGCTACAGAAACTCTATTATCAaCTTCATCACCAAGCTTAAATGATGTGCCTGAAAGTTGTGTGTCATCCATTTTTATGCACCTTGATCCGCCGGAGATTTGCAAACTGGCTCTATTGAACAAGACTTTTCGCGGCGCATCTTCGGCTGATTTTTTGTGGGAAACgAAGTTGCCATCAAACTATAAGTACCTTGTCAAGAAAGTTCTTAATGAGAGTCCTCAGAAGCTCACCAAGAAAGAGATTTATGCAAGATTGTCTCAACCTAATCGCTTCGACAACGCCACCAAGGTATTTTTATCTTTTTCTTCCCTAGAAGATCATTAGAGTAGCGATCGAGCAAATTGAATCATCGATCAATAATATGTATGCGTTCTATTTTTTAATCCAGGAGATTTGGTTGGACAAGAGAAGTGGTAAAGTTTGTATGTCCATTTCGGCTAAGTCAATGAAAATAACAGGGATTGATGATCGGAGATATTGGAATCAAATTGCAACTGAGGAATCTAGGTAAGAGAATTTTATTTTCGCAATTGGATAGCCTTTATTATTAATGGTTGCCAAATGAAGAAAGGGGCCATTTTATTtaTTGGAGGAATATATTTTTTTTtCTTTtgTTTTTTTGGTTGAAAATTATTGAAGGAAGAATTAAAAAATCTAGGAAGAGATATTTATATTGGAATTATGGTCTTTTGATATCTTCCACACAATTAATTCTGGGGCAACCATTGAATTTTGGCCTCTTTAATTTACAATCACCAATGTTTCCTTATGAATATATGTGTTTGGAAAAGCATATGGGTATAATTTAttaTTATTATTATTATtaTTGATCCATCAATATTCTCCCATTCCAATTATTtACAATTTATAGAACTAATTTATGATGAaTTTTTttATAAaTTtATCGTAATGATCATGGTTTATTCATGTCCATATAGATGAAAATCTAATGAAGATACACCAAACGTTACTTAACTGATCAATTAAAGGAGGTGGCTCAAAATATAAATAAATTAAAGGAGGTATATATAGAGACCAAAAAAAaCCATGAATTTAGTATGTTGAGTCGGACGTACTTTGAAAAAAAAaaTTGATTGAATAATTTTCCAGACCAGAAAATTCTTTTTGCTAAAGCAACCGAAAGGCGAGGCACATTGATTTCCTTTTTAACAAGCTTTTACTGAATTGGGTGGCATGTCTAATAACGAACACGGAATCTTGTAATGGTTCAGATGATTGTCAACTTTTCTAGCTTAAGGCAAAAGTTGCCGCAAGATTGAGGTTTTATTACTAATTTACTATCATTTTTTTTTtCAAAATTCGCTCATCAAACAGTTATTTTCTTTTGTTTTGAATAATATATGATATATATGTTCAGCAAGGAAGCTCTTTTGAAAAGGATCCATGAAGTGCCAAATTCCTGCCACTAGCTAGGTATAAAAATGAAGAAAGAACAAGTCAAGAATTAGATCGCTTAGGAGATAATATATGCTTAAAATGTTTTAATCCTTTAATTTATTTGATTACTTGCCTTCTCCATAAAGCATTCAATTTTTAAACCAATATTCTTGGTCGATGCCTTGTAGTTCTGCTAAATATCACGATCATCTACAATTAGTGAATTAGAATAATTTTTTTTtCAATCACATATTCAATTATTCTATCATGGAAAATTCCTAATGCCAaTGTGCAAAAATTCCTTGCCACCATACATAGTTTATCTTTTTCTACAAGAATATTATCTCCAGGATCAAATCTAGGTGGTGCTTAATTCCTTTTAACTGAATCTGAAGGTCTGAATTTTACTAGGTCTGAAAAAAGTCTGAGTTCATATCATATATCTAAACGATTTGCTTACGAAAATATTATAATTAAAGCAGCCCTGAAATGCTTTTCGTTGAGCATCGATATTCTGATTTTGTAGATTCCATTCAGTGGCATATCTTCAACAAACATGGTGGTGCGAAGCAATAGGAGAATTAGAATTTGAGTTTCCACAAGGGACCTACAGCTTGTTCTTCAGGCTACAGCTAGGCAAAGCTTCAAAAAGATTCGGTAGAAGAATTTGCAACCTGGAACAGGTTCATGGGTGGGACGTTAAGCCAGTCAGGTTTCAGCTTTCAACATCAAACGGCCAGAAAGCAGTGTCCGAATGCTGTTTGTATGACCCTGGAAACTGGGTTCTTTATCATGTGGGCGATTTCGCTGTCGAGAATGATCAGACCTCCACCAAGATCAAGTTCTCAATGATGCAGATCGATTGTACACATACAAAAGGGGGTCTTTGCATAGATTCTGTGTTGATATATCCAAGTGAGTTTAAGGAGAGACTGAAGAAGCGAGTTCATACAATCTCGTAGACAGTCCTCCTCTGGTTTTGGCATTCGCATATTTTTAAAGCGTGAGAGTCTCCACGAAGAATGACCAATGTTGTACATAATATATGCATGTAGAATATGTGGGTTGGGT
>CsPhloem3.5
CTcTCTGTCACCGCAATTTTTttCTCtgTCTCCGTTTCTCGTCAAACAAACAGACAAAACACAAAAACTAAAGAATCAAACTTCAGAAATGCAATACGCGTCCGTGAGACAAGACAACATCTGCAAGTTCCCTCTGAACCTTTTtGCTATCTCTCTCTCTTTCTTTGAAGGCCTCCCTTTtGATTCTCAGAACTTTCTAGTTCTCTGCGTttCTTTCTTACTTTCTTTCGTTCTTTCTTTTCTTTTgcTCTGTTTTTTGGGGCTTGCTCTGTTTTTtAATTTtGgTTTTGAGCTTGATGGGTGCAAATTTTTCTGCTTTATTTCGGGACCCAAACGGCGCAACACCTGGTTtCGCAGCAGCAAAGCCGGGACTGGGTGATTTGCCGGAGAGTTGTGTGGCTTTGATTATTGGGTCTTTGGATCCGACAGAGATTTGCAAATTGGCTAGATTGAATAGAGCTTTTCGTGGGGCTTCTTTGGCCGATTTCGTCTGGGAATCTAAATTGCCTCCTAATTATCGAACTTTGATTGAAGAAGTGTTTGGTGATTTGAAAAAGGATTTGGGTAAGAGAGAGATTTATGCCAGGCTTTGTCGAATGAATTCTTTTGATGGTGGCACCAAGGTAATTAGTTTCGTTTTCGTTTCGATTGCAAGAAACTGTGGATATCATGTGTGTGCGCGCGCGCGCGCGCGTTTTGTTATTTGGGATTTTCATTTCAACTCTTCTTCAAGTTTTTCTTtCAGATTATGAGAAAGAAGTGAATTTTTTAATGAAATTGTTTTGAACTTTGTTGTTTTCTTGTTGATTAAGGAACGAAAGATAAAATTCTTTTGTCATTACATAGCAGAATTTGTTCTCTTATCGGATATTTTAATCTTATGGCCTTGTTGGGATTTATACCATGAACCAATAGATTAGATGTTTTTTCCTTTGTTTGCAGGGGCTTTGTGAATTTGATTCTTTTTGTTCATTGGGTTGATAAGTTTGCATATAATGGTTGTGTGCAGAAAGTTTGGCTAGATAAGAGTACTGGGGGTGTCTGTCTATCCATTTCGGCCAAGGGGCTGGCGATTACTGGTATTGATGATCGGAGATATTGGAATCATATTCCAACCGAGGAATCTAGGTGAGACGTTTTAGAACCAATTAAAGTAATTTTCCATGAGAATGGGGAAATTTTCGGTTTCTTATCATATAGTATTTTTTAANNNNNNNNNNNNNNNNNNNNNNNNNNNNNNNNNNNNNNNNNNNNNNNNNNNNNNNNNNNNNNNNNNNNNNNNNNNNNNNNNNNNNNNNNNNNNNNNNNNNNNNNNNNNNNNNNNNNNNNNNNNNNNNNNNNNNNNNNNNNNNNNNNNNNNNNNNNNNNNNNNNNNNNNNNNNNNNNNNNNNNNNNNNNNNNNNNNNNNNNNNNNNNNNNNNNNNNNNNNNNNNNNNNNNNNNNNNNNNNNNNNNNNNNNNNNNNNNNNNNNNNNNNNNNNNNNNNNNNNNNNNNNNNNNNNNNNNNNNNNNNNNNNNNNNNNNNNNNNNNNNNNNNNNNNNNNNNNNNNNNNNNNNNNNNNNNNNNNNNNNNNNNNNNNNNNNNNNNNNNNNNNNNNNNNNNNNNNNNNNNNNNNNNNNNNNNNNNNNNNNNNNNNNNNNNNNNNNNNNNNNNNNNNNNNNNNNNNNNNNNNNNNNNNNNNNNNNNNNNNNNNNNNNNNNNNNNNNNNNNNNNNNNNNNNNNNNNNNNNNNNNNNNNNNNNNNNNNNNNNNNNNNNNNNNNNNNNNNNNNNNNNNNNNNNNNNNNNNNNNNNNNNNNNNNNNNNNNNNNNNNNNNNNNNNNNNNNNNNNNNNNNNNNNNNNNNNNNNNNNNNNNNNNNNNNNNNNNNNNNNNNNNNNNNNNNNNNNNNNNNNNNNNNNNNNNNNNNNNNNNNNNNNNNNNNNNNNNNNNNNNNNNNNNNNNNNNNNNNNNNNNNNNNNNTGGCTGGAGTTGCGTGTTCAATAAAAGTAAATCAATATTGAAGGTTCTAGATGTTTTCTTGTTATGCTGTTTATGGTTTATGATTGAACATTTGATTAAAGATTTTTtATTATTACACTTAATAGCAAAATACAGTGTGGGAATTGATTAGCATTTCCTTTTCCTTGTGTTCAGATTCACTTCAGTcGCATATCTTCAGCAAATTTGGTGGTTTGAAGTTGATGGGGAGgTGGAGTTTCCTTTCCCGGCTGGAACTTATAGCATATTCATcAGACTGCAGTTAGGACGGGCATCCAAGAGATTTGGTCGCAGGATCTGCAGCACCGAGCATGTCCACGGTTGGGATAGAAAGCCTGTGCAGTTTCAGCTATGGACATCAGACGGTCAGCATGCTTCATCGCAATGCATTTTGAATGAACCGGGAAAATGGGTTCAGTATCACATTGGGGACTTCATAGTCGAGAATGGCAATCTTTTGACCAAGATCAAGTTCTCCATGATGCAGATCGATTGCACCCACACCAAAGGTGGTCTTTGTTTAGATTCGGTCCTAATATGCCCAAGTAAATGTACAGAGAGGTTAAAGCATTTTTGAACTGCGCTTGGCCACTCAAATGTAGGAAAAGTGAAAACACCCACATgTTGTAGAGAGGTTGGGTATCTTAAGAAAGCAGGATCAAATACTGgTAGTCCTTTTAGTCTGGAACAGGCTGATGTATATGTTATGGTCTTTTAGTGTGTAATTATCTTTCATCATTATCAAGGGCTTCTTGTATGGTGTCTTTTTTTtCTTCACAAAACGAGTGCTACTTGGTAATTGAACCATgTTGTGTGATATACTT
>CsGal-Lec1
ATGGTGATGAGCAGTTTTCTTTTTCTAATCACCACCCTCCTTAGTCTGCTGGCTTCATTTGCAGTAGCTGACGGAAACAAGACGCTCGGTGTCACTTATGATGGGAGGTCTTTGATCATTAATGGCAAAAGGGAGATACTTTTTTCGGGTTCAATTCATTACACTAGAAGCACCCCTGATGTAgGCGTTGATTTATGCACTTGACGATtAAACTTTTTAGGATTTTGATGAATTTCGGGCTAATGATTATGTTGAATCGTGGTTCAGATGTGGCCTGATCTTATTCAAAAGGCTAAACGCGGAGGCTTGAATGTGATTCAGAcCTATGTATTTTGGAACATTCATGAACCAGTGCAAGGCCAGGTAACATGAGATAATGCATATATTAtTTTTTTTAATCCTTGGTAAAGATTCACTATCTAGGAAATGTGATTAATGGAATGAATTTCAATGCGCAGTACAATTTTCAAGGACAGTATGATTTAGTGAAATTCATTAAGATGATTGGGGAACATGGTATGTATGCAAGTCTTCGCCTTGGACCTTTCATTCAAGCTGAATGGAATCACGGGTATAATTCGATTTTCACAACCTTCATCTGTCTTCTCTCATTAATTCCTGTTTAAAATTTTCTGTATCCTAATTTGGAATTCAATTTGAACCTCAGAGGATTGCCTTATTGGCTAAGGGAGGTCCAAAATATCACGTTTCGTTCTGATAACGAACCATTCAAGGTAAATTTGTATGTTAATTGATGATCTGAGACAAATGTTGAAATCCAATGCAACGATTCAAGTTATTTCTGTGATTAAGAATTTTCCCATTTGCAGTACCACATGAAAAAATATGTTACGATGATCATCAAAAAGATGaaagaCGAGAAGTTATTTGCGTCACAAGGAGGCCCCATTATCTTAGTTCAGGTTCTTAGTTCCTCTCTAATTCTCTAATCTTCCAATATTTCACATTTTACTTCATAATCTGACATGGAATTCGTTTTTACACATTGCAGATCGAAAACGAGTACAGTACAATTCAACTTGCATATAGAGAAAAAGGAAATAAGTATGTGCAGTGGACAGGAAACTTGGCTGTTGGGATGAACATTGGAGTGCCATGGGTTATGTGCAAGCAAAAAGATGCTCCTGATCCAATTGTGAGTTTTGTTTGTGCACGAAATGTTTCTTgGatTAAAAGAAACTGGTGACATTAACATATGCTCCATTGTGCAGATCAATACTTGCAATGGAAGGTACTGTGGAGATACTTTCACTGGTCCCAATAAACCCAACAAGCCATCTCTATGGACTGAGAACTGGACCGCTCAGTGAGTATTTATTCTGCTGATTATCTCAATGAAACAAATATGGGTTAAAATTTGATGGTAATGACGAAATTGTTATATCATACATTCCAGGTTTAGAGTATATGGAGATCCACCATCTCAAAGATCAGTAGAAGATCTTGCATTTTCAACTGCTCGATTCATCTCAAGAAATGGAACACTAATTAACTACTACATGGTAGGAAGCTCCTTTGATTCTTTTCTGTGATTTCTCCAATGCAAGACGAAGAAATTTACCTTCAAGTTGTGTTTGCAGTACCATGGTGGGACAAATTTTGGTCGAACAAGTGCCAATTTTGTGACTACTCGATACTATGATGAAGCACCTCTTGATGAATTTGGTGCGGATCTAAAATAAAGTTCAGAAAATTTGTTCAGTTTTGCAGCTGTGTAACTCGGCTGATTATTTTGAGTTGCAGGTTTGCAAAGGGACCGAAATGGGGTCACCTCAAGGACCTGCACAGGGCTTTGAAGTTGTGCAAGAAGGCTCTCCTTTGGGGATATCCTAGCGTcCAAAAATTAGGCCAAGATCTAGAGGTAAGCAAAGTAGCAAACAGAACGTGCTCTTCCAAATACAGAAAGAAAAgAAATTAAAACAAAAACTTAAACTCAAGCCATGTTCTGTTTTGCAGGCAATAGTCTATGAAGGACATGGaGCTTGTGCTGCTTTCTTATCCAACAACAGTACTTATATGGaAAAGACTATTAGCTTTAGGGGTAGAAACTATTACCTTCCTTCAAAATCGATTAGCATCCTTCCTGACTGCCAGACTGTAGTTTACAACACTCAAACTGTaAATCCTAACCCCTTAGCGTTGTGCATTTCAATTCATATCATAGCAGTTTGTTGCAAAGAAATGAGCTAACAGCAAAATTGATAATGTAAAACAACAGATTGTATCACAACATAATTCGAGGAACTTTGTGCCATCAGTGGTTGCAAACAAGAGGCTTTCCTGGGACTGGGAGACGTACACAGAAAGTATTCCTACCTTTGAGCAACTTGAAAATAAGGCCACGAACCCAtTGGAGCTCTTTAACCTCACAAAAGATACCACAGACTATGCTTGGTATTCAATGATGTAAGTAATCCTAAATCACATAGATAAATTTCGATAAATTTTTCTTGCCTACTGTTGGTGCATCTACAAGTGCCAAGATCAAACATTCTCTGTACTTTTGCAACTGCAGAATAACTTTGGGTCGGGGTGACTTGCCAATGAGAGCAAATGCTTCCCCAGTTCTAATTGTTGCAAGTCTAGGCCATGCTTTAGTTGCTTTTGTAAATGGCGAATACGTGGGTAAGCACACACAATTGTACCCGTTTAGTGAAACTCAAACGTGTTCCATATTCTTAGCTGATTATGCTTGTGTATTTAAGGAAATGGACATGGGAGCCATTTAGATAAGAGTTTTGTCTTCAGGAAGCCGATAAAGTTGAAGGAAGGCCCCAACCATATACAAATCTTGGGCAGTGTGGTTGGATTCCCAGTAAGTACCTCATTAACTTAAATATGTTGTTAAATGTTAGCTGATGAATTATCAAAGAGGAACTGATCAATGAGCTCTTCGCGGATAAAAGGATAGCGGTGCCTACATGGAGAAAAGATTCGCAGGGCCACATAGGGTAGAGATTCTTGGCTTGAACACTGGAACTCTTGAACTTACAAAAAATCGATGGGCTCATCAGGTAGCAAGAACCTTAGCCCTCCTCACTCTATAGAATGGTCTAGCTGAATACTAATAGTAATGCAAGTCAATTGGTGCGTATTTGCAGGTTGGATTGTATGGTGAAGAAGCTAAGATTTTCACTCTAGGAGGACTAAACAAGGTGAAATGGACAAAGATTGAAGGCAAAAGGCCAGCTCTTACATGGTTCAAGGTAATGCAGAAGCAAATAGGCAAGTAAACATAGGCCTATAGCTTTGAAATTCAGAGAAGTGATTTTGCATCAGCACTTTTTGTAGACAtACTTTGATGCTCCTGAAGGAAACCACCCAATAGCCATTCAAATGAACAGGATGGGCAAAGGTATGATTTGGATCAATGGTCAAAGCATTGGCAGATATTGGATCTCTTACTTGTCTCCTCTTGGCCAGCCTACTCAATCAGAGTAAGTAACAAACACACGAAGAAACTATATACGTTGACTGAAATAAGGCACCTCTACAAGGCAGTTCTGTATGGTACATCGTTTCACCTGTTAAAAAAGTTTTCAAGTTTTTGTTTCCTCATCTCCCCAAGTTTGCATTTGGAAGAAGAGCATAGTATCAAGCAACTTTTGTATTGTAGTCATTGTCAATCAACTGAAAGTTATATTGAGAGGCAAAACTGAGCAATTTTTTTtTTCCCCCTGATAATTTAGGTACCATATTCCAAGATCATACTTAAAGCCAACGGGCAATCTGATGGTGATATTGGAAGAAGAGGAAGAAGCAAGGCCTGAAGAGATTAAATTTGTTGTAGTTGATAGAGATACAATCTGTAGCTACATCTCAGACATTCACCCACCTCCAGTGCAGTCATGGGGATCAAAGAACAATGTGTCGGAATATACAGCTAATAATCGCAAAGCATCGGCTGTTTTGACATGCCCAGACTTCAAAGTAATCACCAATGTACAGTTTGCTAGCTACGGTGATTCAATAGGTATCTGTGGAGGCTATCAATATGGAAATTGCAATGCACAAGATACAAAGGAAGTTGTTGAAAGGGTAAAATCTTGATCCTAACACCATCTTCTCAAcTTAACATGGTATTAGGTCCTGTGTGTCAAGCTTGTTTCCTATTGGTCTTGCTCTTGCACCTGAACGGGCGTAATATTATATTCTCCGTTCTTACACACTATTTTcAACTTTTGGGTCATAAGGTAACTTACCCTTTTTTGCTTTTTCATTTGCAGTTCTGCTTGGGGAAACATACCTGTCAAATTCCCTTCGAGAAAGAGCTTTTAATCAGGAACTGGGATCCTTGTCCCAATGTGAAGAAGAGTCTGGCCGTTCAAGTGAAGTGCGGCTTCAAGTAG
>CsGal-Lec2
ATGTCAGTACCAAGTCGAGTGCTGCTGGCGGCACTAGTTTGCTTGTTGATGATTTCAACGGTTGTTCAAGGAGAGAAGTTTAAAAGGAGCGTGACCTACGATGGTCGATCTTTGATCATCAATGGTAAAAGAGAGCTTTTCTTCTCAGGTTCAATCCATTACCCCAGGATGCCACCTGAGGTACTTAATTTTTATTTCAGAATCGTGGATATAATATGCCTTATTTTATTGTGTGTTTTGGTTATGCTAATGTGGTTGCTTGCTTGATTAATTTTGTACTTAGATGTGGTGGGACATACTGAAAAAGGCTAAAGCTGGAGGATTGAATGTGATTCAGACTTATGTTTTCTGGAACATTCATGAACCAGAGAAGGGCCAGGTAACATGTTAGTGATATTTTCTGAATTGGGAAGCTAATACGCGTCTTTGCAACTGGTACTGTTTGTTATAAGCCACTGTGTTTTTACATTTTCTTTTTCCGGCTTTTGCAGTTCAATTTTGAAGGAAACTATAAtttGACCAAATTTATCAAGATGATTGGTGATCTGGGTATGTACGCAACACTTAGGGTCGGGCCATTCATTGAGGCGGAATGGAACTATGGGTAcGGCCCCGGCTAAAGTTTTCTAAATTCTAATTAACAATCCAATTTTGCAATGATTTTCCTACAATGAGCACGCATGTACTCAGTCTGCTTgGTCAAATGTAAATCTTTGCAGTGGATTTCCATTTTGGTTGAGAGAAGTTCCAAATATTACGTTTCGATCTGATAATCCACCGTTCAAGGTAATCATCAAGCTAGTTGCATAGTTTGATTTAGATTGAACGGATGGCTCCATAATTGGAtGTTTTTCTTATGCAGTACCACATGAAAGAGTTCACGAAAATGATTATAGACATGATGAAGGATGCCCAGCTATATGCATCTCAAGGAGGTCCAATCATTTTATCACAGGTTACGTTCCACTAAAATGGAAACGaAAAAAACTATGCACGAAGATTATTGATACCTTGAACCTATGATATAATAGTTTCTTCATTTCTTTTTGCAGGTTGAAAATGAATACAACACTATTCAACTTGCATTCAGGGAACTAGGAACTCGGTATGTCCATTGGGCAGGAACTATGGCTGTGAGACTAAACACTGGAGTTCCCTGGGTGATGTGCAAGCAAAAGGATGCCCCAGGTCCAGTGGTAAGCCTCTaATCTTAAGTCCAGATGACTTAGTACTCATTAcCCCTCTAAGCACTCAAGTTTACTGGAAAATTTGACGGGtAAAATATATAATGGTTTAAGTGCAGATCAACACATGCAATGGGAGAAAcTGTGGAGAcACTTTCACCGGTCCAAATAAACCAAGCAAGCCTGTGTTATGGACGGAGAATTGGACTGCTCGGTAAGTAACTAGCTACATTCCTCGAAAAAGCATCCATATGCTAACTGAGTGTCGTTTCTTGTTCATTTTTCATCCTGTTCGATTGTACCCACTCACAAAACAACATGAAAGAAAAATGTAGCCGAAAGTATTAGGACTCAATTTTCTTGCAATGGACAAATTTTCACGAGTCAGCTGGTGTTTTATTTCCTTCGAGTTGCCCAGAGAAATACTTTATTCAAAGGGGATTGATTGGTATTACAGGTACAGAGTATTTGGCGATCCACCATCTCGAAGGTCGGCTGAAAATCTTGCGTTCTCAGTTGCTCGTTTCTTCTCGAAGAATGGTACTCTTGCAAACTATTATATGGTATTCAACTTCAAGACCATTTCAACAAGTGTCATATTTTAAGAGTAGTCAATCAAGTCAAAATGTTTCTACTCTTCCTACAATTCTTCTTATATTTTTCTTGACAGTATTATGGTGGAACAAATTACGGAAGAtTGGGTTCATCTTTTGTAACCACCCGATACTATGATGAAGCGCCCATTGATGAATATGGTTAGGCCTATTGAATTTGTGATCACCAATTCGGAAGTTCAATTTACTTCATTCACTTTTAAGTGCATTCACACAAATTTTTGCTGATCGCTAGAGATTTTTATATTGTGAGTCCAGGCATGCTGAGGGAACCAAAATGGGGTCACCTGCGAGACTTgCATTCTGCTTTGAGGTTGTGTAAGAAAGCTCTGCTTTCGGGGAAACCTTCTGTTGAGAATTTTGGtCCGAACCTAGAGGTATTCCTCCCCAtAGAGAAAATaAAAGTTGTGTTTCTAAGATGAACTAAGCGATTAcCTCTTGCAGGCTCAcATTTATGAACAGCCTAAAACTAAAGCTTGTGTTGCATTCTTGAGCAACAACGACTCTAGGACACCCGCAACATTAACTTTCAGGGGCTCCAAATATTACCTTcCCCAGTATTCTATAAGCATCCTCCCTGATTGCAAAACTGTTGTCTACAATACTCGAATGGTAACACTCCATcCtTTTCAAGTACAACGTTGGAAATTTAATTTTCCAAGTCCTCTAAGATAAAACCTTTTTTTATGGTATAAAATAGATTGTTGCACAACATAGCTCAAGACACTACCAGAAATCAAAAGCAGCCAACAAAGaTCTTCGGTGGGAAATGTTCATAGAAGATATTCCCACTCTTAATGAGAATTTGATCAAATCAGCATCCCCGCTGGAACAGTGGAGTGTGACAAAGGACACTACAGACTATTTGTGGCACACTACTAGGTATGCAAATTTTAACTGACATTTCGGGAGATATGaTTTCATTTGTTCTCACaAgCTGTAATTGACATTTTGTTCTCAGCATTTCATTGGATGGCTTTCACTTACCTTTGCGGGAAAAggTTCTCCCAGTCCTTCGAATTGCAAGTCTTGGCCATATGATGCATGGATTCGTAAATGGACACTATATTGGTATTCTTTTCTATGAACTCTTGCATTGTCTAATGAGTTTCAGGATTTGTAGTAGAAATATAAATTTCACAAGAGAAGAACCCAAAAAAGTTGCTTTTGCATTTTGTCGGGTAATAAGGATCAATAGATTCTGATTCTTGTAATACAAATTCCAAAGAATTGTTTAGTTGTATCTcGATTTTTTCAAGGGGATTTATTTGTTTAAACTTGTCATAAAGAACATTGTATAAGTAGTCTGAGTAGaAGCTGCAACTGATACGGCCCCCAATAGTTTTGTTCATTATCTACTCACCAAGCTCTGGTTGACAGGATCTGGACACGGAACCAACAAAGAGAATAGCTTTGTCTTTCAGAAACCAATAATCTTGAAGCCTGGAATTAACCACATATCACTTCTGGGTGTCACAATTGGTCTTCCGGTAATAATTGTAATTTTCAGCGTCCGCCTTTCAGTTCTTGATTTTCATTTTTATCCCTAATGAAATAAGTGGGAACTGGTAATAATCTTCTTTGCAATCATTAGGATAGCGGGGTCTACTTAGAGCGTAGGTATGCTGGAACTCGAACTGTAGCAATCCAAGGTCTTAATACTGGAACCCTTGATGTTACCTACAGTGAATGGGGTCAAAAGGTAACCAGCTGTAATTCATTTTTCAAACAAGGCTTTATTTTGAAACAAGGATTAAATTATCAGCTTTGTGCCGACTACAGGTAGGCTTGGATGGCGAAAAATTTCAGGTTTACACACAGGAAGGTTCTGATAGGGTAAAATGGAATAAAACTAAGGGATTAGGAGGACCCCTTACATGGTACAAGGTACTGCCTTAAGCAACCTCTTCGAAGCAATTAAATGCAAATATAAAACTaAACTCGGAATGGAAAAAAGTGTAAGTGAATGTAATCTGGATTCCCTAAAACTCATTTTATTTTCCATTTCAGACCTATTTTGATGCCCCTGAAGGAAATGATCCTCTTGCAATTGAGGTAGCTACCATGTCTAAAGGCATGGTATGGGTCAATGGTAAAAGCATTGGTCGCTATTGGGTATCTTTCCTCTCTCCTACAGGAAAGCCTTCGCAGTCTGTGTAAGCATTACATCATATTTACATCAATTTTGTATATAAAGAAAAATGGTCTCACACTCTTTTAAATTTCAGGTACCATATTCCAAGAGCTTTCTTGAAGCCAAAAGATAATCTCCTGGCTATCTTTGAGGAAATAGGAGGAAACATAGATGGTGTTCAAATCGTAACTGTCAACAGGAATACAATCTGCAGCTACATAAAAGAAAGTGATCCAACACGTGTCAATAATCGGAAAAGAGAAGACATTGTTATACAAAAAGTTTTTGATGATGCCAGAAGATCAGCTACCTTGATGTGTCCTGACAACAGAAAGATTCTCCGTGTTGAGTTTGCAAGCTATGGTAATCCATTTGGTGCTTGTGGTAATTACATTCTTGGAAACTGCAGCGCACCATCTAGCAAGAGAATTATCGAACAGGTTTACCATCTCTCTAGTCTGTGCACATAGACACTTTCATTTTACTGCTTTTGTGCTAATTGGTTTTTCtCATTATCGAGCATGCAGTACTGCTTGGGAAAAAACAGATGTGCAATACCATTTGACCAGAATATTTTCGACAGGGAGAGAAAGCTTTGTCCGAATGTTCCTAAAAATCTGGCTATCCAGGTACAATGTGGTGAGAATAAATAG
>CsGal-Lec3
CGATAAATGCATGTTATTCTTCCCGAGAATTCACAGCAGCCTTCAACAGATTCCTCAAGCTTGTTCTTCTGGGCTTTGCTTAGTCTTTGTTCAATATTGAAAGATGGTAATAACCTTATATTATGTGATTTTGATATGATTTCAGCTATATGGCTTATTGATAAACGTTACATACATTAATTGGATGATACATGTTGtTGCAGAGTTTCGAGGATAGCGACAAAAAACCAATAGCGGTTGGACCATGGGGAGGTCAGAACGGTACTCGTTGGGAtGATGGAGTTCACACGACAGTGAGGCAGCTGGTGATAGCTCATGGAGCCGGCATCGACTCCATCCAGATTGAGTACGATAACAAAGGTGGCTCCTGTTGGTCTGAAAAGCATGGAGGaAATggGGGCAcCAAGTTCGACCAGGTTAGTCCACACCCACCCAAGCATCTAGTTAACtTTTCATATCATGCATATATATATATATATATATGCTCGTTTTCTGAAGCATAAGCAAGAATAAATGCGCGTAAAATTGTTGAATTTTGTCAAAGGTTATTGTTACATTCTGAAACCTGTACATGAATTGTCTTCAGGTAATGTCCATTTAACTTTGTCAAATCTCATCCCTTAATGATTTTTGCAACTGCTATTTTGACCATTTACAGGTTAAGCTTGATGACCCAGACGAGTTCCTAACTTCAGTCCATGGACACTATGGTGCCACAAATGATCGAGGATCGGTATTTGTGAGATCACTGACATTTCAAAGCAACAGAAAAACATATGGACCATTCGGTGTTGAACAAGGAACATATTTTTCTTTCCCCATGACGGGAGGCAAGATTGTTGGTTTCCATGGCAGGTGCGGTTGGTATTTGGATGCAATTGGCATTTATTTGAAGTCTGTAGTGAAAAAAGTCTCCTCCAACACCAAGGCCATGCTTCAGACGCAAAACTATTATACCACTCAAAATGaAAAAACTGGCTACTCGCTGGTACAAGGGAGTGTGGGCGAAAACTATGATATTGTTCTGGCCGTGAGGCAAAAGGATTCTTTTGGCAATTCCCTGCCAAGCGTAGTCTCTAAGCAAAAGGATTCCTTTCGCAAGACCCTGCCAGTCGAGGTTTCTAAGCAAAAGAAAAGTTCTAGTTCTAGTTCTAGTTCTGATGACTCCAGTGATGATGAAAAGGATAAGGTGAAATATGTATTGCGTTAACTTTAtTTTTTTGTTCGTTGCGCAAAGATATATCAATTTGGTTTTCTATCATTGTTTCTTGTTTATTTCAGAAGCGTGGTGGTGGAAAGGTGCCCCCTAAAGTTGACGGTGCAATAACCTATGGACCCTGGGGTGGCACCGGTGGATCCATGTTCAATGATGGAACCTATACAGGCATTAGGCAAATAAATTTGTCCAGAAATGTTGGAATTGTATCTATGAAAGTTTGTTATGATCAAGATGGAAAGGCTGTATGGGGAAGCAAACATGGAGGCACTGGAGGATTCAGACATGACAGGGTATTGTATAACCAATATAAGTTACACCTTTCATAAGAGTTACAAACAGCTTGTTTAAAATATAACAAGATTAAATATTCACAAAATTTTTGCTTCTTTTTGGCGCTATTTGGCAGGTAATCTTTGATTATCCGTACGAAATACTAACGCAGATAACAGGAACATATGGTCCTgTGATGTACATGGGACCAAATATCATCAGGTCTCTTACTTTTCATACTACCAAAGGGAAGCACGGGCCATTCGGGGAGGAACAAGGACAATCATTTTCCAACAAAATAGGAGAAGGAAAAATCGTTGGATTCCATGGGAGGGATGGTCTTTTCCTGGATGCCAtTGGTGTCTATGTAAAGGTGGGGATGGTAACACCTGCTACGCATCCTGTTTCCAACGCAATTGTCAGAGcTGACACACCTATAGCTGAGATTGATAATCCTCAGTGGTCTAACAAACTACTAGTTGCAAAGCAAGGAGTACCTGAAGAGGTATATAATCTTGTTAATTACAAGTTAAATCTGCTGaTTAATTAAGTTCCGTAACTAATTGTTAGTTGCCTCAGGTTGCATGCGGGGTGATCAAAGAACCAGCTCCATGCGGACCTGGTCCCTGGGGTGGAGATGGAGGCAGGGCATGGGATGATGGAGTGTTTTCTGGGATTAAGCAAATATTTGTGACAAGGGCAGAAGCTGTACACTCAATTCAAATTGAATATGACCGAAATGGGCAATTCATTTGGTCTGTAAAACATGGAGGAAATGGAGGAACCTACACGCACCGGGTAATGATTAGATTAACATCTTAATCAAATTTCAAAAATAGTTAGTTACTTCGATTGATTATGTTAATATGTGATGAATTCTGCAGATAAAATTGGAGTACCCGCATGAAGTGCTGACATGCATATCTGGGTATTATGGGCCCATAAGCAAAGATGAGAGGCCCAAAGTTATAAGGTCTCTGACATTCTACACAAGTAGAGGCAAGTATGGTCCATTTGGTGAGGAAGTTGGAACATTTTTCACCTCAACTACAACAGAAGGAAAGGTTGTTGGGTTCCATGGCAGGAGCAGCTTCTACTTGGATGCCATTGGAGTCCATATGCAACACTGGCTTGGAAATGTAAGAACCGCAAGACCATCTCGCTTCAAtTTTTTGAAGTAAATTGGATCGGAATTGTACCGAATAATCAAGATTGTGCGTCAACAATATTCATGAGTCATGGACAATAAGCCTCTATGTTTGAGATGTTGTATTCACTACAATAACGTGTCTTGATCTCATGCCCTTTGTGGGCTATCCATCCATCAATCTCAtTTTTTTTCTAATAGTGAATTTGAAATTTTGAAGTTGTAAAAATAATCATCtTTTTTTTtTTGGTTACAAATACTCTATTGTATTTTCGTATTCTATTTAGTCAGTAACCTCTTGATTCTTGAAACCATGTGCCCGTTTAGGAATTTCG
>CsGal-Lec4
ATGAGTGGTGGCGTTCGcGGCGGAGAAGTGACGTACGACGGCaGATCTTTGATCATTAATGGTGAAAGAAAGGTTCTTTTCTCTGGTTCAATTCACTATCCGCGGAGCCCTCGAGAGGTATTATATATACTTTTGTTAATCCTCTTCATTTCTTTCGTTATACAAATATGTCATGCATGATATTGATCCGTGGAGATATTCTAAAGTTTCTGCTTAGAATTTTCTTTAGACATATTTCATTTATGATTTTGATTTATATTATTTATTTTTGTATCGATGGGTGCTTTAACAAAATGTCATTTTATgATAAAATTTGGAATAACGACAATTTTCATGAATGCCAGCCTCGATACCATCTTGTAAATTATATTAGTTATATTTGTATGAGCAATTTAAAACTATGTGCTACGTGTTAATTTCTCGAACAttttttttgATCTTTATTTTGCCATAACTTATCAAATAATAATTTCATTGAAAAAAAACACgTgGATGCCACTATGAGTTGGTTAATATATACTGTTTAATTAATAAATTCTCTTTGCTAAATAACTAGATATATATGGGCTCCTCGAAAAAATCGGAAAGGCCAGTGCGTTTCTCTGGATCTTcCCTCCTACAcGaCAGTAACATATGTATAACATCTATGAGATTGTTGAAGCAATATTTGTATTTTGCTTGTGGCTTACTCCAATGTTTCATTGGTaAAAAGGaAAAAAAtTaaaaacCATTTTCTTATTAATGTATCGTTTGACTTTTTGTATTAATTATTGATTAATACGGAAGTGCCCTTTTGAACTaTATGATTTAAAAATTACGTAAGTGGAGTACATAAGTTTAAATTACTATGCATCATGGAGTATATAAGTTTATATTAATATTAATAATTTTAtTTTTTTATCTAATAGTCACTAATCATTGATATAAATTTTACTTCAGAGAAATTcAGATAAATCAAGTAGTGAAACgCATTTATTTTAGAATtTAACAAGTTTTATTACGTAAGAGTAAAACAAAATTTAAAATTGACTATCCATTGATATTAAAAGAAAATTGTACTGAAATTATATCAGATGTGGCCATCCTTGATAAGCAAGGCCAAAGAAGGAGGATTGGATGTGATACAAACCTATGTGTTCTGGAATCTTCATGAGCCAcAACCAGGCAAGGTAATTaATTAATTAATTAACTTAATTTCATCATTTTCaAAAAGAGGCTGGCTAACCTTCAATCAtTTTATTCTAtTTTTTTTTATTATTACAtTTTTTAAGtATGATTTTAGTGGAAGAAGAGATCTAGTAAGGTTCATTAAAGAAATCCAAGCACAAGGATTATATGCCAGCATTAGGATTGGACCTTTCATTCAGAGCGAATGGTCTTATGGGTAAATTTCACTTCTGCAACTTTATTTGAATTATTTACTTATTCTTTTTCTAGAACTTATAAAATTCAAAGTAGGGCTTCTTAAAATGGTTGCAGAGGCCTGCCATTTTGGCTGCATGACGTTCCAGGCATTACTTTTAGATGTGACAACGAACCCTTCAAGGTGATGGCAGTATTTAATTTCGTGATATTTTCATTATTTCATGATTAATGCCTATTCAGAAAATGAGTTCGAATGTGACATTATTTCATATTTTATTGATCGATATGGAAGGCNNNNNNNNNNNNNNNNNNNNNNNNNNNNNNNNNNNNNNNNNNNNNNNNNNNNNNNNNNNNNNNNNNNNNNNNNNNNNNNNNNNNNNNNNNNNNNNNNNNNNNNNNNNNNNNNNNNNNNNNNNNNNNNNNNNNNNNNNNNNNNNNNNNNNNNNNNNNNNNNNNTTTCATGCAAAATTTTACGACAAAAATTGTAAACATGATGAAATCAGAAAGGCTGTATGCCTCACAAGGAGGCCCCATCATTTTATCCCAGGTAAATAAAtttcttCTCATAAATGAAcTATCGTATATATTTgCATTGAACTAAAAATAAAAATTCGCAGGTCCAGATATTCACTCATTTTAAAATATAAATTTCAGAGAGACAACATCGTCTTGTAGTTAGACAAAGTTGTCTATCCTCAAATTTACATTTTTAAACTTGAGGGTCTGTACTGAAtAGTGACTTGAAATTAAATTTCATGTATATATTTATAGATTGAGAATGAGTATCAAATGGTAGAAAATGCTTTCGGTGAACGAGGGCCACCATATATCAAATGGGCAGCAGAGATGGCGGTCGGACTTCAAACCGGCGTGCCGTGGGTGATGTGCAAGCAAGATGATGCACCTGATCCTGTGGTTAGTCTCCATCTTATTAGGTTTAAATCAAGAtGATCTTCTGAAAATATTTTCATTAGCTCTATTTCTTTGCAGAAATAAGCACTTAGGTCCCTCATGTTTTAATCAAGACTCaAGAGGGATCCAAGTGCCTATTTCTCTGATATCCTTTGTTAAGTGACGGTAATGTAAACATTAGAGGCCTTAGTGAATGTATTCATAACCTTAGGTAAAAGGATACCGATGCCCCAAGCTTTCCCACAATGGTCAGCTAGTCACCCAACATTTCATAAATGTACATTTATACCCTTTTTCTTCTTGTTGTTTCATTTATTTGGATGGTGAAAAATTCATTACTATCCGTTACCCAAGGATTATTAAACCATGGTCAATATACAATAATGTTCTTATCTCCGTTCAAATAAATGAGCAACTTGGATgcACCTTTGGTAAACCtTTTcTGGGTTTCAATGTCATTTTCTCTAATaTTTAtTTTTTctAGCACGAGCTTTTGTCCATCTTCAAATGAGATCTAATATTTTTATTCAATTTGCAGATAAATGCATGCAATGGGAGGAAATGTGGGGAGACATTTAAGGGGCCAAATTCTCCCAATAAGCCATCTATATGGACAGAAAATTGGACTTCTCGGTATTTATAGCATTATAATATATCATGGAATAAATTTTTGTTTCGATTGTTTACTTTATTCTGTTGTTATGTTATTTGGTTTTCTATCTTGCTTCGcACAAATCCTTTTGGTTGCTTTGAAGGTATCAAGCATACGGTGAAGATCCaATAGGAAGAACTGCTGACGACATAGCATTTCATGTTGCATTATGGGTTGCgAGGAATGGAAGCTTTGTAAATTATTATATGGTAAAAGAATTATAATCCTTCCGGTACCTCATATTTATATATAGTGGATTGATGTTGTATATGTATGTTCTCTCAGTTGATCTCACTTAAACAATTTCTATCATACATGTATCATGTGTGTATTTATAATATGTGTGTGTGTCTATGTATATATATTAGAAATATATTTAATTATCATCTATCTGTTCATCTGTTGATGTCATATTTGTTTGAATTTGTAAGTTATACAAGACAAATACTATTTAACTGTTGAAAAATCGTATCCCATAGATACAAAAATAATAACATAGATGTTTTAGATCAtTTTTAAATACAAgGaCTAACTGATGTGATGATTATCTTAAATTACAAAAAACAAAGAAGCATGTATCTTATTGACAGTGtATATGTTAATTCTGTAGTTACGTTCGGAGGATTGTATGTGTGTGTGTGTGTGTGTGAAGTGTTTTTAAACTTGGCTTTTAATGCTCTTACACAGTATCACGGGGGAACCAATTTCGGAAGGGAAGCCTCAGCTTTTGtaACAGCAAGTTACTATGATGACGCCCCtCTTGATGAGTACGGTATGCGTACTTTTTTCTACACATATTTTCCTTTTcGTTTATATTaTTTCCTCTTTTCTAAATTAATTTTGACAAATCACTTGGTAACATTAAGGTATGATCAATCAACCAAAATGGGGCCATTTGAAGGAGTTGCATGCTGCAATTAAGCTGTGTTCAAATACTTTACTCTTGGGAAAGGCAATGACTCCTCTTCAGCTGGGTCCAAAACAAGAAGTATATACTAGAAATAGCATAATTAACTCCCAGTTTGAGTGAGAACTTaAAAAAAGagaAAAGaAAAAAATCTGATATCATGAAATTAATGTAATGCAGGCCTATCTCTTTGCTGAAAAtTCATCTGAAGAATGTGCATCAGCCTTTCTGGTGAACAAGGATAAGCAAAATGTTGATGTTGTCTTCCAAAATTCTTCTTATAAATTGCTCGCTAATTCGATTAGCATTTTACCTGACTGTAGGAATGTAATCTTCAATACTGCAGAGGCAAGACTACTTAATCATACATTACCTCTTTAAAtTTTGACGGGTGCTGATCTAAGCTGTGTTGATcTTTTTaAAAAATTTGTACCACaTGTATGCATTTCTAATCGTGTACGGTTATGATTTAACAATATATATTTTCTTATCCAATTTaCtTATTATAACTTTGTAAAAGGTAGCACaAAGCTAAGATCAGCAGCACTTATTTgtTTACATGCTTTTaATTCATTGGCTAtAATAATTAATTTCCAtTTTTTTgGGGGTTTTGtTTTCTTTAACAGGTaAAAACTCAAACGAATACTAGAACAAGGATACCAATCATGTACTTCAACGTATCAGATCAGTGGGAGGAATTCAAAGAGCCGATTCCTAATTTTGAAGACACTTCGTTGAAATCCGATACTTTATTAGAGCACACAGATACAACAAAGGATACATCTGATTACCTATGGTACAGTTTCAGGTATAAAATTCAATTATTTTGACATaCCTTGGTGCAAAATTTTACTTAAACAATATTAATTTGAAACAACTCATTGATTCGTTGGTTGATTCCAAATATTGCATTGTGTAGCTTTCAGCCTGAACCTTCTGATACTCGAGCTCAACTCAGTGTGCATTCTCTTGGGCATGTTTTGCATGCATTTGTCAACGGAGTACCCGTTGGTAAGTTCAAAGAGTCCATTTGATTTGCGATTCGAAAATTATTTTAGAAAAGTAAAATTAATTAACAGGTTGACAATTTTTTAAGGCGTAtTTTTTTAGTACTTTTAATATTTGAAAATGTGTTTGATATAATTAATACTTgaAAACGTGctTAATTTTTAtACGTGCAGTCATATAaACCTAcAAGTTCTTATACCATGTATCTTTATATTTTGGGTTAAATaAATGTGATACAAATTTCATCTTCTATATAATGCTTTTCAAAATcCTAATggTTGTTAATAATTACCTTATTCATTCATTTTCAATTTGTTGTCAATATTATTTAGGATCTGCACATGGAAGTTATAAGAATACAAGCTTTACGCTCCAAACTGACTTTTCATTAAGCAACGGGATCAACAATGTTTCTTTGCTAAGTGTGATGGTTGGATTACCGGTACTcTTCTATCTCCAAGTTTCTCAATTCTTCAAATAACTTTCACTGAGACTCTGTTAGGTAAATAAAAGCCACGATTACTGTGaATAAAAATTTAATTGTGTTCGATACTTGACAAATATAGTAAAGGTATTATAAGTAtTAATCAACTAAGTGTTGGATaAAATCACCTAAACTTCTAAACCATAATTGTAAATATTTACCaAAAAtTTTATAGCTGTCGCCTTAAAGGCAAAGCTGTCCAATAATTATACCAAACAAAGCCTATATTATTATAGTCATTCTGAAGTCAAGTGATTTTCTCTTTTGAAAGGCAAGTCTTGTTCATTCGAGAATTTTCCCTAATTCATTCATATTGTATCAAACAATTAATCAACTTAATTCTTCTATGGGTGTATTAAGGATTCCGGAGCTTATTTAGAAAGAAAGAGATATGGACCGGTTGCCGTGTCGATTCAGAATAAAGAAGGAAGCATGAACTTCACTAACTATAAATgGGGACAGAAGGTAATCtTATATATATtTTTAGTTTGGTTTGAGAGAAAGACATTgAgaTgGCTATTGTTTCTCACTTTTgTcCtTTTTTTAAtAACTCTTTTCagGTTCTTTTACTACTATAATCTAACTATCAGTCTACTGTAACATGCTTATAAAAcaGTaGGAAGGATTTTAAGTATTAACATTTATCATTCAATAGTGAAGTTTGAATGTaAAAAGGGTAACTAAAAATaAATTATGGGACTACTTATACCCAAATGtTTTTACTTTACAtTTTGTTATAACTTCCTATTATAGAAGTTCGTGGGCCGACtCATACTCaAAAATTAGCTCAATAATTGAGAGTTGCATCAAATTGTTATACTTGACTTAAGATTCATTCTTAGGTGATTTGAGATAACAGTCCTGACACTTAATAtTTACTTACAGGTAGGATTGCTAGGAGAAAATTTGCAAATTTATACTGATGAAGGATCCAAAATAATTCAGTGGAGTAAGCTTTCATCTTCAGATATTAGTcCCCCGCTTACATGGTACAAGGTAAGAAGCAAGTTCAAATAAtTCtTTTTTTCTCTGATAATGTAGTAACTTTTAACATACAACTCGTTATTTTTAACACAGAATGTCATAACATTATATTACATATGTAACTAATTAATTGTCATTAAATGTTAATTAATAATTTTAtTTTTGTTGATAATTTGATAGACTGTATTTGATGCAACTGGGGAAGATGAGTATGTTGCATTGAATCTTAATGGAATGAGAAAAGGTGAAGCTCGGGTTAACGGCCGAAGTATTGGTCGATATTGGCCCTCTTTGATAACTCCTCGAGGTGAACCTTCGCAAATTTCGTAAGTACCTTTAATTTTCTTCATTTATTTTAAATTAACAGTATAATTGACAGTTTTCAAAATAAATTTTGACTCAGTTTATGAGTAAGTTaTCTgGGGTTTGGCCTAGTTGCTTTCAATCTATTCCtTCTTAGCTAGTCACTTATAAATATTTGAATCCAGAGAAGTTAAAAAAGTTTAATTTCAACTTTCTCCACCTTCTACCTTTcaGaAAAAAAGAAAAATACTGTAACAAATGTAcTTTTAAtTTTTTTCTCCTTTATTTTAAATGTTCAACAATGTAAGGCTATAGAGTTGTTTCTaAAATAtTTAGTAcATTTTTTTTTTAcaCTTTTTCTAACTATGTTTTTATTGTTATTTATTTCATATTTAGATACAATATACCAAGATCCTTCCTCAAGCCCACAGGCAACCTTTTAGTTTTACTAGAAGAAGAGGGTGGAGACCCTCTATCCATCACCTTAGaAAAGTTGTAATTGATTCAGTTTGTGGGAAAGtAAGAGCTTCTcCTTACAGACATTATAATGGAAGTAGAGAAGCAAAAGTAGTTCATCTACAgTGTGCTCCAActTGGTACATTACTAAAATTTTGTTTGCAAGCTATGGAACCCCTTTTGGTGGCTGCGGACGTGATGGGCATGCTATTGGGTATTGTGACTCACCAAAtTCAAAATTTGCTGCGGAAAAGGTCAGCTTTTGTTGATTATTGCTCAATTCCTGTCATCATATTTTATACACattttttatttAtaGTTTTAACATATATGAATGTTCATTTAGTCCATAAAATGTGTGAATTATCCgTTTAGTCTTTATATATTCAAAAATTATCTAAAACACCTTGTAGTTATTcTTGTgGCACtCAGTTTTTTTAGGATAAAATATATTTgTCTGATATGACTTAAAATTCAAACAAATTTGATATGTaAATTTTAACaAAAATAAGTATACAAAGACATTTTGGATCAtTTTTTAAATAACACGGAGTAATTAAGTAACTGCCTCAAGCCgAAGGACTAAAGTAATTTGTTTTATAAAATCTTTGATTATTTTTTCTTCATCAAGGCTGATCAAAtTTTATAATATTTTTCAGGCTTGTCTAGGaAAAAGGAGTTGTTTAATCCCAGCATCTGACCAATTTTTTGATGGTGACCCATGTCCAAGCAAGAAGAAATCTTTGATTGTTGAAGCACATTGTGGGCCGATTTCTATAATGGGTTAA
>CsGal-Lec5
GCGAGTGAAAGCTGTACTGTCTTTGTTGTGTTCTCGTCTGTAATAATGTACAGATTGTGGATATCGAAATCACTTATAAATAAATTAGTTGTCTGCTCAGAGTTTCAGTCCCCAGAGTAAAGTAAGGCAACCGCAATGGACCCTCTATAGCTCTTGCCTTACGACATTAAGCCAAGTAGACCTCCACGACCGTCACGCCCCTTCTCACGCTCTATCATTTCTTTTTCTTTTAATCTTTAGCTTTCAATTTTCCCTCCACCGCCAATCTAGAAAAACCAGAGTTTTGTTTTTTTtGgCTTGTGAGCAAGCGAAGCTGAGATTGAAGAGGAAAAaTGGCAGCTTTATTTGTTTACAGgATGCTCATTGTGTTTTGCCTGAGCTTGTGCTTGTGTTGTCATCATATACATTGCAGTGTCACCTACGATAGAAAGGCTTTACTGATTAATGGGCAAAGAAGAATCCTTTTCTCTGGTTCTATCCATTACCCAAGAAGCACCCCTGACGTAAGCAACGGTTCTTTTGCCGTTTGTGTTGTGTGTCTTTCTTTTAAAATATTAATGTTTCTGGTTTCTGATTTCTTTTGTTGATTATGAATTTTGGTGACAGATGTGGGAAGATCTTATACAGAAGGCAAAAGATGGAGGTCTTGATGTGATTGAAACTTATGTTTTCTGGAATGTGCATGAGCCGTCTCCTGGAAATGTAACTTAAACCTTACTTGTTTTCTGTTTTCAATCTTCTTTATTCTTGGTTTCTAATTCCTTCTGTGTGGATTGCAGTATAATTTTGAAGGGAGATATGATCTGGTCAGATTCATCAAAACGATAcAAAAAGCTGGGCTTTATGCTCATCTTCGCATTGGACCTTATGTTTGTGCTGAATGGAATTTTGGGTACTCACAACAATCTAGATCTATATTTCCCTCTTTGCTTATTTCCCCCcATCTTTGGTTTCTTaTTTCACTTTTACTAATTTAGTCATTTACATTATTATTTTGCTGCTAATATTTTTCTGTATGTGGCATGTGTAGAGGATtCCcTGTCTGGTTgAAGTATGTCCCCGGCATCAGTTTCAGAACAGACAATGAACCCTTCAAGGTCAATTTTTCTTTCTTCACTTGGATGAATTACTTTTATTTTTtATTTTTTAATATTTGTTATTTTTTtCCTTCTTTGAACTGCATGACAAAATCAAAATGTGAGTAAAATTACAAAACCTCTTGAATTATATGCTGTTtAGTGTAACACCATTaaataTAATTGCAGAGGGCAATGCAAGGCTTCACTGAAAAGATTGTGAATCTGATGAAGAGTGAgAaTTTGTTTGAGTCCCAGGGCGGCCCCATTATCCTCTCTCAGGTTGTTTTCCTGGGGTTTTTGTCTTTTCTATTTTCACgCATTTTCTTTACTAGTGTATTTTATTTTACAATTTGCTTTTGATTTGGATATTTATTGCTCTAATAATTTAAATTTCTCCCAGCTAGATGGATTTAGTTACCCTGGTtATTAAGATTTTTTTTtGGGGgCCTTTTCTGGTCGGTGCAGATTGAGAATGAGTATGGGGCACAAAGTAAGCTGCTTGGGgCCGCAGGGCATAATTATATGACTTGGGCAGCCAAGATGGCTGTTGAAATGGGAACAGGAGTCCCCTGGGTGATGTGCAAGGAAGAAGATGCCCCAGATCCAGTGGTGAGTGGACTCACACTTAAAGCATCAGATTTGTATTCTGTATTTAGCTTTCTCTGCTCTATGTTACATATAAAATATAAGAGTCTTGATTAGTTATGATATCCTTTAGTAATTGTTCTTTTTGCCATGTGCTTTCATGTTTGAAGAACAGTGAAAGTAACTTAGCATTAGAATGGATTAATTTGACAACCCTAACAGAAGGAACTTGTAAGTAGTTGTTTTGAAAAATAATTCAATCTTGTGGTGATGAGTTTGTATCCCATCTTCTtaTAACAGATAAATTCATGCAATGGTTTTTACTGTGATGCATTCACTCCAAACCAACCATATAAGCCTACAATATGGACAGAAGCTTGGAGTGGCTGGTATGTGTGTATTTTTGTTTTGCTTTGTAACTTCAAATTAAATTTAATATAAAATTAAAATTTACTGATGCATTTCTTTCTTTCATGTGAAGGTTTACTGAGTTTGGTGGCCCCATTCATCAACGTCCCGTTCAGGATTTGGCATTTGCAGCTGCACGATTCATACAGAAAGGAGGATCCTTTATTAACTATTACATGGTTGGTCTTTTTACCATAGAATTCTTCCTTGGTATGATGCAGTTGACAATGTGAGAAGATAATCCATTCCGTTGTATGTAAAACAGTATCATGGAGGGACCAATTTTGGACGCTCAGCTGGAGGCCCTTTCATCACCACCAGCTATGATTATGATGCGCCAATAGATGAGTATGGTAAGAAATTAGGTTCCAAAACTGAAGGATTTGCTGGTCAATAAGATTTGAAATTGTGATCAATATGGATCTGTCAAACCGCTCATTTTTGCTAATAAaTATTTTATTATGCAATATTTAATTTtCTTTTtCGCCAAGGTGTAATGCAAAATCCATACTTTACCACTTGCAAGATAGCCGTGGACATTGCTGATATTTACTATCATATTGATATACTGCTCACCTGAAATTTGGAAATGTAGCTAACTGCCTTACTGCAAAACTTGATAGGTCTGATAAGGCAGCCAAAGTATGGTCATCTGAAGGAGCTTCATAGGGCTATTAAAATGTGTGAGCGAGCTTTGGTTTCTGCcGATCCTATTGTTACTTCATTGGGAGGTTTTCAACAGGTCTTCCTTTGTAACTTGAACACCTCATCACCCTACCCTCTGGTTTGAAAGTTGTGTCATTTAATAAATTTACTAAATCCCATCATTTGTTGTCATTTTCCAGGCTCATGTATATTCCTCAGAATCTGGCGATTGCGCAGCTTTTCTCTCAAACTATGATACAAAGTCTGCTGCAAGGGTGTTGTTCAATAACATGCACTATAACTTGCCTCCTTGGTCCATCAGTGTCCTCCCTGATTGCAGAAATGTaGTCTTTAATACtGCTAAGGTATTCAAATTTAAAACTTAGAGAAAAATGGAATCTTTAGTGAAAATTTACAGTAGATGGCAGATGAGCCCACTCAGGACTGATATCTTCTATGTTCATCCgCTAGCTgAATGATAATCTTCTTGTTCCTCCTTTTCAGGTTGGAGTTCAGACATCACAAATGGAAATGCTGCCAGCAAACGCTGAGATGTTCTCATGGGAGAGTTATTTTGAGGATATCTCTTCACTGGACGACAGCTCAaCCTTCACCACTCAGGGTCTTCTGGAGCAAATAAATGTAACTAGGGATGCTAGTGATTATCTTTGGTACATAACcAGGTGAGACTGAACCCCAAGTCACTGTACATGCCTCACTAATGTTAATATTTCAGTGCTTCTTTATTATTTCTTCTTTTTACTTTTGATGAGTTTAATTTTTTCAGTGCTTGAAGATTATTCAGATACTTTGCTGTTACATGCATGTTTAATAAATTCCATTCTCTCTGTGACCAGTGTTGATATTGGCTCATCTGAATCCTTCCTGCATGGAGGGGAACTCCCCACTCTCATTGTTCAGTCGACTGGCCATGCTTTGCATATTTTCATTAATGGGCAACTTTCAGGTATATTATTTTTGCCATAACTTTAGAGAGTGCCCTTCCATCTGATTAGAACTGTGGATTAACATGCATTGCTACAGGTTCTGCCTTTGGAACCAGAGAGGCTAGGAGATTCATGTACACTGGCAAGGTGAATCTGCGAGCAGGAAGAAACAAAATTGCACTGCTGAGCGTTGCTGTTGGATTGCCAGTTAGTTCATCTTCCTTGCATTCTTTAAATTAATTTACTCTTCCTTTTTCCTGCAAAATTTGGAAATTTCAGTGATGGAAATAGTAATTTATACGAGACACTGTTTACAACCATGTATTAAAGACCAAAGAGATTGGAGACTCTCGAACCCGTGCCTGTTAgCATAtACCATATCTGAACCTATGATAACTTGGCCAGTCCATGCTgTTTTTAGTTGGTGGAGTTTAGCTAATTAAAAAGATGAtATAtAGgAAAATTGGTGGAAAGTAAGCTATCATAAACACACTGTAATTTTTtGGTATTCAATTTAATAAATTATGCAATCCTTGTAcTTCTCACATGGACTTCCCTAACgTTtGATAGTAAAAGGTCCTACTTTGTGTATGAAGGAAGAAAGAAAATTACTACCTCACAAAATGTTCTGTTTGAGTAGAATTTTAATCTGTAGGACATTTTATTAAAGGGATAAAAGAAAGCCATTTCCAGTTTTATTAAAGGCACAAAATGGAAGATCAGAGAAGATGATGACAGTgTTAACCATTTTGATTTTATTGCAAAACTGATAATGATTTTTGTCATCATGAAGAATGTGGGGGGACACTATGAGACTTGGAACACAGGAATCCTTGGCCCAGTTGCACTACATGGCCTTGATCAGGGAAAATGGGACTTATCCTGGCAGAAATGGACTTATCAGGTCAATAATTCTTACTTCTGTAGTTCTTATTTTTCTACCATTGATTTtCAGAGTATTcTCATTATGGCTGTCTCCTTGAACAGGTTGGTCTAAGAGGAGAGGCTATGAATCTTGTGTCTCCAAATGGTATCTCTTCAGTTGAGTGGATGCAGgCATCATTGGCTGTACAAAGGCAGCAGCCATTGATGTGGCATAAGGTATAAAACAGAAAATGACAGTTTGTAATTCTGGTGGATAATTCTTGTTTATGAAATCCAACCATGTTTCTTAATTTTGTAGGCATATTTTAATGCACCTGAAGGTGATGAGCCTTTAGCTTTGGACATGGAGGGTATGGGCAAGGGTCAAATATGGATTAATGGCCAAAGTGTTGGCAGATATTGGACTGCATAtGCTAAGGGAGATTGCAATGGTTGCAATTATGTTGGAGGATATAGACCTACAAAATGTCAACTAGGTTGCGGGCAACCAACCCAAAGATGGTAACTATTCATACAGCAGAATTGCATGACAATATTTGTACTGTATGTAAAACACCAaTATAACgTAATGACCGAGAAGTGATAAATCTCCTTCAAAATAAATTCAGCGCTGACAAGATTTTATTTCCAGGTACCATGTGCCTCGCTCTTGGTTGAAGCCAACACAGAATTTTTTAGTCGTTTTTGAAGAACTAGGAGGTAATCCATCAAGAATTTCTCTTGTCAAGAGATCAGTAACCAGTGTTTGCGCTGAGGTTGCTGAGTACCATCCAACTATCAAGAACTGGCACATAGAAAGCTATGGAAAACCAGAAGAGTTCCACAGCCCCAAGGTTCACTTGCGATGTAGTCCAGGACATaCCATTTCATCCATCAAATTTGCAAGCTTTGGAACTCCTTTGGGAACTTGTGGTAGTTACCAGCAAGGACCTTGCCATTCTCCCACTTCTTATGACATCTTAGAGAAGGTATTCATCACTGCTCTCATATCTTCcGTACAGTGAGTTATGCTTCATACCCATTTCTTACCTTGTAATGGATTTTAAACTTCACAGAAGTGTGTCGGGAAGCAGAGATGTGCAGTCACCATATCAAACAGTAACTTTGGCGTAGACCCATGTCCAAATGTGTTGAAGCGATTATCAGTTGAAGCTATATGTTCTCCTACAaCGTCAACAACCATGCAACCCAACTGGAGGGGTTAACCATCGCAAGGGTGGAACCGCTTGTTGAGATcGCATCAACTGAATTAACTATAGGCTACCACCTTGAGAAACAATGAAGAAAGAAATAAAAGGAAGAGTACAGGGGAAAAGTTTTCTGTTGTTAGATAGGTAAAGCGCCATGGCCTTTCAAATGTAGAGAAGCTCTGGCTAAGAAAGTTTGATTGTAGGCAGCTAGTTCTTAATTTAAGTGGgTAAGTGGgCTTTGTTGTAAAATAGTGCCTGTTACGTTGGATAGATAGGTGAGAGTTTGTTGGAGTCACAAGGGGTCCTGCATTTGGGATCCTAAGTGAATTTCTAGTTTCGAAGCCTAGTCCCTGGCCTTTTAACCGGAAATGGGATCTGGGAAAGTGGTGAGTTCCATTGGTGTGACTTGTTTTTGCTTTTGGTATCAACGGGGAAAAATTTtGCCCCAATTAGGGTTCATGTTGGGAGCGGATCCTAGTATGAGCATTGTTTCAAGGTTATTTAC
>CsGal-Lec6
TAATAATTGAACACAGACATGGGCTCTATATAAATGGTGTGTGGCCAGCAGCTGTACTGATGAGTGACaGTGAACACAATCCAGTACAATGCTTGTTGTTGCTGCAgAGTTGCAGATCCAGTAgCCCACAATCCACATTTCAGCTCCCTGTTTAAACTTCTCCCCCCAAATTAATTGTCACCCACCAAGCGGGAATATGGAAACTAGCTCAGTTTCCAaGCTACTCACATGGCTCTGGATGGCATTGTTACTGGGCACTGAACTGATTCAGTGCAGCACTGTAACATACGATAGGAAGGCCATTCTCATCAATGGCCAAAGGAGAATCCTCATCTCCGGTTCCATTCACTATCCCAGAAGCACCCCTGAGGTACTTGCTTCATATTAAGTTTCATTTTCACTTTCATATATACACTTTTtCGGgTTTCTGTGTTTTTGTTCTATTTGTAGTTTTCTATTTATGgTAATGTTGACAAAATTTATTTTTTtATTTTTTATTGTAGATGTGGGAAGATCTTATAAGGAAGGCTAAAGATGGAGGCTTAGATGTTATTGACACCTATGTTTTTtGGAATGGTCACGAACCTTCTCCTGGCCATGTACCATACTGGAACTTCATTTTTTTTTtCCATTTAACAAAGCTTATACATTCTgTTTCCTATTTGATTTTTATTCTTTTCGGGTGATTTTTtATTTTTCAGTATAATTTCGAGGGGAGTTACGACTTGGTaCGGTTCATTAAGACCGTACAGAGAGTAGGGCTGTATGCACATCTCCGCATTGGACCCTATGTTTGTGCTGAGTGGAATTTCGGGTACTTACTTTCCTAAATAGAAGATCATTTTTTttcTttcTTTtATGTTTTTTGAATTAGCCTAGATCTATGTGTAATATATATATATATATATATATATTtATCACTAGAGGTGCTGTGCTAGTATGGTAATTTTGTGGCtttttttttttttGTgtgAAGGAAATTTTCCTTTTGTATTGAGTGGAGTTAATATtaTGTTCGACTGGTTCACTTTGTTTTGTGCAGAGGATTTCCTGTTTGGTTGAAGTATGTTCCTGGTATTAGCTTTAGAACTGACAATGGACCTTTCAAGGTTTATTCTCTTTCTCTTTCATCTGCTCTGTGGAATTAATTACATGTAAAGGAAAAAAAAaCcTGAAAATTGTTTGATAGAAAATTTGGGAAAGTTGGAAATGCTGTTTTTGATTAAAAGCTAAATGTTTTATTGATTTTCTTGTTTCTGAAGGTGGCAATGCAAGGATTTACCCAGAAAATTGTCCAAATGATGAAGAATGAGAAGTTATTTGCCTCACAAGGTGGCCCCATCATCCTCTCTCAGGTGtgggTTCTTGATATACAGCCTTTCTAGATTTTGAGTATGATGAATCATGTCTTTGTCTTGATTTGTTATGACATACATTTTTTTTTTtCAAGCTAAAATGCTTGATTTGAAATAAGACCCTGgAatAGATTACCCTTGACCATACACACCTCTAACATGGACTGTATAAAGGGTGCATTTGGGGCAGCTGTGCTGTGCTTCACCCCTTATATTCTCATTTAAACCCATTAGAATATCAGGGGTGGAGCCCCAAATGCATCCAAAGTAATGAGTTTTTTTtTTtCCCTGCATTTGATTTCTTCTTTAATTTGGTTTTATGTAGATTGAGAATGAGTATGGACCTGAGAGTAAgtCgCTTGGAGCTGCTGGTCATGCATACGTAAACTGGGCTGCAAAGATGGCTGTTGGATTGGATACAGGAGTTCCATGGGTGATGTGCAAGGAAGATGATGCCCCAGACCCAGTGGTTAGTTTTCTTCATTGAGTCTCTCTCAGTTctGCTaTTCACTTTGAAACTTGTCTTGATATGGGTCAAGAAACTTTTCTTACATTGGAAATTCTGAGTGTTGCTCTCACCAAATCTTGGGAACAGATAAATTCTTGCAATGGCTTTTATTGTGATGCTTTCTCTCCCAATAAACCTTACAAGCCTACTTTGTGGACAGAGGCTTGGAGTGGCTGGTAAATATCGGTTTAATTTATACCTTTAAGTTCCCTATGTGAATCAAGTTTACTCTGATTCCGTTAAATCTTTTTtCTCATATTGAAAAGGTTTACGGAATTTGGTGGAGCTGTTCACAGAAGACCGGTTCAAGATTTGGCATTTGCAGTCGCTCGTTTTATACAAAAGGGCGGCTCATTTTTTAATTACTACATGGTTGGTTACCGTACTTGATTTAGCACTCTGGTTAAATAGACTTCTTGTTGATTGCGTTAAACTCAACTTCTTAGTGTATGACATATGGCTTATGACAGTATCACGGAGGGACCAATTTTGGGCGCACTGCTGGGGGCCCTTTCATTACAACCAGTTATGACTACGATGCTCCACTTGATGAATATGGTAAGAAAAAAAAAAAaCTCATTTATTTTGTGTTTGATGTCATTGAACATTGGATGTTTTCAGTATATCCACAACTTTGGCTTGCACAAAGCTTTGGGATTTAGATTCATGATCCAAAAATTATCGGGGTCATGATTATGTTTCAGGAATCTACAATTTGCATCTAACAACTACGCCTTATACAGGTTTGATGAGGCAGCCTAAATATGGTCATCTTAAGCAGCTACATGAGGCTATTAAGCTATGCGAATATGCTTTAGTTTCTTCAGATCCAACTGTTACTTCATTGGGAACCTATCAGCAGGTCAGCACTCAGCATTTTCTGATATCTGTAACAATTTTGTTTtGGTAGAAAGACTATCATAACTTACAAACTAGCCTTCCATGAAGAGATTCTGAATTCAGTTTGGTCATCTTTCAGGCTCATGTATTCTCTGCAGGGCAGCAAAAGTGTGCGGCTTTTCTTTCAAATTACAACACAAAGTCTGCTGCTAGGGTGACATTTAATGGCAGGCAATATAATTTGCCTCCATGGTCCATTAGCATTCTTCCTGATTGCAAGAACGTGGTTTTTAACACTGCAAAAGTAAGTATAATCAGGCATTTGGCTGGCTATCCATTTCAAAAAGTAATATTAACTTCGAGCTCAAAAGCATATTCTTtGAGGGAAAATTTTGTTTTTCTTCTTAATTTTCTGACcAAGTTATtGCTATGGTTGTCTTGTGCCCATCTAGGTTGCAGTTCAACATACAAAGATGCAAATGTTACCAACCGGTTCTAAGTTGCTTTCATGGGAAACATATGATGAAGATATTTCTTCTCTGGGTGAAAGTTCAACATTGACAGCCATTGGACTCTTGGAACAGATAAATATCACTAGAGATACTAGTGACTATCTATGGTACATGACCAGGTAAGACTAATGTGTTATGAAATCCTCTGCTTATCTACTTTCTGATTTCCAAATAAAACTTGGTTTCTACAAAATAATATAAAAAGCCGTTGGATAATTACGTCGATGGACTATGGTACATGTGTTTCCTGCCAATCTTACATTCGGCATTCTAATTTTAGCTTTTGTGGTTTGTTTTCCATCCCAGTGTTGAAATTAGTTCTTCAGAATCATTTCTGCGAGGTGGCCAAAAACCCACTCTCACCGTGGAATCAGCTGGCCATGCTGTTCATGTCTTCATCAATGGGCAGTTTTTGGGTATGCTTCTGGACTTTATTTTTCTGGAGCAGTTGAATTGGAGTGTGTCAGCTGGTTAACTCTTCAATCATGTTCTCTCTTTGTGGCCAAGGAAAGAAAGATGTCCAATGATATTGTTTTATACTGAAATAACAGGGTCAGCCTTTGGGACAAGGGAGAACAGAAGGTTCACTTTTTCAGGACCAGCCAACCTACGTGCTGGAATAAATAAGATTGCACTCCTCAGCATAGCCGTTGGATTACCTGTTAGTTTACTGAACTTTTGTACAACTGAATTCAAGTGTAGCAATTTACTTTTCGTCAAAGAGCAACTTGACTCTCTCCATTCCTTTACTCTTTAGGTCTGTTTGCATGGGAAACAACTGAATCATTAAGCATATATATTATGTAAGTCTATGGTATTATTGCAGAATGTTGGATTGCATTATGAGACATGGGAAACAGGAGTTCGGGGTGCAGTCGTGCTTCATGGTCTGGACCATGGAAATAAGGACTTAACATGGCAGAAGTGGTCATACCAGGTCAAGAAATATGCATAACTGTCCGCAGATTGCTTTCGATATTGTTTCCTACAATGCCAAAAGTTTTCACAGAGACTTTCTTGGGCAGGTTGGATTAAAAGGGGAGGCAATGAATTTAGTATCGCCAAGTGAAGCCACATCTGTTGATTGGACACGAGGCTCACTCGCTGCTCAAGGCCAGCAGTCTTTGAAATGGTACAAGGTAAAAAAGAAACTGGGAAACAGTTTTAACCAATGAAAACAAATGTtGCTTTGGTCTCTAGAAGCTAAATGCCAGCTTGGAATTTGCAGGCATATTTTGATGCACCTaCAGGAAATGAGCCTCTGGCTTTGGACTTGCGAAGTATGGGTAAGGGTCAAGTTTGGATCAATGGGCAGAGCATAGGGAGATACTGGATGGCTTATGCAAAAGGTGACTGCAAAACCTGCAGTTATGCTGGGACATTTCGCCCTATAAATTGCCAACGTCGATGTGGCCATCCAACCCAACGATGGTATTACCTTAAAACTAATGAATATTGCACAGATATTTGGATTGATGTTCTAGATGAGCCTTGTTCAAATAAcGTCTTGGACCTTGCAGGTATCATGTTCCAAGGTCCTGGCTAAAGCCAACAAAAAATCTGTTGGTGGTTTTCGAAGAACTTGGTGGTGATGCATCAAGGATATCTCTTGTTAAGAGATCAGTGGCCAGAGTCTGTGCTGATGCACACGAACACCATCCCACCACTGATAATAaTGATATAGAAAATAAGGGCAACAGTAATTCTACTGGCAATGCTAAAGTTCTTCTACAGTGTGCgCCAGGTCAATCTATTACAAGTATTGAATTCGCAAGTTTTGGGACTCCTTCTGGAACTTGTGGgAGTTTTCAGAAAGGAACTTGTCATGCTCCCAACTCTCATGCCATGTTAGAGAAGGCACTTCCTTAACTATCCTCTTTCTCTTCCATTATATTTCCTGCATCTGGTTGCATTTCTTGTAAACATGGAAATAGAAACTGTTTATGGAGTCATTTTGGTAAATTTTGTTTCCTTGACAGGAATGCATAGGGCAGGAGAGTTGTTCCATTTTCATATCCAGTGGTGTTTTTGGGacAGACCCGTGTCCTAATGTTTTGAAGAGGTTATCAGTCCAAGCTGTATGTTCAACAGCTGATGCTAACACTCAATCCTGATTCAATTCGTTGAATGATTCACTGCAGTCATCCTACACAGGCTTTCTTCAAGGTGACATTGGAAAACTTGTTATTACTACCAAATGCCCCAGGACAAACTACCAAGTAAGGGGATGAATGGGTATACATACAAAAAGTTGAAATTTGATTGTTTGAATACCATGCCGCCATTATTTATAAGTTATTATCTATGGGTATTAGATTTAGATTTTGTTGTAAAATTTTTATGGATGATCTGTATTTCGTTAAGGAGGTGAGATTTGCACAGCAATGCTTCCTCCAATGTAGTAAATGTGGAGTTGTGTGATGCTAGTCTGGTAACTTATGTTATGCTCAAGCCACAGATAATAATCAGTGTTCAAATACATGCTAGAATTGTGCAGGAGAAAGGAAAATAACCCGgTtGAACCcTTTtAAaGGGgTAaTTGAGTGATTGTTGTGTAAAGAGGAGGTTATCGATTGAATT
>CsGal-Lec7
CAAGCAGAGTgtGAAAGCTCAAACCTCTCACGTTCTCACCCCAtTTTTCtCTCGGTAGGGAAGAGCAAGCCAATAAAAAGaTAAAAAGAGaAAAAGACAGAGACACTAACAGCTAGCCAGCTCGCTAGCTCTTTGCTTCTCTCTCTCTAAAGAAGCATAGAATAAAGCGTGTGAGAATAACAAAAAGGTCCTTGCTTTGTTGTAGCCAAACACCAAAGACTGGTTTTTACTTCGTTCATCCATTCaAAAATCCATTTTTTGTTGAtTTTTTATTTTTTTAACCGTCATGGGCATGACCAAGCAGCTTGGAATGTGTAATGTGCTGTTGATTCTCTTGCTGGGTTGTTCGGGGCTTTTTGCTCCTGTTGAAGTTGAGGGCTCTGTGTCTTATGACTCTAAGGCTATCGCCATTAATGGCAAAAGAAGAATCCTTATCTCTGGATCCATTCACTACCCCAGAAGCTCTCCTGAGGTAATCTTTAGTAACTTCAAAATGTGCTTCATGGGAATAtTTTATTTTCTCAAAATTACCTGTTTTTAACTCCCATTGAGGCTCTCTCCATTTGGGATGCTGCAAtTTTTTTTTTTTAAATACACATGCTTTTGTTTATGTAAATGAGTGTTTTGTTATTTATTTTTATTTCTGATTCGTGGGATTTTTTTCCTGTTTTGGTCTTGTTGCAGATGTGGCCAGATCTTATACAGAAAGCGAAAGATGGAGGCTTGGATGTGATACAGACATATGTATTTTGGAATGGCCATGAGCCTTCAcCTGGAAAAGTAATGGGAAATGACACCTTCtTTTTTTTTTTAATTTGTTCTTTTAATTAAATTATTGAATATATTTTGCTAATTTTCtTTTTTCTTTAATTGGTTTTAGTATTATTTTGAGGGGAATTATGATCTGGTGAAGtTTATCAAGCTGGCTAAGCAAGCAGGCCTTTATGTTAATCTCAGGATTGGTCCTTACGTTTGTGCGGAGTGGAACTTTGGGTAATACTTACAGCAATGTAGTTTCCAAAAAAGAGCTAAAAAGACACTATTTTTCCGTGAGCCTTTTGGAATTTCAAGCAAAACTTTCCTTTATTATTTTCAGGGGTTTTCCTGTTTGGCTCAAGTACATTCCAGGTATCAATTTCAGAACAGAAAATGGACCTTTTAAGGTTAGCCACTTTTAAGATTATTTATGTATTTCATACTGTTTTCAGTTTCATTGATGTATTTTATAGCTTTGATTCTAATTGAAGTTTCACTTCTAATATTTTGTTGTACTGAAGGCTGAAATGCACAAATTTACTAAGAAGATTGTGGATATGATGAAAGCCGAGAGATTATTTGAGTCTCAAGGTGGTCCAATAATTCTATCACAGGTAATTaAATTATGACATTTCAATCTTTCCATTAACCATTGAGTAGCCTTCAAGCTTGCTTTTTTAATAAATAAGTTGCATGATGATTTCTCAGTTTTGTACTTTATTTGATAGAATACGGTGGTAAACTAAGAAAAGTATCTTTCTCTATCACTCTTGTTACAGATTGAGAATGAATATGGACCCATGGAGTATGAAATTGGTGCACCTGGCCGCTCGTACACCCGGTGGGCAGCTAAGATGGCTGTGGGTCTTgGCACTGGTGTCCCGTGGATCATGTGCAAGCAAGATGATGCACCGGATCCTCTTGTAAGTATCTCCTGaCttTTTTTTTTtttCTCTAGCAATaTCtTTTTACCACTTATTTGTCATGTTCAATATTCATTGTTGATGGTTCTCATaTTATGTTCCCTCATCTTTAGTGGGGTTGCTAGTTTATAATGTGTTGTCTGATTGTTGGTCATGGTCATAATCAATTATTATTCTTTGcCGCACATGGATCAGCTTTGCTCTTTCTCACTCAtaTATCTGTTATATTTGTCTGTATTTTTTTTTCTATTTGGCCTCTGAAGTTTTGTTCTGATAGATTCATGAACATGTCTTCCTATTAATTAAGTCACGCCAGTAACAGCTTCCATCAGTCAGTAGTGGAGGTAAACAACAACAACAATAATATAATAATAtTTGTGTTGGAGATATAAAAGAAGTGAAATATCTGTAACCCAATTATTTAAAATCAtttatATATGGTTAgAAGTCAATAGTGTCTCAAGTCTTATCATTTTCTTATAGTGCCTAGTGATTTATGCTTTTGACTTGGGTGTTTGATTGTTTTTCTTAACTCCATGTTTTATATTCAACAGATAAACACCTGCAATGGTTTCTACTGCGATTACTTTTCCCCAAACAAGGCTTATAAACCCAAGATGTGGACAGAAGCCTGGACTGGCTGGTAATTTACTTGCTGGCTGCCTTTTCCTGGGATTCCTTTCTGTCCAGTTCTTCTTATCCAAGAGCTGCATCCTAATTATAACTCTGAGATCTTTTTGGGATATTAATCCCATTATTTTCCATTTTCCCTGAAGGTATACTGAATTTGGAGGTCCTGTTCCTCAcCGGCCAGTTGAGGACTTGGCTTTCTCAGTTGCAAAGTTTATTCAAAAGGGGGgaTCATTCATTAACTATTACATGGTAAGTTTGTTTCTGAGTTTTACCAAGCTGCTACATCTTTGGATTAATCAACAgAGTTCTTTACATTTGTTTTCTGAAATTCCAGTATCACGGGGGAACAAATTTCGGCCGAACTGCTGGTGGTCCTTTCATTGCTACAAGCTATGACTATGATGCCCCTCTAGATGAATATGGTATGTGAAGGGCATTAATGACTCTGTACTTCTTTTTCCTAAAAGTTTCTCAATACATCATTTGCATTCCATTCTGAGTAGTCTACACCGTAAGCACAAGATCTATAGCCTCCAGTTAACAGAAGGAAATATTTTATGAATAAAGATGTGGCCTAAATATAATCaAACTTTATTAACCATATCAGAGTGAAAGGGTACTGCCACAGTACCACTTCGCCTAGAGTACAACTTATTGTTCATTAtATCCATAACTTTCTTTCTTCCTTCCATGCCATGATATGTGCATGGAGTTGCAATGTcCGCTATAGAACCTAAATCCTAAAAAATTATGTCTCTTCAGATCCAGCAAAGTGAATATTTGTATATGAGATTTTGCATATTTATAGTCTTTGTCCAGACACTTTTGTTATGGATGTCATTTTCTTCATCGTATAAACATTTTTTGTGTGAAAACAgtTTATAATATCCTAACAGAAAAGGTATTGGATGTgGACATATCATGTAATTTGGCGGGTCCTTTAGTTAGTCGACTACAAATCTTCTGTCATTATATgTTCAGAAAGAGTAATATTGTCTTTATTAATGACGCTTAAAAGTATTATaCTATTAATTGTATTCCCGTCTCCACATTTAATAAAAATTGCTTTAATCTTTCTTTGGATAAtTTTGAACCATACTTGGATAGTGGCTTCTGTACTGATTAAAATGATTTGCACATGCAAGAAATCACTCTATTTCATTCTCTATGCAGGACTGTTGAGGCAACCAAAATGGGGCCATTTGAAAGATTTGCATAGAGCAATAAAGCTGTGTGAACCAGCTTTAGTATCAGGAAATCCCACTGTGATGCCACTTGGAAACTATCAGGAGGTAAAACTCACTTGTGCTTTTTTAAGTTTAtTTTATTTCACCATTTTCTAGAGTTAACATTTCTCCTATATTCATTTTAATACAGGCTCATGTATTCAAATCAAAGTCTGCTTGTGCTGCATTCCTTGCAAACTACAATCAAAGAACCTTTGCAAAAGTGGCTTTTGGGAATCAGCATTACAATTTGCCTCCATGGTCTATCAGCATTCTGCCTGACTGCAAGAACACTGTCTACAACACTGCAAGGGTGAGAAAAGACTTAAATTTAATAGTTTCAGTGTTTTGTTTAGCAAAGCTTACGTGTTTGAATTTTTCTCCTCTGGGAAACATGGGAACTAGGTaTAGACATTGAcAACAATTGTTTGTACAGGTTGGTCACCAAAGCACACAGATGAAGATGACTCCTGTTCCTATTCATGGAGGATTCTCTTGGCAAGCATTCAATGAAGTGCCGTCTGCATACGGTGACAGTTCATTCACAATGTCTGGGTTGCTGGAGCAGATAAATACAACAAGAGATGCCACTGATTATTTGTGGTACATGACAGAGTGAGTACCTTTCTCAAtTAtTtTTTTTTGTGcGTTCACAACTCAAATTTGCTTACAACTTCTCATTTTATAATTAATTTTCTCATTGTTATGCACTTTCTCTCCATCGCAGTGTTAAGATTGACCCAAGTGAAGGATTTTTGAGGAGTGGAAATTATCCAGTCCTTACTGTCATGTCAGCTGGCCATGCTTTGCATGTTTTTGTCAACGGTCAACTAGCAGGTCAGAACATGATTAAATTTCTACTGCACCTAGTAATTTAgGACACTATAGAAGTTTAAGTCCTAACTGATTCTTCCTTGATCTCTATTCCAGACAACATCATGTAGATTAATTCTATTTCTTGtGGTGCTTGTTACTAGCTCAATTGCTCCACATTCCTGTGTCCTAAATGTTCTTTTTTTgAGCAGGGACTGCCTATGGGAGTTTAGAATTCCCAAAACTGACCTTTACTGAAGGTGTTAATATGAGAGCTGGAATTAACAAAATTGCACTTCTGAGCATCGCTGTTGGTCTACCGGTATATCTCTCTTTGTCTCTCGCTCTTTTGTATCTTTTATGTTCTATCTACAACATCCATGACAGTTTTGATTTTAACTATTCTTGCTGCTGCTTGTGCTTTTGAGCTCAGAATGTTGGTCCCCATTTTGAGACATGGAACGCTGGTGTTCTCGGCCCAGTTACTCTGAATGGTCTCAATGAAGGGAGGAGAGACTTGTCATGGCAGAAATGGACTTACAAGGTCTGTCTTCAGtCATTAAAGTATGGTTTTCTTGTTTCCCTGACATTTTGGATATTGATAGAAGTTTGTCTTCTAAATCAGaTTGGGCTTGAAGGAGAAAAGTTGAATCTTCATTCTCTCAGTGGCGGTTCCTCTGTTGAGTGGGCAGAAGGATCTTTAGTGGCCCAGAGGCAGCCATTGACTTGGTACAGAGTGAGTAGCTTAAAATCTCAGCCAAACCAATTTTCTTATTTCTACGAGATTCAAAGCCATTGAATATGAATTCCCTTACTTATTACCTGGGGTTTCCTCGAGGCATGTATGATTATTATGACTGCTGTTTTTTAAACATATATCAAGATGTTTTGTTCCATTAAAAGTATGTTCTGATTTTCCTTAATTGATCATGTTGAAGATATGGGTGGCTAACTATtTACTTATCCTCAAAACAAGTGTAACTTGTGAAGACTGTCAAGTTTTTaATTGACATCCTTACTGTCTGTTTTCAGACTACTTTCAGTGCTCCAGCTGGAAATGCTCCACTGGCTCTAGATATGGGCAGTATGGGCAAAGGCCAAGTATGGGTAAATGGACAGAGTATCGGACGTCACTGGCCTGCTTACAAGGCaTCTGGTTCTTGCGGTTATTGTAGTTATACGGGAACATATACTGAGAAGAAATGCTTAAGCAACTGTGGAGAGGcCTCTCAAAGATGGTAAGCCAAAACCACTTTGTTTTAGAGCCTATTTCATATCgTTCTGGATTTCtTGACAAATTAGCCCACAATTTCAGGTACCATGTTCCTAGGTCGTGGCTAAAACCAACAGGAAACTTGTTGGTTGTATTTGAAGAATGGGGTGGCAATCCTAATGGAATTTCTTTGGTTAGAAGAGAAATAGACAGTGTATGTGCTTATATGTATGAGTGGCAGCCaACCCTTATCAATTGGCAGCTGCATGCCTCTGGCAAAGTCAACAAACCCTTGAGGCCCAAAGCTCATTTGATGTGTGGCCCTGGGCAGAAAATTAAATCAATTAAGTTTGCTAGCTTTGGAACACCAGAAGGTGTTTGTGGAAGCTACCGTCAGGGAAGCTGTCACGCTTTTCACTCTTATGATGCTTTCCAAAGGGTATGCATTTTTAGTGTATAATCCATTTGTCTTCTCAGCTTCTTTCCACCTTAAATATTAATGTATGGCTTTATTCTTGCAGCTATGCGTTGGGCAGAACATGTGCACGGTAACTGTGGCACCTGAAATGTTTGGTGGAGATCCATGCCCCAGCATCATGAAGCAACTTGCTGTGGAGGCCATTTGCGGCTGATAGACCTGCAACGTCCAGGGTGAAAGAAATGGAACAAAGGAGGtTCCATTTCTTCATGCCTGTCATCTGATTTTTTGTTGCAGTATAGTATTTTTCGGCTTCTAGATCACTCCAACCATTTGATTCGGCTTCTTCCCAGGTGAAGTTGTACAGATATGCAACACACCACGTGGTTGAAAGCCCTTATAGCTTCTGGAAAAATGATTGAGGATGCGCTACATGTATATACACTAGCTTTGtTTAtTTGTTTCACTGCATATCATATGACTATGTGcGAAGAGATGGAAGGGAAATCCAAAGAAGCACATCGAGATTATTCAACCTGGTCAGTCCATGTGCTGATGATTCAGtTTTAGAAGATGGAAAGCCTCTGGTTTCCAACAAtTTTAGTATTCTTTGTACTCTTGTAAttTCCTTGGAAGCAATTCTTTTTCATTGCTGTGCTGTAACCCGT
>CsGal-Lec8
CTCTCAGCTAATGTGACGTATGATCACAGAGCGCTTGTTATTGATGGAAAGAGGCGGGTTTTGCAGTCAGGTTCTATTCATTATCCTCGCAGCACGCCCGAGGTTGGTTTGATTTTTAACATGCACACGCAAATATGAGTCATACATTGATGAATTATGTGCTAATGCAGTACTGTGGTTCTGCAATAAACTTTCAGGTGTGGCCAGAACTTATTAGGAAATCAAAGGAAGGGGGACTGGAAGTGATCGAGACTTACGTGTTCTGGAATTATCATGAGCCTATAAGAGGACAGGTATATAGTAATGAACTTCAAGTAAAAAGTCGATTCCCATTATGAGTTTCGCTAGCAGTATTGAGTTTAACATGGTTCAATCTTTAGAAATTAGCAATTTGTTTGTCTTTATGAATAAAAATGCCCTTTTGGGATTAGTTTAACTGATCAGAAGAAATTCTCATGCATTCGACATTCCCAATGATAAACTACATTGTGTATGTCATGTACTGTTTTTTACAGCAGTTTGTTGATAATGTTAAAATTTTCTCGGAAAATCATGCAGTATTATTTTGAAGGAAGGTTTGATCTTGTGAGGTTTGTGAAAACGGTTCAGGAAGCTGGCCTTTTTCTTCATTTGAGGATCGGCCCATATGCCTGCGCTGAATGGAACTATGGGTATCTTTTAGTCACAGTTTCTCTTCTTCACAACTTGAAGAAAATGTCAATCTACTTTTAGTCCTtATCTCCAATTTTTAGTTCCCTAGTTGCAGACTTAGTTACAACTTAAAAGTGTAGATCTCCAATTTTTAAATTCTTTCTCTGACTTGTGACAGGGGATTCCCTGTTTGGTTACATTTCATTCCTGGGATTCAGTTTCGAACAACAAATAACCCTTTTAAGGTACTTTCTGATGTCAAAGGTGGTTATTTAACTGATTCCTTTCTTTCACATTTATTTTCACACTATTGATAGTTGAAAATTTTAAATtCAATGCAAGAAATTGCTTTCTGTCTTATTGTCGTTGCAGGAGGAAATGAAGCGTTTTCTTGCAAAAATTaTAGATTTAATGAAGCAGGAAAATCTCTTTGCTTCACAAGGAGGGCCAATCATTCTGGCACAGGTTATTTACCAACATGTTTTAAAATGTATATAGACAGAATTTGACTATCAGACTCTAATGAAAAGTTAATCCCTGTCTATTGTACTCTTGCAGGTTGAaAATGAATATGGAAATGTTGAATGGGCATACGGGGTTGGTGGAGAGTTATATGTCAAATGGGCTGCGGACACTGCTGTTAATCTTAACACGTCAGTGCCTTGGGTTATGTGTCAACAAGAAGATGCACCTGATCCAATTGTAAGTGTTTATCATATGCATTCGCTTATGTTTCCTCTACACCTCCATCCCGATTTCATCTGTTTTATCTTACAAGAGCTAACTAAGTGCAGATAAATACATGCAATGGATTTTACTGCGATGGATTTACCCCAAATTCACCTTCCAAACCAATAATGTGGACTGAGAACTACAGTGGATGGTAACATCCTGAAGCCGACGCTGCATTAGATTTCAAGGACTATTCTAGGTTTCGGTATTCATGTGTGAAGTGCTAAATCGCCTATTTGATACTACAGGTTCCTTTCATTCGGCTATGCCGTTCCTTTTAGGCCTGTTGAGGATCTTGCTTTTGCTGTGGCACGTTTTTTCGAAACTGGTGGCACTTTTCAAAACTATTATATGGTAAACCTTGCAATGAGTTCTGTTTCTGATATTTTACTGCTAACCTGGAAATTATGTGAATATTAGAACTATGACAGAGTTCTAGAAATATTTAGTGTCAACTTAATGATAATTTGCTTACAGTATTTTGGGGGAACAAACTTTGGACGAACCGCTGGTGGCCCTTTGGTTGCAACAAGTTATGATTACGATGCTCCGATTGATGAATATGGTAAAGCTTATCCAACAAGCTATCATTGATGAGAACGATTCTATGTGCCATGACAATGAAAGCATTAGTCATCTAGATTCATTAATGAAGTTAGGCTGCAATTTCACTTTTGCCAAGATCAATAAGCAAATAACTCATTTAGGACTGAGGAAAGAAAATTGCTAACTTCAGAAATTTCAATGTAGGTTTTATTAGGCAGCCAAAGTGGGGTCACTTGCGTGAGTTGCACAAGGCAATAAAGCTTTGTGAGGAATATTTGATCAGCTCAGACCCAACTCACCAGAAACTTGGTGCTAAGTTAGAGGTAAATGATCCATCATTTTGTACAATTAAAATATCTCCACATTTGTTCTTGAGGGGTACGCACCTATGTTGACTCAGCCATTATCCTTGTCATCCATTTTCGCTAATAACTTTGTTTCTTTCTTTTTCGCTCAGGCACATATCTACCATAAATCTTCCAATGACTGTGCAGCCTTTCTTGCCAATTACGACAGCAGTTCAGACGCAAATGTCACATTTAATGGAAATGTGTACTTCCTTCCAGCCTGGTCTGTGAGCATCCTCCCGGATTGTAAGAATGTCGTTTTCAACACAGCCAAGGTATTTGCTCTTTTCGCATTTTCTTTACGTAAAAAAGTGATTACAACACCCAATGTCCTCTTgTGATTGCTTTAGgATTCATTTTGTAATAAATGAGATACGCACGCACATTTTCACTATCTATACATGACATATAATCGATGCCAATTATTTAATCAGATCTTTTAAATCGATGTTTCAGTACAATAGTTTGATCAATTTTCTTTACATTTACTCATATTATATTTACTAGTTCATGAGTTAATCTCTGTTGAACTGCTTTTTCACATTTGAAGGTTATTTCACAAAGAAATaatGGTGATCATCCTTTCGCACAACAAAAAAATGTTAATGAACTGCTATTGGCATCATCGGCATTcAGCTGGTATGAAGAAAAAGTGGGCATATCAGGCAACAGATCGTTTGTAAGGCCTGATTTAGCGGAGCAGATTAATACAACAAAAGACACAAGTGATTACTTATGGTACACAGCAAGGTAATTCATTCATTTTAAGCCATTTTTGAAGACCCACATTTGGAATTTAGCCTGACAATTTCATCTGGCTGTGCTTCAATGATACTGGCAGTATTCATGTGATGCCTGGTCAAGGGAAAGAAGTCTTTCTGAATATTGAGAGTTTGGGACATGCAGCATTAGTTTTTGTAAACAAAAAACTCGTAGGTAGGTAATATGGAATTGCACTGTATTTTTATAAGTTTCATCTTAATTGATTCACTTAAAATCAAATGCTTGCTTATTCTTCACACAAAAGAAGGAATAAAAAGAaGGAAAAAATCCTTTCTCCATCTTACCACTTTCCAATTCAGATTGGTTCGAATGATCGATATCCTGGATTTGCTACTAGGATTGTATTTGTGTATATTTAGTGGAGTTGATGTCCCTTCTGTGTGGTCTTTCACAGCATTTGGGTATGGTAACCATGACTTTGCAAACTTCTtGATCAATAAGAAaATTGAGCTGAACGAAGGAATTAATACACTCGATATATTGAGCATGATGGTTGGGCTACAGGTAACAAAGTTTTTTCTTTTTTtCCCCcTCCcTTTAAATTAACCTGACTAAATCGTTTTTACAAAGGCACCATCGATATTGGGATAATTTTGTGTTTAATTTATTAAGCATTGATATTGAAGTAACCAAGGTAGCACAATTTCTTGGCGAGTTAAAACTCAATTTTTCTGAAAaTTCAACACCATAAATTCTGCAACATTACACTGCATGATCATAGAGCAATTACAAACTACTTGTCCACAAATAAGAATCAAGTATTAAAGGTTACTGATTGTTCGATCCTTTCCGCTAATTTATTCTAGAACTATGGAGCATGGTTCGATGTTGCTGGAGCAGGACTTTTTTCtGTTATTCTTATtGACCTGAAGAATGGCAAGAGAGATcTTTCTTCAGGAGAATGGATCTATCAGGTTTGATTCAAAATtaGTaGTCTAGATAAATAAGATTAAACAAGTAATAAGAGCTTTTTCAAACAATTCACTAAGAACTCAGTtGTATTAAGCCACTtATTTGTCTCTCCTTTCAGGTAGGGGTCGAAGGAGAATACATCGGTCTGGATAAAATAAGTCTTGCAAACAGTTCATTTTGGAAACAAGGAAGCACTCTTCCTGTTAATAAGAGCTTGATATGGTACAAGGCAAGTTTGAACAGAATGATAATGTGTCAAATTGTGATGGCACAaGTTTTTGGTGGCAGCTAGCCACGCTTTTGCCATGGAGAGCATGCTTTTAGTTTGTTTTTTtATTTTtCAAATTTtCATCCTCAGACCACATTCCTTGCTCcAGAAGGAAAGGgCCCCTTAGCCTTGAACCTTGCTAGCATGGGAAAGGGTCAAGCTTGGGTCAACGGGCAGAGCATAGGACGGTATTGGTCAGCGTATCTCGCGCCATCAACGGGTTGCACAAAGAAATGTGATTACAGAGGATCATATGATGCATCTAAATGTCAAAAACACTGTGGTCAGCCTGCTCAAACATTGTAAGGGCCAATAGATATCTTGCCTATCAATCACAATTTTTACGCTTATTGCATTAAATGATGTAACAAATGCCCAGGTATCATATTCCGCGGACTTGGGTACATCCTGGAGAAAACCTACTAGTCATCCATGAAGAGCTTGGCGGTGACCCGTCAAAGATTTCTTTGCTTACGAAAACTGGCCAAcATATTTGTTCATTTGTATCAGAGGCTGATCCTCCGCCAGTTGATTCCTGGAAACCAAACCTAGgAGTCGTGTCTAGCAGCCCTCAAGTTCGACTGGCCTGTGAAAGAGGATGGCACATTGCTGCCATTAATTTTGCCAGCTATGGCATTCCTGAAGGAAACTGTGGCTCTTTCAGACCAGGAGCTTGTCATATGGACGTTTTACCAATTGTTCAGAAGGTAACTCTGTTTTtACCAATACGGACATGTAGATATGTCAATTGTCACCTCACTAGGTCTAGCATATGTCATTTGCGGAAAGATTTTTCAaTGAAGAGATAGGGTATTAGTAGTAAATGAGGTTTTACTTTGTCATTGATTCTTAGGTTTTGATTTGGATGGAAATTTCAGGCTTGCGTCGGCCAAATTGAATGTTCAATCCCTGTTTCCTCGGCTTACCTTGGTGTTAGTGCTGGCGCCTGCCCTGGCTTGTTAAAAGCCCTTGCCGTTGAAGCTCATTGCAGCATATGA
>CsGal-Lec9
ACTTGATCCTTTCTCCACTGCAATTTTCTGCATTTGGTTTTGGCCACTACCATGCACATGAATCATCATTATCAACGAATGAATGCGCAACCAAaGCCAAAAACTCTTCAAGTACAGAggggCTTACGTTAGCTTTTGAGTAGTTCCGCTCCACCTTCTGATTCGTCTTGATTCTTGTACGGCTTGTTTTCGTTTCGCTTtAGCTGAAGTGACAAGTTAAACCCAGGAAGCAAAAACCAAAGCCAAGAcAAGACATAAAGTAAAAGCAAGCAAATAATTCAACAAAACAAAGCGTTTTCAAGTCATTATCCACTGTTTTAAGAAACTAAAAGCACAaTCTTTTTACTTATATAAATCAAGAAGAAAGCTCAAGATTTTCCAAAAGAAaGAGTAGCGTaGCGTAGTGCTTTTATTATACTGTTGTACTAGTTTTATCATGGCAAGCAAAGAGATTCTGCTTCTGGTTCTCTGCTGGGGGTtCGTAGTTCTTGCCACGACGTCttttGGTGCCAATGTAACGTACGATCACAGAGCAGTCGTCATTGGTGGCAAACGTAGAGTCTTGATATCTGGCTCCATTCATTATCCACGCAGCACCCCCGAGGTCACATATACTTAATGATTAAAATGAAATCAAATTCATTATTTCTTTCGGCAACGATGTTTGGTTGTAATGTTTGTTTGTTTGTTtGTtGTgTAGATGTGGCCGGACCTTATTCAGAAATCCAAGGATGGAGGCTTAGATGTGATTGAGACTTATGTTTTTTGGAATCTACACGAACCAGTTCGAAACCAGGTTTTGTTTCCCATTTTAaTTTTCCTTTTTGTGTTTGGTTGCTAAGAACATATAGGAAAAAAaTGGAGACTGTAATCTTGTTCCGGGGTGTTTTAATTTTCGGCAATTTCAGAAGTATATATGTCTGTAAATTTTTTTTTtCAAAATTAATTTTCCGTAATGCGCAGTATAATTTTGAAGGAAGATATGATTTAGTTAAGTTCGTGAAGCTGGTAGCCGAAGCTGGTCTATATGCTCATCTTCGCATTGGTCCATATGTTTGTGCTGAATGGAACTTTGGGTAAATAGATTTTTTTTttATCTGAAATTAATGATTCTTTTTTTGGTCATTTtAaTGGGACATGTTTGTAAAAGTTCGTATTTTTACGTTGGAAACTTTtGGCAGAGGATTCCCtCTTTGGTTGCATTTTATACCTGGAATTCAGTTTCGGACTGATAATGAGCCATTCAAGGTTTCTACCATATCAATTTTCTCCTTTCACGTTGTTAATtATTGGTGTTTATTAGTTGAATTATaGGTTGCATTGTTCTGTTATCTGTTTCAGGCTGAAATGCAGCGATTTACGGCTAAAATTGTGGATATGATGAAGCAAGAGAAACTTTATGCATCTCAAGGAGGACCCATCATTCTATCACAGGTtaCCTTTTTTGGCTTTAAGTTATCTTTTATTGATAGAGGTGTTTGATTTTCATTGTGTATCATCTTCAGTGGTTGCAACTGCtATGATGGATTTATGATTAGTTTGACTTTATGGTATTGAGCAACAATATCAGAGAAAAtATTTTTTTCCCATTTTTTTAATGTCAGATTGAAAATGAGTATGGAAACATTGATTCGGCTTATGGAGCTGCTGGCAAAAGCTATATCAAATGGGCAGCAGGCATGGCTCTATCTTTGGATACTGGAGTGCCCTGGGTCATGTGCCAGCAATCAGATGCTCCTGATCCCATTGTGAGTTATTTGTTCATTTGTTTTTGTTACTtGGGATTCTAAATGATGCCTTTTATGCTTTATATGTAACACCCATTTTtCAATTACTTACAGATCAACACCTGCAATGGCTTCTACTGTGATCAATTCACCCCAAATTCCAACAACAAACCCAAAATGTGGACCGAGAATTGGAGTGGATGGTATGGTGTCTGACTCGTTGATTCTAATGATTTTGTGTATGGTTGAGCTGCCCCTTCAGCTAGATTGGCTATTTATCTCTTACATGAAATTAGTCACTAATGTCGTTTCTTATAATTTGTAATGCTAGGTTTCTTTCCTTTGGCGGTGCTGTACCATACAGACCAGTGGAAGACCTTGCATTTGCTGTGGCACGGTTTTTCCAGCGAGGTGGAACCTTCCAGAATTATTATATGGTAATGTAGTGTTTTGTGAGTTTTTGAGTCTTGAACATAGTTTCTGATGCTTATGACTTCTACTGTTGGACAAAATACAGAATCATACTGACAAGAACATTGTATTTCATCACATTTGCTTTGGTTGCAAAATTTTCCAGTACCACGGTGGAACTAACTTTGACCGGACTAGTGGTGGGCCCTTTATCTCGACAAGTTATGATTATGATGCTCCACTTGATGAGTATGGTACGAAATATATTTACCATTGCTCCTGAATATCCACTTGTTATGAGATGATAATTGGCAGTATGCTTCCTTATGAATATTGTGGTCAATGTAATGCTAAAAGGTCAAATGCTACGTGCTCATAATTTGTTAAATGGAAGATGAGACAATTATTCAGTGCTGAGATTCgAAAGATATTTCTCTTAGTTTCATCTGTGTATGATTTCAACATCTTCTATTGTTGTTTCAGGACTTATCAGACAACCCAAGTGGGGCCATTTGAAAGACCTCCATAAGGCCATAAAGCTCTGCGAAGCAGCCTTGGTGGCTACTGATCCAACATATCCATCTCTTGGTCCAAATTTGGAGGTATGAAAATCTTGGATGAATTAATAGGTGCATGAGAACATCAGTTATTTTTACCCCTTCAATAAATTTGTAGATGTACTTCTTTAaGGCCTCAAAGTTTCCGATACTGTTGAAACATGATAATACTCATCAGTTTTCATCTTCAAGAATTGTGCAGGGTTGATTGCTTATATTTGCATATATTCCAaCCTTGTTCCATATATCTTTACCTTTTATCAAAGTAATTAAGGAACATTACGCCTGCCCTCCAATTTCTTGTACTAAAGATTTAGTCATGAAGGTGATACAGCTTCTTCTTAATGAGTCATGGTTAAAGAATTGGaTTTTAATTAATACgATATTTTCTTTTTTCCAGGCAACTGTTTATAAAACAGGATCAGGATTATGTTCTGCTTTTCTTGCCAACATAGGCACAAATTCTGATGTAACTGTAAAATTCAATGGCAACTCTTATCTCTTGCCTGCATGGTCCGTGAGCATCTTACCAGACTGCAAGAATGTAGTTTTTAATACTGCAAAGGTATGCCTTGTTAGCTGCATTATGATTTTTTCTTAGTTTTATCAAAACATGTTTTCCGTCAACTtGCGCTGTGAGAATTAAGTTGTTTTTtCTtTTTTTTTTtGAGAcAGATAAACTCTGTGACCCTGGTTCCAAGCTTCAGTCGTCAATCTTTGCAAGTTGCTGCGGATTCTTCTGATGCAATTGGATCAGGCTGGAGTTACATAAATGAACCTGTAGGCATCTCAAAGGATGATGCATTTACAAAACCTGGATTATTAGAGCAAATaaataCTACAGCTGACCAAAGTGACTACTTGTGGTATTCATTAAGGTATAAAAGTAATTTtACTGCTGCTTTCTTAACTACTTGTGGTATTCATTAAGGTATgaCGGTCAAGTAATTTCACTGCTGCTTTCTTAAGGCATAATTATTGCCTTTCTACCAATTATCTTTGACGTTTTAAATATTTAAAAAGCTTGTTCTGATTGCAAATTGCAGCACTAACATCAAAGCCGATGAACCTTTACTTGAAGATGGATCTAAAACTGTTCTTCATGTGCAATCACTTGGCCATGCCCTTCATGCTTTCATAAACGGCAAGCTTGTAGGTGAGGAATAAAAAaTAATGTAGTAAGAagCTTTGTGTTCTAATTTTACATGTCACATTTTTTTTTtAaTTACTTTGTTTTGTTTCCTGGAGATCCTTATTTTTGTAAATCATGATATTAGCTCCCTATTAGCCCTGGTGAACAGAGATCCTTATAAAGCCTGATCAAAAGTAACTTATATGATGTTCAAGGTTCCTTTTAGCACTCTTAACCGTGGCTGAACTGTCACCAAAATACTGATCTTCTAAATAATAACAATTGGAGCATTTGCAGGAAGTGGATATGGTAGCAGCAGTAACGCTAAGGTTACAGTGGATTTTCCCATAGCACTTGCACCTGGGAAAAACACATTCGACCTCCTGAGTTTGACTGTTGGTCTTCAGGTTAGACCCCCCCGAAAAaTATTTTTGTGAGCATTTCATGAAGATTCGAAATTCAAGTGCTTAATACCCTGGCACTCTATTTTCAAGGCGACGGAATGTGAATACCATCTGACGGGATTATTTTTCTTTATCAGAATTATGGTGCTTTTTATGAAAAAaCGGGAGCAGGGATCACTGGTCCAGTGCAGCTGAAAGGTTCAGGAAATGGAACTAATATTGATCTCTCTTCACAGCAGTGGACGTATCAGGTCAGTTTTTGTTTGCCATAATGTCCCAATATTCATTACTCAGTGGAAAGTATTTGCTGAAGAGGAAACATTTATTCAAcgCATGTCAATTGCAAAATTTGCTAGCTAAAGGACCAAACAAATTAAATAATGTATACTTCTAAATTAGCAGACCATATTAGTCTCCAGAAGGTATAAGAGCATCAATATTGAATCTATCCATGTTTATCATTGTGAGTGCAGACCGGCCTTAAAGGGGAGGAATTAAATTTTCCTAGTGGTAGTTCtACACAATGGGATTCAAAATCTACCTTGCCCAAGCTGCAGCCCTTGGTATGGTACAAGGTAATTTTtATTTTtCaTTATaTATTTtACAGTGTGCATCAATTGAAGGATCTCAATGTGGGAATCAAGAATTTCTGATAAGCTACAATATTTAGTTTGGTTACGTGTTAAAACCCTTGCgTTGGTTGTAGTTGATTATTgAGGTTTAATTCTTGCATTTCAGATATTTAAACTGGCAGGTGACATAAATCATCTAAGCATTTTATCTTTATTTATTGATGCTTGAAATAGAAATGCCTGTTGACTCAAAAGATGGACTCTGTAGCTTTATGGAACCAATTGCATAGATACTAACAAAAAACTATATATGTTGAATTAGACGACATTTGATGCCCCTGCTGGAAGTGAACCAGTTGCAATAGACTTCACAGGGATGGGGAAGGGTGAGGCATGGGTGAATGGACAAAGCATTGGGCGTTACTGGCCAACCTATGTCTCCCAAAATGGGGGTTGCACCGACTCTTGTAATTACAGGGGAGCTTATAGTTCAAACAAATGCCTTAAGAATTGTGGGAAGCCGTCTCAGTCACTGTAAGCGCTCTTACATGGAAAAAATTCTTACATAGTTCCAGGAATTTTGGCTCTGATATCATCTGTCTCACAGGTATCACGTACCCCGTTCGTGGTTGAAATCAAGTGGAAACACTCTTGTTTTGTTTGAGGAAATTGGAGGGGATCCAACAAAGATTTCTTTTGTTACAAAACAACTTGGAAGTTCATTATGCTCACATGTGACAGATTCTCACCCTTTACCTGTAGATATGTGGGGGTCAGATTCAAAAATTCAAAGAAAACCAGGGCCAGTACTCTCACTCGAGTGCCCgAATCCTAATCAGGTCATTTCTTCAATCAAATTTGCAAGTTTTGGAACTCCTCTCGGCACTTGTGGGAGTTTcAGCCGTGGACGATGCAGTAGTGCAAGGTCTCTTTCcGTTGTACgaCAGGTATGATCTCTCTCACTCATTTGATAGAAATGACGGTGTCCCTTCTCTTTAgCTCCCTTatAATGAAACTTATATGAGCcTGTACTGACAAGAGTTTACTTCTACAGGCTTGTGTTGGATCCAAAAGTTGTAgCATAGGAGTATCTGTTAATACGTTTGGTGACCCATGTAAAGGAGTAATGAAGAGTTTAGCGGTTGAAGCTTCCTGTACCTGAAGAGACGGAGCTCTAAGCATTCACTTTTTGTGGGCTATTAGGCAATTGATCCCCCAATTAAGTGTCAaGTTCGAATAAGAATTGTAATGCTTGCAACGTAAAATGTACATTTTAACCCcAAAAAAAaaGgAGAAGGAATATCACACTATCACCGTAAGG
>CsGal-Lec10
ATGGCCACTCTAAAGCATTGCTCTCGAGCCATTCTTTTGTGCTTAATTCTTCAAACCCTTTTCAATCTGTCCCTTGCTTATCGCGTTTCACATGATGGAAGGGCGATCACCATTGATGGTGAACGTAAAATTCTGCTCTCTGGTTCCATTCATTACCCTAGAAGTACCCCAGGAGTATGTGTATACGACTCTATGTATATTTTATTTGTTGAAATATTATTTCTTTTTGAATTTTTAATGCTAACATATAGACGGTATTTGGTTTGACAGATGTGGCCAGACTTGATTAAGAAAGCTAAGGAGGGTGGCTTGGATGCTATAGAGACATACGTCTTTTGGAATGCCCACGAACCATTACGTCGCCAGTATGATTTTACTGGCAATCTTGATCTTATAAGGTTCATTAAAACTATTCAAGATCAAGGATTGTACGTCATTCTTCGCATTGGTCCCTATGTTTGTGCCGaATGGAACTATGGGTGAGTTCATTTCTCAAACAATTCATAATGATTCTCTAACAAGAGCTAGCTGGCTAGGTTTTgGATTCAACGGATGCCATGCATAATAAAACTTACATGAAAACAAGCATATTTAATTTAAACCTCtttTTTTTTTTTTAATTTaTTGAAGTCTTGAAATATTTTATATTTTCCATTGATCAGAGGATTCCCAGTTTGGCTGCACAACATGCCTGGTATCGAAGAGCTTCGCACCACAAATAAGGTGTTTATGGTAAGCATAAATAAGCGTAATGCtTTTTTTTTTCCCTTTCAGGAGATATCATTCTTGTGATTTATATTGGCAAGTTTCTAATCAtTTTTTGtTTTTAATTTTTGTTAGAATGAAATGCAAAATTTCACAACTTTGATAGTGGACATGGCTAAGAAAGAGAAGCtTTTTGCATCTCAAGGAGGCCCTATTATTCTTGCTCAGGTTAATTTATTAATTGATCCCCTTGTTACAATTACATCTCCACACTTGAGTTAGCTcCTcCATgATTCGAGATTTTGCTAATATTTCGTGTTGAATATATATTTATCCACAGATTGAGAATGAATATGGAAACGTGATGTCAGACTATGGAGATGCTGGAAAATCATATATTAATTGGTGCGCAAAAATGGCTACTTCTTTAGACATTGGAGTTCCATGGATCATGTGCCAAGAGAGTGATGCCCCTTCTCCAATGGTACTACTGCTTTTTTAATTATTTATTATTTTAGTATTTCACCATTATATTTTTAACATTTGTATTTTATTATTTTAATTTTAATTTCCAAAAGTTTTTATTCTCAGATCAATACATGCAACGGTTTCTATTGTGATCAGTTCACACCAAATAATCCCAATAGTCCTAAAATATGGACTGAAAATTGGACTGGCTGGTTAGTTAATTTAATAATTTTTCTTAATTAATTCTTTTCGCATTAGTATTTCACATTAATTGAAAATTCATAATCGGCAAAAAAAATTAATGTACATATATATAGGTTCAAGAGTTGGGGAGGCAAAGACCCAAAAAGAACTGCTGAGGATCTTGCTTTTGCGGTTGCTCGATTTTTCCAATTTGGTGGCACATTCCaAAACTATTATATGGTCAGTTTTTATATTTAATATTTGGATTAATTAAAAATTAGTTTGGTGATTAACTCTTAATTTTAAAAATTATGATATTCAGTACCATGGCGGTACCAATTTTGGTAGGACATCCGGGGGTCCATATCTCACTACTTCCTATGACTATGATGCACCAATTGATGAATATGGTAATTaAAATTAACACCATcATTGCTTTTTCAtGTTTTATTATTTAATAAGTCCACAgTTTATAATTCATAAAATTaATTGTgACAGGACACTTGAATCAACCCAAATGGGGACACCTGAGGGAACTTCATAAACTCTTGAAATCAATGGAGAAGACTCTTACGtATGGAAACGTCACCAACACTGATTACGGAAACTCGGTCTCAGTAAGACTTATATATTaATTTACTTTATTTTTACAATTTACATCACGAATTTCGGGATTTTATCGTTAAATATTTGCCTGTTAGGCCACCGTGTATGCAACTGAGGAAGGATCAAGCTGCTTTCTgGCTAACGAAAATCAGTCagGAGGATTCAACAATCACTTTCCAGGGAAGTTCTTACAATCTTCCTGCATGGTCTGTTAGTATCCTTCCGGACTGCAAAACCGAAGAATTCAACACTGCCAAGGTGAATACTCAGACAAATGTGAAGGTGAAGAGGCCGAACCAAGCTGGGAACGATCAAGCTCCTCTTCAATGGAAATGGAGGCCTGAGATGATTAATGACTTCGTAGTTAGAGGAAAGGGTCACTTTGCTTTAAACACACTTATTGATCAAAAATCAACCAATGATGTTAGTGACTACCTCTGGTACATGACGAAGTAAGTAATCAAATTGCTTTATCTTCACTTGATACAACATTCTCTCGTGTATTTAATGACTAAATATATTTTAATTGCATTGCTAACAGTGCGGACCTTAAGGACGATGACCCAATCTTGAGTGGCAGTAGCAATATGACCCTCAGAATAAATAGCAGTGGTCAAGTGCTTCATGCTTATGTTAATGGAAATTATGTTGGTAATGGACCCTGAATTCCTTCTTTTCTTCCCTTATATATTcGTAATGCAAATTTGATCATAACACtTGTTAAATATTCAGATTCACAATGGACCAAATATGGAGcCTCTAATGATTTATTTGAGAGACCTGTCAAGtTAACTCGTGGGAAAAATCAAATTTCATTGCTCAGTGCAACAGTTGGCTTACAGGTATTTATATAACAAATTATAGCAGCAATTTGCTTGTGTAGTCTCCTTGTTACGGTTaaaAAAAAAAAAATGACCCGATTTCCtTTTGCAGAATTACGGAAGTAAATTTGACATGGTACCGAATGGAATTCCTGGCCCCGTTTTGCTGGTAGGAAGAGcGGGAGATGAGACTATAATAAAAGATTTATCATCTCACAAATGGACATACAAAGTTGGGTTGTATGGATTAGATGATAAGAAATTTTACAATGCAAAGGCAGCTAATTCAGAACGAGGTTGGTCATCCAAAAATGTGCCATTAAACAGGAGAATGACTTGGTACAAGACTACCTTCGAAGcTCCTCTTGAAAATGATCCCGTTGTACTAAATTTACAAGGAATGGGCAAAGGTTTTGCTTGGGTTAATGGCTATAACCTCGGCCGTTACTGGCCAACTTATCTTGCTGAAGAGGATGGTTGCAGCACGGAGtCTTGTGACTACCGCGGCCCTTACGGaAGCgACAAGTGTGCCTACAATTGCGGCAACCCTTCTCAGATATGGTGAGGATTATCAAATGTTTGATAAATTTTTCATTTTCTGTTCAGtTTCGTGCTTCGAATTTTTTAACTcAGCGAATTCAATAtTTGATGGTGATAGGTATCATGTTCCTCGATCCTGGaTTAAAGATGGTGTGAACACATTGGTTCTGTTTGAAGAATTCGGTGGCAATCCATCGCAAATTAATTTCCAAACAGTCGTGGTGGGAACGGCATGTGGGCAAGCACATGAGAACAAGACAATGGAACTTACATGCCACGGTCGACGAATCTCTGAAATTAAGTATGCCAGTTTTGGAGATCCACAAGGAGCTTGTGGGGCATTTAAGAAAGGAAGCTGTGAAGCTGAAATCGATGTGTTGCCCCTGATTGAGAAGCAATGTGTTGGCAAGAAGAGCTGTTCCaTTGAAGCCTCTGAAgCAAACCTTGGAGCTACAAGCTGTGcAgCAGGCACTGTCAAGAGGCTTGTCGTGGAAGCTCTTTGCTAG
>CsGal-Lec11
ATCAAGGTTGAATATGATGCAAATGCCATTATCATTGATGGGAAACGTAAAGTCATCATCGCTGGTTCAATCCATTACCCCCGCAGCAcCCCTGAGGTATCTCCTATTAATTAATATTAATATATGcTTTTTCTTTCtTTccCttTTTTTTTTTAACCCCTGCATGTGCTGACTTCATTTGTAAATGTGATAAACAGATGTGGCCAGATTTGATTCGGAAGGCAAAGGAGGGAGGGGTTGATGCGATTGAAACATACATCTTCTGGGATGTCCATGAGCCTCAGCGTCGCAAGGTTTGAATCAAAATGTTCCTGTAATGCCAGTACCTTTCAGCTCAAGAAACCAGACTGCCTAAGCCTAATGATCTTTATTGTGTCATTTGTTTTGCAACGGCTTAATTATTAGTATGATTTCTCTGGAAATCTGGACTTCGTGAAGTTCTTCAAGCTTGTCCAAGACGCTGGACTTTATGCCATTATTCGGATTGGCCCgTACGTCTGTGCAGAATGGAATTATGGGTATGTTTTGTATAATTAATaaaTATCCAGAAATGATTGACGTAATTAATAAGTTCTGACACAAACATATTAACACACGTGATGCCTTTTTTGTATCAGAGGATTCCCAATGTGGCTGCACAATACTCCTGGGATCCAACTAAGAACAAACAATGACATCTTCAAGGTTTCAATTTATTTTTTCCGCAAACTTGTTAATGTTCTGTTTTCAGACAATGCTCATTAATTGTGTAGCaAACTTTTAATTCTTCATACAGAATGAAATGCAAGTATTTACCACCAAGATTGTCAACATGTGCAAAGAAGCAAACCTATTTGCCTCACAGGGAGGTCCAATTATTTTGGCCCAGGTTTGTACACAGCCTCAAATGTGTTAATGCTACAATTGATGTTGTTCCCGGTATTAGTCTCATTAAGAGTTTGGAGTTTTTGGGTTCTGAACATTACAGATTGAGAATGAATATGGAAATATCATGGAAAAGTATGGAGATGCAGGGAAGAAATACATCAAATGGTGTGCAAATATGGCTGTGGCCCAAAATATTAGCGAACCATGGATTATGTGCCAGCAAAGCGACGCTCCGGAGCCTATGGTTCTTTATTTCTGCGCCCAATTCAATCTAATTCTTGCTTTTTTAATTAATTATGGGGTTACCAAACTCAAAAGTTTCTATAATCTAATTTACAGATCAACACATGCAATGGGTTTTACTGTGATCAATTCACGCCAAACAATCCCAAGAGCCCTAAGATGTGGACTGAAAACTGGACAGGATGGTGTGTTTAATTCTTGTCTTATTAATGAGCAGCTCTTTCGACTTTCATCATCTTCCCCCATGTCATAAATATCAAAATTACGTGCTTCCAGGTTCAAGCTTTgGGGTGGCAGAGACCCACAGAGAACTGCCGAGGATCTGGCGTTTTCAGTTGCACGCTTTTTCCAGAgTGGTGGAGTGTTGAACAATTACTACATGGTTGGTCCAAGCTAATATGGAATATCTCTGATATTAATTTTTCAGCATCTGTAATATCTTGAATATAATGCAATATTTTTCTTTATACCGTACTCCTGAGCAGTATCACGGAGGAACAAACTTCGGCCGCACAGCAGGAGGTCCTTATATTGCAACATCATATGATTACAATGCGCCACTCGATGAGTATGGTAATCAAAATCAATCATATAAGACAGATTTAATTTTTCTAATCACTTATATTCATTATTATTATCaTAAACATCGTGAACAAAAGTTGTAAATTTCAGGCAACTTGAACCAGCCGAAATGGGGACATCTCAAGCAACTCCACGAAGCTATTAAACAGGCAGAAAAGTTTTTCACCGATGGCATAGTGGAAACCAAGAATATCAGTACATATGTTAATGTAAGTGGCGATAAGAATCATATAAGAATTCATGAATTCATAGTATTCATAGGTTATGGGAAAAAAAAAAGAGAAGAAAGAAAATTGATGTGAATCTCATTGTGGTGATCAGCTGACGCAATTCACTGTTAAGGCTACCGGTGAAAGATTCTGTATGTTGAGCAATGGTGACAATACAGGGGATTACACCGCTGACCTAGGACCGGATGGCAAGTTTTTTGTCCCGGCTTGGTCTGTCACTTTTCTTCAGGGCTGCACTGAGGAAGTTTATAATACTGCAAAGGTATAAGTTCCTTCCTAAAATACTTGAAACAGTGATCCTCATGTATGTTGATATAACTTTCATCTACAGATTAACACTCAGAGATCTGTAATGGTTAATAAGCATAGCCACGAAAATGAAAAACCAGCTAAACTCGCCTGGGCGTGGACACCAGAACCCATTCAAGATACCCTGGATGGGAATGGTAAATTTAAAGCAGCACGGCTTCTTGATCAGAAAGAGGCATCTGGTGATGGTAGTGACTACTTATGGTACATGACCAGGTAATTAAGAATTTCCTCATAGTTTCTTAAAACTTCATTTTACTGGGGATCAATAGATGGTATATGTGATTAAGTCCATTTCTACAGAGTGGACACCAAAGATATGTCTTTGGAGAATGCGACTCTGCGGGTGAGCACAAAAGGCCATGGACTTCACGCTTATGTCAACGGCCAGCTCATAGGTAGTACCATTCTGATGCAtTTGATTTCGCTGaATTAAGATTATCACTTATCCTCAACATTTCTGTTCTGTTTGCAATAACAGGCACACAATTCTCCAGGCAAGCCACCGGGCAGCAGATGGTCACTGGAGACGATTACAGTTTTGGGTTCGACAAAGCTGTTTCTTCCCTGAAAAAAGGCGTCAATGTTATAAGCTTACTCAGCGTTACTGTTGGATTGACGGTGTGTATACTGTTTTCTTATGCAGAAGTTACCGCAAAAAGTTGACGTTGGCACGTTTTCTAATTAATGGTCTAATGAATGTTCTCAGAATTATGGTGCATTTTATGACTTGCATCCAACTGGCCTAGTTGAAGGTTCGGTTCTATTGAGAGAAAAAGGAAAAGATATAATAGATGCGACAGGATACGAATGGTCTTACAAGGTACCTGCTTCTAAAGCGTACCAAAAATTTTATAATCCAATCATCAATACTACTTTGAGAACATGGTATTATTATTTTACTATCCAATCATCCATACATGATTGTTGTTGCTGGTGAAGGTGGGGTTGAACGGTGAGGCCCAACATTTTTATGATCCAAATTCAAAAAATGTCAACTGGAGCTGCACAGATGTTCCCAAAGATAGACCCATGACATGGTATAAGGTATCATATTATATTAGTACACTTCCCTCGACACTCTGCACTTCGtTTTCATATCTTGTAAGCATGAATTCTGACAAATTAGGTCTAATTGGGTGTCACTGTTTACAGACCAGCTTCAAGACACCTCCAGGAAAAGAGGCAGTGGTGGTGGACTTGCTAGGCATgggcAAAGGGCACGCCTGGGTGAATGGGAGAAGCATCGGGCGTTACTGGCCAACACAAATAGCTGAAACCTCCGGGTGTGATCCTCATTGTAACTATCGAGGAACGTACAAAGATGACAAATGCAGGACTAATTGTGGCAATCCTTCTCAAAGATGGTAAGAcGAAAAACACTAGAGAATCTGTTGAACACATTTCGAATGATCCCCCAGAAATGTAACAAGTTTAAAACTGTGTCACCAAATCAGGTACCATGTGCCCAGATCATTCCTGAACAAAAACGCCGACAACACATTGATTTTGTTCGAGGAAGTAGGCGGGGCTCCCTGGAACGTGACATTCCAGGTTGTCACGGTCGGTACTGTTTGTGCAAAtGCTCAgGAGGGAAACAAAGTCGAGtTACGCTGCCAAGGTCATCGTAAAATCTCCGAAATCCAATTCGCTAGCTTTGGTGATCCACtgGGAACATGCGGCTCCTTCAGTGTAGGCAATCATCAGGCCGATCAGACCGTCTCTGTCGTGGAAAAGGTAATAAAATAAAATGAGGAAAGGCaaAAAAAAAtATTACATGTCCTTCTTTCTTGATAAAATTAAAAGTTTTaATTTAATTTTGTGTCGCAGCTCTGCCTTGGGAAGCCGAGTTGCTCGATTGAGGTGTCGCAATCGACATTTGGACATAGCAGCCTGGGCAATCTTAcCTCAAGGCTGGCAGTGCAAGCTGTTTGTAAATGA
>CsGal-Lec12
ATGGTGATATTAAAAAGGTAAGGGATCTAATTGATAAACATGGACCGACCGTATCAGTTTAAAAATAGAATATCAAAAGAATAGAGACCCTAATaTTATTATCTCCTTATCTGATATTGCTTACATTTCTTTAGTTGCTTTTCTCAGATGCTTACCAACATTCCTATAAATGGCCGAGGCTGATGTAGATATATTTGCAGACTGACAAGAGCTTCAATATTTCACCAGCTGCTCAAGCACTGAAATTTTATCAACATTATCGTCAAGAAATATATATATGAGATGAAGCGAATGAAAATATTACCAGTTAGGCTTATTGTTTTGTTCATCTTCTCCTCCTTCAGCTGCTTCAACTCATTTTGTCTAGCAGCAAATGTAACGTATGATCATCGCTCTTTAATCATTCACGGCCGGCGAAAGCTTTTCCTTTCTGCTTCCATTCATTATCCTCGCAGCGTTCCTGCAGTGAGTCATCACTCTATCTCTCTTtCTCTTATTTTTATTTTTGAAATGTTGGATAAACAATTTGGATTCTCTATAACATAATTCATTTTTTGGTTAGGAGAAAGATATTGTCATATAAGTTTTTTACACAATAAATTCAATTTAGTTGTTGTCTCTTGGGAATGTCCATATAATTGCTTTATAGAGAAGTGCAAATTTCTTTATCTGAGAATTTTCAAATTATTAGCCATAAAAAAAAAaGAAAaTAAAGCTTAATCTAAATGTGGCATGTGGTAGATGTGGCCGGAGCTTATTCAAGCAGCAAAAGAAGGTGGCTTAAAcACGATTGAATCCTATGTGTTTTGGAGTGGTCAcGAGCTTTCTCCAGGCAAAGTaaagTTTTTTTtttttttttGgTTatATATTTATCAATTTTATTGACATTTTTTTcTtCgTATGTGGGAATTtaTTTCAAGTActCgTTCGAGGGAAGATATGATCTGGTCAAGTTTGTGAAGACTGTTCAGCAAGCTGGGATGTATATGcTTCTGCGTATTGGTCCATTTGTTGCTGCTGAGTACAATTATGGGTACGCAATTTATTTAATGTTACCATATATAGATTGAGATTTAATTGCTTAATTATATATATATATATATATATTCTTATCCAATCACAGTCTTTCGTTTCTATTTACgTTtAATTAAAaTCTAAATGTTGATCATATGATTTAGAGGCGTACCGGTTTGGTTGCACTACATTCCTGGCAGTGTCTTCCGGTCGTATAGTAAGCCATTCATGGTATGAAATTGATTTCTGATTGTGACTCAGTTATACGTTCGCACTTTCTAAAATGTGAAGTAGAAATAATAAAATATTATATTTTACCAACATTATATTGCTTCAAAATTGATAGTTTATAAAGTGCAGATAATCGCAATTGGGACACATGTTATTGAATCATTTTTCTGTTGGGTGTTTATAGTCTTACATGCAAAAGTTCATGACACTAATAGTGGACaTGATGAAGAAGGAAAAACTTTTTGCATCACAAGGAGGTCCCATCATTCTGGCGCAGGCAAGTTGAAGTTGGCTTCCACACTACTTTATGCCCCATTTTATGTAGCTTTAGCGTGAAGAAAAATAAACAATAATGTGCACGGATAAGGGAAAAAAaaTAAAGATACTAAAAATGCAATGATCTTTCCAACTTTAAGATATCTTTATTTTTCTTGTCCTTTCAATTTATTAATATTTCATTTTGGGTAACAAATGATTtCAAAAGGCATTTTTTTtgACATTAATTTTCGGATTGTGTAGGTTGAAAATGAATATCAATGGTATGAACAATTTTATAAAGGAGGAAAGGAATATGCGATGTGGGCTGCTAGTATGGCTGTTTCTCAAAATACGGGAGTGCCCTGGATTATGTGCCAACAATATGATGCTCCTGACCCCGTGGTAAAAGATTAGTTACAAGATAATTAATTTGGCAGAAATTTtAAcAAAATTTAAATACAATATAATTTTTTtAAActAATGGTAGAGCTATAAATTATTCTATAAaTTtATTTtATATAAAaTGATGTGGCATAATTCAATATGTCCTGACTAACGTGTTTTTTTTtATTTTTTtATTTTTATCCAATGAATGAATTTAAGTCACATTAATTTAAACAAAaTAAATTTGTACAATAATTTAAAGCTCTATCGTTATTTtGTTTTtGGGCCATGTCCAAATTTAAATaCCAAAAAaCAAAAAAATGATTTACTACAAGTCTACAATACAACAGCTCTAAATAACAATTCTCACAGTTTTTTGGTATTAGCAAATAACATTGTAATATTGTATAAATATTTGTAGCATTTGAGGAAACAAATTAGTTTTAGATTAAAAAAAaGTTtCAATAATTAAACATTTATTGCTGCTTCTTTtGGAAAaCCCTTTTTTATGTTTTGGGTAAAGATTCTTTTGGGACTTTTAAGAATGAAAaCAAGAAAAAAaGGTTAATACATGTCAGGTGCCAAAAAAAAAaaaaaaGAGAGAGAAAaGGTTAATAATATAAAAATAACGAGAATTTCAAGCTTTTAACTCAAATCCATATAATTATTTtCATTTTATTGCAGATAGATACTTGTAACTCCTTcTACTGTGACCAATTCACGCCTCATTCATCAAAAATGCCCAAAATTTGGACTGAGAATTGGCCTGGATGGTAATaCAAAAAaTTGTTTGATTTGTTNNNNNNNNNNNNNNNNNNNNNNNNNNNNNNNNNNNNNNNNNNNNNNNNNNNNNNNNNNNNNNNNNNNNNNNNNNNNNNNNNNNNNNNNNNNNNNNNNNNNNNNNNNNNNNNNNNNNNNNNNNNNNNNNNNNNNNNNNNNNNNNNNNNNNNNNNNNNNNNNNNNNNNNNNNNNNNNNNNNNNNNNNNNNNNNNNNNNNNNNNNNNNNNNNNNNNNNNNNNNNNNNNNNNNNNNNNNNGGAGCTTTCTTAAATTTCTGATTTAATCTCTTTAGAGTTTAGAGTATATATGTGTACTATTGATGTTTGAAATTTGGCAGGTTTAAAAAaTTTGGGGCACCAGATCCTCACAGGCcGCATCAGGATGTTGCCTTCTCTGTTGCTCGTTTTATCCAAAAAGGTGGCAGTGTACACAACTACTATATGGTATTGTCAATTTGGATCTTCTTTTACTTTTATTCATGCAATGTGTTTCTTTATAAAATAGAGCCTCCAAGCCCAAGTCAGAACCAGTAAAAATAAAAAaTTaTTTAATCGAAATTATTAATTTATTTCGATTCTATTTTAAATTATTTCTTTTTAATTGTCACATTGAAAAACTCATCATTAGTCACATTTTACGTTTCTAGATAAGATGGTTGTGAAAaGTATTACGAAAATTGTGTCAAAACAAGCAATATCAAAATATTACAAAAATTGTGTCAAAACAAATAATATTTACTTAGTTATTGTACCCAAACTCATGGGTGGAGCTCACAATTTTTtTTCTCATATTTCTATTCATAAATTTTtAGTTGATACACTGATATATTACAATCAGAGTTCTATTGATATTTACAATCAGAAATCAATTGAAACTCTCCTGAATAATTCTATTGTGGCACAACCCAAATATCAACCTTTCACTTAAAGCTGAAGAGAGGTCTGCCCTCActAtaTAATActGGAGGGAGATCgATTTTACACAAATCTATATATATATAAAGTTGGGACTTGAGgAGGTGATGTGTCGTCACCATTTCTCATATTTGTATATTCTCTATTATCTAATAAATAGAGAAATTTTCTTTTAAATTTGACTTTtCATCTTCTCATAATTAATTtGATTGTTATTACGCAATAACAATTATGTAAAGATTTTAATGAGACATATTCTTTGTAATAAACATCCAAGGGAGAATGTTATGAATTTATTAAAATAAATGTAGATGTTCATAACATATATCTCTTAGTCTCTCCACTATCTCCCATTAGCAACATTTAGCTTCCCTATAACTCCCACTATTTCACAAGGAATTATGATCCATAATTTTTCATTAATTTCATGAAGTGATTATGTAACTATAAAAAGAGAGCTCATCTTTTTATTTTGTACACACACAATTGGAATGAATAAAATCACTCTATAATATATTATCTCATTTTATTCTTTTATCTTGCGTTGCTTCTTTATTTATATTGCTGGTTAATAACTtTTTTtATTTTTtAtAAGGCTGCCTCATCTTTAAAAAAAAAaTCAATTCATATTTTTtATCAGTTTCATCAAGTGTAAAGTAAGAAAAAATGATAATACTAAATTTTTTTTtAAAAACTGTGTGAAGCACGGTTCTATTTTTTAGTATAAAAAAAAaTTCAACCCCTATATGCAAGGGGAATCAAATCCCAGCGCTTACGTGAACCCATGGTGTGCCAATGGGCTACGGGCCCATTGGTTATTTCTATTTATAATTTGAACCTAAAATATAGTTAGGTATTTAACTTTGCCCATGCATTGTTATTAACCCAGATTTCTGTTCTTATTTTTGAATTTGGCCCACTTAACTTTATATTTCTAAAATTTtGCCCAATAACTTTAAGTTCAATAATCTCCCCCTCCTCCAGATTTCTGGAATTTGCTTACCGTCCCTTCTCTACTTTTACTTTTGACCATTTGGTCCTCCAGGTTtCcAACTCTGGTTCCGCCCcTGTCCAAACTTTTACATTTGCTTGTCATAATTACCATTTTGTTGTTTCCTGTGGTTTATAGTATCATGGTGGAACAAATTTTGGTCGCACATCAGGAGATTTTGTTACAACAAGTTATGACTATGATGCACCAATTGATGAATATGGTGAGTTATTTTTACATGTCTATGATTAAAATCTACTAAATATATTTTACAAATTCATCTTCTAGCTAGCTCTTGTTATTTCTTTGATGGTTATGCTGAATTTCCCACTTTGGTTTATAGGCTTACCAAGGAATCCAAAGTGGGGACACCTTAAAGAACTTCATGAAGCTATAATGCTATGTGAAGGTGTATTGCTCAACAGTGACCCtATCAACTTATCACTAGGCCCTTCCCAAGAGGTGATTAATTTGTTTCTCCTTGTTGTAACCTCTAGATTTTTAATCTAAAATGTCATCCTTCTGTTGTGATTTAAGTTTCTGTTTTGTAGGCCGATGTCTACGCTGATTCCTCTGGAGCTTGTGCTGCATTTCTTTCTAACACAGATAATGCAACTGACACAACGGTTGTGTTTAGAAACGTGTCATATTTCTTGCCCGCATGGTCAGTTAGCATTCTCTCAGACTGCAaGAATGTAGTATTTAACACTGCAAAAGTAAGTTTCAATATCATAGACCCTTTTCGGTGCCAGATGTATGCATGTTATAAAATGTGGATTTGGCCTTACGCACTGTTGTTAAGACGACCGCACTTGAGAATTGTTTCATATTAAGTTATCCTGTTTTATCAAATTCTAGAAGTATAAAAATTGAGGTGCATGTGTGTCATTACAAATTGGTTAGATGTCCAACTTATAATTATAAATCTTAAAAAGGAAAAAAAAaTGACGCAGGTAAGTACcCAAACaTCGATAATTGAAATGGTACCAGAGTATTTGCAGCAGTCGgATTCATCAGCGGATGAAGGTTCAAAaGCTCTACAATGGGATGTATTTAAGGaGATGACTGGGATATGGGGGGAAGCTAACTTTGTTAAAAGTGGTCTTGTCGATCATCTCAATACCACAAAAGATACTACTGACTATCTTTGGTACACAACAAGGTTAGTCTCATTCTGAAAAAACCTTATGAGCAGATTTTTTATCAGTTGACTTTCGGGATTTATGGTTCAGAGATTCTTTTTCCTTTTCTCCAAAAACTGATGTGGGGTTGAATTGATTCAATTATGCTTCAATCAACTTATTGCAAAAGCTTGCTCGTAAAAGCTCAGGGCCTATTCATTATTGTCGCAAGATTTATGAATGAGTCTGGAAAGAGTTTCTGAATCTGAAGTGTCATATTTGTTCTATGATTGCAGCATAATTTTTAGCGAAGATGAAGAGTTCTTAAGGACAGGAAGCCAGCCGGTTCTTCTAATTGAATCAAAGGgCCATACACTTCATGCTTTTAtCAATCAGGAACTAGTTCAAGGTATTATTATcTTTTtACTTTTtCcAAGGTTCTTTTGGAGCTCAATGCCTCTCCGTTTTGGACCAGACTGTTGTTTATGTTCTAGTATACTAACATAAGCCGTTGAATTGACACATTCAACATCAATCAGTTTCTAAAATTCATTTTGTCGTCAAATCTGTTGAATAAGCTCACATAAGTACAATCATTCTGCCTATGTTAGGTAATAGTACGTATTCAACTGGCACACTCGTCTTCAGTTTCACGGCTCTCATCCCTCTCAAAGCAGGGAAGAATAAAATTGATCTATTAAGCATGACAGTTGGCTTACCAGTGAGTCACCTGTCTTTATATCATTTTACATAATTATTTTCTGCAAAAGATATATAAGATCAACTCTGAGTTACTCCTGATTGTATCAAATGCGACATTCAAAATCCTTGTTAGTGCTACTCTTGTTGCTGCTTTAGAGTGCAGGACCATTTTATGAGTGGACAGGAACAGGATTAACCAGTGTTAAGATCAAGGGTTTCAACAACCGGACACTGGATTTTTCTTCATATAATTGGACCTATAAGGTTTGCTTCTTCAATATTTAGTATAATACGATTTAATTATTTTACTAGCCTTTCAAATTTCTATAGCCTCACCTTACGCTTTTCGCGGTTCCTATGTTTTTCCAGATAGGAGTGCAAGGAGAAGACCTTAGGATATATAATCCTGATAATTTGACTAATGTAAATTGGACACCAACTTCAGAACCGCCAAAAAATCAGCCTCTCACATGGTATAAGGTAAAAAaTACTTGGGATATTGCCCATTTTTCGTGTCGAAaAATAGCTTCTAATTTCTTACATGGAATGTGACAGGCTGTTGTGAATGAACCGGTTGGGGATGAACCTATTGGTTTAGATATGCTTCATATGGGGAAAGGCCAAGCTTGGCTAAATGGTGAACCGATTGGAAGATACTGGGATAAGAGAAGTTCTATTGATGATCATTGTGTTCAAGAATGCGATTACAGGGGCACATTCAACCAACAAAAATGCCTAACTGGTTCCGGGGAACCAACACAAAGATGGTAAACTAAGATTGAAAAAaCAAAAaTGCTTACATCTTTGTTCTTGTTATGACAACCATTTATTTGTCTATTTGCATTGATCAGGTACCATGTTCCTCGGTCTTGGTTCAAGCCATCCGGAAACATTCTGGTGATTTTCGAGGAGAAAGGTGGAGATCCAACAAGAATTAGGTTCTCGCGGCGTAATATCTCAAGCATTTGTGGTCTTGTTGCTGCTGATGAAGATGGAAATGAAAGCAGCAATAGTAATGCAACTATTCACCTCCAGTGCCCTAAGAACCGAAGCATCTCCACTGTAAAATTTGCAAGTTTTGGAACTCCAACAGGAAAATGTGGTTCCTTCCGGATGGGGGATTGTCATGATCCTAATTCTACTTCCTTTGTTGAGAAGGTAATTACGGCCTCATTTGCTCTCATTATTAACGTTATTATTTTGTTAAGAATACACTTATTCACGGCAAATGTTTGCACGTTATAAAATTTGGATTTGATTTTGTACTGGTTGTGTCAAATCTGATTTTTGCAACGTACAGGCATCCGAATCTACAAAATTTACTCTTATATATTtCTTTTATACCTGATAATTATTGCAGGTTTGTCTCAatAAAAAtAAGtGtGCCATagAACTAaCTGAAaCAAATTTCAACAAGGgTTtGtGTCcTGATGCAaCTAAGaCACTTGCAGTGGAAGTAACGTGCAGCTGA
>CsJacalin1
ATGATGGTAACAAACATAACGCTCTGCTTTTTGTCTGCAAATTTAAATCATTTAAGGTGTTTGAGAACTAAACTAATATGCATGGTGTGACACATGTAGAGTTATGAGAGATACGAGGTCGAGGATGACCATGTCACGGTCGGACCATGGGGAGGCCAAAATGGAGCGAGATGGGACGATGGAGTTTTCAGCAGCGTAAGGCAAGTTGTGATCAGCTATGGAGCTGGCATTGATTCTATTCTAATTGAGTACGACAAGAAGGGTTCCTCTGTTTGGTCTGACAAGCATGGCGGCAGTGGCGGTTTCAAAACAAATAAG
>CsJacalin2
AGCGATTGGATAATATCACGTGGCATCAATTGTCATTGGACGAAACAAGTCGATGGCAGTCTCTAGAAAGATCTATATAAGATCTCGCAAGTAACAACACGAGTAACAACTTTAGTAGCACTTGGGTTGATTGATTTTAAGATTTAGATTCAGATCGCGGTCTCGGACTCTCTCTCTCTCTCACACATGGTGCAGAGAATGGCTGTCTCTCTgCGGTTCGCTCTCCTGCTTTTCGCTGCTTTCGTTTCATTtCAATTGATCTCCGCTTCTGATGATGCCACGGTACCcTATTTTCTTTCTCTATATTTACATTTGTGCGTCTTTGCATTATTATTACTAGTACTGTGTAATTTGTGTTTGTCGTATATATACGGTTCTGATGGTCCAACGTTTCAGATCTTGTACGAGTCGTTTGACGAgtCATTCGAAGGACGATGGATCGTTTCTCAGAAAGATGAATACAAAGGTTGGTTTCCCCTTCTTTTTTTTTTTTTTGGATCTGTACTGATAATGGCTGAGTGTTAATTATTGGTGATTTTAATAATTAATGATTGGTGTAGTAAGTAGATTTTATTTGAAGTCTCGAGGATATATAAAAATTTTCAATCCGGACTTATAATCTGCGACTAAAGAACAAAAGTGAGGATCCTGTACCAGAGAACGACTGCATCTGTTATGTGTGTATATATATAAAGAGTGTATCATCGAAAAGTTAGTTGTTGTGTATGTATGCTGTCGGGAATGTTCCTGCACAGGTGCAAATTTTTGTTGGGTTGTTATTGTGTGTGGTTTAATGTGTACGTATGTAGGAGACCCAAATTTTCTGCTACCGGTCCAATGGCACTTTGCTTACTTTAGGAAAGGAGCATAAGAATGCCTTATTTGTCTCATGCAACAAGAGAAACCTTCTAGGGGTTATTTCATTTGCATTAATATTATACACAAACACTTCAAGAAACATAAGGAACATCCAAAATAACAGTGAAGAGATCGTTGATTATTGTCTTGAACTGATTAAAATGCAATAAAATGGTTTATGTGCCCAACTTCAGATGTGTGAAAAATTTATCATCCAGAGTTCTCTATGTCAAACGTCAGAATGTAGTTAGGTTGAGTTTGGAAATTAGGTTGGTTCGTGAAGTTGGATGGACATTAACATTTTCTcTGTGGTTTTGGGTTTtAGGTGTATGGAAGCaTtCAAAGAGTGAGGGTCATGAAGATTATGGCCTTCTTGTTGGTGAGCCagCAAAGAAGTACGCGATAGTGAAGGAGCTTGATGAGCCCCTGAGTTTGAAGGATGGAACTGTTGTCCTCCAGTATGAGGTTCGCCTCCAGAATGGTCTTGAATGTGGTGGTGCATATCTGAAATACCTGCGGCCTCAGGAGGCAGGTTGGGTATCCAAGGAGTTCGACAAcGAATCTCCGTATATGATTATGTTTGGACCTGATAAATGTGGTGCcaCAAACAAGGTGCACTTCATCTTAAAGCATAAGAATCCCAAGAGTGGAGAGTACATTGAACACCATCTCAAGAACCCACCTTCTGTGCCCTCTGATAAACTGACTCATGTATACACTGCCATCTTGAAACCTGATAATGAGTTGAGAATTTTAATTGATGGAGAGGAGAAGCAGAAGGCAAATTTCCTCGCTGCTGATGATTTTCAGCCACCGCTCATTCCTGAGAAGACAATTCCTGATCCAGATGACAAGAAGCCTGAGGATTGGGATGAGAGGGCAAAGATTCCTGACCCTGATGCAGTAAAACCTGAaGACTGGGATGAGGATGCTCCcATGGAAATTGAAGATGAGGATGCTGTGAAACCTGAAGGATGGCTGGATGATGACCcTGAGGAGATAGATGACCCTGAGGCCACAAAACCTGAGGATTGGGATGATGAGGAGGATGGTGAATGGGAGGCCCCAAAGATTGATAACCCAAAGTGTGAAGCAGCCCCTGGATGCGGCGAGTGGAAGAGGCCAATGAAGAGGAATCCTGCCTACAAGGGCAAATGGCATGCTCCACatATTGACAACCCTAATTACAAGGGTATTTGGAAGCCTCAGCAGATTCCAAACCCCAACTATTTTGAGCTTGACAAACCTGACTTTGAGCCTATTGCTGCTGTcGGCATTGAGATCTGGACAATGCAGGATGGTATTTTGTTTGACAACATTTTGATATCAAAGGATGAGAAAGTTGCAGAGTCCTATCGGGCTTCTGCATGGAAGCCTAAGTTTGATGTTGAGAAAGAGAAACTGAAGGCTGAGGAAGCAGCTGCTGGTTCAGATGGCCTTGCAGGCTTCCAGGTAATGGATTAGGCAGCAGTTGATCCATATTACTCTTATATGATCTGTTATCTATGTGCTAACGTAATTGTTtAAaTTTTTTCCTGCAGAAGacGGTATTTGATCTCTTGTACAAGGTTGCAGACATTCCTTTCTTGGATGCATACAAACTTAAGATCATTGTAAGTTTATATAATATTTTATTTTTCTTTTGTGCAATTTATTGATAGTATATGGAATGGATACCTGAAACTGGTATTTGTACAACAGGATGTGATTGAGAAGGGAGAGAAACAACCAAACCTTACAATTGGTATCCTTGTCTCTGTTGTGGCGGTGATCATCACAGTTCTGTTCAAGATCATTTTtGGTGGAAAGAAGGTTAGTCTTGAATCTCTCTAGTGGTCGATTTTCCTGTTTtCAGTGTTTATTAACAATCATGGGTGGTGTTAGTACTTTTGTCTCACTGGGCTGGCTTACCATGTGCAGGCTAAAGTAGAGCCCCCAAAAGAAACAGAAGCTGCAGAGAGTTCCTCGAGCAAACAAGAGGACAGTGGTGAAAAGGAAGAAGAGACCGAGAAGGAAGAAACTGCTGCTGCTCCTGCTCGTCGGAGGAGACGCGAtAATTAAACAAATGGAAGCAGGATGCCTGTGGCTATTAGCTGCACTTTTGGTAGATTATCAGCTTtAGTTGTTTTCCCTAGCTGGATTCTTGGCTTTTgCCTTTTcTTTTTTCTTCTTTTTCGTTCTTTTTGAGCTTTGTTTTGAAACACTAAAATGTATGAAAGAGTGTATAATTTGAGACAGTCTAATGCTGAGATGATTCGTTTTCTGCATTGAAGAAAAAATTGTTATGGCTAATTGTGGAGAGTTTTATTCTCTATTGCAGAAAGTAAGGATATATCAGCTTAGCCTTTGGGTTTCAATTATTATATTTTATAGTTCAGGGATCTGGATGTCATAAGCTACAAAATTTTCAATTGATACAATTGTACTTTTGAGGGGTTTTTAGCTCGAACCTTTCTACAAGTTTCCTATTCAATGAGAC
>CsLectinlegB1
CAGCAGCAGCAGCAGCCCAAGATGAAAATCCGAGTTTCATCTACAACGGATTCCGTTCAGCCAACCTAAGCCTGGACGGGATAGCACAATTCACCCCCAATGGACTCCTAAAGCTAACCAACGAGACCAAACGACAAATTGGCCATGCCTTTTACCCTGAACCAATGCCCTTCAAAAACaAAAACAGCAACTCATCAACAGCAAACGGCACCGtTTTCTCCTTCTCCACCACCTTCGTTTTCAGCATCCTCTCCGAGTACCAGAGTCAGAGCGGCCACGGCATCGCCTTCGTTATAGcCTcAACAAGAGGCCTCCCTGGTGCCCGTCCCAGTCAGTACCTTGGCCTTTTCAACGAtAcCAATCTTGGCAACGAAACCAACCATGTTTTCGCCGTTGAACTCGACACAATCAAAAGCCACGGGTTCTTAGACATCAACGACAATCACGTAGGCATCGATATCAACAGTCTAAAATCTGAGTCATCAGCTCCAGCTGGTTACTATGGTGATCATTTTGTCAGCTTGACTCTTATTAGCGGTCGCCCAATGCAAGTATGAGTTGAATACGATGGCTTGGAGAAGCGAACCAATGTTACTTTAGCTCCAATCAATATTCCCAGGCCAAGATCTTTGAATACGATGTCTCTGTCCCGTGATCTTTCCTCTGTTCTTAATGACGCCATGTACGTTGGATTCTCATCCTCCACTGGCTCAGTCTTAGCGTCTCATTATATTTTGGGTTGGAGTTTTAAGATCAACGGCCAAGCCGAGGAGCTCAATCTCTCTCAACTTCCCAAGCTTCCCCGTGTAGGGCCTAAGAAAAGATCAAAGTTTTTGACAATTGGGTTGCCCGTAATTTGTGTGAGCGTAATTTTTGCCGCTGTTTCGGGTGTGGTTTATGTGATAAGAATGAAAAGGAAGTTCGCCGAGGAGCTTGAAGATTGGGAGCTCGATCATGGCCCTCACAGGTTCAGGTACAAAGATCTTTACATTGCCACTAAAGGGTTTAGGGAGAAAGAACTGCTAGGCACCGGCGGATTTGGGAGAGTGTATAGGGGTACACTGCCCAAATCCCAAATTGAGATTGCAGTGAAGAAGATTTCTCACGAATCCAGACAAGGGATGAAGGAATTCGTTGCGGAGATTGTGAGCATCGGTCGCCTCAGGCACCGGAATTTAGTGCAACTCTTGGGATATTGCCGGCGCAAAGGCGAGCTGCTTTTGGTCTATGATTACATGCCTAATGGAAGCTTAGACAAATACCTCTATGACCAACCAAAGGTCACGCTAAACTGGATACAAAGATTTCGAGTCATCAAAGGTGTCGCATTAGGCCTGTTTTATTTACACCAAGAGTGGGAACAAGTTGTGATTCACAGAGATGTTAAGGCAAGTAACGTGTTGCTTGATGGTGAATTAAACGGAAGATTGGGAGATTTCGGCCTGGCAAGATTATACGACCACGGAACAGATCCACAAACGACACACGTTGTGGGAACACTTGGGTACCTTGCCCCTGAGCACACTAGGACAGGCAAGGCCACCACGAGCGCTGATGTGTTTTCATTTGGGGCATTTTTGCTTGAAGTTGCTTGCGGGAGGAGGCCAATTCAGAGACAAGGGCCATCAGAGAATTTAATTTTGGTTGATTGGGTGTTTGACTTTTGGAACAGAGGTGAACTTCTTGAAGCTAGAGATCCAAATTTGGGAACGGAGTATGTGGCTGAGGAGTTGGAGCTGGTTTTGAAACTTGGGTTGCTGTGCTCTCATTCGGACCCAACGGCAAGGCCGAGCATGCGCCAAGTTGTGCAAATTTTGGAAAGGGATGTGGCTCTGCCTGCGATTTCAGCTCTTAGGCTTTCAACAAGTGGGATTACGTACCTGGAGGGTTTTGATGATTTTGCTGTGTCGAATCCGCCTTCTATGGGCTTCACTCGCCCATCGTCTGTTGCAGAGTCACTGCTTTCAGGTGGCCGATGAGATGATGCTTCAAAACTTTTAAtCTGTGAATTTTGATGGATGATCTATTTG
>CsLectinlegB2
GGCTAAACTAAAGTGGCAGCAGCCTCTACTCATTACTTAAGCTTCCTTCTTCTTTCCTCCTTCAAcacAGTTTATAATCACTGCCtatGAAAATTAAAAATTTGTAACATAATTCCATTCTCAGTCATCATCTTCTGGTTCGCAGGGTTCAAActTTTTTTTTTTGACCGCTTCCATGGCAAAAAAGCTCAAATTTTTCTTGGTTCTTTTCATTTTTCTTGCAAACCCAGTTTTTTCTCAACAAGAGGAGTTCTTTTTCAGTGGGTTTCGTGACGCAGCCAACAACAACAACATGAGCTTAAATGGGGCTGCAGAGATTGAAAAAAATGGCAAACTCATGTTAACCAACACAACGCTTAGAGTTCTTGGCCATGCTTTTTATTCATCTCCTATCAAATTCAAGAACTCGACTCGCAACAgCAAGTCTTTATCTTTCTCCACTTGTTTTGCTTTCGCCATAGTTCCTGAGTATaCAGCACTTGGCGGCCACGGCTTTGCTTTCACTATCTcCgCTTCGAAGGAGCTCCCAGGTACTCTTCCCAGCCAGTATCTTGGCCTGCTCAATTCAAGTGACTTAgGAAACTTAACCAACCACATATTTGCTGTTGAATTTGATACTGTGAAAGATTTTGAGTTTGGcGATATCAATGATAATCATGTTGGCATTGATATCAACAGCTTGAGATCAAATGCCTCAGAGCCAGCTGCTTATTTTCTTGAGAATTCAACAAAACAAGTGTTGAATCTCAAGAGCGGCgAGGTTATACAAGCTTGGATTGATTATGACTCATCCAAGAATCACTTAGAAGTGAGGCTTGCACCTTCTTCTGTGAAACCAAGATCACCGATTTTGTCCTTTGATGTGGATCTATCACCAATTGTGAAAGAAACTATGTATGTTGGATTCTCGTCATCAACAGGTTTGCTTGCAAGCTCACATTATATATTGGGGTGGAGTTTTAACATGAGTGGTGATGCTAAATCTTTGTCTTTGGATTCTCTTCCTTCACTTCCCgGGCCTAAGGAGAAACATCTCGGTTTAATTGTTGGGGTTACTGTTTCTGCTTTTTTTGTCATGTTTTTGGCTATTGCTGTAGGTTGTTACCTTGTTAAGAAAATCAGGAATGCTGACGTTCTTGAATCATGGGAGCTTGATGTTGGTCCtCATAGATTTTCTTATGAAGAGCTCAAGAAAGCAACCAGAGGTTTTAGAGACAAAGAGCTACTTGGCTTTGGTGGATTTGGCAGAGTTTACAAAGGGACACTACCAAGTACTAATACTCAAGTGGCTGTCAAGAGAGTTTCTAATGAATCAAAACAAGGCCTGAGAGAATTTGCTTCCGAGATTTCAAGTATCGGCCGTCTTCGCCACAGAAATCTTGTTCAGCTTCTAGGATGGTGTCGACgCAGAGGTGATTTGTTACTTGTCTATGATTTTATGCCTAATGGAAGCTTAGACAAGtgTCTTTTTGATGAACAAAAAGCTATTCTCACTTGGGAACAGAGATATAGGATCATCAAAGGTGTGGCTTCAGGCCTTTTGTATTTGCACGAGGAATGGGAACAAACTGTGATTCACAGAGACATTAAGGCgGGGAATGTGTTGTTAGATTCTGAGTTAAATGGAAGATTAGGTGACTTTGGTTTGGCTAAGTTATATGAACGTGGCACAAATCCAAGCACCACTAGAGTTGTGGGAACATTGGGATACTTAGCCCCTGAGCTCACACGCACTGGGAAGCCAACAACAAGCTCAGATGTATATGCATTTGGTGCACTTTTACTCGAAGTGGTATGTGGGAGGAGACCAATTGAGCCCAAGGCATTGCCTGAAGAGCTCATATTGGTTGATTGGGTTTGGGACAGATGGAAAGCTGGTGCAATTCTTGAGGTAGTTGATCCAAGATTGAATGGTGAGTTCAATGAGATTGAGGCTCTAGATGTGGTGAAATTGGGGCTAATGTGTTCTAACGATGCAGCCGAGGCGCGGCCgACAATGAGGCAGGTAGTGAGGTACTTGGAAGGAGAGGTTCCATTGCCTCAAGCGGTTGCAGCACCTGATGCATGTGATGGAAAGAAAGAAAAGACTAGTGGTGGTGGTGCTGGGGTTGACGGTCCTGAGTTTGAAGATTTTGTTTATTCATATCCCAATTCGTCATTACtTGAGAAGGTGAGTAATTGGTCGTCTGCCGGTGACGATGCAGATGTTGATATTGAAGCTGGATCATCTTCACCACTCTCAGGTAGAGGTGATGTAGATAGGTGTGGTTAGGGGAGAGAGTTTTCACTATCTTGTCTCTGTATTTAGATTTTTAGTTTTTCACTATGGGTATAGAACTTACTGCTTCAATGTAAATGTATCATATACATCTATGCCTTGCATCTGCGCTTCTCCACATTCTTCTTTTTGGGTTAAATATTCGGTTTCAAGAATATTTCATCCATATGCAGGGTAGGGAGCTGA
>CsLectinlegB3
ATGGCCAGTTTCCTCAGAATTTTCTCTGCTCTAATCTTTCTCTCCATCCCAGTTTCATCTCAGCTTGATGAACTCTTCTTCCCAGGCTTCAAAGATTTGAGCAACAATCTAACCTTGCAAGGGATTGCAAAGATTGAAAACAACGGCATTCTTCggCTAACAAATGATACAAGTAGAAAGATGGGTCAAGCATTTTATTCATCAACACTTCGGTTCAAGAACTCAtTAAACAGCAACGTTTTTTCtTTTTCCACCTCATTTGCTATTGTAATTGTCCCTGAGTATCCAAGACTTGGTGGCCATGGCCTTGCTTTCACGATCTCGCCGTCGAATGATCTCAACGGCCTTCCAAGTCAATATCTAGGCCTGCTAAATTCTACTGATATTGGAAACTTCTCAAATCATTTGTTTGCTGTTGAGTTTGATACGGTTCAAGATTTTGAGTTCCAGGACATCAATGATAATCATATTGGCATTGACATCAACAGCATGAAGTCTAATGCCTCTGTTGAAGCTGCTGTCTACACCGACAATTCAACAAAACAAGATTTGAGCCTCAAGGGTGGAAAGGCAATcCTAGTTTGGGTTGATTATGATTCAGCTGaAAATATTCTCAATGTCACAGTCTCTCCAAATTCTTCCAAACCaAAAATTCCCATCTTGTCGTTTCGTGTAGATCTTTCACCGATCTTTAATGAATTCATGTATGTTGGCTTCTCTGcCTCAACAGGTTTACTcGCAAGTTCaCATAACGTTTTAGGCTGGAGCTTTAAAATCAATGGACCAGCTCGAGCTCTTGATCTgTCTTCTCTTCCTTCACTTCCAGGccccaaGAAGAAGCATCATACAGGTGCCATTGTAGGTGTTTCAATAGCATCAGTAGTTCTTGCAATATGTATATTATCTTTAGCaATTATTTACATCATTAAGAAAATAAAAAACGCGGAAGTTATTGAAGATTGGGAGCTGGAGGTTGGACCACAAAGATACTCATATCAAGAACTTAAGCAGGCAACTAATAATTTCAGTGCCAAGCAGCTACTTGGACATGGTGGATTTGGTCAAGTTTACAAAGGAACACTGCACAATTCAAAGACAGAAGTTGCCGTTAAGCGAATTTCGAATGAATCAAAACAAGGTGTCCGTGAATTTGTATCTGAGATTGCTACTATTGGCAGACTTCGCCACCGGAACTTGGTTCAGTTAGTAGGTTGGTGCAGGAGAAAAGGTGATCTTCTTCTTGTTTATGACTTCATGGCTAATGGCAGCTTAGATAGTTTCTTATTTGATGAGCCAAAAGCAGTTCTCAATTGGGAGCAAAGGTTTAAAATCATAAAGGGTGTTGCCTCTGGGCTGCTTTACTTACACGAAGGGTATGAACAAGTTGTGATTCATAGAGATGTTAAGGCTAGTAATGTGTTACTAGACAGTGAATTAAATGGAAAATTGGGTGATTTTGGTCTTGCAAAATTGTACGAACACGGTACGAATCCTGCCACAACACGTGTTGTTGGCACGTTAGGCTACCTAGCACCAGAGACGCCCAGAACAGGGAAGTCCTCAGCAAGTTCAGATGTGTTTGCATTTGGTGCACTTTTGTTGGAAGTTGCATGTGGCCGCAGGCCTATTGAGACAAGGGCATTGCCTGAAGAACTAGTGTTGGTTGATTGGGTGTGGGGTAAGTATGGAGAAGGCAGAGTCCTTGAAGTTATTGATCCTAAGCTAAATGCTGAATATGATCAAAGTCAAGTGTTGATGGTGCTCAAATTAGGGCTATTGTGTTCAAACAATTCACCTGCGGCACGGCCTACTATGCGTCaAgGTTGTGAGGTGCTTAGAGGGAGAGCTTGAGTTGCCTGACACTTTGAGAGGACCAAGATCATCTGATGGTGATAAAGCTGCTGAAGGGTTTGATGATTTGTTGAATTCtttggCGTCTTCATCTTTTGATAAAACGACATCTTGTTCATACTTTGAAAATGGTGTAAGCTATCCTTCTCTATCTACTTCTCCAATTACTCTTGTTTATGGAAGGGATTAG
>CsLectinlegB4
ATGGCCTTAACAGTTTCATTCGCTTTGCGTCTCTTCTTCTTTCCTGTAATTGCTGCACTTTCCCAGCAAAAAGAAGAATTCATCTTCAATGGATTCAATGAAACTAAAACAAACCAAGGTCTGATTACTAGAGAAAGAGCTTCTATTCTCAAACCCTCTGGTGCACTCAGACTCACTGACAATGCACATAACGTTATAGGCCATgCCTTCTATAATAAACCAATTCAAATGCTTGATAAAAGTACTTCTTTGTCATCAAAACCAAATGCTTCTTCTTTCAGCACATGTTTTGTGTTTCAAATAGTGACTCCAAATTCAGGCCAAGGAGGCTTTGGCCTTGCCTTCACAGTGTCTCCTCAACCAAGCTTTCCCGGCGGCAAAGCTGAGCATTACTTGGGTATTTTAAACTCAACCaACGATcACAAGcCCTCAAACCATTTGTTTGCTaTTGAGTTTGATACTGTTAATGGTTACAATGAAACCTCAGACTCTCAAGGAAACCACGTCGGCATCAATGTCAATAGCATGAAATCGAtAAAAtTAGAGCCTGCTGCTTATTATGAAAACGGCACAAAGGAGGATTTCACCTTGGAGAGTGGCGATCCTGTCCAGGCTTGGATAGATTATGATGGAGTGAATAGACTTGTGAACGTAACAATATGTCCTATGAATAAGAAAAATAAGCTCTCATTTCATTTTGGGAAACCATCACAGCCCCTACTGTCTCTTCCCCTCGACTTATCGCCTGCGTTCCAAGAAACCATGTATGTTGGCTTCTCAGCATCTACGGGTAGAAAAGTAAGCTCTCATTTCATTTTGGGATGGAGTTTTTCAATGAATGGAGCAGCCCCTTCTCTCAATCTTTCGCAGaTTCCATCTCTGCCAATAGAAAGAAGCTCATCTAATTCTTTTAGTCTCCAAATCAAGATTCTTATTGCCGCGTTATCTACTGTGGCTGTAATTTTGTTGGGTACGTTACTCATCTTTAAACTATATAGAAGGATAGCACAGTTCGAGATTCTTGAAGATTGGGAGCTGGATTGTCCTCACAGATTCAGATACAGTGATCTTTACACAGCTACTAAAGGTTTCAAACAGAGTGAAGTGATAGGAACTGGTGGCTTTGGTGAAGTTTACAAAGGGGTTTTGcCtACAAGTGCTACTGAAGTTGCgGTGAAGAAAATCTCGCGTAATCAATTCAAGGAATGAGAGAATTCGCTGCAGAAATTGAAAGCTTGGGACGGTTAAGGCACAAGCATTTGGTTAATCTCCAGGGCTGGTGCAAGCGAAAACGCGATCTGCTTTTAGTCTATGATTACATCCCAAACGGAAGCCTTGATTCTCTGCTCTTTGATAACgAAAACTTTGTGTTAAGCTGGGAACAGAGGTTCAATATCATCAAAGGGATAGCAGCTGGGCTGTTATATTTGCATGAAGAGTGGGAGCAGGTTGTGATTCATCGCGACGTGAAGTCTGGCAACGTGCTAATAGATGCTGATATGAATGCAAGGCTTGGGGACTTTGGCCTTGCCAGGCTCTTTGATCATGGCAAAATTTCACACACAACAAATGTTGTGGGCACCATTGGGTACATAGCACCCGAATTAGCCCGCACAGGCAAGGCTTCTTGCAGCACCGATGTGTTTGCATATGGGGTTTTGCTTCTTGAAATTGCAACAGGGAGACGACCTATTGATTCAGATCACTTCATTTTGGTCGATTGGGTGCTGGAGTTTCAACATTTAGGTCAAGTTCTTGATGTTGTTGATCCAAATTTGGGtTCAAGTTATGTTGTTGcAGAGATGGAGTTGGtTTTGCAATTGGGTTTGCTGTGCTCACATCAGAAAGCTGAAGCTAGGCCTACAATGAGACAAGTATTGAGGTACCTCAATGGGGATGAATTGCTTCCAATAATTGATAATTGGAGCTCTCTTGATTCTCAAAGGTCTGAAATGAACTCAAGATATTTGGAAATAATTTCTACTGACAATATCACAACATCACAGCTTTCATCATCCTTTGGTGTCATCTCTTCTAATTCTATTGAAGCTGGTAGGTAA
>CsLectinlegB5
ATGGAGATGGGAAATTCTTCGGCACTGTTTCTCTTATTCTTCTTCtTCATCCGCCTTAATAtTGTTGCTCAATCTCAAAGCAGCAGCTTCATCTTCCAAGGATTTAATGGTGGTGCGACAAATCTTAGCTTACAGGGAGCTGAAATTATCAAGCCTAGTGGTGCACTTAAGCTCACTAACAGATCGCGTTATGTTATAGGCCATGCATTCTATGTCAAACCAATACAAATGTTTGATACAAGTGCTTCTCCATCTCCAAATGCTTCTTCTTTCAGCACAACTTTTGTCTTTGAAATATCAACCCCAAGATCAGGCCGCGGTGGCCATGGACTTGCCTTCTTGTTAGCTCCCTCGACGAAGCTTCCCGGTGCACAACCTGaGCATTACCTTGGGATCTTGAACTCAACAAACAATgGTGAGCCCTCAAACCATATTCTCATTGTTGAATTTGACACGGTTAACGGGTTTAATGACAAGGCGGAGAACCAAGGAAACCATGTGGGAATTGGCATCAACACAATGTTTTCAAACAGATCAGAACCGGCTTCGTACTATATCAATGGCACAGATCATAAAGAAGAAATGACCCTCGAAAGCGGCGAGCCTATTCAAGCTTGGATTGAGTATGATGGCGAGCAAAAAGTTTTGAACGTAACAATAAGTCCTGCAGAGATAGGAAAACCAATGAGACCTCTCATATCTTTTGGAGTCAATCTCACAGGCTACATTAAAGAAACTATGTACGTTGGCTTCTCGGCGTCTACAGGTGAAAAATCAAGCTCACATTACATTTTGGGATGGAGTTTTTCATTAAATGGAGTGGCTCCAGCACTTAATGTTTCCGAACTTCCTAAGCCACCAAAAGAGAAAGAACCCTCATCTTATAATCCTAAAATTTTAGCTCTTATTGTTTCTTTGTGTCTTGTGACTTTTCTTTTGTTGGGCACGTTGGTGTTTTTCCTGATATATAGAAAATGGTCAAATTCTGAGACTCTTGAGGATTGGGAAAAAGATTGTCCTCACAGGTTCAGATATAAGGATCTTTATGCAGCAACGAAGGGGTTTAAAGAGAGTGAGGTAATTGGAATCGGAGGGTTTGGTTCAGTTTACAAAGGTGTGTTGCCAACAACAGGAGGTGAAGTTGCTGTTAAGAAGATTACGCGTAATTCCCTTCAAGGAATGAGGGAATTTGCAGCGGAAATTGAAAGCTTGGGGCGTCTAAGGCACAAGAATTTGGTTAATCTCCATGGATGGTGCAAACAAAAGAATGATCTCCTTCTAGTTTATGAATATATCCCTAATGGAAGCCTCGATACTCTTCTTTTCAAACCGAAAGACGGCTCTGTTTTAGACTGGGAGCAAAGATTCAACATTGTTAAAGGCATTGCTTCAGGGCTGCTGTACCTGCACGAAGAATGGGAGCAAGTTGTGATTCATCGAGATGTGAAGCCGAGCAATGCGCTGATAGACGCAGAAATGAACGCGAGGCTAGGAGATTTTGGTCTTGCCAGGTTGTATGACCACGGCGGAATGCCTCACACGACCAAtGTTGTGGGCACTTTTGGCTACATTGCTCCAGAATTGACTCAAACTGGCAAGGCTTCTACCAGTTCAGATGtTTTTGCATATGGGATTCTGCTTCTCGAAGTCGCGACTGGTAGAAGGCCTATCGGTTCAGGTGACTTACTTCTGGTGGAATGGGTAAGGGaATGCCATCAGCTGGGTCGAATCCTCGATGTGGCTGATCCAtTGTTGAATTCAAGTTACGtAGTTAAAGaGATGGAACTGGTGCTGAAATTaGGCCTCATGTGCTCCCATAAGACACAATTTAGACCTACCATGAGACAAGTCATGCGGTACCTCAGTGGCGAAAAACAACTCCGTTTCAATAATGACTGGGGCTCTATTGATTATCGACAGGGATTTGATGAATTCAGCTCGAGGACATTTGACGAGATTTCTACCGGTACATTCAAATCATCACATCGTTCATCTTCCATTGTGTGAATTTCTTTCAGTTCTATGGACAGTGGCCGATACTGTCAGCAATGACACTAACTTTGTTTTCTTTCTTCAATTTGTTAATTTGCAATTTCTGTCTACCAAAAAGTTGTAGACTGATGGACGCTAGGAGATAGCCTAACACATTTGTGATGTATTTTGATACCGATTTATGATTAATTAtTTTTcCTCAATTTGTTCTCAGTTTGCATGTACGTATACTCaAGTGTGTGTTCTCATTATGATGGGGCTTGTTTGCTCCTATCATGAGCCAAGCTATGTGCAGTGTGTCACTGGAACAAGAAAATGCATTCTGTTCAACATTATCGGAAGCCATTTATACTGATGCATCAAAACTTCTCATCGCTCATCCCCACGGTTCCATTGTCTCTTCCACTTCAAC
>CsLectinlegB6
ATGGTgGTGGTGCATGCCGACACCACCAGTTTTCTGTACAATGGGTTCCTCCATGCAAACTTAAGCTTGGAAGGAGCTGCATACATAAGCACCAGCGGCATACTCACTGTGACAAATAAGTCAGAAGGCCTCATTGGGCATGCCCTTTATCCAAATCCTTTGAGATTCAAGACCAGTAACAAATCTGTAGCCATCGATTTcCGCACCAACTTTGTGTTTTCCATTCTTCCAAAGTACCCTGATCTCGGAGGCCAAGGCCTTGCTTTCATTATAATATCCACCAATCGACCAGAAAATTGTCTAGCAAACCAGTTTCTGGGACTCCCAAATATTACTATGTCTAGCAGTACAAAATTCTCCACTCGTATGTTGGCTGTTGAATTTGATATCATACAGAACACAGAACTCaTAGACATCAATGATAACCATGTTGGAATAGATATATCAAGCCTCATCTCCAGTGCATCAGAGCCAGCTTCCTACTATTCCGGCAATAACCACAGAATTCCTATTCTTCTGAGAAGTGGGGACCCGATTCAAGCTTGGGTTGATTATAGCAGCCAGGAGATGTTGATTAACGTTTCCATATGTCCTCTAGGTGTACCAAAGCCTTATCGTCCTTTAATATCATTGcCCATTGATCTCTCATCGGTGATAGATGAGTACATGTACACAGGCTTCTCTGCTTCAACTGGTTTAATAACAGCATCACATAACGTGCATGGCTGGAGCATTAGCATCGGAGGCAAGGCACAAGATTTAAATCCAATGAAGGTCCCAACTCTGGAAAAAcGATCTCATGAgGTGGTACaGAGAAGGGGATTCTCAGTAGGTATCACTCTAGCTGGTATGGCTTTTCTCATCCTGATTATTGCAGGAGCTATTCAcGTCTTACAAAGAATTAAATATGCCGAcaAGATGTTAGAAGATTGGGAAATTCAATGCGGTGCTCGTAGATTTAAATATGCTGAGCTAGCCTCTGTTACTAAGGGTTTCGGAGAGCAAAACCTTGTAGGGTCGGGAGGATTTGGAAGAGTTTACAGGGGGTTAATGCCTAGCCTGGGGCTAGAAGTTGCAATAAAGCGAATTGGTCATAATTCGCAGCAGGGGATGAAAGAATTTGTAGCAGAAATAATGAGCATGGGAAGACTAAGGCATCGGAATCTAGTGCAGTTGCATGGCTGGTGTcGAAAGCAAGATGAGCTCCTCCTAGTTTATGACTACGTGCCAAATGGGAGCCTTGACAAGCTAtTGTTTGACAAAGATCACAAGCTCAGGAAACTGCTGACTTGGGACCAAAGATACAAAATTCTCATTGGCATTGCACAGTCATTGCTTTACTTACATGAAGAATGCAACCAGAGGGTGGTTCACAGAGATGTGAAGCCAAGCAATATCTTATTAGATACAtaTCTTAATGCTaAGCTGGGGGATTTTGGTCTGGCAAAGATTTATGAACATGGTGCTAATCCACAGACAACACATATAGTAGGTACCCTAGGTTACCTGGCTCCTGAACTCACAAGAACAGGCAAAGCTACAACAAGCACTGATGTCTACAGTTATGGTATACTTATGCTAGAAGTAGCTTGTGGACGTAGATCGATTGAGCCCCAAAAGGCTGCTGCGGAACTGCTATTGGTGGATTGGGTAAAGGAGCTACATTTgGAAGGAGAGATCACTCAAGCCATCGATCAGACACTTGATTATTATGACTTAGCTGAAGCTGAGCTGGTGCTTAACCTAGGCCTGTTCTGCTCAGCTCCTAATCCTGTCTACAGGCCTGATATGAGAAGGGTTGTTGAATTTCTGCTAGGAGATTCCAGTCTTCCTCCACTACCCCCTGACATTCACCTAAAaGATACTAGAAACATAATGGGATTCTCTGACTTCCCAAATGATTCTGATTTTTTCAATAGCAAACTGATGTCATCTCAGAGTAATAGTTTCACAAGCATTTAG
>CsLectinlegB7
ATGGAAACTTTTTCCTTGTTATTGCATCTCCTGCTTCTAGGTTTTGCTCATGCAGAAACCAATAGCTTCATCTATAATGGGTTTATCCAAGCAAACTTGAGCTTGGACGGAACAGCTTTCGTAAGAAAAGATGGGATTCTTGCTGTATCAAACGATCAAGGGAGAATTCTTGGGCATGCCTtCTATCCATCTCCTCTTCGTTtCAAACAATTATCCAAGTACAATATTAATAATAATACAATATCACACACAGCTTTAACCTTCAGCACCAACTTTGTCTTTTCCATCGTTCCCAAATATCCTCAACTTGGAGGcCATGGTCTTGCTTTCGTTCTAATGTCCAGAAAaCAACCTCCGAGTTGTCTTGCAAATCAGTACCTGGGCCTTCCAAACGACACCAGCAACGCAAAATTCTCTACTCGTATATTGGCAGTAGAGTTTGATGCCGTTCAAAACCTCGAGCTCCAAGACATAAATGACAACCATGTTGGAATAGATATATCCAGTTTAATTTCTAACATATCTGAGCCAGCTGCTTATTATTTTTCAAAAGGAAGCAATATCAACGAtGATAACATCTCTGTTGTTCTCAAGAGTGGGGATCCTATTCAAGCGTGGATTGATTATAACAGCCAGGAGATGTTGATAAACGTCACAATATCTCCTCTTGGCATACCAAAGCCCCATCGGCCTTTGATATCATATCCAATTGATCTGGCCACAGTATTGGATGAGTACATGTATGTCGGCTTCTCTGCTTCAACTGGTTTGCTTACAGCCTTCCATAATGTGCATGGCTGGAGCTTTAAGATCGGTGGGACTGCACGAGAACTGGATGTAACTATGCTtCCATTTCATGCACGGCCAAAATCTAAACAAGTCGTGCATAAGAAGGGATTTGCAGTTGGTATCACTCTTGCAAGCGcTATTCTGGTAATCTTTGTTATCATTGCTGCGATTCTTGTCCTTCGCAGAATTAGAAATGGAGATGACATCTTGGAAGACTGGGAAGTTGAATATGGTGCTtGTAGATTCAGATATTCTGAGCTCTACTCGGCGACAAAGGGCTTCCGGGAGAAGAATCTTGTCGGATCTGGAGGATTTGGgAAAGTCTACCGGGGTGTAATTCCAAGCACTGGTCTGGAAGTTGCAATAAAGCGAGTTGCACATAATTCACGTCAGGGAATGAAGGAATTTGTTGCTGAAATAACAAGCATGGGACGACTTCGGCATCGTAATCTTGTGCAGTTACACGGATGGTGTCGAAaGCAAGACGAGCTCCTCCTTGTTTATGACTACGTACCAAATGGTAGCCTTGACAAACTTTTGTTCGACAATGATCAGCAGAAGaagaaaaTACTAAATTGGGATCAAAGGTACAAAATCCTCATCGGTGTGGCTCAAGCTTTGCTTTATCTGCATGAAGAATGtGATCAAAGGGTAGTTCATCGAGATGTGAAGCCAAGTAATGTCTTAATCGATGCAGATCTCAATCCGAAGCTTGGGGATTTCGGGCTTGCTAGGGCTTATGATCACAATATcAATCCACAAACGACCCATATTGTAGGGACGCTAGGTTATTTAGCCCCAGAATTGACAAGAACCGGAAAAGCAACAACAAGTACAGATGTGTTTGGTTTtGGAACATTAATGCTAGAAGTAGCTTGTGGAAGAAGGCCAATCGAGCCCCAAAGAACCGCAATGGAGTTAGTATTGGTGGATtGGGTTAGAGAGCTACATAGTCAAGGGCAGATCACAAGAGCAATTGATCCAACACTCGATTATTTTGATCCACAAGAAGCTGAGCTGGTGCTTACCCTTGGCTTACTCTGCTGTGATCCTCATCCAGATTTTAGACCAAGCAcGAGAAGGGTGGTGCAATTTCTACTGCGAGATGCAAGCcTTCCCCAAGCGCCTCTTGACATTCACCATGAATTTCCAAGGGCAATACCAGAATTtTCTGAAGATGATTCTGACCCGTCCTCC
>CsLectinlegB8
ATGGGTGCAGCTCCAAGATCGTTTTGCTTTTGTGTGCTTTTATGCGCATCCTTCATTTTCTCGGCCTTGGCCCAAGATGTAAACCAGTTCATCTATCACGGCTTCAATGAAGATGCTCAACTGCAAAGAGATGGACTCGCGTCAGTGCACAGCAATGGTCTATTGCAGCTAACTAACACTGTCAGCCCGCAACAAGAAGGCCATGCTTTCTACCGATTACCAATAAAATTCAACACATCTTCCTCTGAATCTCTATCATTTTCCTCCAACTTTGTATTTGCCATCGTTCCAGAATTGCTTTCCTTTAGTGGGTAGGGCATGGCTTTTGTTATCTCGCCGTCTAAGGACCTCGGAAAAGCAGAAGCTTCTCCAAGTGAATACTTGGGACTCTTCAACGCTTCAAACAATGGTCAGTCTACAAACCATATATTGGCAATTGAGCTTGATACTGTTCAAAATTTAGATTTTGATGATATAGATGATAACCATGTGGGAATCGATGTCAACAGCCTGATATCTCATGAATCTGCTCCGGCAGCTTACTTTTCTGATAGAGAAGGGATGAACAAAACATTGGAGCTCATAATTGGAGATCCAATTCAAATATGGATAAGCTATGATGGAGCTGAAAAGTTGCTCAATGTAACATTAGCTCCGATGTCAATCCCAAAGCCAACCAAGCCTCTTTTGTCAAGAGCAATAAATCTTTCTCACATTCTTTTGGAAACCATGTACGTTGGTTTCTCTGCATCAACTGGCAGCCTTAAAAGTAGCCATTACGTTCTCGGGTGGAGCTTCAACAGAAGTGGGCCAGCACTAAACCTTGATATTTCATCTCTCCCTCGACTTCCCCATCTTCCTCGACCACgCGCAAAAGCAAATGACAAACCACAACTAAAACTGGTAATTTCTGTTTCACTTATAGCCATATTAGTTGTGCTGATAACCATAGGTGCAGCTGTCTACATTGTGAGGAACAAAAGGTATGAAGAAGTGTATGAGGACTGGGAAAGAGAATACGGTCCCCAAAGATTCACATATAAGGATCTCTATAAAGCAACTAAAGGATTCAAAGACAAAGATGTTATTGGAAGAGGAGGTTTtGGAAAGGTTTATAGGGGAGTTCTTGCTTCTAATGTGCAAATCGCTGTCAAGAAAGTTTCTCATGATTCGAAGCAGGGGATAAAGGAATTTGTAGCTGAGCTTGTAAGCATGGGAAGGCTAAGGCATAGAAACTTGGTGAAACTCcGTGGTTATTGCAGGCGAAAGGGAGAATTTTTGTTGGTCTATGATTATATGCCTAATGGGAGCCTCGACAAAATCTTACATACCAATATCAAACCCTgCCTTAATTGGTATCAGCGGTTTCGAATTATCAGAGGAGTAGCTTCTGGCCTCCTTTACCTCCATGAAGACTGGGAACAAGTTGTTCTgCATAGAGACATAAAACCAGCAAATGTTCTTTTAGATGCTGATTTAAATGGAAagCTAGGAGATTTTGGCCTTGCCAGGTTATATGATCATGACACAATTCCACAAACTACTAAGCTGGTAGGAACTTTTGGGTATATGGATCCAGAGCTGATGAGAACTGGGAAGGCAAGTACTAGCACAGATGTATACGCATTTGGGGTTTTTATGCTTGAGGTGGCTAGTGGAAGGAGGCCTGTAGAGCAACAAGGATCAATGGAAACGGTAAATTTGGTTGACTGGGTCTGTGATTGCTGGAAGAAAGGGGCTATTCGTGATGCCAGTGATTCAAGACTGGAGGGCATTTGTGAGGAAAAGCAAATGGAGTTGGTTCTGAAACTTGGCCTGTTTTGTTCACACCCGAaGCCAGAAGCTAGGCCTAACATGAGGCAAGTGATGCAGTAA
>CsLectinlegB9
ATGGCTGCACTTCCTAGATTGGTTtCCTTTTGGTTTCTTTTCAAAGTAACATTGATTTTTTCCGCCTCAGCTCAAGAAGAAAATCAGTTCATCCACCATGGCTTCGAAGGATCCAAACTGAAACTGGATGGCTTGGCAAAGATTCATCCCAATGGTCTGTTGCAGCTAACCAACACATCCGAGCGTATAAGTGGCCACGCTTTCTACCCTTTTCCATTCAAATTCAATTCATCTTCCTCTCAGTCTCTTTCATTTTCCACAAGTTTTGTATTTGCCATGTTCCCAAAACTGCCTAACTATGGTGGCCATGGTATGGCCTTTTTCATCTCACCTTCCACGGACTTCAGCGAAGCTGTTGCTGGTTCACACTTGGGAATCTTCAATAGATCAAACAATGGCCAGTTTACAAACCACATCTTCGCGATTGAGCTAGATACCGTACAAAGCCCTGAATTCAATGACATAGATGGTAACCATGTGGGAATTGATGTGAACGGCTTGCAATCCAATGAATCTGCTTCAGCACGTTATTTTTCTGATGAAAAAAAGGaGTTCGAAAGCCTTGTGCTGGAAAGTGGAAAGCCGATACAAATTTGGATCGATTACAATGGACAAGAGAAGTTAGTCAATGTAACTCTAGCTCCAGTCCCAAAtCCAAAaCCAAGCAGACCTCTGTTGTCAACGTCCATTGACCTCTCTCAGATTCTCCAGgATTCCATGTATGTCGGTCTCTcTGCAGCAACCGGCACACGTGTAAGTGATtACTACATTCTGGGATGGAGCTTCAACAAGAGTGGgCCGGCACAAAACCTTGATATTTCAAAGCTTCCTCCACTTCCTCCACCTCCTCCAACACCTGGGAAGAAACTAAATCATACAGTTATTGTTTCAaTTGTAGCTGCAGCGGTTGTGCTGATAACTATTGCcGcAGCTGTTTACTTCGTgAAGAAGAAAAAGTATGAAGAAGTATATGAAGACTGGGAAAAGGAGTACAGTCCTCATAGGTTCTCGTACAAGAATCTCTACAAAGCAACCAAAGGTTTCAAAGACAAAGAGATCATCGGACAGgAGGTtCTGGAAAGGTCTACAGAGGTGTACTTCCTTCTTCTCATGCAGAAATCGCAGTCAAGAAAGTCTGCCATGATTCTGATCACGGGATGAAGCAATTTGTGTCTGAAATTGTGAGCATGGGAAAGCTACGGCATAGGAACTTGGTGCAACTCCGTGGGTATTGTAGGCGAAAGGGAGAACTTCTTTTGGTCTATGATTATATGCCGAATGGAAGCCTTGACAAAATTTTGTAcAGCAATACAAGGCCAAGCCTCAATTGGTTTCAGCGATTTAGAATTATCAAAGGAGTAGCATTTGGTCTACTTTACCTTCATGAAGAGTGGGAACAAGTTGTTCTACAtAGAGATATTAAACCAGCTAACGTtCTTTTAGATGCCGATCTAGAGGGAAAGCTGGgAGATTTTGGCCTTGCAAGGTTATATGACCaCGGCAaTGATCTACACACCACCAACGTGGTAGGAACTGTGGgTTATCTGGCTCCAGAGCTTCTTCGAAATGGAAGGGGAACTACTAGCACAGATGTaTATGCATTTGGTGTTTTTATGCTTGAGGTGGCTTGTGGAAGGAGACCTGTACAGCCAGGAGAGTTGgATTTACTTGATTGGGTCATTGATTACTGGCAAAAGGGAGATGTTCTTGATGCTAGTGATCCAAGATTGGAAGGTATTTATGTGGAGGAGCAAATGGAGATtGTTCTGAAGCTAGGCCTCTTCTGTTCACACTCTAACCCAGATACTAGGCCGAGCATgAGGCAGGTGGTGCAGTATCTGGACGGCGGTGCATTGTTGCCTGATATACCACTCAATAGCTCTGTATTTGGTGTATTGACAGCTAAAAATGAAGCTCCTAATAaTGGGATGGCATCATTTGCTTCGTTGGTCAGAAGCGATTCTCCTCACACCATGTCTACCATTGATTCCATCATCACAGTTGGTCGTTGAACCATCAAATTCCTTGTTCAATCGCTACATTCTG
>CsLectinlegB10
AATGATTCTGCTCCAGCAGCTTATTTTTCTGATGAAGGGTCTAACATAAGCTTGGATCTACAAAGTGGAAATCCAATGCAGATTTGGATAGACTACAATGGAGAAGAAAAGTTGCTCAATGTAACACTAGCTCCAATCAGAGTCTCAAAACCTAACAGGCCACTCTTGTCAACACCCCTTGATCTTTCTCAAATTCTCTTGGACACTATGCACGTTGGTTTCTCTGCATCAACTGGCATACTTACGAGTAACCAATATATTCTAGGATGGAGCTTCAGCAGAATTGGAGAAGCACAAAATCTTGATATATCTAAACTTCCCATACTTCCTCCACCTCCTTCACTCACTCCATCTGCTTCATTTtCACCATTTGCTCCACCACCTGAGAAAGCAAAGGAGAAAGGACGGGGTCCAATTATTATTGTTTTTCCTATAGTAGCCGTGTTTGCGGTTGCACTGATAACAATCAGTGGAGCCATTTACATTGTGCAGAAGAAGAAATATGAAGAATTATATGAAGACTGGGAAAGCGAATATGGTCCTCAAAGGTTCTCCTATAAGGATCTGTACAAAGCAACTAAAGGTTTCAAGGAGCTTATCGGAAAAGGCGGTTTTGGGAAGGTTTACAAAGGCGTACTTTCAACTTCTGGCCTACCAATCGCGGTTAAGAAAATTTCACATGATTCGGAGCAATGGATGAAGGAGTTTGTGTCTGAGATTGTAAGCATGGGAGCTCTAAGGCACAGGAACTTGGTGCAACTACACGGCTACTGCAGGCGAAAGCAAGAACTCTTGTTGGTTTATAATTATATGCACAATAAA
>CsLectinlegB11
CCTGATTCATGCGCAATGCTTGAGGATCTGAGTGTAACATTTTATGTGATCTTGATTTTGATGTCTTGGTTGCATTTAACAATTTTGGGAATCATTCAGCgATTACAAGGGGTCATACTATTTAATTTTTCATATAGTAGGTAAAGATTGGCAGTTTTCTaATTTGGAATCTGTGTCACACAGAAGCTTCAACGGTCATCGAAAACAACAGCgGGTAGTATTGCTTGAATAGGTATATATTCAAGTGATACCGAGTCATAATCAACATCTTTGAAACCCCAAGCATATGACGGGCaAAAACAgGAATGTAAGAAAATGAAAGTTtTATCAGTACTCGTATTTTATTTCATTAAGGGTGaGCAAAAACATCAAGCTGAAAAATTGAATGCATCATCGTACTTAAAACAGtTTGTAAATTTCCCTTCCTTCAATATGAAATTACTACTCAAATCACCAACATGGGCCGCgGGGATCTTTCACAGATAATCCAAATTAAGGGTCCACCTTACATTTTGTTTGACCGATGGATGAAGTATTGAGTATAAGACACCTCCACTTCCAGAAAAGCCTTAATTTTAAATTAATCCCACGTTCATTTGTGGTGTAACGACCATTTAACTTTTCCAACATAATGAGATGACTATTAATAATCACATTGAGAACTGAATTGGAAATTGCATGTGGAATTCTCTTAGTCACAAGCTGAcCCTTTCTTTCCGGGGNNNNNNNNNNNNNNNNNNNNNNNNNNNNNNNNNNNNNNNNNNNNNNNNNNNNNNNNNNNNNNNNNNNNNNNNNNNNNNNNNNNNNNNNNNNNNNNNNNNNNNNNNNNNNNNNNNNNNNNNNNNNNNNNNNNNNNNNNNNNNNNNNNNNNNNNNNNNNNNNNNNNNNNNNNNNNNNNNNNNNNNNNNNNNNNNNNNNNNNTATCACTTTACTTCTGGAAATTTCTCCTTGTATCCTGCATTTCCGTGGCCTCGGCTCAAGATGAAAACCAGTTCATCTACCATGGCTTCAACGAATCCAAACTGCACCTGGAAGGCTTCTCGAACATCCAACCAAATGGTCTATTGCAGATGAGCAACAGTTCCCAACTTACAAAAGGTCATGCCTTTTATCCATACCCACTCAACTTCAATACATCTTCCCCTCAATCTCTTTCATTTTCTACAAATTTTGTATTTGCCATGGTTCCAGTTAATACTGGTGGTCATGGCATGGCTTTCCTCTTCTCACCGTCTTTGGACTTAAGCCAAGCTCTTGCATCTGCACATTTGGGACTCCTCAATTCTACAAACAATGGCCAGTCGACAAACCACATCATCGCAGTGGAGCTTGATACAGTACAGAGCGTTGAATTTAAAGATTTAAATGGAACCCATGTAGGAATTGATGTTAACAGCCTGATATCTAATGATTCTGCTCCAGCAGCTTATTTTTCTGATGAAGGGTCTTACATAAGCTTGGATCTACAAAGTGGAAATCCAATGCAGATTTGGATAGACTACAATGGAGAAGAAAGGTTGCTCAATGTAACTCTAGCTCCAATCAGAGTCTCAAAACCTAACAGGCCACTCTTGTCAACACCCCTTGATCTTTCTCAAATTCTCTTGGACACTATGTATGTTGGTTTCTCTGCATCAACTGGCATACTTAAGAGTAACCAATATATTCTAGGATGGAGCTTCAGCAGAAGTGCAGAAGCACAAAATCTTGATATATCAAAACTTCCTATACTTCCTCTGATGAACAGTGAACTCGAAACTCAAGTACTACAAGTCGTTTAG
>CsLectinlegB12
ATTGAATTGTCtATCATTCATTTAACGCACCTAATTGCCTTGACCAAATTATAACTTTAAGTTCACAACCACATCCATTGAACGAACCTCTACCCTACAACGGCACCACACTGCCGGCGGCTCCTCTTCCGCCACCCAGTATCCTTAGAGATGAAAGACATGCTgCGCTTGTTCTTGTTCATCATCGTCGTCGcCATCAACTTCTCCATCTCTCCTTCTTCGGCTCTCGACTTTCTCTTCAATTCATTTGGCAGCataaCCAATGGAACCGACCTCATCCTCATCAATGACTGCTGGGTCGACTCTACCGTCATCCGGCTCACCAACGACTCGAATCAGTTTtCTTTCGGGCGCGCTTACTACCCAACAAAACTGAAAATGAAACggagTACCGCCACCAACTCTTCAATTCTCACCTCTTTTTCAACTTCATTCGTCTTCTCAATCTTGCCGGAGATCGCCTCAAGTCCAGGCTTTGGCCTCTGTTTTGTCCTCACCAACTTCACATCTCCCCCCGGCGCGCTTGCAAGCCAGTACTTTGGTCTTTTCTCAAACGCCACCGTTGTtACTGTGGCTCCACTCTTGGCTGTTGAATTCGATACGGGGCAAAACCCCGAGTTTAACGACCCAGATGACAATCACATAGGGGTTGATCTGAATAATATTGAATCTGCCAAACATGTGCCAGCTGGGTACTATAGTTCTtCGAGAAaCGAGTCCTTTGTGCCGGTCAGAATGAGGAATGGGCAGAACATTCATGCCTGGATTGATTTTGATGGTGACAATTTTGAGATCAATGTTACAATTGCACCTATTGGTGTGTCCAAGCCACCAAGGCCTACGCTTAATTTTAAAGATCCGGCAATAGCTAATTATGTTTCTAATGAAATGTATGTAGGATTTTCAGCTTCGAAAACTAATTGGATTGAGGCTCGGAGAGTTCTTGCATGGAGTTTGAGTGACACTGGGGTTGCTAGAGAAATTAACACCACAAATTTCCCAACATTCTTGCCACCATCTTCGTCTTCTTCGTTATCAGCGGGAGCGGTGgCTGGGATTGTAATTGGTTGTGTAATGGGTTTTCTTATAATTTGCGCTTCTACAGGTTACTACTGGTATTGGCGAAAGAACAAGTTGAAAGcGCAAGAAGAGGATGAAATCGAAGAGTGGGAGCTCGAGTACTGGCCTCATAGATTCTCATACGAGGAACTAAGCAAAGCAACCAAGGGATTCTCAAACGATGAACTTTTAGGCTCTGGTGGGTTTGGCAGAGTGTACAAGGGAACACTGGCTAATAATAATAATAATAATAGTACAGAGATGGCAGTTAAATGCGTGAACCACGATTCCAAACAGGGCCTTAAAGAGTTCATGGCAGAGATCTCCAGCATGGGCAGGCTCCAACACAAGAACCTGGTACAAATGCGAGGGTGGTGTAGAAAGGGCAACGAATTAATGCTTGTGTACGATTACATGCCCAATGGCAGCCTCAACAACTGGATTTTCGGCAAGCCCAAGAAGCTCTTAGGCTGGAAACAGCGCCGCCAGATATTAGCTGACGTGGCGGAAGGGCTGAACTACCTTCACCATGGCTGGGACCAAGTTGTGGTTCACAGAGACATAAAATCCGGCAACATTTTACTGGACTCCGAAATGAGAGGCAGGCTCGGGGATTTCGGGCTGGCGAAATTGTACCAGCAAGGGGAAGTTCCTAACACGACGAGAGTAGTGGGCACGCTGGGGTACCTAGCGCCAGAGCTGGCGACCGTGTCTTCTCCCACGTCGgCGAGTGACGTGTACAGCTTTGGGGTTGTGATTTTGGAGGTGGCGTGCGGGAGGAGGCCGCTTGAtATGGGTAAAGGgGAAGAGGAGGAGGAGGCCGTGCTGATGGATTGGGTGAGGAATCTGTACGGTCAGGGGAAGATTTGTGAGGCTGCTGATGCGAGGATTAGACAAGAGTTTGAGGCTGAAGAGATGGAGTTGGTGTTGAAGCTTGGGTTGGCTTGTTGCCACCCTGACtCTACAAGGAGGCCGACCATGAGgGAGGTGGTGGCTGTTTTGGTTGGCCAAGAGGTGGCTGCCACGCCTAAGGAGCTATTGGgTGACTTGGCACGTGGAGCCGTGGACGCTGATTTTAGTGGCGGTGATGATtCTAGAGAGGACGCTCCGCTTCAACCATAACTGTCGGCTTCgggcttaGGCGTGTGAATACTTTTGCTTTTTCCTTTCTTTTCAACTTTTAATTTTtGTCATAAGATTtGTTTttTTTTTTtGGGTGAATGGTCA
>CsLectinlegB13
CTAAAATTGCACATGACACAGAGGCTTTAGCTTCATTTTCATTTGCAATGAAGAATCACCCGAAACCTCTTCTCTTTTCCCTACTGTTATCGATTTTCCTATCTTTTGAATCCATATCAGCTGTTGATTTCGTATTTAACGGCTTCAATTCTTCGAACTTGTCACTCTATGGAACCGCCACCGTTGAGTCTCGCATTCTCACTCTTACAAACAGTACAACTTTCACAATTGGTCGTGCTCTGTACCCTTCAAAGATACCAACAAAGAGGCCAAACTCCTCCTATGTGTATCCATTTTCAACTTCCTTCATCTTCGCCATGGCTCCTTACAAGGGAGTTCTTGCGGGGCACGGCTTAGTTTTCCTTTTTGTACCGTTTcATGGTATCAAAGGCGCCACAGAAGCTCAGCATCTTGGCCTCTTTAACCGCACAAATGATGGCAATTCAAGCAACCATGTGTTTGGTGTCGAGTTTGATGTTTTCAAGAACCAAGAGTTCAACGATATTGATGAAAATCATGTTGGGATTGATGTGAATTCACTTACTTCGGTAAGTGCGCACGCGGCCGGATATTGGCCCGATAATCAAaCAGATAGCAGCGGCAGCAACAGCAACAGCGGTACAGGCGATGATGAGAAGTCATTCAAGGAATTGAAGTTGAACAATGGTAAGAATTATCAAGTTTGGATTGACTATGCGGATTCTTTTATCAATATTACTATGGTTGAAGCAGGCATGAAAAGGCCTAAAAGGCCTTTGTTGAGTGTTCCTCTTAACTTATCTGGGGTTCTTGAGGATGAAATGTATGTGGGGTTCACTGCAGCAACCGGGCAATTGGTTGAAAGTCACAAGATTTTGGCTTGGAGTTTTAGTAATACAAAATTTTCATTAAGTGAAGAGTTGATCACTAGCGGGTTGCCGTCTTTTGTTCTTCCGAAAGATTCGATTTTCAAATCAAAAGGGTTCATTGCAGGAGTAACAGTTGGAGGTCTGTTTATTATCGTGGCCGTTGTTCTGTGTTCTCTGTTTTTGATTAAGAGAAAGCAAAGGAGAGCAAGGGAAAGGGAGGAAATGGAAGATTGGGAATTGGAGTATTGGCCACAtAGGATAACATACCAAGAAATCGAGGCGGCGACAAAGGGATTCTCAGAGGAAAATGTGATTGGCGTTGGAGGAAATGGGAAGGTCTATAAAGGTGTTCTTGAAGGAGGAGGGGCTGAGATTGCTGTGAAGCGCATTTCGCATGAAAATGATGGAGGGACGAGAGCATTTCTTGCTGAAATTTCAAGCCTTGGAAGACTGAAGCACAAGAGTCTAGTAGGCTTAAGAGGTTGGTGTAAAAGAGAAAAAGGGAGCTTAATGTTGGTGTATGATTACATGGAAAATGGGAGTTTGGACAAGTGGATTTTTCAGTGCGACGGGAGTATGATGTTGAGCTGTGAAGAGAGAATAAGGGTTTTAAAAGATGTGGCTGCCGGGGTATTGTACTTACACGAGGGATGGGAGAAAAAGGTACTGCATAGGGACATTAAGTCCAGCAATGTGTTGCTTGATAAAGAAATGAATGGACGGCTAGGGgATTTCGGTTTAGCCCGAATGCACGGGCACGGACAAGTGGCCAGCACAACACGCGTGGTcGGAACAGTGGGGTACTTGGCGCCGGAGGTATTTAGTAGCGGGCGAGCTTCGACTCAAACTGATGTGTTTGGATTTGGGATCTTAATATTAGAGGTCTTGAGTGGTAGGAGGCCTATAGAAGAAGGGAAGCCAAATTTGGTGGAAATGGTGTGGGAACTGATGGTGCAGGGGAAATTACTTGATGCATTGGATGCAAGATTGAGGGCTAAAGGAGGATTCGATGAGGAcGAAGTGGAGAGAGTGCTGCATTTGGGGTTGTTGTGTGCTTATCCTGACCCCAGAGCAAGGCCAACAATGAGGCAAGTGGTCAAAGTGTTAGAAGGAAAGATTGAGGCTGGTATTGAGAATGAAACTGAGGACATGGATGCATATTTGCTGCAGCAAGTGAAGTCTAAGGATATGTGGGCCAATTACTCGCGAAGTTTCGGCTATGGCTACGCAACACACCCAACATTCCATGATATAAGACAGTCGAATTCGTATTCAATGTCACTGTCTTGGTCCAATACGATAATGGAAGGTAGATAGAGTTGTAGTGTACATTATCAGGGAAAATGGAGGGGCAGGCAAATGCTATACAACTACAAGCGCTTCATTTATTATTATTATTATTTTTTTGGTTTAACAAAGGAAAATTACATCTTTTCTTTATACCTTTATTTGCGATTATTAGGGTGGTGAGGATTTTATAAGGGAGATTAATTATTTTTATTGATTTTTGTTTAATGAATGCTTGTTTCTGTACATATGTGAATTGTGAAATGGAAACAGAGAGTTTACCATAaTTGAAGGATG
>CsLectinlegB14
TGTGCCGGGTTAGCACGGCACGGCACGGCACGAAATGAATAGTGAGCACGGCACGGCATGAGCACGAACACGCGTGGGCTTCCTTTGATGGGCCTGGGCCGGCACGGCACGGCCCGTTGGCCATCCTTAGGTATTCTCTTGCCATTCAAAACGTATTTAATTGTCTACCAGTCAACTTTGATTTCTTCCCATGCAGCCGCCAAGTTAGAAACTGGGGCAAATGGGGCCTTAACTCTCTAGTTTGGGATTTAATGTTTGAAGAAAATTTCGATTTATTGTTGCAGCAGCAGCTATATATTGCCAGCCTGCTAGCCAACTTAGAATTGCAGAGCTGTTTGGCTGAAAATGAACTTCGTCAAACTGCTACTGTTGTTTCTGACCATAGGCTTGGTTCAGTCAACCGGTGCTTTGAAGTTTGCCTTCGATGGCTTCAACACTTCAAAACTGTTGCTTTATGGCAACGCAAAACTGGATTCCGGTGCCATTTCACTCACCCAAGATACCACCTTCTCCATCGGAAGAGCTCTCTATCATGCTAAGATCCCCTTAAAACATACAAACTCATCAACCATTAGATCATTTGAAACCTCTTTCACCTTCTCCATCACCCCATACAATGGCCAGCGTCCAGGCCATGGTCTGGTCTTCATCTTCGTGCCTTCCGCAGACATCCAAGGCGCTGCTGCATCTCAATATCTCGGCTTCCTGAATAGAACAAATGATGGTAATAGGAACAACAATGTTTTTGGCATCGAATTCGACATAGTTCAAAATCAAGAATTCTATGATATCAACAATAACCATGTTGGTCTGAACGTGAATTCTATCATTTCTGTGACTGCTTACAAGGCTGGGTATTGGTTTCAGGACAATCAGAATAAAACTAACTGGTGGCATTTCCATGCGTTGAAGCTGAACAATGGCAAGATTTATCGGGTATGGATTGATTACAAAGATTCTTTTCTTGGTGTAAGTATAGCTCCTGCAAAAATGAAGAAGCCTTTGTGGCCATTGTTGAACGTTTTTATTGATCTCTCAGACTTTTTTCTTGATGAAATGTATGCCGGTTTCTGCGCCGCCACTGGGCAACTCATTGGAAACCATAAAATCCTGAGTTGGAGCTTCTCTAACTAA
>CsLectinlegB15
ATGAACTTCGTCAAACTGCTACTGTTGTTTCTGACCATAGGCTTGGTTGAGCCAACCAGTGCTTTGAAGTTCGCCTTCGATGGCTTCAACACTTCAAAACTGTTGCTTTACGGCAGCGCAAAACTGGATTCCGGTGCCATTTCACTCACCCAAGATACTACTTTCTCCATTGGAAGAGCCCTCTATCATGCTAAGATCCCCCTAAGACGTACAAACTCATTTGAAACCTCTTTCACCTTCTCCATCACCCCATACAAGGGCCAaCTTCCCGGCCATGGGCTGGTCTTCATCCTCGTGCCTTCCGCTGGCATACAAGGAGCTGCTGCATCTCAACATCTTGGCTTCCTGAATAGAACAAATGATGGTAATCCGAACAACAATGTTTTTGGTATTGAATTCGACGTATTTCAAAATCAAGAATTCAATGATATCAACAATAACCATGTTGGTCTGAACGTGAATTCCCTCACTTCTTTGGCTGCTTATGAGGCTGGATATTGGTTTCAGGACAATCAGAATAAGACTAACTGGCATTTCCATGAGTTGAAGCTGAACAATGGCAAGATTTATCGGGTATGGATTGATTACAAAGATTCTTTTCTTAGTGTAAGTATAGCTCCTGCAAAAATGAAGAAGCCTTTGTGGCCATTGTTGAACGTTTTTATTGATCTCTCGGACTTTTTTCTTGATGAAATGTATGCCGGTTTCTGCGCCGCCACCGGACAACTTGTTGAAAATCATAAAATCCTGAGTTGGAGCTTCTCCAATTAATTTTCCTTTGATCATTTTCTTAAAAATATGTGCGAATAAGAATCCTTTTTGTTGGATcATGATGAATATTAGAATAAGAAGTATTCTTTCCATATATATAATCTTCTTCTCTCATGGTTTACTAACTGCACTTGTTaTTTTTTTTTTAAAAAAAAATAATAACATCTATTATTAGGGTCAAGAAAGAACAACAATACACCATCATAAAGGTACAAAAATAAGGTTAGTCTTAGGTATAATATATAGGACAATGCTCAAGGGTCAAGCTTAAGTTAAAGAACACCCAACAACAAAGTAATTAAGAATTATAATTTTAAAACCGAAAAGAAGTATATTTATTTTAGCAGTATATACAAAGTAAACATGTCAAAATGCTTTCTgAAAAGAAAACTAATTAGCACATACTTATTCTTCGTAGACTAATCTAAAAGGGTAGTTTTTAGAGATCTCTTCTAAGATTAGGCGTATTAACACTTAGATAAAAaGTATGATCGTGGTTACATATACTTCCTGTATCGTCTGTACTTAATTTCGTATATAGATTAGCCAATATAGGAGGGTAAATTAGTAAAAGCTCATTTAAAATTGAAATAAACAAAAAGCCGCTTTAAAGATGATAAACCCACTGAAACACTAAAAAAATCCGGATGAAAATCAGTAAGCCATTAGCCAACGGATGGGAGAATGCTTgTTGTTCTCTTTCATTAAGCTAACTCATCTCAATACCATTTTCTCTTTCAATCAACCGAAGCATACGCACATTCCTCATCTCTAAATGCTTTGAAGATGGAAAAAAAAAATCAAATTTTAATTGCCAAGTCCCGCAAATTTAGCTTCTTAGATTTATTAACAACAAAAGCATCGGTGGTGGCTTAATTGTGGTGTCAGGTGAAAaTCAcTGGCGTTCGGCGTCATACGTGACTGTCATTAACTTGAATTGAAAGAAGGTTAGTCTTTGAAAAAAATTTAGATTTAATTTTTTtGTTTTAATATGTATTATATTTTTAAATTAATTAGAATTTTATTTTGTTCAATCACAGATCGGGCTTTTTTtATTGGTTGAAAATGAAAATGGGCTTGTTGAAGTGTTAGAGAAATTTTTGGCATTGTGTTGTTGTTCATTAAAAAATGATACTAGTTTGTGGATGTATTGAAGAAGATGCGTGTTGTTTGTTACTTTCAGACTTTAGCTATCTGATTTGTCAAGTTATGAGCTAATCAAAACATATGATGTTAGAAATTAGTGATTTTTAGGTGAGTTCTTTGTCAAATAAAAATGGATTAGCACTGTTATGAAGGATATGGATGCTATTTGGGAGAATTGACTTCTTAATATGTGCTTGAACTAAATATACCAATGCACATTAGAAATTAGTGAAGTTGTTGTTTGTGTTGTGATGCTTTGAAGAAGTTGAAAAGGATATTGCTTGTGCTCCTTAAATGAAGAATTTTTTGTTGCTTGATAAGAAAAGCATTAGTGACAAATAAAATGAAGAAATTTTGGATGATGTTTGTGTAAAAGATTTAAATTATTTGTCTTATTGAAGCTGTCCTGTGTTTTTATTTGCGACTTAACCATTAAAATGACTATGTAACATTGATTAGAGGCTGCATGTGCTCTTTTTATGAAGGAAGCAGTAGTGGCATTCCTGATGGGGTAATGAGATGCTAAGATGGGAATGTATGACCTTTTAATCATGTTTTCGCTTTAAATCGAAGTGACTACAATCCCTATGTCTTCTAAAAAGAAACTTAATTTTTCTTTAAAGATGTAAAAACACATCATTTCCATTTTTAAGTGACTATGATAATGCTTCAAATGAAAGTTGGTGTTGGTTTTTGTCAAAATCTTTTGTTAAGCACGGTGAAATGATTCAATTTTCATCGAATATGCGAAAGTTCCTAAGTGAATAACTTGTGGTCTCATGTTATTTTTTTAGATGATGCTCTTGTGGAGGTCAAAAAGGAAAAGAGAGTCTTTGTGAAAAAACAAAAGCAGAGAACAATTATGCCTTTCTCTAATTGTCTTTCTTTTGACATGTATATCAGGACTAGTGTGCACAACTCACCTTTATTGACTAAATAATTTAACCATGAACAAGTAAAAaTTTAATACTTTTCcTACTGATCGTATGTGAATTGAATCAACTGcATTGAAAATTTTGATCAAAGCAAAAAAAAAAAAaaGGCTTTCAGCCTTCATTACATTCGAAAaTAGCAAGTAGGAATTTTGcAAGCCCAACTGAAAAGGATTAAGGTAACCTGACTCTTCTTGTTCTAGATTCTTTTTtCTTTCTTTGTTCTACTTCCCATTTCATCTTCAGCTCATTCACTAATTGGCAAGAATAACTGGAAAGGAAGAAGGTAGAATATGCTGAAAATATGAAAAATAACGTAGCTACATATCACAAAGAAGTAGAAGAGGAAAGGCAATGGTTGAAGTTAGTGATTAAGAATAAATTCTGAAGCTAAAGAAGATGGTTGAAAAATATCATGCAACTAAGATCACTTTAAAGATCAATGGAACTGAACAAATGTTAACAATGGGATGTTGTGCATTAGAAATACCAAATTTGCTTTTGAACTGTTGTATTATGTTCAATTTTTAAAATTTATTTCACTGTATAGTATCACTAGCCCTAGTTTTCCAGCAATATATTTATTTTCTTTTTACAATTGATGAATATTTGATGTCAAATTTTTATTTCCCAAGGGTGTTAAGTGTAATGATTAATTTAATATTTAGCACCAAGGGTGTTTAATTCTTTTTCTAGAACCAAGGGTATTTTTGACATATCACTGATCAACTAACGGTCAAGGAAACTGAGCACAGACGGCAAGGGAGGTCTCTGTGATTATGATGATACTTTCTATCTAAATGTCAATACGCCAAATCTCGGGGGAGGTACCTAAATCTAAAAGGGGAGTCTTTTGTTTCATTTTTTTGGCCATTTTCTCGGTTTTATAACTATTCTTATCCCAAACTGAAAATCCAGATAGATACGAATGGTAACTAGCTCTCTATCGCTTCGTCATATATCACAATGAAAAAGCAGTTATGCAACTTCATTTTTCTTGTTCATTCATTGCCCATTCACTGATCTCAAATGTTTGCTGATAAATTCACTGTCCATGATCTAACAAGTCAACTTGTATGTTTTTGCTTTGGTTACAGAATCCTTCAACCATAGTGCTTTGAGGTGATtGTTTACATATGCACTTTGAGAGCTTATATTTTCGCAATACGCAAGAATTTTTCTATCATCGCGAAGCATTCATTTAACCTGTTTCAATGGTAATTTCATTCACGGGTCATATAGGAATATGTTTTCCTCTTTAACCATACTAGCAAACTTATTTGGTCAGTTTTGTTAATGATTATAAGGGTTGCAGTGATTGCATTTGGAATACATTCAGTACACTAAAACATACATAGTACGTGAAAATGGAGTTAGAATTTCTGTAAAATCAGACTAGCCTTTGCGTTCTTATTTTATTTTCCTAGATATCGTCTCTAGTACAAATTCAACCATGCTCTTAGCAATTAGGAAAATAGTTCAGGTCCTGCTAATGTAGGCAATAAATTAATTTGATTTGTCTAAATTATTATTAAAAAAATTTTAATGATACATCAAGAACAATACAATTTATATTCAGTACATCAAAGCAATATGATAAAATTTGAAAAATTTTGGCTAGATTGATTTGTCTACAAATTTTATCTACATTTAGTCTAACGGCAGCTCAATCTCCTCCCACCTCAAGTGGGCAGAGTTGAAACGTCAAATCTCTTTTTTTCAACTCGAGATTTTACCATCTCAACTAAATGGCACCTACCTCTACAAATCTTATTTGTAAGGTATTATGTATTTATCAATCGGCAATGAGTACTTTGTCATTGCTCATTTGGAGCAGAGTTGAATTAATGAGAATCCATGAATACTGCTCGAAGATATCTAATGTGCCCTAGTAGTTTGGTCTACTCTTCAAACCACCCCTCCCcTTTTGCATTATTTTCCTTATTTCTCAAAAAAAAAAAaTTCTCTCTTGGTAATTAGTGAATAACTTTCTCCCTACTGTTTGTGACATCTTTTGCTTTATCTTATCCAGCTCTTTACCATGATAACTTTCtCCCCTGCCTTGTGATCCTTCCAGTTTGCCAAAAGTATCCTCCCACCAAAGAATTTGATGCAAAAATACGGGATGAAGAAGCCAGAAAGTGCATATTGTCACAATTAAAGCATGTTTTTCAGTATCAGTAAAGAAATTTTATAGTTTCAGTTTGACTTTGTTGGAAATAGTGCTTCATATCAAAATTGATTGCTTGCTGGATTTGATTATTGGGTTATGATTACATTTTAGTTGGGTAATCGCATAATGAGATCATTGTTGGAAATTTTTATTTGTTTTATTTTTTATTTTCGGGGCTTTCATTTGGTGGACAGCTCAATGTGATATTTTTCTGTTCTTCCCAATTCATATCATGCTAGGTGATAAATAATGTATATATATATTTTTTAAATCTTGTAGGCAAGGAGGAAGCAAGAGCCAGAGAGTGGACcTtGAaaGGAGAGGAACAAGAGAGTCCCAAGCCATCCCAGCCCCTGaTGCTAATGCTGAATTGGTGTTGTCTATGCAGGTAaTTATTTTCTATTGTTAATGTCCTTTTGTACCGTCATTCTTTCTCTTATAACTTATTGTCAATGCATGCCTTAATTACCATGGTGTAGTTCTATGTCATCTGATCTTTAGGCTTTTGCTCACTCATGTCAAATTTACATTTATGAGGTGTATGTAAAGAAAGTAACAAGAAAGTACTGCAATTTATTTCTTAATTACAGTTTGGCATGAATTTTCTTTATTACATAATTGCAGTCTTCCTGCAATGGAGGTATTAAGTATGAAGAGCAACCACTAAACTGAAGAAAAATGAATGCAAGTATACGAAAAGCAGAAGCTCATTCCTGAAATATAAAGCTTAAAGCTAATTTAAGGAAGCTATATTATTTTCAAATGTGACTGACTTAGCAAATAACATGATCGGAGAGTTCTTTAGTCTGCACTTTTCCGGTACCTTTTAAGCCTTACTTTGCAGCTAGCCAGCAGTTACTGCCCGTTTTGGCCTAACCACCTTTTCTCCATTTGGTTTCATGCAAGACTATCTCATTATCTCCCAATACATCCCATGCAAAACCTTCCTGCTACGACCAAGGCTCATTACTCCATTTGTCTTCATTTGACAAGCCTCCAAATGTCATTCTTGTCAGTTAACAAATCTATAACCACCTTTGCTTCAATTTTCAACGGAGTTTTGAGATAATAACATGAAAGATGTATGATCTTTTTCCCCAATCCAACATTGCATTTTAAGGGTTGATTATGGATCTTCATTTGGATGATGTCACTATGCTGCAGTATTATACAAAAGCTGACAATTTGGCACTGCATCTGAAGTTTCGGTTGAAAgCAATTTTGATATTTGTTAATGGAACTAATTGGATTAGTTATCTGTGACAATAATTGGCGAACAATATATTTTTTGAGTGTGCGTCCGTTTGTCAAGCTTTTGCTGTTCAATAGGAATAGCCTGCTaCCCCAAGTTTATACAGTTTTAATAACTTTTCAAATATTAAGTGCTATTTTTTTtATATGCCTTTACTTTAATTTGATGAACACACTAATATGACTCCTTTATTATTTCAGAAAAGAAAAAGTCAGTACAACTCTAAGAGCCGGAGTGAGAAGTTTAATCCTCATCCAGAAGAAGTTGCATCTGGCTTCCCTATTGATCCACCTAGAGAATCACAAGTGGCGGAATCAAGCTCAGGTCCCCAGGGGCGTAATAATAAAAGAGCCTCCCATTCAGGGCCACTGGCTTAGCGTGCTGCATGGGCAAAGGCAGGAAAAAaCACAGATGATGCCCCAAAGATTTCAACTGGTGCTGACTTTTCATCAGTTCTAGTGGCTGCAAGGAGGAGTTTACTATCTGAGATCATAGAGAAAGGTCTGGTTCAGCTCAACCAGAAGTTCTGAAACGAATTTTAAGGTTTCCAGGATCCTTTAAAGAGGCCTCCGAATCTTTTATCAAGCATTGTCAGAAGCATCACTCTCAAGGTGTTGCAGGTTCTTATCATAAGGAAGATGGAAGAATTGGCAACAAAGATCGAAATCTTGTTAGTATTTGCTGTGCCTTATTTTCCATCCTATGTATAGGTTTAGAGGTTTTCTGAATATTGTTTTCTTGACCAATCTCTTGACTAATAGGACGGATCCTATTTCTTAGGGATTTGACTGCCTGCTTATTATCCACACTATCTTGATTGCCAGACGCCCTGACTCTATTATTATTTGCATTTTGGTCCACCTTGACTATGGGTCAAGTCACAAAATTCATTACTCTGGCCCATTGATTGTCCTTTCAGGCAATGTGTACCAGATGCTTAAGGATCAGGATCTCCAGGTTCAAGAAGCTGTTAGACGAGGACATGTTGACAAGGCAAAGGTCAGAAAAGTTGACATGGAAGGAAACCAATTGACAACAAATTTATTATTTGTTTCTAGCTGTTACTCTGGCTCAAGTAACCCAATGAGGCCCAGCCTTGTCAGGAAGATCACTGCAGAATAATTTGGCTGGTGATTTTCTCTCTTTTGAAATATAGTTTGTCATTAGTCAGGGTTTTTGTAGAGGTGGTGTTTTTGAAAGATGGCCAGTGCTCACAATTAGCTATGTTTATAGCTTACTGAAAAATCTCTTTGCAATTCATCACTTGTATTTTTCTTTCCACTCGGCAACTGTAATTTCTAAGTTATGGGCCATTCTTGTGGAGCTCACTATTATTTTGGAGAAACGACAGTATCTTATTATGTGATTAATAGGAGGAATGTGTTGGATATCCCTTGCTGAAGTTGCCAAGTATCGTGTTGATCCCTACGAGCCTTTAA
>CsLectinlegB16
ATGTGGAGAGACCCACGGTGAGAGAGAGTGNNNNNNNNNNNNNNNNNNNNNNNNNNNNNNNNNNNNNNNNNNNNNNNNNNNNNNNNNNNNNNNNNNNNNNNNNNNNNNNNNNNNNNNNNNNNNNNNNNNNNNNNNNNNNNNNNNNNNNNNNNNNNNNNNNNNNNNNNNNNNNNNNNNNNNNNNNNNNNNNNNNNNNNNNNNNNNNNNNNNNNNNNNNNNNNNNNNNNNNNNNNNNNNNNNNNNNNNNNNNNNNNNNNNNNNNNNNNNNNNNNNNNNNNNNNNNNNNNNNNNNNNNNNNNNNNNNNNNNNNNNNNNNNNNNNNNNNNNNNNNNNNNNNNNNNNNNNNNNNNNNNNNNNNNNNNNNNNNNNNNNNNNNNNNNNNNNNNNNNNNNNNNNNNNNNNNNNNNNNNNNNNNNNNNNNNNNNNNNNNNNNNNNNNNNNNNNNNNNNNNNNNNNNNNNNNNNNNNNNNNNNNNNNNNNNNNNNNNNNNNNNNNNNNNNNNNNNNNNNNNNNNNNNNNNNNNNNNNNNNNNNNNNNNNNNNNNNNNNNNNNNNNNNNNNNNNNNNNNNNNNNNNNNNNNNNNNNNNNNNNNNNNNNNNNNNNNNNNNNNNNNNNNNNNNNNNNNNNNNNNNNNNNNNNNNNNNNNNNNNNNNNNNNNNNNNNNNNNNNNNNNNNNNNNNNNNNNNNNNNNNNNNNNNNNNNNNNNNNNNNNNNNNNNNNNNNNNNNNNNNNNNNNNNNNNNNNNNNNNNNNNNNNNNNNNNNNNNNNNNNNNNNNNNNNNNNNNNNNNNNNNNNNNNNNNNNNNNNNNNNNNNNNNNNNNNNNNNNNNNNNNNNNNNNNNNNNNNNNNNNNNNNNNNNNNNNNNNNNNNNNNNNNNNNNNNNNNNNNNNNNNNNNNNNNNNNNNNNNNNNNNNNNNNNNNNNNNNNNNNNNNNNNNNNNNNNNNNNNNNNNNNNNNNNNNNNNNNNNNNNNNNNNNNNNNNNNNNNNNNNNNNNNNNNNNNNNNNNNNNNNNNNNNNNNNNNNNNNNNNNNNNNNNNNNNNNNNNNNNNNNNNNNNNNNNNNNNNNNNNNNNNNNNNNNNNNNNNNNNNNNNNNNNNNNNNNNNNNNNNNNNNNNNNNNNNNNNNNNNNNNNNNNNNNNNNNNNNNNNNNNNNNNNNNNNNNNNNNNNNNNNNNNNNNNNNNNNNNNNNNNNNNNNNNNNNNNNNNNNNNNNNNNNNNNNNNNNNNNNNNNNNNNNNNNNNNNNNNNNNNNNNNNNNNNNNNNNNNNNNNNNNNNNNNNNNNNNNNNNNNNNNNNNNNNNNNNNNNNNNNNNNNNNNNNNNNNNNNNNNNNNNNNNNNNNNNNNNNNNNNNNNNNNNNNNNNNNNNNNNNNNNNNNNNNNNNNNNNNNNNNNNNNNNNNNNNNNNNNNNNNNNNNNNNNNNNNNNNNNNNNNNNNNNNNNNNNNNNNNNNNNNNNNNNNNNNNNNNNNNNNNNNNNNNNNNNNNNNNNNNNNNNNNNNNNNNNNNNNNNNNNNNNNNNNNNNNNNNNNNNNNNNNNNNNNNNNNNNNNNNNNNNNNNNNNNNNNNNNNNNNNNNNNNNNNNNNNNNNNNNNNNNNNNNNNNNNNNNNNNNNNNNNNNNNNNNNNNNNNNNNNNNNNNNNNNNNNNNNNNNNNNNNNNNNNNNNNNNNNNNNNNNNNNNNNNNNNNNNNNNNNNNNNNNNNNNNNNNNNNNNNNNNNNNNNNNNNNNNNNNNNNNNNNNNNNNNNNNNNNNNNNNNNNNNNNNNNNNNNNNNNNNNNNNNNNNNNNNNNNNNNNNNNNNNNNNNNNNNNNNNNNNNNNNNNNNNNNNNNNNNNNNNNNNNNNNNNNNNNNNNNNNNNNNNNNNNNNNNNNNNNNNNNNNNNNNNNNNNNNNNNNNNNNNNNNNNNNNNNNNNNNNNNNNNNNNNNNNNNNNNNNNNNNNNNNNNNNNNNNNNNNNNNNNNNNNNNNNNNNNNNNNNNNNGGTCTCTTTCAACTCCACTTTTGTTATTAATTTGTACAAAAGTCCAGCATGGGATATTTCTGGTCATGGCCTTGCTTTTGTCATTGCACCCAATGATAGCTTCCCTCCCGAATCAAGTTATGGTCAGTGGCTTGGTCTCACCAATGCCTTCACTGATGGTAACAAAGCTAACCATTTCGTAGCCATTGAATTCGATACTGTCAAGCAAGGCTTCGACCCAGATGACAATCATCTTGGCCTCAACATCAACTCTGTTGTATCCAGAAAGAATGTTCCTCTCAAGGATAATTATAACATAACCTTATCCGATGGCACCAGCTACACCGTCTGGGTTCAGTATGATGGCAAATCCAAATTGATtCAAGTGTTCATGGACAGAGAAGGAGAAACAATGCCCCAGAAGCCGCTTCTCAAGGAGACGATAAATCTGAAAGATTATCTCAAGCCAGAATCCTACTTTGGCTTTTCTGCCTCTACTGGCTATCCTCATATTCAGTTGAACTGTGTCCGCTCTTGGACACTAGACATAGATGTTATACAGACGAAGAAGGAAAAGGATtGGAAATGGCTGGTGATTTCAGCTGGGGTGGGTGTCCCTTTGGTGGCTGTTTTATTAGTCTTATGTGCAATCGCGTATGTGAAAAAGAGAAGATCAAGGGTTGCAGAGCCTCATCATAATTTGGGTAAATTGAGATTGCCTGGGATGCCAAGGGAGTTCAAGTATAAGGAGTTAAAGAAGGCtACAAACAACTTCCATGAGAGTATGAGGCTTGGAGAAGGTGGCTTCGGCATTGTTTACAAAGGCATCATCCACCACAATGATCAATATCATGTTGATAATACTCAAATAGCTGTGAAAAAATTCTCCAGGGATAGCATCAAAAGCAAAGGTGATTTCTTAGCTGAGCTCGCCATCATCCATCGTCTTCGCCATAAGCACCTCGTTCACTTAGTTGGTACGCGTAATTACGCTGTCATTTTCTTTCTTTTAATTGTCAAAGGAGCAAAACGGGATCAAGATTATCCCATTCAAAAGAATTTTCAACTTTGAAGCAACTTCAAATTAGTGAATATTGACCAAAACAATCTTCAAATAATTACGCTCTCATTTTCTTTCTTTTAATTGTCAAAGGAGCAAAACGGGATCAAGATTATCCCATTCAAAAGAATTTTCAACTTTGAAGCAACTTCAAATTATTGAATTTTGACCAAAACAATCTTCAAATAAAGCCTTCATAGATAGATAATTTCCCGAGATAATAAATTAGTCTAGGTCAACACGTTGAGTTTTTTAATCACATACATTTCCTAAAAGCTCCAGAATAAGTTATATAAATACCACTCTAATTTCGAACTGAAAACTTCATAAATGCTTCACTAGCATATTAATAATTTCTATAACATGTTCTCTCTTCAGGATGGTGCCATGAGAAAGGGAAGCTTCTATTAGTCTATGATTTCATGCCAAATGGTAGCTTAGAGAAGTACTTATATGGGACTTCCGAGCAGGTTACTCTGAATTGGAATCACAGATACAAAATACTAACAGGGGTTGCTTCAGCAGTgTATTATCTGCAGAATGAATATGACCAGAAGGTGGTGCACCGTGATCTGAAGGCAAGCAACATCTTGCTTGATGCAGACTTTAATGCTCGACTGGGTGATTTTGGTCTTGCTCGTGCCATAGAGAATGAGAGGAACTCCTATGCTGAGCATGGACTAGTGGGAGTCCCTGGAACCATGGGCTACGTTGCTCCGGAATGCTTCCACACGGGGAAGGCTACCCCGGAATCTGATGTGTTTGGCTTTGGAGCAGTGGTTTTGGAGGTCGTTTGTGGCAGAAGTCCTGGAAATATGATCCCTCACCAACAACATGCTTATACGTTGGTTGATTGGGTCTGGATGTTGCATCGCGAAGGTCACATTCAAGATGCTGTTGACCAACGGCTTAACATCAATTCtGTTGTTGATGAAGCAAAGAGGCTTTTACTTCTGGGATTAGCATGTTCACATCCCATAGCCAGTGAGAGGCCTAAAACAGAGGATATATTACAGATCATATCTGGAACTTCAACAGTCCCTTATGTACCTCAATTCAAGCCAGCATTCACATGGCCTTCAACCAGTCCTCCCATCAGCATGTTTGACAGTATACTTTCCAGCATCACATTGTCTTCTCCAGGTTCTGGGTAACAAGTAGTTTATCCAAATCAAGACTACTCGAGTCCTCATTTGAATATTTGAGCATCTGGAGCTATGGAGATATAACAAATGTATAGACTGTGAAATTGTGCAGGATCTCACATTAATCTTCCCTTCATAGTTCTACAATGGC
>CsLectinlegB17
GAGAGATTCGCAAGCAAGATCATCATGTGCTTCTCTCTGATGGCTAAGTTCTTGATACTTGCAATCTtAATGGGGAGTGCTGCTCATATCCAAGTAAGCAGCCTTCaTTTCAATTTCCAAAGCTTCACTGAACAAAATCGAAATGAGCTTTCCTTCgACAATTCAACCGTGGCCAAATCCGCCATCCAAGTTACGTATGATGTTCGAGGAGCTCCGATTACAAATCAATCCGGACGGGCCATCTACAAAGATCAATTCCAgCTGTGGAGAGATAATAAAAATGTCAAAGCAACTTTCAGCACCACCTTTGTTCTtAACATCCTTAACCAGACAGCTCAGCCcGGCGAAGGCCTcGCTTTTGTAATAGCCGGGAACAAAGATCTTCCGGAGAACAGCGAGGGGCAATGGCTTGGAATTGTAAACGGTATCACGAATGGGACTAATCAATCTCAGATAGTCGCGATAGAGTTTGATACAAAGAAGAGCTACGAGCAAGACATTAATGATAATCATGTTGGCTTGGACGTGAATAGCGTCTACTCGATCAGACAAGTGCCCCTAACAAGAGTAAATCTTGCAAATGGCACTGATATCAaAGTACAAGTTCGATATGACGGCCAAAATATTACTGTTTTTGTAGCAAACATGGAGACTCCATTGCTTTCCGAGCCTATTGATCTTTCCGAGTACCTTCCGGAGAAAGTCTTCGTAGGATTTTCGGCTTCAACAGGGGATGATACACAGCTGAACTGTGTGAAATCATGGGCATTTGATGGTTCAGATATTGGCGGAGATTCGAAGGCCTTTCGGGTTTTGATTGCTGTTCTAGTTCCAGCTGTGGTTTTACTAGCTGGTGTTGCTTTTTACTGCTGGAGGAGATACAGAGCTAGGGAACTTGATGATGACATCGAAGGCCTAATCAATGGCACCAATCTGGCTCCGAAgAAATTCCGGTTGAAAGAGCTTAAGAAGGCGACGGGCAATTTTAACCCGAAGAACAAGCTCGGGAAAGGGGGATTTggaaCGGTTTATAAAGGAATCTGGAGGAACAAAGAGATAGCTGTAAAAAGAGTTTCAGAGACTTCGCGCCAAGGCAAGCAAGAGTTCATTGCAGAAGTTACCACAATCGGGAGCCTTCGTCACAGGAATCTTGTGAAGTTGATCGGATGGTGCTATGAAAGGCATGATTTTCTTCTTGTGTATGAGTACATGCCTAACGGTAGCCTGGACAAGTTCATATTCTACGATGAGAcGAACAGTGGCCCCGGGGAAGTGACACTGAACTGGGAAAAGAGGCTGAGCGTAATACATGGGACATCTCAGGCGCTGGATTATCTGCATAACGGGAGCGAAAAGAGAGTTCTTCATCGGGACATAAAATCGAGCAATATCATGCTGGATTCGGAGTTCAATGCAAGGTTGGGAGATTTTGGATTGGCGAGAACCATCCAAGAAAATTTGAAGACTCATCACTCTACGAAAGAGATAGCTGGAACTCCTGGTTACATGGCTCCGGAGAGCTTTCTGGTGGGCAGGGCCACCATTGAAACTGATATTTACGCGTTCGGAGTTCTGATCCTGGAAGTTGCTTGTGGGAGGAAGCCTGGAAATCAAAGTGAGCAGAACAGTTATAACAATAGCATTGTGCACTGGCTGTGGGAACTTCGTAGGAAGGGAAGAATTCTTGATGCGGCTGATTCAAGATTGGGAGGAGAGTTTTCAGAGAAAGAAATGGAGTGTGTTCTCATTCTGGGTTTGGCATGTTGCCACCCGAACCCGCACCTGAGGCCATCGATGAAGACGGTTTTGCAGGTTCTTTCCGGGGAGGCAgATCCGCCGGTGCTGCCACcTGAAAGACCCTCTTTCGTGTGGCCGGCCATgCCTCCATCTTTCGTTGAGTCGGATTACACTCATACAGGAAGCCAACTTGATCCATTTTCAGATCTCACAGGGCGATAG
>CsLectinlegB18
TTTCTTGATCCGAAAACTAACACCACAGCATCTTTTTCTTGTCGCTTTTCTTTCTCCATCATCCCTTCTCCATTGTGTGCTTTTGGAGATGGTTTTGCTTTCTTGATCACTTCCAATGCTGATTCTTTTgGCAATGATAATGGTTATATGGGGCTTCCTGGACCTGTTTTAAGCCCCCAAGATTCTTTCTTTGCTGTTGAATTTGACACTAGTTTTGATCCTTCACTTGGGGACATCAATGGTAATCACATTGGCATTGATATTAGCTCAGTTATATCTTTTGTTTCTGTTGATGCTTTGTCAAGAGGCATTGATCTTAAAAGTGGGCGGCATATTACAACTTGGATTGAGTACAGAGATTCATTGAAATTGATCAGGGTTTGGGCTGGTTACTCACAGATTAGGCCTCCgAGTCCATTGATTATTGCTCAGATTGATCTCTCCAAGCAATTCAAAGATTATATGCATGTTGGTTTTTCTGCTGCAAATGGTCAAGGCTCAGCAATTTATACTGTTGACCGTTGGAGATTCAAGACTTTTGAATCTTACCCTTCAGGGAATCCTATAGATGTGATTGATGAGGGGGATTGCCTCAcGTGCTATCCCGAGGATGCAGGGTATAACgGCAGTTACAGTGATGTTGATAAAAGAAAAGCAAAGATAGCtGAGACGGCTCTTGAAGTTGGAGGACTAGTTACATTTGTCTTCACTGTGGTTGCAATAGTTGGTATAATCAGTTGCTTTCTGATAAAGAAGAAGAGGCATGATGGTAGAAGTAAAGAGGAcCATGTTTGTACAGTTCAGAGAGTACCGATGAGATTAGCTCTTACTGATATAAAACAAGCTACATTGGGGTTTAACAAAAATAGGATAGTTGGAGAAGGTGCTTCGGCAACTGTTTATAAAGGGTCTCTTCCCTCGGGAGGAGCAGTGGCTGTTAAGAGGTTTGAAAAACCTAACCGAGTTGAATGCGCTCGCAATCCTTTTACTACTGAGTTCGCAACAATGGCGGGTTGCTTGAGGCATAAGAACTTGGTTCAGCTCCAAGGATGGTGCTGTGAGGGAAATGAATTAGTCCTGGTTTATGAATACCTTCCCAATGGAAGCCTTGACaAAATCCTTCACAATAATTCCAGTTCTTCgATTGTCCTTTCGTGGGAAAAAAGGTTGAATATTGTTCTTGGTGTTGCTTCTGCTCTTTCTTATCTCCATGAAGAGTGTGAGAGACAGATAATTCATAGAGATGTAAAGGCTTGCAACATCTTGCTCGATGCAGaATTCAATGCTAAGCTTGGAGATTTTGGtTTAGCAGaAGTcTAtGAcaTaGTTGCCTTGCTAGaGAAGCAACaATacCCGCTgGGACAATGGGATACCTTGCTCCTGAATATGTTTATTCTgGGGTTCCATCAGAGAAAACTGATGTTTACAGCTTTGGAGTTGTGGCACTAGAGGTGGCCGCTgGGaaaagtCCAGTAGACAATGATGGATGTGTGATCGTTGATTGGGTATGGAATCTGCGGAAAAAAgGGaAGTTACTTGATGCTGCTGATTTTAGGCTGAGAGGGAAGTTTAATAGAAAGGAGATGGAAAGGaTGCTCATGGTGGGACTTTCTTGTGTGCATCCGAACCACGAAAAGAGGCCTTCAGTTAAAGAAGCTGCAAGGATTCTcAAAGGCGAAGCACCGCTTCCTCTTTTGCCAGTAAAGAAACCAACAGTCAACATTCGTTCTGTTTTCCCCGAAGCTTCAGAATTAATCGATTCTGGcGGAGATCaTAGTCCTGGTTTTGATGATTCGCTGTGGATGACTCCTAGGAGCCGTTTCAGCTAG
>CsLectinlegB19
[truncated: 9,911 more chars]
