# Supplementary material for: Genome-wide identification, classification, and characterization of lectin gene superfamily in sweet orange (Citrus sinensis L.)
Source: PLoS One. 2023 Nov 13;18(11):e0294233. doi: 10.1371/journal.pone.0294233 (PMC10642848; doi:10.1371/journal.pone.0294233)
Supplement: S3 Data — (TXT) [file pone.0294233.s003.txt]

>CsB-Lectin1.1
MGTGNLIHLIGFFLVSLILISKTCMASIQSIGKILPGFQGAQMTFIDKNGLFLLSNNSDFAFGFRTTENDVTLFLLVIMHKASSTIIWTANRGSPVANSDNFVFKKDGEVSLQKGGSVVWSVNPSGASVSAMELRDSGNLVLLGNDNKVLWQSFSHPTDTLISNQDFTQGMKLVSAPSTNNLSYVLEIKSGDVVLSAGFPTPQPYWSMGREERKTINKGGGEVTSASLSANSWRFYDNNKIFLWQFIFSDNTDGNATWIAVLANDGFISFYNLQDGEPSTASNTKIPNSPCSTPEPCDAYYICSGINKCQCPSVISSQNCKTGIASPCDHSKGSTELVSAGDGLNYFALGFVPPSSKADLNGCKKACLGNCSCLAMFFQNSSGNCFLFDRIGSLQSSNQGSGFVSYIKILSNGGSDTNNGGSGSNKKHFPVVVIIVLSTSVVILGLLYVAIRYVRKKRKAPESPQETSEEDNFLENLSGMPVRFTYRDLQTATNNFSVKLGQGGFGSVYQGVLPDGTRLAVKKLEGIGQGKKEFRAEVSIIGSIHHLHLVKLRGFCAEGTHRLLAYEFMANGSLDKWIFKKNQEFLLDWETRFNIALGTAKGLAYLHEDCDQRIIHCDIKPENVLLDDNYHAKVSDFGLAKLMTREQSHVFTTLRGTRGYLAPEWITNYAISEKSDVYSYGMVLLEIIGGRKNFDPNETSDKAHFPSYAFKMMEEGKLRNILDSRLNIDEQSDRVFTAVKVALWCVQEDMSLRPSMTKVVQMLEGICPVPQPPTCSPLGARLYSSFFRSISEEGTSSGPSDCNSDAYLSAVRLSGPR
>CsB-Lectin1.2
MGLFRYTGALCFCLLLVFKTCIAGSQHIGKLYPGFEATQMEWINNNGLFLISNNSVFGFGFYTALDVQFFLLVVIHISSAKVVWTANRGLLIRDSDKFVFEKNGNAYLQRGNGEAWSANTSGQKVECMELQDSGNLVLLGVNGSILWQSFSHPTDTLLPGQQFVEGMRLKSFPNSNNMSVYLEFKSGDLVLYAGYQTSQTYWSLANDSRKTNTSVAAKVHSASLVSNAWNFYDIRKALLWQFIFSENNDENATWAAILGSNGEITFSNLRNGKAATSEAIKIPQISCSVPEPCNPYFVCYFDNWCQCPTSLRSQLNCRPPVASTCNVSMNSAKLFYLGERLDYFALGFVSPFPRYDLNTCKEACLHNCSCSVLFFENSTKNCFLFDQIGSLQRSQQGSTGYVSYMKISSGNEVLNSKSRESDGGKPIVLIVVIVVATILVIASLLYAGLWHHNKRKRLTKFSQEDLEEDNFLEKISGMPTRFSYDDLCKATKNFSTKLGQGGFGSVYLGMLPDGIQVAVKKLESIGQGKKEFSAEVTTIGNVHHLHLVKLKGFCIEGAHRLLAYEYLGNGSLDKWIFNSTEESRFLSWNTRFNIALGMAKGLAYLHEECEVKIVHCDIKPENVLLDDNFTAKVSDFGLAKLMNREESLVYTTLRGTRGYLAPEWITNNPISEKSDVYSY
>CsB-Lectin1.3
MGLFRYTGALCFCVLLVFKTCIAGSQHIGKLYPGFEATQMEWINNNGLFLISNNSVFGFGFYTALDVQFFSLVVIHISSAKVVWTANRGLLIRDSDKFVFEKSGNAYLQRGNGEAWSANTSGQKVECMELQDSGNLVLLGVNGSILWQSFSHPTDTLLPGQQFMEGMRLKSSNGEITFSNLRNGRAATSEVIKIPQNSCSVPEPCNPYFVCYFDNRCQCPPSLGSQFNCRPPVASTCNESMNSAKLFYLGERLDYFALGFVSPFPKYDINTCKEACLHNCSCSVLFFENSTKNCFLFDQIGSLQRSQQGSTGYVSYMKISRGNEVLNSKIRESDGGKTVVLIVVIVVATILVIASLLYAGLWHHNKRKRLTKFSQENLEEDYFLESFSGMPTRFSYDDLCKATKNFSTKLGQGGFGSVYLGMLPDGIQVAVKKLESIGQGKKEFSAEVTIIGNVHHVHLVKLKGFCIEGAHRLLAYEYLVNGSLDKWIFNSTEESRFLCWNTRFNIALGTAKGLAYLHEECEVKIVHCDIKPENVLLDDNFTAKVSDFGLAKLMNREESLVYTTLRGTRGYLAPEWITNNPISEKSDVYSYGMVLLEIIGGRKSFS
>CsB-Lectin1.4
MEPLLFVATIFLFIAPASSISFSEFIHPNFTASHVKFIDYGGSFLTSHNGTFKAAIVNTRSQQNSFYLCIIHVLSNTIIWSANRDTPISGSGKMNLTPKGIIISDENGNLKWSTPPLKSSVSALRLTEMGNLVLLDGFNGSLWESFHHPRDTIVIGQHLPAGASLSSAVSDYNLSTGDYSLTVGASDAELQWQGQMYWKLSMDTKAYVDSRYIVDYMAINRTGVYLFGNNGSAVVIRVVLPPSNFRIAKLDASGQFTVLRLSGSDLEQEYMGPDDGCQIPFICGRMGMCADDATSGSPSCSCPAGFHLASQNTSGCVPSDASHSLPVACNSTRKESLLNASVVSYLRLGYGMDYFANHFFQPSTYDVNLSFCQELCSDDCSCLGIFFKNSSGSCYMLGNVLGSIMSSNTVDSDLVGYIKVLVGPTQADLNPNNSSSNQNQDFPLVALVLLPFTGFFLFSALGFLWWRRWKLHKSTDSKSGNPNTLSSGDLEAFYIPGLPQRFDYEELEVATDNFKNLIGSGGFGAVYKGILNDKTIVAVKKITNVGVQGKKDFCTEIAIIGNIHHVNLVKLKGFCAQGRQRLLVYEYMNHGSLDRILFGNGPVLEWQERFDIALGTARGLAYLHSGCEQKIIHCDIKPENILLHYHFQAKISDFGLSKLLTPEQSSLFTTMRGTRGYLAPEWLTNSAISEKTDVYSFGMVLLELVSGRRNCSPRSQSHSMDSNS
>CsB-Lectin1.5
MTLNSCSSSSLSLLLLLLSLSVSLNFISSFADISLGSSLSASNLNQSWPSPNSTFSLSFIQRSPNSFIPAITYSGGVPIWTAGSTPVDSSAFFQLHSSGTLRLISGSGAIIWDSNTQRLNVTSASLDDSGNLVLLKNGGVSAWSSFDNPTDTIVPSQNFTSDKTLRSGYYSFTLLKSGNLSLKWNDSVVYFNQGLNSAINSTVNSNLTSPILRLQPVGILSISDVSLNSAAIIAYSSDYAEGSDILRFLSLGSDGNLRIFSSARGSGTKTRRWAAVADQCEVFGYCGNMGICGYNGYNDSSSDPLCECPSQNFEFIDQNDRRKGCRRKVEIDSCPGSATMLELPHTKFLTFQPELSSQVFFVGISACRLNCLVTGSCVASTSLSDGTGLCYLKTPDFVSGFQNPALPSTSYVKVCGPVLPNPSGSLQAEEKSKSWRLKAWIVVVAVLATLMVLVVLEGGLWYWCCRNSPKFVSLSAQYALLEYASGAPVQFSYKELQRSTKGFKDKLGAGGFGAVYRGVLANRTVVAVKQLEGIEQGEKQFRMEVATISSTHHLNLVRLVGFSSEGKHRLLVYEFMKNGSLDNFLFANEEGSGKLLNWQSRFNIALGTARGITYLHEECRDCIVHCDIKPENILLDENYNAKVSDFGLAKLINPKDHRHRTLTSVRGTRGYLAPEWLANLPITSKSDVYSYGMVLLEIVSGRRNFEVSQETNRKKFSLWAYEEFEKGNVKGIVDKSLAGEDVDIEQVMRAIQVSFWCIQEQPSQRPMMGKVVQMLEGITEIEKPPAPKALTEGSVGGTSVNMSSSTSALSTFAASAPAPSSSSSTHTGVSALASDRNIERASSSLLRSSSPN
>CsB-Lectin1.6
HIGLGSRLLASQDQAWISDNGTFAFGFTPIVNIQDRFQLGIWFNELPGDRTVVWSANRNFPVTKDAILELDTTGNLVLNDGDTTIWASNSSGAGVELATMSESGNFILYAPNNQPVWQSFLHPSDTLLPNQPLSVSLELTSPKSLQNGGYYSLKMLQQPTSLSLALTYNLPGSYDAANSPKAYANKSYWSGPDISNVTGDVVAVLDEAGSFGIVYGESSNGAVYVYQNDGDYDGLASATNKSTRLTVLRRLILETNGNLRLYRWDNDVNGSRQWVPEWAAVSNPCNIAGICGKGICNLDRSKTKASCTCLPGDSKIGSDGLCSDNSSVNGKCDPRHRNQSSHDYRIASVQQTNYYFPEYSVIANYSDIATVSKCGDACLSNCQCVASVYGLDDEKPYCWVLRSLDFGGFEDPSSTLFVKIMSNRSLTPGSNRGSGDSSEDSETRRTKVVVIPIVLSMTLLIGLLCLLLYYNVHRKRFLKRAVENSLIVCGAPVNFTYRDLQIRTSNFAQLLGTGGFGSVYKGSLGDGTLVAVKKLDRVLPHGEKEFVTEVNTIGSMHHMNLVRLCGYCSEGSNRLLVYEFMKNGSLDKWIFPSYHHRDRVLDWTTRFNIAIATAQGIAYFHEQCRNRIIHCDIKPENILLDENFCPKVSDFGLAKLMGREHSQVVTMVRGTRGYLAPEWVSNRPITVKADVYSYGMLLLEIVGGRRNLDMSGDAEDFFYPGWAFKEMTNGTPLKVADRRLEGAVEEEELMRAMKVAFWCIQDEVFMRPSMGEVVKMLEGSADINTPPMPQTVLELIEEGLDHVYKAMKRDFNQFSSFTINSSTHLSSHATCSYSSMSPR
>CsB-Lectin1.7
GRVIIKGNSTIISQNQTFRLGFFATNGESSWYLGIWYASIPTPTYVWVANREKSVADVTQSTLLITEKGKLAIKDSQNSIIWQSTNTEKATDMYLLETGNLVLLSSAGSLVWQSFDHPTDTWLPGMNISVGGSITSWKSLFDPSPGFYSLRLSPTGYNQIELVYNGTIVYWSTGNWTGNAFVNVPEMTIPYIYKFHFLNPYTSKASFGYTEKPLDNGQKPPLSRFHVDPSGQLKQYTWSQQTDYWNMFWSQPEDICRVHGLCGNFGFCKSSLLRPCMCFDGFRPVDCYGWNSGDYSGGCSRESKVLCDQSDWFEEVGVVEFIGAVTESFSAGRSICERSCLANCSCIGLYHDVRTNLCKNLYGELLNLRNLTSDSTNEDILYVRAPRGGTERKNISTLMVLVAGIVGSIAALVLAAVMLMILRKKRKKRKDVDEEDVFPVLNLKVFSYKELHTVTRGFSEKLGHGGFGAVFQGELSDSTLVAVKRLERPGSGEREFRAEVCTIGNIQHVNLVRLRGFCSENSHRLLVYDYMRNGALSLYLRKDGLNLNWDVRFRIAVGTARGIAYLHEECRDCIIHCDIKPENILLDSDYTAKVSDFGLAKLIGRDFSRVLATMRGTWGYVAPEWISGLAITTKADVYSYGMTLLELIGGRRNVEAPASGRNANIGGGGEHGDKWFFPPWAARQIIEGNVAAVVDDRLGGAYKVEEAERVALVAIWCIQDNEEMRPTMGTVVKMLEGVLEVTAPPPPRLIQALVSGESYHGVRKDSSNGVGTGGDGSGDIGESRGDYHDVNRLTLILKFYLFGT
>CsB-Lectin1.8
MSLFFFFFFIFILSPSPSLQQQQKPQYMSSFSSSDSPWLPNQNRILLSPNSTFAAGFLPKPNSRNLFTFSVWYHNLSEPTTVIWSANDKFPVAGNGSLAIAATTGQLRLLNSSNSNLWPNPKTATGNPNSTRLFLQDAGNLVYGNWQSFNLPTDTILPNQTLNGPPLVSKNGKFSFLNASELVFVSANRSYWNIDDDGNLRIYSYDDNGDRWTVVWQAVQEICTIPDLCGENAICISDGLSRSTSCVCPPGFKNSTRQDKSCQRKIELKNLRNTKFLQLDYVNFSRGNLSDLEADNFSACKANCSANPKCVAFGFKYDGKRYCVLVDQLLYGYWSPGTEMATFLRVDESENDVSNFTGMTNLLVTTCPVNISLPLPPDESSTTARNIAIIVTLFAAELISGAWFFWAFLKKYIKYRDMARTLGLELLPAGGPKRFTHAELRAATNGFSNLIGRGGFGDVYKGELTDHRVVAVKCLKNVTGGDAEFWAEVTIIARMHHLNLVRLWGFCAEKGERTLVYEYVPNGSLADYLFRSGRVGSSSPAREMEMSGVGPHDGGKPVLDWSIRYRIALGVARAIAYLHEECLEWVLHCDIKPENILLGDDFCPKISDFGLAKLRKKEDMVSMSRIRGTRGYMAPEWLRSDQITPKADVYSFGMVLLEIVSGSRNFEIQGSMMNSDEWYFPKWAFEKVYEEMKVEDILDRHIKNSYDSRVHFDMVNRMVKTAMWCIQDRPELRPSMGKVAKMLEGTVEITEPKKPTIYFLGDV
>CsB-Lectin1.9
MGFPCLFVLLILAPTVAWSQAWSQGIPRLTRGNSLAVEKENDFLVSPNGTFSSGFYKVGTNAYCYSIWFTNSVNRTVVWMANRDRPVNGKRSKLTLQRNGNLALTDKDSSVVWSTNTFTDEGVQAQLLETGNLVLVNEANTTIWKSFDSPTDTLLPSQLLTKNTTLVSMRSPGTYLSGFYNLKFDDNNILDLIFNGPLISSIYWPNSAFTVFLNGRTPYNSSRRAYVNASGLFRSSDTFKFNASDYGVGPKRRLTLDYDGILRLYSFDESTRLWKISWLPAGLDYCTVHGLCGPNGICVNRPRQKTCICPNGFRRNDPSDWIKGCSPLFNLSCDRNELDFMELPNTDYYGYDLVTYGIGISLQECRNRCLSDCKCKGFGYSTDGQGECFPKGNLLNGHNMPGKYVSMHIKIPRGKINYSAELEKARVNDLNCSAAAVVLGGDNANGEKPTKNRYMKYLISLAGSFAVIETVFISLGWWYVFRRHVHEELANLGCIVLALGFKRFTYAELKRATRNFKQEVGKGGFGSVFRGVLDDERVVAVKRLEGVLQGDAEFWAEVSIIGRINHRNLVKLQGFCAENEHKLLVYEYVENGSLDKLLFNDPGTASILQWDQRYNIAVGTAKGLSYLHEECLEWVLHCDVKPQNILLDDHFEPKVTDFGLSKLFKERHDTKFSRVRGTRGYLAPEWMMNLKIDAKADVYSYGIVLLELLTGKSASDYLSASASDSSYCNHLVQWVAKQMEQEGLEKIIDPRLNDVYDREKLDRMVKVALLCVAENRDTRPPMSKVVKLLTAHDHESSQDESISD
>CsB-Lectin1.10
MASVSVALILLFTVSEIIRAAQNHQLKSTISLGSSLSPSGQHSWNSSSGLFQFGFYKQGSGYSLGIWLVTSPNITVVWTANRDEQPMPSNATLALTMDGKLILKTEESKEKPIADLVFDEPASFASMLDSGNFVLYSNRSGIIWESFSTPTDTILGGQSLENGEHLLSSVTETNSSTGRFCLNMQEDGNIVLYPRNMLNKALEAYWANGTDIQSEYPYSVKLNLSPNGVLQLLSGNKTQKILFRSSYSLKSMNETVIYRTTLDSDGILRLYSHHFKNDGNSTVGIEWSALEKQCVVKGFCGLNSYCSTSTNISTKGDCHCFRGFNFINPKMKFLGCYRNFSDEEGCKRKMPAEFYNITSLKITWLGGLPYAKLSVSKKDCSKSCLNDCYFGAAFYSDGACSKHKFPLMFATKDQYASAILFIKWSSGQANLSTHRIAPPIGNDKVNDKRKLLTVLAGCLGSITFLCFLIAISSLLVYKHRSSKKLLVYEFMSKGSLADLLFNLETRPLWRDRVRIALDVARGLLYLHDECEVQIIHCDIKLRNILIDDSWRAKISDFGLAKLLMPNQTGIVAGVRGSRGYMAPEWQNSGLITVKSDVYSFGVVLLEIICCRSNFEVNVSTADEVLLSTWVYNCFVAGEFNKLVEEEVDKITLERMVKTGLLCIQDEPNLRPSMKNVILMLEGTMEIPILAFPPLSHVNSLSH
>CsB-Lectin1.11
MASSVYAVLILLLTISGITNVAQQQHPQPKSIGLGSSLSPTKQPGSWNSSLGAFQFGFYKQDAGFKVGIWLLTFPDITIVWTAYRDDPPVSSNAALTLTKDGKLILRTEEGHDKVVAAGKSEPASSASMLDSGNFVLYNNRSDIIWSSFKIPTDTILGNQSLLAGNELFSRISETSSSTGRFRLNMQRDGNLVLYPINTIDDYTEAYWASDSQRERQLHLYLSNTGNLVLLDDSMGIIKDLYESPSNNSSIIRRLTIGHNGILRLFSHYPVPKGAYNTSVDWNVPDDLCEVKTFCGLNSYCTLYDDQPMCRCLPGTDFLDPNQTSSGCERKFVDERCKGINISAEYNMTSMEKMTWDDYYYFKASITKEECKESCLEDCECDVALYEESVDDKPSYCTKQKLPLKSAKRDLKNSSSSIAYFKTGIRNITTSSNNTNSAMPQDRNRSKKAIILILVITIGLVTCSCAFLTFSGVFIFKYQVLKYEWLLENGSLGLAYESNLRSFSYNELKKATNRFKEELGKGSFGAVYKGTLYKGEKLVAVKKLEKMVTEGEREFRAEMHVIGRTHHKNLVRLIGYCAEDSKRLLVYEYMSNGSLADILFRGPERSLGWDERVRIASDVAKGILYLHDECEAPIIHCDIKPQNILMDEFWTAKISDFGLAKLLMPDQTRTFTLVRGTRGYMAPEWYKNTPISVKADVFSYGVVLLEIVCCRRNMEIDPSKPEEIVLINWAYKCFIDRELNKLVRGQEVDRNTLENMIKIGLWCVQDEPALRPSMKSVVLMLEGITDISIPPCPTSS
>CsB-Lectin1.12
MQGLLFFLIPLLLPISAAAQSSSNISLGSSLTASNDNPAASWISQSGDFAFGFRQVGDRGFLLAIWFNEIPERTIVWSANRDNLVQRGSKVELTGDGQLILRDSSGKEIWREPPSTGAAYAAMLDTGNLVLASQDSSTMWESFDDPTDTLLPTQVMSQGTKVIARLTETNYSSGRFMFELQTDGNLLLYTTTYPFDGANAAYWSTQTSIGSGYQVVFNQSGFIYLTARNGSILNAVTSNNVTAQDFYQRAVVDPDGVFRHYIYPKSSASTGGRWPKAWSFLSFIPSNICLRIRADTGSGACGFNSFCSLGDDQRKLCQCPPGYTFFDPDDVMKGCKENFVPQSCDRAVEEMDLFEFRDMPNTDWPLNDYEHFTSVDEDWCREACLSDCFCAVAIFREGECWKKRAPLSNGRIDPSVGGKALVKVRKDYSDASAGSGSNRKENSTLIYILSATLGGSIFLHLLVTFIFFHRRNQKKQNTVESQKGMPEMNLQDFTYKELEVITGGFKEELGEGAFGKVYKGVLTTENEKPVAVKKLYKAVNEGEQEFKAEISAIGRTNHKNLVQLLGFCNEGEHRLLVYEYVSNGSLADFLFRKSRRPNWYKRMQIAFGTARGLFYLHEECKSQIIHCDIKPQNILLDGTFNARISDFGLAKLLKTDQTQTTTAIRGTKGYVAPEWFKNLPITAKVDVYSFGILLLELVCCRKNFEVDATEECQMILADWAYDCFRERKLGLLVENDEEAMDDIKRVEKFVMIAIWCIQEDPSLRPAMKKVTQMIEGAVDVSIPPDPASFISSI
>CsB-Lectin1.13
VAKAANINLESSLLATKDSNPWRSPSGEFAFGFHHIDNQDVFLLAIWFDKIPEKTIVWSANGDDPAPRGSQVKLTNSGELVLYDPQGHELWQKPKDGSKSSWATMQDDGNFVLLGGDSNPIWESFKEPTDTLLPGQILNSPINITSRRTQHNYSTGRFRFLLKENGNLELSSVSLTTQVVYDVYWSWNSEAWNADSQLIFDRAGYIYIKKGNQRIYNLTKIGTRSMQDFYIMARIDYDGVFRQYTHPKYETACNFTWRMEERIPQDICVAITGDIGSGACGYNSICAEINGEPKCLCPDNYSYLNQSDTSQGCKPNFPLPSCQDNGWETKYNELVDFKSYENTDWPLSDYDLQIGNGVNRQTCEQLCREDCFCAAAIYNGDYCWKKKYPLSNGRRSTSVNRIALVKVPKVDVSKLLEKKDQSTLVLVICLLLGSSVFLNILLIFAISVAAYLFYHKKLLRSVSSPSATNVRSFTYKELEEATRGFRQILGRGAFGTVYKGVLASDSKRFVAIKKLDKVEQQGEKEFRTEVSVIGQTHHKNLVRLLGFCDEGDHRLLVYEYMSNGSLASFLFGITRPDWNQRVQIAFGIARGLMYLHEECSTQIIHCDIKPQNILLDDYFTPRISDFGLAKLLLAEQTQAARTGIRGTVGYFAPEWFRKASITVKVDVYSFGVLLLELICCKSSVVFGTTNPEEALMDWVYRCYIGKNLDKLAENDEEVKNDLKRVERLVMVALWCIQEDASLRPQ
>CsB-Lectin1.14
MALSCLILLCFPLLPFLSAANNITLGSSLSSTNKNSSWLSPSRDFAFGFRQLNDNSDLFLLAIWFNKIPERTIVWHANGDNPAPRGSTLELTATGLLLKDPGGQAIWDGKPDKNVSDAAMLDTGNFVLRASGNNSDYAWQSFKSPTDTILPTQILDLGSVLVSRLTETNFSKGRFELHFSNGSLEFIPVAWPSRFQYKSYYTSNTYSSNSSESGHQLVFNESAEIYIVKNDGQIVQLPQWSKLIPRTDHYFRATLDFDGVLAEYAHPKNSSTNQSWFPTRTLPDAMCRRLIKETGSGTCGFNSYCSLRNGRPFCDCPPGHVLVDPNYRYRGCKPNFWQGCGPDDGSINAQELYEIREFNNVEWPLGDYERLEPSNQTECETSCLQDCSCAVAIYDGNSCRKKKLPLSNGWLRDTGFSKVLFKVRKGDFPGFSDNSGSKKGRGPLFLLGAFLLGGSILCNAFLLLAILIFFKWRRRKYENNVQDSTTSETNLRFFSYDELKDATDGFKEELGRGSFGIVYKGVLKTASGTAIAVKKLDRLAQEREREFKSEVSAIGRTHHKHLVQLLGFCDEALNRLLVYEFMGNGTLANLIFAIPKPDWNLRIRISLEIARGLAYLHEECNVPIIHCDIKPQNILLDHFFSAKISDFGLSKLLFSDQSRTHTMIRGTRGYVAPEWFKNVPVSAKVDVYSFGVTLLEIICCRRSVEMELEEESRAILTDWAYDCYVEGRLDVLIDSDEAAMADRSRLHKWLMIAMWCIQEDPSKRPTMKVVLQMLEGLLDVPNPPGPSSFSIAGTGS
>CsB-Lectin1.15
TIIWHANEDNHPVLAPRGSTLELTATGLLLKDPGGQAIWDEKPNKIVSDAAMLDTGNFVLIASGNHSDYAWQSFKSPTDTILPTQILDLGSVLVSRLTETNLSKGRFELHFSNGSLEFIPVAWPSRFQYKSYYTSNTSSANSSESGHQLVFNESADIYIVKNNGQIVQLPLWAQLSPRADHYFRATLDFDGVFAEYAHSKNSSTNQGWFPTRTLPDSMCTRLATDIGSGICGFNSYCSLQNGRPFCDCPPGYVLVDPNNRFRGCKPNFWQGFGPDDGSRNAQELYEIREFNNVDWPLGDYERLEPSNQTECEISCLQDCSCAVAIYDGNRCWKKKLPLSNGWLRDTEFSKVLFKVRKGDFPAFSDNSGSKKERGPLFLLGAFLLGGSILCNAFLLLAILIFFKWRRRKYENNVQDSTTSATNLRFFSYDELKDATDGFKEELGRGSFGIVYKGVLKTASGNAIAVKKLDRLAQEREREFKSEVSAIGRTHHKNLVQLLGFCDEALNRLLVYEFMGNGTLANLIFAIPKPDWNLRVRISLEIARGLVYLHEGCNVPIIHCDIKPQNILLDHYFSPKISDFGLSKLLLSDHSRTHTMIRGTRGYVAPEWLKNAPVSAKVDVYSFGVMLLEIICCRRSVEMELEEESRAILTDWAYDCYVEGRLDALIDSDEAAMADRSRLHKWLMIAMWCIQEDPSKRPTMKVVMQMLEGLLEVPNPPWSSSFSIAVTES
>CsB-Lectin1.16
MDSLALPCLILLCFPLLQFLSAATTINLGSSLSSTSSNSSWLSPSEDFAFGFRQLNNNSDLFLLAIWFNKIPERTIVWHANGDNPAPRGSTLELTATGLLLKDPGGKTIWDGKPDKKVSDAAMLDTGNFVLRASGNNSDYAWQSFKNPTDTILPTQILDLDSVLISRLTETNFSKGRFELRFSNGSLKLISVAWPSRFQYKSYYTSNTGSANSTGSGHQLVFNESADVYIVKDNGQIVQLPQWAKLSPRVDHYFRVTLDFDGVLAEYAHPKNSSTNQSWFPTRTLPDDICRRLFNEIGSGTCGFNSYCLLQNGRPFCDCPPGYVLADPNNRFRGCKPNFWQGCGPDDGSRNAQELYEIREFNNVDWPFGDYERLEPYNQTECEISCLHDCLCAVAIYDGNRCWKKKLPLSNGWLRDTGFSKVLFKVRKGNFPGYSDNSGSKKERGPLFLLGAFLLGGSIFCNAFLLLAILIFLKWRRRKYENNVQDSSTSETNLRFFSYNELKEATGGFKEELGRGSFGIVYKGVLKSASGKAIAVKKLDRLAQEREREFKSEVSAIGRTHHKNLVQLLGFCDEALNRLLVYEFMGNGTLANLIFAIPKPDWNLRVRISLEIARGLVYLHEECNVPIIHCDIKPQNILLDNYFSAKISDFGLSKLLLSDQSRTHTMIRGTRGYVAPEWFKNAPVSAKVDVYSFGVMLLEIICCRRSVEMEVEEEGRAILTDWAYDCYAEGRLDVLVDSDEPAMADRSRLQKWLMIAMWCIREDPSKRPTMKVVLQMLEGLLEVPNPPCPSSFSIAVTGS
>CsB-Lectin1.17
MAFPLLHSLSVLLLLLQPFLTFAQTRGKITIGASLSASQNSSSWLSPNGDFAFGFHSLDSNKDLFLLSIWYAKIPQKTIVWFANGDSPAASGTKVELTADQGLVLTSPQGRELWKSDPIIGTVAYGLMNDTGNFVLLSDNTNKLWESFNNPTDTMLPSQIFDNGQFLSSKQSDGNFSKGRFRFELNSNGNLVLTTVNLPSDYTNEPYYESKTNGSSNQLVFNQSGYMYILQEYDQRFALTRRVETSASNFYYRATINFDGVFTQYQHPKNSTGNEGWTAFWSLPDDICKASFVSTGSGTCGFNSVCRLNNRRPICECPRGYTLIDPNDQYGSCKPNYTQSCVDDDEPGSPEDLYDFEVITNTDWPTSDYQLLTPFTEEGCRQSCLHDCMCAVAIFRSGDMCWKKKLPLSNGRFDANLNGKALIKIRKGNLPPTSPDFPRPNVKNNQKKDQENLIILGSVLLGGSVFFNCLLVGALCLCFFFVYNKKNSQVPSHDGVVETNLHCFTYKDLEAATNGFKEELGKGAFGVVYKGAIGMASMYQVPVAVKKLHSVIQDGVKEFKTEVNVIGQTHHKNLVRLLGFCDDGLNRLLVYEFLSNGTLASFLFGDLKPGWSRRTDIAFGIARGLLYLHEECSTQIIHCDIKPQNILLDDYYNARISDFGLAKLLLLDQSQTHTAIRGTKGYVAPEWFRNMPITVKVDVYSFGVLLLEIICCRRNVDMEVNEAEALLTDWAYDCYCEGITEALVEFDIEALNDKKKLARFVMVAIWCIQEDPSLRPTMRKVTQMLEGVVEVLDPPCPCPFTVAN
>CsB-Lectin1.18
MAFHLLSLLFLLLLPCLTAAQSNGTISIGQQLTAAESTEPWLSPSKDFALGFHQLDSKDLFLPAIWYYKIPSKTIVWYASAVNPAPRGSKLRLTANRGLVLEDPEGREIWKSEISTGQAAFGVLYDTGNFLIVNTNSERLWQSFDHPTDTLLPTQTMERGGVVSSRRKDTYFSRGRFQFRLLEDGNAVLNTINLESGFAYDAYFWSNTFDTNRSNAGYRVVFNESGQLYVLRENKQRASLVPETVSAKENYLRATLNFDGVFIFYSHPKNNSTGDAIWSVSDVLPENICINNDIRKGLGSGICGFNSICSISGAKRPICQCPKGFSLLDPDDAYGSCKPDFILGCEEDGKKSGEDLYYIEELRNTDWPTSDYEQISPYGKDECVSSCLKDCQCSAAVLRDDTCWKKKLPLSYGKTDRDETGTTFIKIRKVPSGGKKKVDVLIPVVSVLFGSSALINLLLVSACCLGFLVVNRKKFMRPHQEDQGVSYMNLRCFTYKELVEVTRGFKEELGRGAFGTVYKGFVNMGSSNHVAVKKLNSVFQDSEKEFKAEVNGIGQTHHKNLVRLLGYCDEGQNRLLVYEFMSNGTVASFLFGDSKPNWKLRTEIAMGIAGGLFYLHEECCTQIIHCDIKPQNILLDDHYNARISDFGLAKLLTLDQSHTNTAIRGTKGYVAPEWFRNMPITVKVDVYSYGVLLLEIICLRRNIDNEISKVDKAILTDWAYDRYQERTLEALVENDLEAMNNVTMLHRFVMVAFWCIQEDPSHRPTMRKVTQMLEGVVEVPIPPCPWTLNITS
>CsB-Lectin1.19
MASAKLYFIFLLYQLLYYLHLAIAQNNGTVPVGATLTAGTNSSPWVSPSGDFAFGFHQLDEENNSNGLFLLSIFYNKIPEKTVVWYTDNKDQNPAVPRGSQVKLTADRGLVLNDPQGKQVWSSKIDIGTVAIGVMNDTGNFVLASSSSSKLWDSFTNPSDTLLPGQMMETEQGLFSRKSDTNFSRGRFQFRLLEDGDLVLNVANLPTDFAYDAYYTSGTYDSTNSSNSGYRVMFNESGYMYILRRNSQRFDLTTGRVVPAADFYHRATLNFDGVFAQYFYPKNGNGNWSAVWSQPENICDNISGEFGSGACGFNSICTLDGDRRPMCECPKGYSLLDENEKYGSCKADFELSCNGGGQGYNKELFDFHELKDTDWPSSDYEHFSPYDEVQCKNTCLSDCFCAVAIFGIESCWLVKLPLNNGRADSSVNRKAFIKYKKDDDPDPPSVPRPPDPEDKKKRKMMNATGSVLLGSSVFVNFAMVCAFVLGFFFIYKKKWIRNNPGDATIETNLRCFSYKELEEATDNFEEEVGRGSFGIVYKGVIQTTRTSTTAVAVKKLDRVFQDGEKEFKNEVVVIGQTHHKNLVRLLGFCDEGQNRLLVYEFLNNGTLASFLFGNLKPSWNLRTNIAFQIARGLLYLHEDCSAQIIHCDIKPQNILLDDYYNARISDFGLAKLLTLNQSKAIKTAIRGTKGYVAPEWFRNSTITAKVDVYSFGVLLLEIISCRKSFDIEMGEEYAILTDWAFDCYRNGKLDDLVEGDTEAMNDIKCTEKLVMVSIWCIQEDPSLRPTMRKVSQMLEGVVEVDVPPNPSPFSGYMR
>CsB-Lectin1.20
MTSARLYFIFLLFQLPYFSHLAIAQNNGTVPVGATLTAGTSSSPWLSPSGDFAFGFHQLDEENNTNDLFLLSIFYNKIPEKTVVWYTDNKDQNPAVPRGSQVKLTADQGLVLNDPQGKQVWSSKIDIGTVAVGHMNDTGNFVLASSSSGRLWDSFSNPTDTLLLGQMMETEQGLFSRKSENNFSRGRFQFRLLEDGNLVLNIANLATGFAYDAYYTSGTYDPANSSNSGYRVMFNESGYMYILRRNGGRFDLTTERVVPAADFYYRATLNFDGVFAQYFYPKNGNGNWSVAWSEPENICVDIGGGLGSGACGYNSICTLDSDRRPRCACPKGYSLLDENDRYGSCRPDFELSCWGGGQGYNKELFDFHELKNINWPQSDYERFKPYNEVQCKNTCLSDCFCAAVIFNDGSCWFKKLPLSNGMTDSRIAGKAFIKYKNKGDDPPSVPRPPDPEDKKKSKMMNATGSVLLGSSVFVNFALVCAFVLGFSFIYKKKWIRNSPDDGTIETNLRCFSYKELEGATNNFKEEVGRGSFGIVYKGVIQTRTSTTAVAVKKLDRVFQDGEREFKNEVFVIGQTHHKNLVRLLGFCDEGQNRLLVYEFLNNGTLASFLFGNLKPNWNLRTNIAFQIARGLLYLHEDCRAQIIHCDIKPQNILLDDYYTARISDFGLAKLLTLNQSKTIKTAIRGTKGYVAPEWFRNSKITAKVDVYSFGVLLLEIISCRKSFDIEMGEEYAILTDWAFDCYRNGKLNVLVGEDKEAMNDIECLGKLVMVSIWCIQEDPSLRPTMKKVLQMLEGVVEVSVPPNPYPFSSSMGLY
>CsB-Lectin1.21
MASARLYFIFLLFQLPFYLHLSIAQNNGTVPVGATLTAGTNSSTWLSPSGDFAFGFRQVDEENNTNDLFLLSIFYSNIPAKTVVWYTDNKDQNPAVPRGSQVKLTADHGLVLNDPQGKQVWSSEIDIGTVAVGHMNDTGNFVLASSSSSKLWDSFSNPSDTLLPGQTMETKQGLFSRKSETNFSRGRFQFRLLKDGNLVLNIANLPTGDAYDAYYISGTYDPANSSNSGYRVMFNESGYMYILRRNGGRFDLTTESVVPAADFYYRATLNFDGVFAQYFYPKNGNENWSVAWSEPENICVNIGGEMGSGACGFNSICSLDSDRRPKCACPKGYSLLDENDRYGSCKPDFELSCWGGGQGYKKELFDFHELQLTNWHLSDSERFRPYNEVQCKNSCLSDCFCAAVIFQDDCCWFKKLPLSNGMTDGRLTSKAFMKYKNKGDDPPSVPRPPDPEDKKKRKMMNATGSVLLGSSVFVNFALVCAFGLSFFFIYKKKWIRNSPGDGTIETNLPCFSYKELEEATDNFKEEVGRGSFGIVYKGVILTTRTSTTAVAVKKLDRVFQDGEKEFKNEVVVIGQTHHKNLVRLLGFCDEGQNRLLVYEFLNNGTLASFLFGNLKPSWNLRTNIAFQIARGLLYLHEDCSAQIIHCDIKPQNILLDDYYNARISDFGLAKLLTLNQSKAIRTAIRGTKGYVAPEWFRNSTITAKVDVYSFGVLLLEIISCRKSFDIEMGEEYAILTDWAFDCYRNEKLDDLVEGDMEALNDIKCVEKLVMVSIWCIQEDPSLRPTMKKVLQMLEGVVEVSLPPNPYPFSSSMG
>CsB-Lectin2.1
MLDNLISDSQGDTLVSSGNKFELGFFTPNGSAAHRRYVGIWYYRSNPQIIVWVANRDSPVLDDSGVLSIAGDGNLKVFDENGRTYWSTNLEGSPSMNRTAKIMDSGNLVISDEDEENHLGRILWQSFGNPTDTFLPGMKMDENIILTSWTSYDDPSPGNFTFQLDQEGDSQFVIWKRSMRYWKSGVSGKFIGSDEMPSALSYLLSNFTSSIQNITVPYLTSALYSDTRMIMSFTGQILYFKWKNEKDWSLIWAQPRDSCSVYNACGNFGICNSNNKVLCKCLPGFDPSLPDNWNNGDFSGGCSRKSKICSKTAESDTFLSLRMMNVGNPDSQFKAKNEMECKLECLNNCQCKAYSYEEAKITQRGVTDGNACWIWSLDLNNLQEEYEGGGSLYVRVAGQDVELMPRTCEICGTNLIPYPLSTGPKCGDAAYFNFHCNISTGQVSFQAPGGTFKVTRINPETQKFVIQTKVGENCEGGNSRAEFLHLDQSSPFHVTGWCNADPLAGTNEVEILWEPSPELTCSSSADCKGWPNSSCNETRDGKKRCLCDRSFQWDSASLSCSKGGDRKHRYGVSRGKMPLSLTIPITFISIIVLVSLASTILYMYVQRRRRNAEGHGNRGDIQRNLALHLCDSERRVKDLIDSGRFQEDNAKGLDVPFFDFESILAATDYFSNTNRLGQGGFGAVYKVITPIIEVFCQLIYNLVLSNVGLYYQAKFPGGQEIAVKRLSSCSGQGLEEFKNEVVLIAKLQHRNLVRLLGYCVSGDEKMLLYEYMPNKSLDSFIFG
>CsB-Lectin2.2
MAIKSTTKNNHTLLSLISFLLVLLPGLCYCQTDKLQQGQVLKDGEELVSAFGNFRLGFFSPYGTRNRYLAIYYKKPRDRAADVSFDSYSRCRPVCYAIGNRPRKYPYSPAIKKQPVWIANRETPVLRNESASLIIDSTDGNLKILRNGKNPIGISSVRRAGNTTSATLLKNGNLVLYEMNSDGLSIRRGLWQSFDYPTHALLPGMKLGINLQTGHQWFLQSSESAEGSYRLGLGTDPNMTSKLVIWKNDKVVWTSAIWLNNSLPSYTRSSDDEINNSLPSYTRSSDDGINNCLPSYRGSRDDDSNYCCNPAIFDYGFYNFSYTSNEQERYLTYSVNEDLLRELGHNVSLPIIFGNRKTQVHNDQTVKRDLKIFDFQTIAAATDNFSPANRLGQGGFGPVYNGKLLDGQEIAIKRLSKSSGQGIVEFKNEAKLIAKLQHTNLTDSSRKSLLDWKKRFYIIEGIVQGLLYLHKYSRLRAIHRDLKVSNILLDEQMNPKISDFGMARTYAMNELEANTNRIVGTHGYMSPEYVMNGIVSMKSDVYSFGVLVLEIVSSKKNNGSYDTERPLNLVGYAWQLWNEGKALELMDPTLDESCSSDEVMRCIHVGLLCVQDRAADRRTMSDVVSMLTNDTMALPKPKQPAFFINISSDYEEPDVTEIKLEVCSVNDVTISRMEGR
>CsB-Lectin2.3
MLLVSAFGNFKLGFFSPASSTTTERYLGIWHDTAPDTLGWYFRPFLPRYQTDEPIWIANRNTPILDQSGVLTIDSIDGNLKILHNGGNPIAVSSVEGASNNTSATLLQSGNLVLREMDTDGTIKRVLWQSFDYPTDTLLPGMKLGINLQTGHQWFLQSWLDYSSPAQGSFTLGIEPNATNQLIIRWRRETIYWTSGLLLNGNFNFSRSWNLSFSYTSNEQEKYFEYSLNEGVTSSVFLRIDPEGALSDSRGSFAPCTYGGCWNQLPRPICRKGTGPENFQSKVGLISEHGFKFKESDNMSSTDCRANCFYNCSCIAFATGTSEYTDKQAYCEIWSEGTEFTEIASNNSREIFILAIKEEKWWRSLTIAIGVVLGIPLLCYLCYVTWRKLKAKDNVSLLPTYGKRKSPEKDQSISHELKIFDFQTIAAAANNFSTTNKLGEGGFGPVYKGKLADEQEVAIKRLSRSSGQGIVEFKNEVRLIAKLQHTNLVRLLGCSLHGEERLLVYEFMPNKSLDFFLFNSGRKNVLNWEKRFIIIEGISQGLLYLHKYSRLRVIHRDLKASNILLDDKMNPKISDFGMARIFEVNESEANTKRIVGTYGYMSPEYAMSGIVSIKTDVFSFGVLVLEIVSGQKNHTRHHPDRPLNLIGYAWQLLSDGKGLELIDPSLEQPCSANEVMRCIHVGLLCVQDQAMDRPTMPEVVCMLQNETMPLPPPKQPAFFINANADDQVPEVPDNEVAKFSTNDVTMTTMEAR
>CsB-Lectin2.4
MGIKQRIDLLISFSFFVLLTGPCYSQTDTLLLGQLLKDGDELVSAFGNFRMGFFSYMSSGDRYLGIWYHRPTDPSDSHWSYGSPKINQPVWVANRNTPITDKSGSLTIDSRDGNLKILRKGGNSIVVSSVQAMGNTSAALYETGNFVLYEMNPSGSMERELWQSFDYPTDILLPGMKLGLNLQTGHEWFLRSWTSEDSPAEGEFTLNIDPNVSNQLIIQRRGEVLWTCGLFPHWRAVDLDSDFHFSYTSNEKERYFNYSLNGNFTSFPTLQIDSKGSLTVTGALPISCPGSEGCVRLSSCKGYFLDDFELNWARKRGFMSVDGFKFKGSNNMSRDDCATKCLSNCSCIAFAITNKNNNTACEIWSRGSKFIEDNNNTDARYISVWEPKGIEEKKCWLCLIIPLAVALPVGILSCSLCFLARRKYKANEKWWISLTIAISAALTFIPLLSYLCYLIYGKIKTKVERIMNQKKLLRELGENLSLPSTNGDGKRKGNDHNSMKYGLEIFDFQTISAATNNFSAVNKLGEGGFGPVYKGQLLNGQEVAIKRLSRRSGQGIVEFKNEAKLIAKLQHTNLTDSRRNNRLNWETRFSIIEGIAQGLLYLHKYSRLRVIHRDLKASNILLDDQMNPKISDFGMARIFGLNQSETNTNRVVGTYGYMSPEYAMSGVVSIKTDVFSFGVLVLEIVSGKKNNGCYRTDHPLNLIGYAWQLWNEGKVLELVDIALEGSFSPNEVLRCIHVGLLCVQDQATDRPAMPDVVSMLANESLSLPAPKQPAFFINITAEEPPVSESNAECCSINNSDKLQQGQVLRDGDQLVSAFGRFRLAFFSPRSTTKHYLGIWYDKSEDELLVWDANRDTPVLDKSGRLVKTDGTIKRVLWLSFEYPADTLLHGMKLGINPKGQVLADSRPLLSDNFSPHYFDNFNWSILSSSYYFSYSSNGKEKYFRYSALEGLQPFSSMRINPDGVFETYLGALSSAINDPVCSTGYSSVFKISPAAIMENGFIFKEDNMTLDDCKMRCL
>CsB-Lectin3.1
MISVAIVVLLSSCFYSDFGTATATDTITSSQFIRDPESIISSGSKFKLGFFSPDGNFTNRYIGIWYNKGGSANKTVVWVANRNKPLIDSSGIFTISEDGNLVVLNGKKQVHWSSNVSSLANNSNTRAQLLDSGNLVLHDNISQVSIWDSFQEPTDTFYSEMKVSTDLRTGKKVQLTSWRSLSNPSIGSFSAGLDSFTIPEVFIWINGTRPYWRSGPWNGRYFIGIPDMNSVYLDGFNLGEDHQKGTRYLTFAFADNDVFFALTPQGNLEERAWVDGKAHLKIYFFYPTNDCDVYGKCGAFGSCNSQKIPICSCLLGFEPKNAEDWNRGNWSGGEVEGKQDGFFKLETMKVPYFAERSSANEDKCKDQCSNNCSCKAYAYEIGVGCMIWTHNLIDIRKLPSGGTNLYIRVAHEELDRKDMKLVIILSVIVGIIAIAICTFFAWRWFAKRKAMKENSKVQRLDLGEAYANFSTEKVNPARLQDLLVFNFEELANATNNFQLANKLGQGGFGPVYKGKLQDGQEIAVKRLSKASGQGQEEFMNEVMVISNLQHRNLVRLLGCCVEREENMLIYEYMPNKSLDSFLFDPQRQSLLDWPKRFNIIKGISRGLLYLHRDSRLRIIHRDLKASNILLDDDLNPKISDFGLARIFGGNQDQAATKRLVGTYGYMSPEYAMEGRFSEKSDVFSFGVLLLEIVSGRKNTSFYHEEFELTLLGYAWKLWNDNNVIDLVDPLISESGFKMEIIRCVNVGLLCVQEFVKDRPNMPTVVSMLNSEIKDLPAAKQPAFTVRRGAYDSASSSNQNQQICSINDVTVTLMEGR
>CsB-Lectin3.2
MIPIALLIILLSCFCLDFAVAIDSSITSSQLIRDPDAILSNGSNFKLGFFNPADSPYRYMGIWYDMPSEKAVIWVANRDNPLKDSSGIITISEDGNLVLVNGQKEVLWSSNVSNLVNNSTSAQLLDSGNLVLRDNINRAIVWESFQEPTDSFLPGMHHGIDQRTGKKVQLTSWKSLSDPSTGSFSAGLIHQNIPEIFVWNVSRPYWRSGPWNGQIFIGIPELKSVYLFRHNFTFGFANDWTFFALTAQGILEERIWIKWKDNWEVGFLNLRTECDVYGKCGAFGICNSQEKPICSCLEGFEPKNAEEWNRGNWTSGCIRRSKLQCERRNITGKVGKEDGFSKLNKMKVPDFTEWTSPATEDECREQCLKNCSCIAYAFDGGIGCMVWRSINLIDIQRLPFGGTDLYIRVANSDVDEKGKKDVFVSPLIKGMFALAICTLFLWRWIAKRKAEVIAKLSATNVNTVKLQDLPLFQFEELATATNNFQLSSKLGQGGFGPVYWGRLKDGQEIAVKRLSKASGQGLEEFMNEVMVISKLQHRNLVRLLGCCVEGEEKMLIYEYMPNRSLDALLFDPLKKERLDWRKRFNIIEGISRGLLYLHRDSRLRIIHRDLKASNILLDEELNPKISDFGMAKIFGGNQDQADTGRVVGTFGYMSPEYAMEGRFSEKSDVFSFGVLLLEIVSGRKNTSFFEDDLTILGYAWKLWNENKILALVDPFLSESSFQLDMIIRCIHVGLLCVQELVKDRPNMSTVVSMLNSEIRDLPYPKEPAFTERQGADDSESFKQIQQRILLMILLLHSQQAEIRRGSLW
>CsB-Lectin3.3
MDIISNSKHPVSVILLSFFLIVCSLAHFGRAVNTITKGQSIKDGESLISNGEIFELGFFSPENSSLRYVGIWYHQIDEKAVVWVANRNRPISDERGTLTIGNDGNLMVLNGNSIAVWSSNASVVSNNTAALLEDDGNLILTNSEDIGNLGKAYWQSFNHPTDTHLPGMRVGVNSALGENRVFTSWKSASDPSPGNFTMGVDPQGSPQIVIWEQLKRRWRSGQWNSVIFTGVPTMATLTSFLFGFKLSPRESDGSMYFTYVPANASYLLRFRIGWDGNEEQLRWDGSAKKWSVIQKQPADDCELYNFCGNFGICNALGSTKCTCMEGFVPKHFEQWRMGNWSAGCIRRTQLQCQRNRSEAGESGGEDGFKVFKNVKLPDFADVVSVGQETCKDKCLQNCSCNAYADIPGIGCMLWRGELIDVKSFEKGGNLLHVRLPDSELGGRSKISNAVIAIIVVIGALLLGASVWLLWRFRALCKDSTISCCKNNDTQLIDMSKGQEISTDFSGPSDMVVDGSQVNGTDLAMFNFNTIAVATNYFSEGNKLGRGGFGPVHKGKLPEGQDIAVKRLSRKSGQGLEEFKNEIILIAKLQHRNLVRLLGCCIQGEEKMLIYEYMPNKSLDLFIFDPAKQALLDWTKRFAIIEGIARGLLYLHRDSRLRIIHRDLKASNILLDEDMNPKISDFGMARIFGFNQNEANTNRVVGTYGYMAPEYAMEGLFSVKSDVYSFGVLLLEIVSGRRNTSFRLEENSSLIEHVWNLWNEGKAMELVDPNIRDSSSQNQVLRCIHVGMLCVQDSAMYRPTMASVVLMLESETPTLPVPRQPTFTSMRSSVDGDHFMEAHDTVSSNDLTVTMVVGR
>CsB-Lectin4.1
MLGAYSCLLFILGASAANDNITPSQSIRDGETLVSVNGTFELGFFSPGTSAKRYLGIWYKRVSPRTVAWVANRETPLTDQSGLLNVTSKGIVLLDGRDRIFWSSNTSITMKNPVVQLMDSGNLVLTDGNYNSLLWQSFDHPCDTLLPGMKLGRNFKTGMDRHLSSWKSINDPAPGEFSLWIDTHGFPQLVLRKGSVLQYRAGSWNGLGFTGTPPLKENVPLCDYKFVINENEVYYECDAKGPAVSRLWVNQSGLVLRSIWSSQQDVWFLAYYAPLDRCDLYSVCGANARCTTNSSRRCDCLEGFVPKSPNNWSEGCVRERELKCRNGDEFPKYVKLKLPDTSSSWFNASMNLKECSELCSKNCSCTAYANSDVERGGSGCLLWFGDLMDMKEYNDGGQDLYIRIASERGRSVTKKQVGIIIASVLLMAMFIVASLFCIWRKKLKKQGLTKMSHMKEDMELWEFDFASIAKATDNFASYNKLGEGGFGPVYKGTLVEGQEIAVKRLSKGSGQGMEEFKNEVTLIARLQHRNLVKLLGCCIQADESMLIYEYMPNKSLDFFIFDQARATFLDWQKRIHIVGGIARGILYLHQDSRMRIIHRDLKASNVLLDNDMNPKISDFGMARIFGGDEIQTNTHKVVGTYGYMSPEYAAEGLFSVKSDVFSFGVLVLEIVSGKKNWRFSHPDHDHNLLGHAWILWKEKRAMELAGDTLADSHPPTEVLRCIHVGLLCVQHRPEDRPNMSSVVLMLSSDSLLPEPNRPGFFTERSLPEAEFSPSYPQSSTTNEITITELQGR
>CsB-Lectin4.2
KLFYQLPTDGAKMLMRDSGCSLYYDQDLCSINFTTIRISPRKASSPEVPAYTEVDSYKIYLFEEPCYQMSTHHCWSSSKHIPQTENFEEFISVTTKSECALAKSAFAANDNITPSQSIRDGETLVSVNGTFELGFFSPGTPAKRYLGIWYKRVSPRTVAWVANRETPLTDHSGWFNVTSKGIVLVDGRDRIFWSSNTSKTMKNPVVQLMDSGNLVLKDGNNNSLENLLWQSFDHPCDTLIPGMKLGRNFKTGMDRHLSSWKSIDDPAPGEFSLGIDSHGFPQLVLRKGSVLQYRAGSWNGLGFTGTPPLKENVRLCDYKFVINENEVYYECDAKGPVVSRLWVNQSGLILRSIWSSQQNVWFLAYYAPVDRCDLYSVCGANARCTTNSRCACLEGFVPKSPNNWSEGCVRERELKCRNGDEFPKYVKLKLPDTSSSWFNASMNLKECSELCSKNCSCTAYANSDVERGGSGCLLWFGDLMDMKEYNDGGQDLYIRIASKPGRSVTKKQVGIIIASVLLMAMFIVASLFFIWRKKLKKQGLTKMSHMKEDMELWEFDFASIAKATDNFASYNKLGEGGFGPVYKGTLVEGQEIAVKRLSKGSGQGMEEFKNEVTLIARLQHRNLVKLLGCCIQADESMLIYEYMPNKSLDFFIF
>CsB-Lectin4.3
MPFILTLATNFIKQAISISMSKMEGFNLLIIYSFLFYIISAARTLDTISLGQSIKDGETLVSAKESFELGFFSPGNSKSRYLGIWYKKIAEGTVTWVANRDAPLSDRSGVLRINGERNGILVLLNSTNDTVWSSNSSISAQKPVAALMESGNLVVKDGKDNNPDNILWQSFDYPCDTLLPGMKLGINLGTGLNRFLSSWKSTDDPARGDFTYGLDPRGIPQLVLRKNSIITFRAGSWNGLHWTGVPQLQLNPVYTFEYVSNEKEAFYTYNLSNSSVPSRMVINPAGTVQRYTWMERTKTWTLFSRFSGVTLDQCDSYALCGAYASCNINSNSPECECLQGFVPNSQREWDMQYKSGGCVRRTPLDCKHGDGFLEHKAVKLPDTRFSWVDKNITLWECKELCSKNCSCTAYANADVRGRGSGCLLWFHDLIDIKELPESGQDLFIRMAASELDNVERRRQSKNKKQVMIIITSISLATAVIFIGGLMYRRKKHSNQGNEKEEMELPIFDLKIIANATDNFSEKNKLGEGGFGPVYKGMLIEGQEIAVKRLSKGSGQGMEEFKNEVLLIAKLQHRNLVKLLGCCTQRDERMLIYEYLPNKSLDYFIFDTTRSKLLDWSKRSHIIAGIARGLLYLHQDSRLRIIHRDLKASNVLLDNTMNPKISDFGLARSFGLDQTEANTKRVVGTYGYMSPEYAIDGLFSVKSDVFSFGVLVLEIICGKKNRGFNHADHDHNLLGHAWRLWIEERPLELIDQSLDNSCSFSEALRCIQVGLLCVQQRPEDRPNMSSVVLMLSGERSLPQPQQPGFFTGRNLPESESSSSRQYSASTNEITLSVLEAR
>CsB-Lectin4.4
MEGLKILIIYSFLFCNIRTASTRDAISLGQSIREGETVVSASESFELGFFSPGKSKSRYLGIWFKKIATGTVTWVANRDAPLSDRSGVLSMSRRGNGTALVLLNSTNDIVWSSNIVSRAAQNPVAVLLESGNLVVKEKDGNDNDDPDHFLWQSFDYPSHTLLAGMKLGVNLVTGLNRLMSSWKSADDPARSEYTYGIDPSGVPQAMLKKGSTIRYRAGSWNGLHWTGMPQLQPNPVYTFEFVSNENEVFYRFKLINSSVPTMMVINTIGDVQRFTWMEHTKKWGLFARFSGTILDQCDNYALCGPYASCNIHSDSPDCECLEGFEPKSPGDWYMLDKSGGCGRKTPLNCKHGDGFLKLKTVKVPDTRYAQVDKNIILLECKELCSRNCSCTAYANSDVRGGGSGCLLWFHDLIDIKVLPEIGQDIYVRMAASELGKIERRKQQRKAKQVTIIITSILLATGVILLGAIVYIWKKKHRNYGKTDDRQELYSNEKGSSKEEMELPIFDWKTIVDATDNFSEENKLGEGGFGPVYKGMLIEGQEIAVKRLSKSSGQGVEEFKNEALLIAKLQHRNLVKLLGCCTQRDERVLVYEYLPNKSLDYFIFDTTRSKVLDWQNRCHIIGGIARGLLYLHHDSRLRIIHRDLKASNVLLDNEMNPKISDFGMARAFGLDQTEANTNRVVGTYGYMSPEYAIDGLFSVKSDVFSFGVLVLEIVSGKRNRGFYHADHRHNLLGHAWQLWIQDRPAELIDKSLYDSCSLSEAIRCIQVGLLCVQQIPEDRPNMLSVVLMLSGERSLPQPKQPGFFTERNLPESESSSSKQNLSSTNEISFSMLEAR
>CsB-Lectin4.5
MLIIYCFLFYTIRTATARDTLNLGQSIRDGETLVSANESFELGFFSPGKSKSRYLGIWYKKIGNGTVIWVANRDAPLSDRSGALNISSQGNATLVLLNSTNGIVWSSNASRTARNPVAVLLESGNLVVKDGKDIDPDNFLWQSFDYPSHILIAGMKLGVNLVTGLNRFISSWKSADDPAQDDYVYGIDPSGVPQAVFRKGSTIRYRAGSWNGLHWTGMPQLQPNPVYTFEYVSNENEVFYRFNLIKSSVPSMMVMNPLGDPQRLTWMEQTQKWAPFVPFSGLILDQCDNYALCGAYAVCNMNSNSAKCECLEGFVPKSPSEWDLLDKSDGCVRRTQLDCEHGDGFLKRESVKLPDTRFSLVDNKISLLECKELCSKNCSCTAYANADVRGGGSGCLLWFHDLIDMKELSESGQDLFVRMAASELDDIERKKPKKKKKVAIVITSVLLVTGVILLGGFVYLWKRRHRKQGKTDGSSKLDYNDRGNREEEMELPIFDWMAIANATENFSDKNKLGEGGFGPVYKGVLIEGQEIAAKRLSKSSGQGMEEFENEVLLIAKLQHRNLVKLIGCCTQRDERMLIYEYLPNKSLNDFIFDVTRSKFLDWSKRCQIIGGIARGLLYLHQDSRLRIIHRDLKASNVLLDNEMNPKISDFGMARAFGIDQTEANTNRVVGTYGYMPPEYAIDGLFSVKSDVFSFGVLVLEIVCGKRNRGFYHADHHHNLLGHAWRLWIEERPVELINKSLGGSYSLSEVLRCIQVGLLCVQQRPEDRPNMSSVVLMLSGERSLPQPKQPGFFTERNPPESGSSSSKRSLLSTNEITISLIEGR
>CsB-Lectin4.6
TTSTQDTLRLGQSIRDGETLVSANESFELGFFSPGKSKSRYLGIWYKKIANGTVTWVANRNAPLPDRSGVLSISSQGNGTLILQNSTNGIVWSSNASRTAQNPVAVLLESGNLVVKSGNDNDSDNFLWQSFDYPTHVLLPGMKLGVNLVTGLNRFISSWKSADDPAQDDYMYEIDPRGVPQAMLLKGSTIRYRPGSWNGLHWTGMPQLQPNPVYTFEYVSNEKEVFYRFTLIKSSVPSMMVVSPLGESQRYTWMEQTQKWAPFLSFSGLIDQCDNYALCGTYAICKMNSNSAECECLEGFEPKSPRDWKLLDKTDGCVRRTKLDCERGDGFLKRESVKLPDTRFSRVDKNISLFECKELCSKNCSCTAYANADVRGGGSGCLLWFHELTDMKILSEGGQDLYIRMATSELGNRKEEMELPIFDWKSIANATDNFSEENKLGEGGFGPVYKGMLIDGQEIAVKRLSKSSGQGVEEFKNEVLLIAKLQHRNLVKLLGCCMKRDERMLIYEYLPNKSLADFIFDGTRRKLLDWSKRCQIIGGIARGLLYLHQDSRLRIIHRDLKASNVLLDNEMNPKISDFGMARAFGVDQTEANTNRVVGTYGYMPPEYAIDGLFSVKSDVFSFGVLVLELVYGTRNRGFHHVDHHHNLLGHAWRLWTEDRPVELIDKSLEDTYSLSEALRCIQVGLLCVQQRPEDRPNMASVVLMLSGERSLPQPKQPGFFTERNLPESESSSSNQTFHSSNQITVSLIEGR
>CsB-Lectin4.7
SLSDGRTLVSKEGSFELGFFSPGSSKNRYVGIWYENMPVKTVVWVANRINPINDSSGLLVVNETGNLVLTSQNKSVVWSANLSKEVQTPVVLQLLDSGNLVLRGERDGGSETYLWQSFDYPSDTLLPGMKLGWDFKTGLERRITSWKSSDDPSPGDFI
>CsB-Lectin4.8
SLSDGRTLVSKEGSFELGFFSPGSSKNRYVGIWYKNMPVKTVVWVANRINPINDSSGVLVVNKTGNLVLTSQNKSVVWSANLSKEVRTPVVLQLLDSGNLVLRGERDGDSETYLWQSFDYPSDTLLPGMKLGWDFKTGLERRITSWKSSDDPSPGDFIWKIERQFYPELVMWKGSRKFYRTGPWNGLIFSASSLRLNPIFKYRFVFNEDELYYTFYLTDKDVISRTVMNQTVSLRQRFIWRKANQSWELYSNLPKDQCDTYGLCGAYGICIISQSPICQCLEGFHPKSGGYVDWSQGCVHNKPLNYSRKDGFIKFSELKLPDSTSSWVSKSMNLKECREKCLENSSCMAYTNSDITRGGSGCVMWFGDLIDMRNFQDGGQDLYIRMSASELGGNNRRTDQENEDQNEDLELPLFELATIANATDNFSINKKLGEGGFGPVYKGTLADGQEIAHRNLVKLLGCCIQGEEKLLIYEFMPNRSLDSFIFDQTKRKLLDWSKRFCIICGTARGLLYLHHDSRLRIIHRDLKASNVLLDHEMNPKISDFGLARTFVGDEIEGSTKRVVGTYGYMAPEYASDGLFSVKSDVFSFGILLLEIVSGKKNRGFYHSDKNLNLIGHAWKLWNNGMPSQLIDAYYQESCNLAEVIRCIHVGLLCVQHHPEDRPCMPSVILMLGSEIMLPQPKQPGFLADRKSTGPNSSSSMLESSSTNTITISTLEGR
>CsB-Lectin4.9
MGALSFLFVCYSGNLVLRGERDGGSETYLWQSFDYPSDTLLPGMKLGWDLKTGLERRITSWKSPDDPSPGNFTWAVERQDNPELIMWKGSRKFYRSGPWNGLRFSAATLRQNPVFNFSFVSSEDELYYTFDLIDKAVFSRIVMNQTLYLRQRFTWKKATQNWELQLNVPRDLCDTYALCGDYGICIISDLPVCQCLKGFKPKSRGYVDWSQGCVRDKSLNYSREDGFIKFTAMKLPDATPSWVSKSMNLKECREKCLENSSCMAYTNSDIRGGGSGCAMWFGELIDMRDFPDGGQDLYIRMSASELGAKGEPTTKIVLIVISTAALLAVVIAAGYLIHKSRRNIVVNIARYFRENRNNRGTEQKNEDQNIDLDLPLFELATIANATDNFSINKKLGEGGFGPVYKGTLADEQEIAVKRLSKISEQGLKELKNEIILFSKLQHRNLVKLLGCCIHGEEKLLIYEFMPNKSLDSFIFDQERCKLLDWSKRFHIICGTARGLLYLHQDSRLRIIHRDLKASNVLLDQDMNPKISDFGLARAFGGDETEGNTNRVVGTYGYMAPEYASDGQFSVKSDVFSFGILLLEIVSGKKNRGFYHSDNKLNLIRHAWKLWNEGMPSQLIDACFKDSFNLAEVIRCIHIGLLCVQQYPEDRPCMPSVILMLGSEIVLPQPKQPGYLADRKSTRLDSSLSMPESSSTNTITISELEGR
>CsB-Lectin4.10
MRVVWSASLSKEVQQTPVVLQLLDSGNLVLRGEQEGDSGTYFWQSFDYPSDTLLPGMKLGWDLKTGFERRVISWKSADDPSPGDFIWAVERQDNPEVVMWKGSSKFYTTGPWNGLSFSAPTTRPNPIFNFSFVANEDELCYTFSIKDKAVVSRIVMNQTTYLGQRFTWSNNTQTWDLYSKAPRDECDTYGLCGAYGVCIISKSPVCQCLKGFKTKSGGYMDWHEGCVRSKALNYSRQDGFIKFTELKLPDANFSRVSKSVNLKECREKCLENSSCMAYTNSDIRGGGSGCAMWFGDLIDMRSFPDGGQDFYIRMSASELGMKGEPTTKIVVLVISAVALLAVVLISGYLIHKRRRNIAETDQENEDQNIDLELPLFELATISNATNNFSINNKLGEGGFGPVYKGTLVDGQEIAVKRLSKISDQGLKELKNEVILFSKLQHRNLVKLLGCCIHGEEKLLIYEFMPNKSLDYFIFDQTNSKLLDWSKRFHIICGTARGLLYLHQDSRLRIIHRDLKASNVLLDHDMNPKISDFGLARTCGGDKTEGNTNRVWLYGTGIC
>CsB-Lectin4.11
MADLVLLCTQQLPFFLSEFSFAPDIITSSQTLNDGRTLISKDGSFELGFFSPGSSKNRYVGIWYKNIPVKTVVWVANRLNLINDSSGFLMINKTGNLVLTSKSNIVVWSAYLSKEVRTPVVLQLLDSGNLVLRGEQDGDSETYFWQSFDYPSDTLLPGMKLGWDLETGLERRVTSWKSFDDPSPGDFIWAIERQDNPEVVMWKGSRKFYRTGPWNGLRFSAPSLRPNPVFSFSFVSNDVELYYTFNITNKAVISRIIMNQTLYSDVPRDQCDTYGLCGAYGICIISQSPVCQCLKGFKHKSGGYVDWSKGCVRNKPLNYSRQDGFMKFTELKLPDATPSWVSKSMNLKESREGCLENSFCMAYTNSDIRGGGSGCAMWFGDLIDMRSFPDGGQDLYIRMSASELDQERCKLLDWSKRFRIICGTGRGLLYLHQDSRLRIIHRDLKAGNVLLDQDMNPKISDFGLARTFGGDETEGNTTRVVGTYGYMAPEYASDGQFSVKSDVFSFGILLLEIVSGKKNRGFYHLDNKLNLIGHAWKLWNKGMPSEMIDPCYQESCNLTEVIRCIHISLLCVQQHPDDRPCMPSVILMLGSEIVLPQPKQPGFLADRKSIGPDSLLSIPESSSSNSITISELEAR
>CsB-Lectin4.12
MMLADKEPNKSYPPHEVVWVANRLNPINDSFGFLMINKTGNLVLTSQSNIVVWSAYLSKEVQTPVVLQLLDSGNLVLRDEHDGDSETYFWQSFDYPSDTLLPGMKLGWDLKTGLERRVTSWKSFDDPSPGDFIWAIERQDNPEVVMWKGSRKFYRTGPWNGLRFSAPSLRPNPIFSFSFVSNDVELYYTFNITNKAVISRIVMNQTLYVRRRFIWNKATQSWELYSDVPRDQCDTYGLCGAYGICIIGQSPVCQCLKGFKPKSGGYVDRSQGCVRSKPLNYSRQDGFIKFTELKLPDATSSWVSKSMNLKECREGCLENSSCMAYTNSDIRGGGSGCAMWFGELIDMRDFPGGGQDFYIRMSASEIGAKGEPTTKIVVIVISTAALLAVVLIAGYLIRKRRRNIAEKTENSRETDQENEDQNIDLELPLFELATIANATDNFSINNKLGEGGFGPVYKGTLVDGQEIAVKRLSKISEQGLKELKNEVILFSKLQHRNLVKLLGCCIQGEEKLLIYEFMPNKSLDSFIFDQTRRTLLDWSQRFHIICGTARGLLYLHQDSRLRIIHRDLKASNVLLDQDMNPKISDFGLVRTFGGDETEGNTNRVVGTYDGQFSIKSDVFSFGILLLEIVSGKKNRGFYRSDTKVNLIGHLWDEGIPLRLIDACIQDSCNLADVIRCIHIGLLCVQQHPEDRPCMPSVILMLGSEILLPQPKQPGYLADRKSTEPYSSSSMPESSSTNTLTISELEAR
>CsB-Lectin4.13
MKCLAVFIFFYLLILIFIIEFSFAADSLSSGKFITDGETLVSSFQSFELGFFSPGNSTNRYLGIWYKSSPRTVVWVANRNHPITDKNGVLTFSNNGSLLLLNQEKSAIWSSNSSRTLENPVAHLLDSGNLVLRDNISRSSEEYMWQSFDYPSDTLLPGMKLGWNLKTGFERYLTPWRSADDPTPGEFSLRLDISALPELVIISGSRKEARSGPWNGQQFGGIPRVKNSIFIPKLEHTEDELYFTFRPFNDKVITRLLVNESGTLQRLVWNETSTEWRMLYSWPFDTCDSYAQCGANDNCRISKTPICECLTGFISKSQDDWDSPETRRCVRKPSDCPSGEGFLKLPRMKLPENYWSNKSMNLKECEAECTKNCSCRAYANSDVTGGGSGCLMWFGDLVDLRECSEGYIWGQDFFIRVPSSELGLENWKVDIEVPLYDLATITTATNHFSEANMIGKGGFGPVYMGKLSTGQEIAAKRLSKNSGQGLEEFMNEVVLIGKLQHRNLVGLLGSCIEEDERMLIYEYMPHKSLDYFIFDRERSKLLPWKKRFSIITGIARGLLYLHQDSKLQVIHRDLKASNILLDINLNPKISDFGLARIFGGDDEEAQTERVAGTHGYMSPEYANDGTISMKSDVFSLGVLLVEIVSGKMNRGFRHPGHRHNLIGHAWLLWNDGRALGLMDTCLEDSFVESQVLRCIQVGLLCVQKLPEDRPDMSSVVFLLANDGVTLPQPRQPGFFTERGFTVGALSSHEKCHSENALSITIQEGR
>CsB-Lectin4.14
MSSTGLSQIKITLKCFVIERRETSAKNMIMNDITSHPCYTNLFLIIFILFPTIAISVDTLTATQNLTYGKTLVSSDDVFELGFFSPGSSGKWYIGIWYKNIAQRTYVWVANRDDPLANSSGVLRIINQRIGLFDGSQNLVWSSNQTKATNPVAQLQDSGNFVLKEAGSDEILWQSFDYPTDTLLPQMKIGWDLKTGFEWYLTSWKSTDDPSTGDNSFKLDFHGFPEGFLWNKQERKYRSGPWNGVRFSGVPEMKPIEGINFEFFIDQDHDVYYSFFIENKNLFSRLIVSPDGFLQRFTWIEANKIWNPFWYAPKDQCDNYGECGPFGICDTNASPVCQCMRGFEPKDPQAWSLRDGSGGCVRKTELQCSEDKFLQLKNMKLPDTTTSFVDYNMTLKECEAFCSRNCSCTAYANTNITGGTGCVTWTGELKDIRKYAEGGQDLYVRLAASDIGDGANATPIIIGVTVGSAILILGLVACFLWRRKTLLGRQIRKTEPRGHPERSQDLLLNQVVISSKRDYSADKTDDLELPLFDFETIVRATDNFTDYNKLGQGGFGIVYKGRLLEGQEIAVKRLSRNSGQGIEEFKNEVRLIAKLQHRNLVRLLGCCVEMDEKMLVYEYMENRSLDSVIFDKARSSILNWQRRFNIICGIARGLLYLHQDSRFRIIHRDLKASNILLDKEMTPKISDFGMARIFGGDQTEQNTKRVVGTYGYMSPEYAMDGLFSVKSDVFSFGVLLLETVSGKKNRGFYHSNNELNLLGHVWRLWKEGKVLEMVDSSVDNYPANEVLRCIHVGLLCVQENAEERPTMASVVLMLSSETATMPQPKTPGFCLGRNPIETDSSSSKHDETFTVNQVTVTMLNAR
>CsB-Lectin5.1
MNPAKLLLNTLLFFQFSQISTSIDTISLSQPIKDGDVIVSSRKIYALGFFSPGNSVKRYVGIWYNQISQLTLLWVANRNNPINDTSGVLSVNIQGNLVLHERNQSTVPVWQANISEASAGNTVAQLLDTGNLVLVRNDTGETLWQSFDHPTDTVLPNMRFGWDKRTGLNRYVTAWKSPDDPGSGNFSFTLDLAGFPQPLLYKDDVKLWRAGPWTGQRFSGTPEMTRTFIFNITYIDNQDEVYLCDGLNDLSTIARMILNETGFLQRFTWNNRDRRWIGYWTAPAERCDYYGHCGPNSNCNLNLTDGFECTCLPGFEPKYPKEWFLRDGSGGCKRKQGTSTCQKGEGFIKLERMKLPDTSVAANVDMNLGLKACEEKCLSNCSCVAYASASAETNRGIGCLMYHGDLNDTRKYTNAGQDLFVRANAAELAAEALNNSKSNRARKRRLALIIVAIVLGVILLGLCFFFLRRRLATRIGERKRQRRRELLFLNSSTRFSEREASISTKGNKEIRKVDVTFFELSTLLAATDNFSTSNKLGQGGFGPVYKGKLSNGQEIAVKRLSTTSGQGIEELKNEVLLIAKLQHRNLVKLLGCCLEEDENMLIYEFMPNKSLDYFIFDESRKQLLDWKKRFDIILGIARGVLYLHQDSRLRIIHRDLKASNILLDEKMNPRISDFGTARVFGGEEILAITKRVVGTYGYMSPEYALDGVFSTKSDVFSFGVILLEIITGKKNTRIFNDDDSSNLIKYAWELWSDNKALEIVDSSMANSCLASEALRCIQVGLLCVQDRTTDRPSMSTVVFMLSNETFVPSPKQPTFSVRRTEIDTDNSSSGIKSSVNE
>CsB-Lectin5.2
SISVDTITSNQPIKDGDVIVSSGNIFALGFFSPGNSVRRYVGIWYNQIPVQTVVWVANRDNPINDTSGVLTISSLGNLVLCGRNQTVPVWHANVSDSSESNTIAQLLDTGNLVLARNNTGQTLWQSFDHPSATMLPYMKIGLDKRSGLNRFLTSWKSWDNPATGDYTFRMELDGFPQLFLYKGEAKWWRVGSWTGKNFLNATYIDNEDEVSMAYSVTDPSMLTRIVVNESGNEQRLTWSNQENRWIEYFAPPKEPCDFYGHCGSNSNCNPYRVYDEYECTCLPGFEPKSPSEWFLREGLRGCVRKPQMSTCRRGDGFIRVAGVKVPDMSVARVDMSLGLEACKHMCLRNCSCLAYTSAYAESESNGRIGCLTYHGDMMDTRTYINAGQDLYVRVDAAELDDSRRNSEYLPVFDLSNIAAATNDFSSDNKLGEGGFGSVYKGVLQNGKEIAVKRLSRSSGQGIEEFKTEIALIAQLQHRNLVSILGCCIEEQEKMLIYEYLPNKSLDVYIFDEAKRSLLDWSKRFEIICGIARGILYLHQDSRLRIIHRDLKASNVLLDAAMNPKISDFGMARIFGGDQIEENTNRVVGTYGYMAPEYAMEGLFSTKSDVYSFGVLLLEIILGRRNNTFHLEQGSGSWNLVGHVWDLWKEGTAMEAVDKSLGESCCAPEILRCIHLGLLCVQEQATDRPNMSAVVSMLGSDNAPSSPKHPAFIAKGLSNVDEFWTGEGVTTSVNDLTITAFQPR
>CsB-Lectin6.1
MEIIKNNSWLMLFVLFMCFSLKSHVSFGADTVSANQSLSGDQTIVSKGGVFAFGFFNPAPGKSSNYYIGMWYNKVSERTIVWVANREQPVSDRFSSVLRISDGNLVLFNESQLPIWSTNLTATSRRSVEAVLLDEGNLVLRDLSNNLSKPLWQSFDHPAHTWIPGMKLTFNKRNNVSQLITSWKNKENPAPGLFSLERAPDGSNQYVMLWNRSEQYWSSGPWDENAKIFSMVPEMNQNYIYNFSYVSNENESYFTYNVKDSTYTSRAFMDVSGQDKQMNWLPLPTNSWFLFWSQPRQQCEVYALCGQFSTCNQQTERFCSCLKGFQQKSVSDWNLEDYSGGCVRKTPLQCENISPANRKSDQFFQYSNMKLPKHPQSVAVGGIRECETHCMNNCSCTAYAYKDNACSIWVGSFVGLQQLQGGGDIIYIKLAASEFESPKNKKGVVIGGVVGSVAVVALIGLIMLVYLGRRKTATVTTKTVEGSL
>CsB-Lectin6.2
MEIIKNNSWLMLFVLFTCFSLKSHVSFGADTISANQSLSGDQTIVSKGGVFVFGFFNPAPGKSSNYYIGMWYNKVSERTIVWVANREQPVSDRFSSVLNISDGNLVLFNESQLPIWSTNLTATSRRSVDAVLLDEGNLVLRDLSNNLSEPLWQSFDHPAHTWIPGMKLTFNKRNNVSQLLTSWKNKENPAPGLFSLELAPDGSNQYVILWNRSEQYWRSGTWDDNAKIFSLVPEMTLNYIYNFSYVSNENESYFTYNVKDSTYTSRFIMDF
>CsB-Lectin6.3
MASFSICLLIISAFSMQFSLVVDAVSDTDSLSVGQVITRSETLVSSGKFFELGFFRPGQSRNYYVGIWYKNIPERTVVWVANRDQPLTSSSPVLTISSEGNLVIEDGRITYRVSENVSSSQNTTATLLDSGNFVLRNEKLGLLWQSFDYPSHTFLPGMKLGYSRKTGKVWSLTSWKSRDDPSVGDAELKMEPGKSNAFSLMKRSQIVWTSGVWDGYIFSLVPEMTLNYIFNYSLYTDENETYFIYSIKDSIISRCILDVSGQVEQMSWLGARQAWFIFWSQPRTSCVACGPFSICNTATGSCQCLQGFFIGSDKNLSECVRRTALQCGDNSADREDRFLRMHNVKLPSPDKVLKLPGIEECKSACLNNCACTAYAYNSSGVCSSWDGKLYDLEQLSKNEGENIFIKLAASELPKPGGNKELLWITVIVVPLLLTASYIFLRWRRKLKYREEREPSQDMLLFDINSSTETSKNELSDGRAGKSKSTDAWLPLFSFASVSASTNNFSAENKLGEGGFGPVYKGELLNGQEVAVKRLSKKSGQGLEELKNETMLIAKLQHRNLVRLLGCCLDQDEKILIYEYLPNKSLDSFLFDRAKKRLLYWETRVKIIEGIAQGLLYLHQYSRLRIIHRDLKASNILLDTDMKPKISDFGMARMFGGDELQANTNRIVGTYGYMSPEYALEGLFSIKSDVFSFGVLLLEILSGKKNTGFYHTGSLNLLGHAWDLWKDNRALDLMDPILENEASYPMLARYVNVALLCVHENATDRPTMSEVVSMLTNEHLVLPRRNNQLSRM
>CsB-Lectin6.4
MENLSSFYIISYLTSLLALQFSLAADSITPATFIRDGEKLVSPSQRFELGFFSPGNSKNRYLGVWYKKSPDTVVWVANRNCPILDPHGILAINNNGNLVLLNQANGTIWSSNMSKEAKSPVAQLLDTGNLVLRENFSNNTSEGSYLWQSFDFPSDTLLPGMKVGWDLKTGRERYLTSWRTADDPSPGKFTYRLDIHVLPQIFLYKGSLKLARIGPWNGFIFEDGPTFIDYLYKIILVDTEDEIYYRYESYNNLSIMMLKINPLGKIQRLLWNEGSSGWQVMFSAPGDVCQNYGHCGANSICNVDNPPKCECLKGFKPNSQHNQTWATTCVRSHLSDCKTANQFKRFDDMKVPDLLDVSLNEGMNLEECGAECLNNCTCRAYAYFNLTRGGSGCLMWFGDLIDMRKTLANLTGQSIYLRVPASEPGKKRPLWIVVLAALPVAILPAFLIFYRRKKKLKEKERRTEASQDMLLFEINMGNMSRAKEFCEGDSAGTGKSKESWFLFFSLSSISAATDNFSEENKLGEGGFGPVYKSIERYVEICNWKQGKLLNGEEVAVKRLSSKSGQGLEEFKNEMMLIAKLQHRNLVRLFGCCIEQGEKISIYEFDIVTDPARKDLLDWTTRVRIIEGVAQGLLYLHQYSRLRVIHRDLKASNVLLDSDMNPKISDFGIARTFGGDEMQSNTNRIVGTYGYMSPEYALHGLFSIKSDVFSFGVLLLEILSSKKNTRFYNTDSLTLLGHAWNLWKDDKAWKLMDPTMQNEALYSMVTRYIKVALLCVQENATDRPTMLEVVAMLKDEIVNLPSPHQPAFSYVQIVERSVLLANINAEASLGNCLTLSVVDAR
>CsB-Lectin6.5
MEINLLHIYIFSSLIFLLRMELSLAADTITPETFIRDGEKLVSSSQRFELGFFSPRNSKNRYLGVWYKKIPDTVVWVANRNSPIFNPNTALTFSNNGNLVLLSQRNGIIWSSNMSRKAENPIAQLLDTGNLVIRDNSSGHTTESYLWQSFDYPTDSLLEGMKLGWDLKNGLERYLSSWESTDDPSPGNFTFRLVIQVIPKLCAYNGSVEYTCTGPWNGVAFGAAPTYTSFLYEQVLVQSKDEISFWYESYNNPTKKGLLCWGTRVRIIEGIAQGLLYLHQYSRLRVIHRDLKASNILLDKDMNPKISDFGMARMFGGDELQSNTKRIVGTYGYMSPEYALRGLFSIKSDVFSFGVLLLETLSSKKNTHFYNTDSLTLLGHAWNLWNDGRTWELMDPISQNGASYPILKRYINVALLCVQEKAADRPAMSEVVSMLSNEFVNLPAPQQPAFSCVNSTNMQSDAFSVNCVTHSVIDAR
>CsB-Lectin6.6
MEINLLYIYIFSSLIFLLHMELSLAADTITPETFIRDGEKLVSSSQRFELGFFSPRNSKKRYLGVWYKKIPDTVVWVANRNSPIFNPNTALTFSNNGYLVLLSQRNGIIWSSNMSRKAENPIAQLLDTGNLVIRDNSSGHTTESYLWQSFDYPTDTLLEGMKLGWDLKNGLERYLSSWESTDDPSPGKFTFRLVIQAIPKICAYNGSVEYTCTGPWNGVAFGAAPTFTSFLYEQVLVQGKDEISFCGYMSPEYALRGLFSIKSDVFSFGVLLLETLSSKKNSHFYNTDSLTLLGHAWNLWNDGRTCELMDPILQNEASYPILKRYVNVALLCVQENAADRPTMSEVVSMLSNEIVNLPSPQQPAFSCVNSANMQPDAFSVNCVTHSVMDAR
>CsB-Lectin6.7
MEKLTVFNIFSSFVFLFSIQLSKAADTITPASSFIRDGEKFVSSSERFELGFFSPRKSRYRYLGIWYKQIPDTVVWVANRNSPIIEPNAALTISNNGNLVILNLTNGAIWSSNTSRKAENPVAQLLDTGNLIVRDNFSRSASEGSCLWQSFDYPSDTLLAGMKLGWDLKNGVERYLTSWRSADDPSPGNITNRLDIHVLPELGLYNGSQKLSRSGPWNGIFFGAAPSYASILSEPILVDNEDEIYYSYESYNNPIIAILTVNPSGTVQRLIWHERSNGWAAVHLAPTLFCQFYGHCGGNRVCSYEKTPNCECLKGFKPKSQHNQTRPGSCVRSESADCKSGDRFIMVDDIKLPDLLNVSLNKSMNLKECEAECLKNRTCRAYANSEVTGRGSGCLMWYGDLIDTTKAKFHNGQPMAREAILVICPSFSSGGASYYFMHILSMETKTQGKSLASVSAATNNFGVENKLGEGGFGPVYKSGQGLEEFKNEIKLTAKLQHRNLVRLLGCCVEQGENVLIYEYLPNKSLDSFLFDTTKEGLLGWGARIRIIEGIAQGLLYLHQYSRLRVIHRDLKPSNILLDSNMIPKISDFGLARMFGGDELQSNTKRIVGTYGYMSPEYAIHGFFSIKSDVFSFGVLLLETLSSKRSTRFFNTNSLTLLGHAWNLWKDDRSWELMDPKLQCEASYPIVKRYINVALLCVQENAADRPTMSEVISMLTNEFVNLPSPQQPGFSSLKKSVETVARSMNRLTLSVMDAR
>CsB-Lectin6.8
MGNLPFSYSFISCVFLLSIKLSIAADTITPSRFIRDGEKLVSSSQRFELGFFSPGKSKYRYLGIWYKQISDTVVWVANRNRPIFDSNATLTIGSSGNLVILNLKNGTIWSSNMTRKAGSPVAQLLDTGNLVLRDNFSSNSSEGHLWQSFDHPSDTLLPGMKLGWDLKTGLERYQTSWRSADDPSPGNYTHRLDIHVLPKLCTYNGSVKLLCSGPWNGVAFQAAPSYSYLYEPTVVDNEDEIYYRYDSYNSPIIMMLKLNPSGKIQRLIWNERNNGWEVFFSGPDYFCQIFGSCGANSVCSIDKTPNCECLMGFKLESQLNQTRPRSCVRSHLVDCTNRDRFVMIDDIKLPDLEEVLLNESMNLKECEAECLKNCTCRAYANSKVTGGGSGCLMWFGDLVDIRKAIGHNNGQSVYIRVPASEVETKKSQDMLQFDINMSIATRANEFCKGNKAANSKTRDSWFPMFSLASVSAATANFSTENKLGEGGFGPVYKGRLHNGQEVAVKRLSSQSGQGLEEFKNEIKLIAKLQHRNLVRLLGCCIELEEKILIYEYMPNKSLDIFLFDTPKESPLGWETRVRVIEEIAQGLLYLHQYSRLRVIHRDLKASNILLDKDMNPKISDFGMAKMFGGDELQSKTKRIVGTYGYMSPEYAQQGLFSIKSDVFSFGVLLLETLSSKRNTDFSNTDSLTLLGRAWDLWKDDRAWELIDPILQNEASYLILNRYINVALLCVQEDAVDRPTMFEVVSMLTNETVNLPHPQQPAFSSIRGLKNTILPANGETGACSVSCLTLSVMDAR
>CsB-Lectin6.9
MENLHLLYNFISCVFILSIKLSIAADNITPSRFIRDGEKLVSSSQRFELGFFSPGKSKYRYLGIWYKQIPDTIVWVANRNSPIFDSNAVLTISNGGKLVLLNQTNGTIWSSNLSREVKNPVAQLLDTGNLVVRDNFSSNSSEDYLWQSFDHPSDTLLAGMKLGWDLKTGLERYQTSWKSDDDPSPGNYTHRLDIHVLPKLCTYNGSVKLLCSGPWNGAIFAAIPSYSYLYKPTVVDNEDEIYYRYDSYNSPVIMTLKLNPSGKIQHLIWNERNRTWEAFFSLPDRFCQFYGHCGANSICSFDKKPHCECLKGFELKSHHNKTRPGTCVRSQSSDCKSGDRFIMLDDVKLPDFVEASLNESMNVKECEAECLKNCTCRAYANSKVTGEGSGCLMWFGDLIDIRKADDRNNGQSIYIRVPASELETKKSQDMLQFDINMSIATRANELCKGNKAANSRTRDSWFPMFSLASVSAATANFSTENKLGEGGFGPVYKGRLLNGQEVAVKRLSSQSGQGQEEFKNEIKLIAKLQHRNLVRLLGCCIELEEKILIYEYMPNKSLDFFLFDSTKENLLGWGTRVRIIEGIAQGLLYLHQYSRLRVIHRDLKASNILLDKDMNPKISDFGMARIFGGDELQSKTKRIVGTYGYMSPEYAQQGLFSIKSDVFSFGVLLLETLSSKRNTDFSNTNSLTLLGHAWDLWKDDRAWELIDPTLQNEASYLILNRYINVGLLCVQEDAADRPTMFEVVSMLTNKTINLPHPRQPAFSSIRGLKNTILPANGKARVCSGNCLTLSEMDAR
>CsB-Lectin6.10
MGNPPFFFTFSCFVFLLGSLLSLATDTITPATLIGDGEKLVSSSQIFELGFFSPGKSKYKYLGIWYKQVPDTVVWVANRNSPIVDSNAVLTIGNNGNLVLLNQTDGIIWSSNLSREVKNPVAQLLDTGNLVLREKFSSNTSEGSYLWQSFDCPSDTLLIGMNMGWDLKTGRERYLTSWRTADDPSPGNFTFRLEIRVLPHLCIYNGSVKLSCTGPWNGLAFGADPTNTSYLFRPIVEQKEDEIIYRYESYSSRILMMLKINPSGDVQRLIWHEMSTGWQVFFTAPNNFCQLYGYCGANSVCSVDDTANCECLKGFKLKLQNNQTWPRECVRSHSSDCITRERFIKFDDIKLPYLVDVSLNESMNLKECEAECLKNCTCRAYANSKVTGGGSGCLMWFGDLIDIRKITGYNNGQPIYVRVPDSEPGDKKLLWIFVILVLPAALLPGFFIFCRWRRKHKEKETTMESSQDLLKFDIYMSVATRTNEPSEGDGDAKGTRRDSVLPCFSLASVSAATENFSMQCKLGEGGFGPVYKGKLLNGQEVAVKRLSSQSGQGLKEFKNEMMLIAKLQHRNLVRLMGCCVEQGEKILIYEYMPNKSLNFFLFDPSRTHLLGWQTRVKIIEGIAQGLLYLHQYSRLRIIHRDLKASNILLDSDMNPKISDFGMARMFCGDELQGNTKRVVGTYGYMSPEYALDGLFSVKSDVFSFGVLLLETLTSKRNTGVYDIESFNLLGHAWNLWKDNRAYELLSPALQHEASYQMLNRYITVALLCVQEKAADRPTMSKVVSMITNEHATLPYPKQSAFSYARRGEKISFLPSSRVSEACSVNGVTLSLISPR
>CsB-Lectin6.11
MNLKRCRHIFLFSVISMEILPCFNIFSSLIFYWVIKFSLAADTLTPTTLIRDGETLVSPSQRFELGFFSPGKSQNRYVGIWYQQIPDTVVWVANRNSPIVDKNGVLTVSNRGNLVLLNQSNGTIWSSNVSREVKNPVAQLLDNGNLVIRDNSGSNSTESYLWQSFDYPTDTMLQGMKLGWDLRTGLERYQTSWKSADDPSPGNFTHRLDIHVLPQVCVYNGSAKYTCTGPWNGVAFGSAPSNTTFIFQPIVVQNKDEVYYMYESYSSPIIMILRVNPLGQVQRLIWHEMSTGWQVFFTAPDPFCHYGDCGPNSICSVDQTSHCECLEGFKFKSQQNQTCVRSHSSDCKSGDRFKKLDDIKLPDLLDVSLNESMNLKECEAECLKNCSCRAYANSKVTDGGSGCLMWFGDLIDLKKTDNHTNGVSIYIRVPASEQGNKKLLWIIVILVLPLVILPCVYIARQWSRKRKENETKNLDTNQDLLAFDVNMGITTRTNEFCEADGDGKDKSKDSSLPLFSFASVTAATENFSIQSKLGEGGFGPVYKGRLLNGQEVAVKRLSNQSGQGLKEFKNEMMLIAKLQHRNLVRLLGCCIEQGEKILIYEYMVNKSLDVFLFDPTKKHLLGWQLRVRIIDGIAQGLLYLHQYSRLRIIHRDLKASNILLDQHMNPKISDFGMARMFGGDELQGNTKRIVGTYGYMSPEYALEGVFSVKSDVFSFGVLMLEILSSKKNTGVYNTDSFNLLGHAWSLCKNDRAHELMDPVLQNEVSLPMLVRYINVALLCVQENAEDRPTMSDVVSMINNELFNLPSPKEPPFTTFTKGKNMKYSSNSTSGTSEFCSVNDVTVSLIYPR
>CsB-Lectin6.12
MDEAKLQLLQVTALARFELGFFSPGQSKSRYLGLWYRQSPDTVVWVANRDRPIFDHNRALTVSNKGNLVLLDQKNETTWSSNVSCDVKSPVAQLLDGGNLVVRDNSSTNTTKATLLPKLCTYNGSVKYTCTGQWSGFAFVGAPYSNFLYDQILVQNEDEISFRYESYNSPNIMILKLEHSGQLTRVIWNERRTAWDLMFSVPDKYCAKYGYCGANSICSLNQTPMCECLKGFQFQSQDNKTGSVNCKRSHSSDCKSGDQFTKLEDFKAPDLLEVSLNESMNLNQCQAECLKNCTCRAYANSKLRGGG
>CsB-Lectin6.13
MENRPCFNIFRSLIFLLSRKVSLAADTLTPASFIRDGEKLVSSAQRFELGFFSPGKSKNRYVGLWYQKIPDTVFWVANRNSPISDHNAVLTISNNGNLVLLNQTNGTIWSTNVSSQ
>CsB-Lectin6.14
MENRPCFNIFCSLIFLLSIKVSLAAETVTPASFIRDGEKLVSTPQRFELGFFSPGKSKNRYVGLWYQKIPDTVLWVANRDRPISDHNAVLTISNNGNLVLLNQTNGTIWSTNVSSQVKNPVAKLLDNGNLVITDNSSYQTTDSYLWLSSQSGQGLKEFKNEMMLIAKLQHRHLVRLFGCCVEQGENILIYEYMPNKSLDVFLFNPKKKRLLGWQARVRIIEGIAQGLLYLHRYSRLRIIHRDLKASNILLDSDMNPKISDFGMARISGDDELQGNTKRIAGTYGYMSPEYALEGLYSIKSDVFSFGVLMLETLSSKKNTGVYNSDSFNLLGYAWGLWKDDRAHELMDPVIKQDEVSLPMLIRYINVALLCVQENAADRPIMSDVISMIENEHLNLPSPKEPAFTNSKNVNNSTSQLCSVNDVTVSLINPR
>CsB-Lectin6.15
MEKIPCLNIFCSLIFLLSMKVSLAADTVTPASFIRDGEKLVSSSQRFELGFFSPGKSKSRYLGIRFQQIPDAVVWVANRDRPISDNNAVLTISNNGNLVLLNQTNGTIWSTNVSSEVKNPVAQLRDDGNLVIRDNSSGNATESYLWQSFDYPTDTLLQDMKLGWDFKNRLERYLSSWRSADDPSPGNFTYRLDIHVLPKICTFNGSVKFTCSGHWDGAGFVSALSYTDFLYKQFMMENKDECVYWYEAYNRPSIMTLKLNPSGFVTRQIWNENSNKWDELFSVPDQYCGKYGYCGANTICSLDQKPMCECLEGFKLESQVNQPGPIKCERSHSLECKSGDQFIELDEIKAPDFIDVSLNQRMNLEQCKAECLKNCSCRAYANSNVKESSGCLMWYGDLIDARRPIRNFTGQSVYLRVPASKLGNKKLLWILVILVIPVVLLPSFYVFYRRRRKCQEKETENVETYQDLLAFDINMNITTRTNEYGEANGDGKDKSKDSWLPLFSLASITAATENFSMQCKLGEGGFGPVYKGRLLNGQEVAVKRLSNQSGQGLKEFKNEMMLIAKLQHRNLVRLLGCCVEQGEKILILEYMPNKSLNVFLFDSTKKRLLNWQARVRIIEGIAQGLLYLHQYSRFRIIHRDLKASNILLDKDMNPKISDFGLARMFGGDELQGNTKQIVGTYGYMSPEYALDGLFSIKSDVFSFGILMLETLSSKKNTGVYNADSFNLLGHAWDLWKDDRVHDLIDPVIMQDEISLPMLMRYINVALLCVQENAADRPTMSDVISMINNEHLNLPSPKEPAFTKGINVKNSSHSNSGTSEHCSVNDVTVSLIYPR
>CsB-Lectin6.16
MAILPCFGIFCSLIFLFSMKASLAADTMTTASFIRDGEKLTSSSQRFELGFFSPGKSKSRYLGIWFRRVPDTVVWVANRDRPISGRNAVLTISNNGNLVLLSQTNGTIWSTNVSSDVKNPVAQLRDDGNLVIRDNSSDSTAESYLWQSFDHPSDTLLQDMKLGWDFKSGLERLLSSWQSAEDPSPGRYTYGLDIHVLPKMCTFNGSVKFTCSGQWDGTGFVSALSYTNFIYKQFMTENKDEFVYWYEAYNRPSIMTLKLNPSGFVTRQIWDENSNKWDELFSVPDQYCGKYGYCGANTICSLDQTPMCECLEGFKLKSQVNQTRPIKCERSHSSECTRGTQFKKLDNVKAPDFINVSLNQSMNLEQCAAECLKNCTCKAYANSNVTEGSGCLMWYGDLLDSRRPIRNFTGQSVYLQVPTSESGNKKLLWILVVLVLPLVLLPSFYIFCRRRRKCKEKETENTETNQDLLAFDINMGITTRTNEFGEVNGDGKDKGKDSWLPLFSLASVAAATENFSMQCKLGEGGFGPVYKGRLFNGQEVAVKRLSSQSGQGLKEFKNEMMLIAELQHRNLVRILGCCVEQGEKILILEYMPNKSLDVYLFDPIKKRLLDWEARIRIIQGIAQGLLYLHQYSRLRIIHRDLKASNVLLDKDMNPKISDFGLARMFGGDELQGNTKRIVGTYGYMSPEYALDGLFSIKSDVFSFGILMLETLSSRKNTGVYNTDSFNLLGHAWDLWKHERVHELMDPVILQDEIPLPMLMRYVNVALLCVQENAADRPTMSDVVSMISNEHLNLPFPKKLTFVKGKNVKNSSYSTSGTSEICSVNDVTVSLVSPR
>CsB-Lectin6.17
MNGYSSMLQHLLSLIFFLSMKVSLAADTVTPASFIRDGEKLVSSSQRFELGFFSPGKSKSRYLGIWFRKVPDTVVWVANRDRPISDHNAVLTISNNGKLVLLNQTNGTIWSTNASSEAKNPVAQLRDDGNLVIRDNSSVNTTENYLWQSFDYPTDTLLQDMKMGWDLKNRRERYLSSWRSDDDPSPGKFTNRLDIHVLPKMCTFNGSVKYTCTGEWTGDGFVSALSNTNFLYKQFLVENQDEISYWYEPYNRPSIMTLKLSPSGFVTRQLWNEDSNEWDELFSIPDDYCGKYGYCGANTICGPDQKPMCQCLEGFRLKSQFNQTGPIKCERSHSSECIKGDQFIKLDNIKAPDFIEVSLNQSMNLQQCAAECLKNCTCKAYANSNVTEGSGCLMWFGELLDASRPIRNFTGQSVYLRQPASGPGNKKLLWIIVIVVPPMVLLPSVYIFCRQRRKCKEKENMETSQDLLAFDITTRPNEFSEANGDRRDKSKDSWLPLFSLASVAAATENFSMECKLGEGGFGPVYKGRLLNGEEVAVKRLSSQSGQGLEEFKNEMLLIAKLQHRNLVRILGCCIEQGEKILILEYMPNKSLDVFLFDPTKKRLLGWQARIGIIEGIAQGLLYLHHYSRFRIIHRDLKASNVLLDRDMNPKISDFGLARMFGGDELQGNTKRIVGT
>CsB-Lectin6.18
MAILPCFSIFCSLILLLSMKVLLAADTVTPASFIRDGEKLVSFSQRFELGFFSPGKSKSRYLGIWFRQVSDTVVWVANRDRPISDHNAVLTVSNNGNLVLLNQKNGTIWSTNVFSEVKNPVAQLRDDGNLVIRDNSSANTTESYLWQSFDYPTDTLLQDMKMGWDLKNRLERYLSSWQSDDDPSPGKFTSRLEIQVLTKMCTFNGSVKFTCSGQWNDQAGFVSAISYTNFLYKQFLVENQDEISYWYEPYNRPSIMTLKLNPSGLLTRQIWNENSNGWDWDVLFSFPDEYCGKYGYCGANTICSPDQKPVCECLEGFKLKSKVNQTGPIKCERSHSSECIRGEQFIKLDNIRAPDFIEVSLNQSMNLQQCAAECLKNCSCRAYANSNVTEGSGCLMWFGDLLDASWPRRNFTGQSVYLRVPASETGTIFAFLKLM
>CsB-Lectin6.19
MAILPCFSIFCSLILSLSVKVSLAADTVTPASFIRDGEKLVSFSQRFELGFFSPGKSKSRYLGIWFRQVPDTVVWVANRDRPISDHNAVLTISNKGNLVLLNQTNGTIWSTNVFSEVKNPVAQLRDDGNLVIRDNSSGNTTESYLWQSFDYPTDTLLQGMKMGWDLKNRLERYLSSWQSDDDPSPGKFTSRLEIKVIPKMCIFNGSVKFACSGQWNGAAFVSAISYTNFLYEQYLVENQDEISYWYEPFNRPSIMTLKLNPSGLLTRQIWNNNGNDWDLVFSFPDEYCGKYGYCGANTICSPDQKPICECLEGFKLKSKFNQTGPIKCERSHSSECIGGHQFIKLDNIRAPDFIEVFLNKSMNLQQCAAECLKNCTCRAYANSNVTEGSGCLMWFGDLLDANRPTRNFTGQSVYIRVPASETGKRKLLWILVILVLPLVLLPSFYIFCRRRRNCKEKETENMETDQDLLAFDINMGITTRTNEFGEVNGDGKDKGKDSWLPLFSLASVAAATENFSMQCKLGEGGFGPVYKGRLLNGQEVAVKRLSSQSGQGLEEFKNEMMLIAKLQHRNLVKLLGCCVEQGEKILILEYMPNKSLDVFLFDPTKKRLLGWQARVTIIEGIAQGLLYLHQYSRFRIIHRDLKASNVLLDMDMNPKISDFGLARMFGGDELQGNTKRIVGTYGYMSPEYALDGLFSIKSDVFSFGILMLETLSGKKNTGVYNADSFNLLGYAWDLWKDDKFHELIDPVITQDEISLPVLVRYINVALLCVQDNAADRPTMSDVVSIINSERLELPSPKEPAFIKGINVKNSSHSNDGMSNLCSVNDVTVSLVYPR
>CsB-Lectin7.1
MSSSSAISFSFFLLSSFLFFVANAKVPPSETFKFVNEGEFGPYVNEYDANYRMLSIFNSPFQLAFYNTTPNAYTLALRLGLQRNEPLFLWVWEANRGKPVRENATFSLGTDGNLVLAEADGTVVWQTNTANKGVVGFKLLSNGNMVLYDSKGKFIWQSFDYPTDTLLAGQSLRVGGVTKLVSRLSAEENVDGPYSFVMEPKRAAMYYKSSNSPEPVLYFTSYDWFNARDVSLQNVTFNSRPETDEAVAFVQTLDSSANGNILARPKYDSTISFLRLGIDGNLKIYTYYDKVDWGPTEVTFTLFDRDSSWENECQLPERCGKFGLCDENQCVACPTEKGLLGWSKDCEPKKVTSCRPNDFHYHKVEGVDHYMSKYTSGAAIKVEDCGRKCTSDCKCLGYFYHQETSRCWIAYDLKTLTKFPNSTHVGFIKAPNK
>CsB-Lectin7.2
MSSSSAIITLFALLPLVFSIANAQVPPSETFQFVNEGDFGDFIVEYGGDYRMLGIFNAPFQLGFYNTTPNAYTLALRWGLTRQEPFFRWVWEANRGKPVRENATFSLGTDGNLVLAEADGTVVWQTNTANKGVVGFKLLSNGNMVLHDSKGNFIWQSFDYPTDTLLVGQSLRAGGVAKLVSRASEKENIDGPYSFLMEPKRLAMYYKSSNSPRPVLYFTSSEWFTVREGSLENITFTSEPETEEAFAYHLSLDSSVAGVRLARPRYNSTISLLRLEMDGNLRIYTYDERVDWGPTEKTFTLFDRDSDWEISECQLPERCGKFGLCDDNQCVACPMGKGLLGWTKECEARKLLLVEGVNHFMSKYTRGATTKVEDCGKKCTSDCKCLGYFYHQETSKCWIAYDLKTLTKFPNSTHVGFIKVPNNQTITNLVNLL
>CsB-Lectin7.3
NAQVPANETFKFVNKGELGSFYYNEYNADHRMSGIYNDLFNLGFYNTTPNAYTLALLFGSMDRKAVFRWVWEANRGKPVRENAVLSFGTDGNLVLAEADGTVVWQSNTANKGVVRFELLSSGNMVLRDSKGKFIWQSFDYPTDTLLVGQSLRVSRVTKLISRLSIKENVDGPHSFVMEPKRLALYYKSSNGPRPVVYYTFPISYKGLKNLTLKSSPETMYKLTLVSSDGNSLVLDRPKYDSTISFLRLSMDGNLRIFTFPREVDWLPEEGRFWLPEEERFTLFGKDSRGSNAINWENECQMPDKCGKLGLCEDNQCIACPTEKGLIGWSKECEPKQVNFCGTKDFHYYKLESVEHYMCRYNDGIESITIEDCARRCSSNCRCVAYFYDTDLSRCWTAFDLKTLSKVPDSKIVGFLKFPNNYTV
>CsB-Lectin7.4
MSSSSALVSFFFLLTLIFAVANAQVPANETFKFVNEGGLGEYFNEYNANYRMSGIYNDPFQLGFYNTTPNAFTLALRLGIKKQEPVFRWVWEANRGKPVRENAVFSLGTDGNLVLAEADGTVVWQSNTANKGVLGFGLFPNGNMVLHDSKGNFIWQIFDYPTDTLLVGQSLRVGRVTKLVSRLSVKENVDGPYRFVMEPRRLAFYYKSSNVPRPILYYTFPFSYAGLKNLTLKSSPETRHYKLTLDSSDGDSFIMDRPKYNSTISFLRLGIDGNLRVFTYSQEVDFLPEEERFTLFGKISRGNDGINWGNECQMPDRCGKLGLCEDEQCVACPTENGLIGWSKENCVPTQVNFCGTKDFHYYKLESVVHYMCTYNYFDGIGANISIEACGKRCSSDCRCVGYFYDTSFPTCWIAFDLKTLTKAPDSPIVGFIKVSNKEKS
>CsB-Lectin7.5
MSSSSAIFSLFFLCSLIFSIANAQVPANERFKFVNEGEFGPFINEYDADYRMIRIFNSPFQLGFYNTTPNAYTLALRWGIQRNEPLYRWVWEANRGKPVRENATFSLGTDGNLVLAEANGTVVWQSNTSNKGVVGFKLLPNGNMVLHDSKGNFIWQSFDYPTDTLLVGQSLRVGGVTKLVSRLSIKENVDGPYSFVMESDRLSLYYKSSNAPRPVVYFTFPVQFSGLKNVTFNSAPETDEAFAYQLTLDSSSGGVLFWQGQRVDGNLRIFTYYDKVDSQPTEETFTLFDRDSIWETECQLPERCGKFGLCDDNQCVACPTEKGLLGWSKECAPTLVNFCRIAAFHYYKVEGVDHYISKYNNGTGPIRVEDCGNRCSTDCRCVGYFYHQETSKCWIAFDLKTLTKFPNSTHVGFIKVAPQLSIK
>CsLysM1.1
MDFGRLHLLIWLCVLVFVSRIESLNSYRQPMNCTDTTRLCATFLAYEMQPNQTLSVIQSMFDVLPKDVTVEGNEKNYIFIKKNCSCLSTTRNYVSNTTFTVKSSGGYVYDVVVNAYDGLAILDNSTRMARAGAVVSLRLFCGCSSGLWNYLMSYVMKDGDTVQSLASRFGVSMDSIEQVNGIVNPNNVTAGDLFYIPLNSVPGEPYPVENDTLPPPAPAPSVEDFAGNQVDRKARMSYGWIIGGLVVGLGLIILSIAVCIWLRSSSCFKEARGNSAKDPGGRSSHKFHILQKPSFCCGSGRHICCKSGDYIQTTGEVSNPPITIPKALGTDVFDMEKPVVFTYDEILFATEGFSDSSLLGHGTYGSVYYGNIRNQEVAIKRMTATKTKEFMAEMKILCKVHHSNLVELIGYAATEDELFLIYEYAQKGSLKSHLHDPQNRGQTSLSWIMRVQIALDAARGLEYIHEHTKTHYVHRDIKSSNILLDSAFRAKISDFGLAKLVGKTSDGEATVTKVVGTFGYLAPEYLTDGLATAKSDVYAFGVVLFEIISGKEAIIRTEGMVSKNQERRSLASFMLAALRNSPDSMSMSSLKDYIDPNMMDLYPHDCLFKMAMLAKQCVDEDPILRPDMKQVVISLSQIL
>CsLysM1.2
LLQAQGKCNTGCQLALASYYVWEGSNPTYISNIFGEDIAQILLYNPNIPNQNTIPSDTRISIPFSCDCLNGDFLGHTFTYETQFGDTYEKVASFAFANLTTEDWVRRVNIYEPTRIPDYAFINVTVNCSCGDRHISRDYGLFTTYPLRPAQNLSSVAAEAGVAPQSLQRYNPGTNFSAGTGLVFVPARVFELKLALLLVLAFFCARRRVEAVAECSKGCDLALASYYLWKGANLTFISKVFDTSIKYILSFNPQITNKDKILAGTRINVPFSCNCIQNKFLGHSFSYKVKSGNTYKRIAELIYANLTTLDWLKSSNAYDENHTPDVSSSVNVIVNCSCGSKSVSKDYGLFLTYPLRPGENLSSIANEFELSSELLQSYNPTLDFISGSGLAFVPVKGISSRAIAGISIGGVAGALFLAFCVYAGVYRRNKVVEASFLPEASEDHYIQHGPAIALVKNSESAALVAAPGVTGITVDKSVEFSYEELAKATNDFSMGNKIGQGGFGAVFYAELRGEKAAIKKMDMQASKEFLAELKVLTHVHHLNLVRLIGYCVEGSLFLVYEYIENGNLNQHLRGSGKDTLTWSARMQIALDSARGLEYIHEHTVPVYIHRDIKPANILIDKNFRAKVADFGLAKLTEVGSASVHTRLVGTFGYMPPEYAQYGEVSPKIDVYAFGVVLYELISAMEAVVKTNETITESTGLVALFEEVLRQPDPREDLQRLVDPRLGDDYPIDSVRKMARLARACTQENPQLRPSMRAIVVALMTLSSSSEDWDIGSFYENQGLDSLMSGR
>CsLysM2.1
MSAKFCRCWLVQVEVVLVLVWSIQGQQTYVDNHQLACYDPRYNNITRGFDCNGLYPSCQAYLTFRSNPSYNTPVTIDYLFKTSHPNLIASINSITNVTATLPTDTPVLIPVNCSCSGGGDGDYYQFNTTYTIQNHVETYLSVANNTYQGLTTCQAMMSQNPVDSRNLTVGLDLFVPLRCACPSRDQAASGFNHLLTYMVTWGDSISAIAQLFNVDERSVLDANKLSQDDLIFPFTPILVPLKTAPSKIQLPVPSPPPSSPHTTLTPPSHSSTSSKKWVFIGAGIGAFLLLLVATLFAFLFCLYRRRRNSKKNPTPVLTPGRVPPPKTPLDCADYSLFPQASNSLSHPQGFRSAVESLTLYKFQDLKIATGSFSEENRIQGSVYRGSFKGDDAAVKVMKGDVSSEINILKKINHSNIIRLSGFCVHEGNTYLVYEFADNGALSDWLHSNRYQTSDNLTWKQRVQIAYDVANALNYLHKYTNPPYVHKNLKTSNILLDTNLRAKITNFGLARSAESDEHEQGGYGLQLTRHVVGTYGYMAPEYIENGVITPKLDVFAFGVVVLELLSGREAVTGDQNCEAELLYASISRVLEESNVREKLRGFIDPSLRNEYPLDLAFSMAQLAKNCTAHDLNARPSISEVFVTLSKIWSSSSDWDPSDELNNSRSLSRGS
>CsLysM2.2
MAFLSFAYVLITLFILCFSSPIHAQQPYVGLATTDCNNADTTSNSNSALGYSCNGLNKSCRAYLTFRSQPPFNTVASISTLLGSEPSLLSQINSVSLETNRLVIVPVNCSCSGQYYQSNTTYTIQNGDTYLFIANNTFQGLSTCQALEDQNGSPTNLIIGAGVTVPLRCACPTENQTDEGFPFLLSYLVAEGDTVSGISSRFGVDTGEILQANSLSGSNIFPFTTLLIPLENPPTSSQTVEPPSSTPVIPPPPPANSSSEDGSNKTWIYIVAGVLGGITLTLIFGATIFCKFFYTRKKEPDSIVVSGSFQANEKPSNKKFDEESQDFLESISGVAQSLKVYSFKELQSATDNFSFTCRIQGSVYRGKINGGFAAIKKVNGDVSKEIALLNKINHSNLIILSGVCFNEGNCYLVYEYAVNGTLSDWVFSNKNEGKYLDWKQRIQIALDVATGLNYLHSFTNPPHVHKDINSSNVLLDSDLRAKIANFAMARPAEGQEGEFALTRHIVGTKGYMAPEYLENGLVSTKLDVYAFGVLILEMLTGKEAAALHAEENNMHLSDVLNAVLTKEDGEESLRHFIDPTLQGNYPLELALLVIRLIDACLKKDPTDRPTMYEIEHSLSNILNASLNW
>CsLysM2.3
MGFLPCISVFILFTLSFISSIQAQQPYIGLATTACSSFDTTNSALGYSCNGLNRSCLAFLIFRSKPPFNTVASISTLLASKPSQLSKINSVSETATFETNQMVIVPVNCSCSGKHYQANTTYFVQNGDTYFLIANNTFQGLSTCQALQDQHGNVSNFGVGTRLLAPLRCACPTKNQTDSGVHYLLSYLVKGGNTVYGISKRFGVDTDRTLEANGLSEGAPNIYPFTTLLVPLENPPSSSQTTEQRPLPPSSPPPPNSSSNKGAKKTWIYVVIGVLAGIALTLIFGMIIFYMFFRISYKKEFDSTIVSSSFEACEKASNKKLDEESRDFLESISDIAQSLKVYTFEELQAATDDFNPSCWIKGSVYRGKIGGDFVAIKKVYGDASDQIKLLNKINHSSLIRLLGICFNGGNWYLVYENAVNGSLSVWINDKGGKFLDWAQRIQIALDVATGLNYLHSFTNPPHVHKDIKCSNVLLDTDFRAKIANFALARPAERQEGEFALTSHIVGTKGYMAPEYLENGLVSTKLDVYAFGVLMLEMLSGKEAPALYSEENMLLVDVLNPVLHKEDGEESLRHLMDPSMQGNYPPVTAILVIRLIESCLKKDPSGRPAMDKIAQSISRFLNASLAWELSKNISEL
>CsLysM2.4
MRNKSQCLSFSVLFFFFFFLFSYHQSQAQPSTTGYTCSANQTTYPCRTYAFYRASAPDFLDLASIADLFSVSRLMISEPSNISSPSSPLIQNQPLFVPITCSCNTLNASYTISFANLSYTIKSGDTFYLVSTNKYQNLTTYQSVEVVNPTFVPTKLEVGDVIIFPVFCKCPNQTQLRNRVNYLVSYVLQPSENLSSVASRFGIETQAIIDVNGNNIRPFDTLFVPVARLPELKQPAVAPSTPPSAETPSRKTERKGVIIGLSIGLGICGASLVLVAGMWIYREALLKKKREREIDEQKQKLQFNKGGRDLKDMEVNFMADVSDCLDKYRIFKIEELREATDNFSEGCLIQGSVYKGNIHGEVYAIKMMKWNACEELKILQKVNHGNLVKLEGFCIDPEDANCYLIYEYIENGSLHSWLHENKNENLNWKTRLRIAIDVANGLQYIHEHTRPRVVHKDIKSSNILLDSNMRAKIANFGLAKSGCNAITMHIVGTQGYIAPEYLADGVVSTKMDVFSFGVVLLELISGKEAIDEEGKFCGQKLKGYWREMKRGK
>CsLysM3.1
MPKTLLYLLLLFSNAAMVLVTPKSTIEPCSNSDSCSALLGYTLYTDLKVSEVGSLFNVDPVSILTANAIDISYSDVENHILPSQLFVRIPVTCACVDGIRKSVSTHYKTRPSDTLTSIANQVYAGLVSADQLREANDIQDPDVLDVGVNLLVPLPCTCFNGTDNSLPAVYLSYVVKDVDTLAGIAARYRTTLTDLMNANAMGSTAVKAGDILAVPLPACATNFPRYALDHGLIVPNGSYAITASHCVQCSCGPGNLNLYCMPASLAVSCSSMQCKNSNLMLGNVTTQRSSAGCNVTSCSYGGFVNGTIVTMLSTSLQPRCPGPQQFPPLIAPPSSVTRDSTFAPSPAPQSDGAGPAGATTPKSSVVPSSGSIPGLPPASGPSGSVSSACSLTNSLSTFPPAFMLYLFVKFIVSIS
>CsLysM4.1
MGNFQLKLVLLLFTVCAALSTLSTAQDFKCSAQTAARCQALVGYLPPNKTTISEIQSLFTVKNLRSILGANNFPPGTPRNFSVPAQKPIKVPIHCICSNGTGVSDKVPVYTVKKDDGLDFIARTIFGQLLKYQKIVEANNISNPDLIQIGQNLTIPLPCSCDDVDNAKVVHYAHVVEEGSSFALIAQKFGTDRDTLMKLNGIHDDSKLIAGEPLDVPLKACNSSIKADSFDNYLRVANGTYTFTANSCVKCQCDATNNWTLQCKPSQFQPSSPNSRWKTCPSMLCGDSESLSIGNTTTSNNCNRTTCEYAGYNNLSILTTLNSLSTCPSPSNNASRIGSWNLLLISIFLVLLHFHLIQ
>CsLysM4.2
MELYMRLLWGSALALALWINLASAEQCGSQAGGAVCPGGLCCSKFGFCGNTPAYCTGGCQSQCSGSPSPRPTKPTPVPAPSGGGNNIGSLISRDLFEQLLKHRNDAACQGKGFYTYDAFIAAAKSFGAFGTTGDTDTRKREIAAFLAQTSHETTGGWPTAPDGPYAWGYCFKQEQGNPGDYCQPSQQWPCAPGKKYFGRGPIQISYNYNYGPAGKAINVDLLGNPDAVANDPTISFKTAFWFWMTPQSPKPSCHDVITGQWKPSASDTQAGRLPGYGVVTNIINGGIECGKGSNPNAEDRIGFYKRYCDILKVSYGNNLDCNNQRPFNA
>CsLysM4.3
MTMRKFSLLLCIYVVLIVSLTMVAYTVKAQQCGRQGLDRPCPNNLCCSQFGFCGSTYDYCSPSENCQFNCWPPAAAGN
>CsLysM4.4
MAPSSLKQSMQLLLFIALLSAAAMMPRSVMAQNCGCAAGLCCSRWGFCGTGDDYCGTGCQQGPCNPPPPTNDVSVADIVTPEFFNGILNQADASCVGKNFYSRSAFLDALGSFSQFGRIGTEENSRREIAAFFAHVTHETGHFCSIEEIDGPSKDYCDEENTQYPCNPSKGYYGRGPIQLSWNFNYGPAGNSIGFDGLNAPETVANDPVISFKTALWYWTNHVQSVMNQGFGATIRAINGALECDGGNPSTVQARIRYFTEYCSQLGVSTGDNLTC
>CsLysM5.1
MGCCGEQNDAEEELQNHLLSSSSSSASSFTDPSTVISPMNSHFSALACPDTLRLILSNLSVTDLARASCVCRAWSSVASDNNMIVLAFMAPWKLKEVVGMPLNGSFWRDNGIGKFAISHRLARGDTVASLAVKYSVQVMDIKRLNNMMSDHGIYSRERLLIPISSPELLIDGICYIEFDTYAKREVAVLYLEGAPEKKPSCLLNRVTSVHGRRRIINSLRRSMQVDDETAQYYLSISNGNLRAALSEFSADLEWERQGALA
>CsLysM5.2
MSPSSGINSNGGANGWNYIEHQVSKMDTLAGVAIKYGVEVADIKRLNGLATDLQMFALKTLHIPLPGRHPPSPSLSDGSSSSGENSMERTPPRLGYSNILQSLESLRTESSKKGSLATGTSQKVSSAMSNLQKYYGLRSPNGKGKDEGTEMAVYRTGSSGHFDNGLFPKASPVSHPFANLIHKSKSLVNGFLHENGATDDYVPLAEAGEGEGEKSNEKSVRRRQKAEADSRVGTPERLLKEENSGGSSGFSPATGKGLAMRPKSASRTSTSDSESGWLSSIPVGLGDSIMTDGPVGFRKSSSTPSFIDQDSSSSSIWPTSKWSLKPDLQALSTVAITRPIFDGLPKPSRRGKAALD
>CsLysM6.1
MAPSSPTRGAASSSATLADAASWYCAIVILALILIGSIRGNSLADEPHDYDHVMRPGNQLLNRRPCDEIYVVGEGETLHTISDKCGDPFIVERNPHIHDPDDVFPGLVIKIISPSTPRKLLR
>CsLysM6.2
MACKLCSQRSSSTGTGIGIADAATSLYYCAFVLVGILLLSSCSSSSSRDQDRDTSVSIEGTSRMVLNKYEYSRPCDEIYVVGEGETLHTISDKCGDPFIVEHNPHIHDPDDLFPGLVIKITAPPF
>CsLysM6.3
MARASSTTELAEKIAWHCALFMAIMLVLSCCESSDSGGFMGQVTQPRNVNKPCDEIYVVREGETLHTISEKCGDPYIVEQNPHINDPDDVFPGLVIKITPFKNR
>CsLec-C1
MTLLMEKKLVPLQCFLLLVAYYVLQLVASDTISNQSSNGQLAASMNKDWKAPCPPDWIINEEKSKCFGYIGNFRSWDESETYCKEIGGHLAALTSYEEEHSAQKLCGKNVNGCWVGGRSINTTVGLSWKWSDNMSKWNESIHAVGSFNSSCTSLPCHVHATVDLCTLVSNGSRSLVTERCNTSHPFICMVEHENKCYYLHCHREYLITLGVVSGLILLTTFAIVIWLLAYRRSKRRRKSRKLSNPAASALVPPSWKVFTTEELRSITKNFSEGNRLLGDSKTGGTYSGILPDGSRVAVKRLKRSSFQRKKEFYSEIGRFARLHHPNLVAVKGCCYDHGDRYIVYEFVVNGPLDRWLHHIPRGGRSLDWAMRMKVATTLAQGIAFLHDKVKPHVVHRDIRASNVLLDEEFGAHLMGVGLSKFVPWEVMQERTVMAGGTYGYLAPEFVYRNELTTKSDVYSFGVLLLEIVSGRRPAQAVDSVCWQSIFEWATPLVQSHRYLELLDPLISSLSSDIPEAGVVQKVVDLVYACTQHVPSMRPRMSHVVHQLQQLAQPPVTKLLFKGLDRLRHIFFFF
>CsChitin-Bind1
MKFQAFLLFSLVLSFLLVISAENEQCGKQAGGALCPNDDCCSKDGFCGITATYCGEGCQRQCHHLSSFLDQSTFDEVFPNQNSSNCPSQGFYTYDALINAAKSFSGFASVGDDGTRKSTTRKMGFTDAKLVSVITFPDTY
>CsGal-B1
MKKWFGGGLIGFFLVLLVLRHAVLENPFGESTLFVPVTINSTDPLESHQDAVPPTIEPQDSANQVISADTLVSGLFLRRNFSEEVQSSLMTWNRMKHLIKYSQGLPNAVEAFREAGVAWDNLMDSFGKDQHGDLNGSSVHKVKEKQCPHFLSNINATGFGDSGYRLRIPCGLIQGSSITIIGIPNGLLGDFRIDLTGEPTPGEADPPLVLHYNVRLHGDKVTENPVIVQNTWTATQDWGEEERCPSPVPGKNKKVDELKQCNEIVGNNEGRKLTGNESSYISLRSSMERNKTRASQYFPFKQGYLSVMTLRLGEEGIQMTVDGKHITSFAFRESLEPWLVSEVRISGDLELISVLASGLPTSEVLDEIVDLEDLRSVPLPLHHRLDLFIGVFSTANNFKRRMAVRRAWMQYPAVKAGAVAVRFFVGLHKNQIVNEELWTELQTYRDIQLMPFVDYYSIITWKTVAICIFGTEVVSAKYVMKTDDDAFVRVDEVLASLNRANVTQGLLYGLINADARPHRSPDSKWYISPEEWPESSYPPWAHGPGYVVSYDIAKAVAKRHKGHLKMFKLEDVAMGIWIAQLKKLGMQVSYINEPRVYNEGCRDQFVVAHYQSPREMLCLWQKLKEERLAKCCGDR
>CsGal-B2
MKKWYGGVLIASLFMLLLLRYGFMKNPIGESYLTSLISSNASNPLEWTHTAAAPGVQDPENSSQVISIDAITFGLFAQRNISKEEQQSLLTWNLLKQLINHSQVLSNGVEAIKEAGSAWNNLMASVEEEKLGYTNRSSVRKAKEKQCPHFLNKMNTTDLDRSSFKLQVPCGLTQGSSITIIGIPNGLLGNFRIDLTGEPLPGEPDPPIVLHYNVRLLGDKITENPVIVQNTWTLAHDWGEEVRCPSPSPEKIIKVDELDQCNKLVGNDDKRLPTVSTRLNNSRTSKTKRFFPFKQGHLFVATIRVGSEGIQTTVDGKHITSFAYRETLEPWLVNEVRISGDLKLISVLASGLPTSEDSEHTTDLEALRSYPLSLHKPVDLFIGVFSTANNFKRRMAVRRTWMQYTEVRSGTVAVRFFVGLHKNQIVNGELWNEARTYGDIQLMPFVDYYNLITWKTLAICIFGTDVVSAKFVMKTDDDAFVRVDEVLTSLKRINVHSGLLYGLINSESRPHRNPESKWYISLEEWPEETYPPWAHGPGYVVSHDIGKAVYKRYKEGRLKMFKLEDVAMGIWIADMKKEGLQVRYEKDERVHNDGCRDGYVVAHYQSPREMLCLWQKLKEGNAARCCGD
>CsGal-B3
MKSLKFAFPLFKMRNWSGGLLIMALAIILVMSYSFMGTQTQTQHRTQTQKQKHKQSANDFFRNHPSNDSDMKGSQGVKEVKKTQKLFEKPHIINVQGLGDLYSLKNMLGEDSRPLLVWGHMRLLLSRSDALPETAQGVKEAAIAWKDLLSVIEEEKASKFSRRKNCPPFVSNLSKSLSSGRLIIEVPCGLVEDSSITLVGIPDGRYGSFQIELIGSQLSGESNPPIILHYNVSLPGDNMTEEPFIIQNSWTNELGWGKEERCPAHGSSNTLKVDELVLCNEQVLRRSVEENQNTSHPTPSSDMLANAPTPSSDMLANASRVGAHETSNFPFVDGNPFTTTIWVGLDGFHMTVNGRHETSLAYREKLEPWSVTGVKVAGGVDLFSAFAEGLPVSEDFDFIVDVEHLKAPLISRKRLVMLIGVFSTGNNFERRMALRRSWMQYPAVRSGDLAVRFFIGLHKNRQVNFELWKEAQAYGDIQIMPFVDYYSLISLKTIAICIFGTKILPAKYIMKTDDDAFVRIDEVLSNLKEKPSNGLLFGLMSYDSSPQRDKDSKWYISNEEWPHSSYPPWAHGPGYIISRDIAKFIVQGHQERDLKLFKLEDVAMGIWIEQFKNTGQEVHYMSDDRFYNAGCESDYILAHYQGPRMVLCLWEKLQKDHRAFCCE
>CsCalreticulin1
MVQRMAVSLRFALLLFAAFVSFQLISASDDATILYESFDESFEGRWIVSQKDEYKGVWKHSKSEGHEDYGLLVGEPAKKYAIVKELDEPLSLKDGTVVLQYEVRLQNGLECGGAYLKYLRPQEAGWVSKEFDNESPYMIMFGPDKCGATNKVHFILKHKNPKSGEYIEHHLKNPPSVPSDKLTHVYTAILKPDNELRILIDGEEKQKANFLAADDFQPPLIPEKTIPDPDDKKPEDWDERAKIPDPDAVKPEDWDEDAPMEIEDEDAVKPEGWLDDDPEEIDDPEATKPEDWDDEEDGEWEAPKIDNPKCEAAPGCGEWKRPMKRNPAYKGKWHAPHIDNPNYKGIWKPQQIPNPNYFELDKPDFEPIAAVGIEIWTMQDGILFDNILISKDEKVAESYRASAWKPKFDVEKEKLKAEEAAAGSDGLAGFQKTVFDLLYKVADIPFLDAYKLKIIDVIEKGEKQPNLTIGILVSVVAVIITVLFKIIFGGKKAKVEPPKETEAAESSSSKQEDSGEKEEETEKEETAAAPARRRRRDN
>CsPhloem1.1
MELLPEGCIANAISFTTPRDACRLSSVSAIFKLAAESDAVWESFLPPDYSTLLSSSSSSSSLRSSSKKELYFSLCHNPILIDEGKKSFSLDKQSGKKCYMISARDLLIVWGNTPTYWSWTSIPEARFPEVAELICVCWLEIRGKISTRSLSPGTLYTAYLVYKLTAGSFGFEYQPVVVSVGLVSGESQTRTVYLEEEIGLRQGYHGLLNRSSSQASTPKENDGYFPKERKDEWLEIELGDFFNEEDVEDGELEMSVLELACGHWKCGLVIQGIEIRPKLGK
>CsPhloem1.2
MDITFVLPPECISRIISLTTPRDACRSSIACPIFKSAADSDYVWEKFLPSDYEQIISDSVSDSSLITSLSKKDLYFHLCHNPIIVNNGTMSFVLDKESGKKCFMVRAREFYIEWGNTPSYWIWSYLPESRFAEVAELKLVWWFEIKGRIETKILSLKTIYAAYLVFKFVDTRYGFERRPIEFGVYFEGRDTEERYRV
>CsPhloem1.3
MKIIITYHYIIISHIISLTTPRDACVSSTVCPIFKSAADSDSVWEKFLPSDYKQIISNSVSDSSFITSLSKKDLYFHLCHNPIIINNESGKKCYMAGASSLCIAWGDTPKYWKWTSLPQLRFLEVAKLNFVCWL
>CsPhloem1.4
MDITNALPVECISHIISLTTPRDACRLAVVSPIFKSAADSDLVWEKFLPTAYKLVISNSVSSSSLITSLSKKDLYFHLCRQPILINNGTMSFALEKETGKKCYMVGARGLCIELGSAPNFWEWTSLPESRFPEVAELAYLLYFWFFEVNARIDTNFVSQN
>CsPhloem1.5
MDITNALPVECISHIISLTTPGDACRLAVVSPVFKSAADSDLVWERFLPSDYKLIISNSVSSSSLISSLSKKDLYFHLCHHPILINNGTMSSAVEKQTGKKCYMVGARDPCIEWGSTPNCWKWTSTPESR
>CsPhloem1.6
MEPTTKCIELNMLPEDCVSIILSLTSPLDACRATLVSWAFRSAAESNVAWEKFLPSDYQDIVSRSITSLKFSSKKELYLHLCNPILIDGGRKSFKLDKSSGKKSYVLSARELSITWSDRPEYWSWKPSLKSRFLEVAELRMISWLEIEGKIRTHMLSPNTMYRAYLLINITHRAHGLDLLPSDTFLEMGNQIISANTAYLSCKDKKKHQMECLFYGNRTQRTKSRVIEGDERFARERDDGWMEIELGEFFSGDEEGDQEVKMSLREIKGYQLKGGLVIEGIEVRPK
>CsPhloem1.7
FLEVAELRMISRLEIEGKVRTHMLSPNTMCGSYLLIKITHQAYGLDLIPSETFLEMENQTISANTAYLSFKDKKKHHLESLFYGNRKQMVKSRLNTEGGGDERFARESDDGWMGIELGDFFSGDEEDDHREVKTSLREVKGYQLKGGLVSEGIEVRPK
>CsPhloem2
MGTGSSKEDSSSQLQPNEKPSQNESQNFAIAAKPADNTKETKVCEAKEAEVKLPHMYEAIVKDADSPIDKSSVDKLYDQLYYGVFLNQKSKRYWVEKKSGCNSFMLFSRALLITWAEDNRFWIWTPVKESSDDIVDVAELVQVCWLEIHARLDTTKLSPGISYEVLFVIMLKDPAYGWEVPVSLRLLLPNGTKQEHKENLIVKPRNQWIEIPVGEFKSTPENAGEMEISMYEYEGGKWKKGLVVKGVIIRPKNQALE
>CsPhloem3.1
MSSKKPHHEAEQEAMEWNAERTEATIKPRGLNIVWGNDPRYWHLPEKRSNDPVELVQVCWLEATGSVEVKRGKKYQIGFKISLKADAFGWSGCPVFMMAKLGKKGKYTWRKMKPLDHLGKEAAEIPDEKFEILVPEQGENQLYFGLYEVWNGKWKGGLLIHHAFIREVK
>CsPhloem3.2
MGASLSSLTDNGESMGPGLGDIPESCVACVFMYLTPPEICNLARLNRAFRGAASSDSVWENKLPSNYQDLLDLMPPERYLNLSKKEIFALLSRPVPFDDGNKEVWLDRVTGRVCLSISTKAMAITGIEDRRYWNWIPTEESRFHVVAYLQQIWWFEVDGVVKFPLPADVYTVSFRLHLGRFAKRLGRRVCNFEHTHGWDIKPVRLELSTSDGQQASSECYLDKMEQDDANGYHKRGCWIDYKVGEFVVHDSEPATEVQFSMKQIDCTHSKGGLCVDSVFIIPSNLRERKRKGVLK
>CsPhloem3.3
MGANVSGIIADSNGDELSSLRPRLSDMPESCVALVLMHLDPPEICKLARLNRAFRGASSADFIWESKLPSNYQFIVDKVLGSSSKTNMVDYLSKKHLYARLCSPSPFDGGNKEMWLDKNTGGLCVSISSKALAITGIDDRRYWTHISTEESRFQSVAYLQQIWWFEVDGEFEFQFPVGTYSLFFRLQLGKPSKRLGRRVCKFEHVHGWDIKPVRFLLTTSDGQHAVSQCFLENPGHWVHYRVADFVVEDPSESTKIKFSLTQIDCTHTKGGLCVDSVLICPSSFEKSLLGHSCKRC
>CsPhloem3.4
MGAGISAGFATETLLSTSSPSLNDVPESCVSSIFMHLDPPEICKLALLNKTFRGASSADFLWETKLPSNYKYLVKKVLNESPQKLTKKEIYARLSQPNRFDNATKEIWLDKRSGKVCMSISAKSMKITGIDDRRYWNQIATEESRFHSVAYLQQTWWCEAIGELEFEFPQGTYSLFFRLQLGKASKRFGRRICNLEQVHGWDVKPVRFQLSTSNGQKAVSECCLYDPGNWVLYHVGDFAVENDQTSTKIKFSMMQIDCTHTKGGLCIDSVLIYPSEFKERLKKRVHTIS
>CsPhloem3.5
MGANFSALFRDPNGATPGFAAAKPGLGDLPESCVALIIGSLDPTEICKLARLNRAFRGASLADFVWESKLPPNYRTLIEEVFGDLKKDLGKREIYARLCRMNSFDGGTKKVWLDKSTGGVCLSISAKGLAITGIDDRRYWNHIPTEESRFTSVAYLQQIWWFEVDGEVEFPFPAGTYSIFIRLQLGRASKRFGRRICSTEHVHGWDRKPVQFQLWTSDGQHASSQCILNEPGKWVQYHIGDFIVENGNLLTKIKFSMMQIDCTHTKGGLCLDSVLICPSKCTERLKHF
>CsGal-Lec1
MVMSSFLFLITTLLSLLASFAVADGNKTLGVTYDGRSLIINGKREILFSGSIHYTRSTPDMWPDLIQKAKRGGLNVIQTYVFWNIHEPVQGQYNFQGQYDLVKFIKMIGEHGMYASLRLGPFIQAEWNHGGLPYWLREVQNITFRSDNEPFKYHMKKYVTMIIKKMKDEKLFASQGGPIILVQIENEYSTIQLAYREKGNKYVQWTGNLAVGMNIGVPWVMCKQKDAPDPIINTCNGRYCGDTFTGPNKPNKPSLWTENWTAQFRVYGDPPSQRSVEDLAFSTARFISRNGTLINYYMYHGGTNFGRTSANFVTTRYYDEAPLDEFAVFAKGPKWGHLKDLHRALKLCKKALLWGYPSVQKLGQDLEAIVYEGHGACAAFLSNNSTYMEKTISFRGRNYYLPSKSISILPDCQTVVYNTQTIVSQHNSRNFVPSVVANKRLSWDWETYTESIPTFEQLENKATNPLELFNLTKDTTDYAWYSMIITLGRGDLPMRANASPVLIVASLGHALVAFVNGEYVGNGHGSHLDKSFVFRKPIKLKEGPNHIQILGSVVGFPDSGAYMEKRFAGPHRVEILGLNTGTLELTKNRWAHQVGLYGEEAKIFTLGGLNKVKWTKIEGKRPALTWFKTYFDAPEGNHPIAIQMNRMGKGMIWINGQSIGRYWISYLSPLGQPTQSEYHIPRSYLKPTGNLMVILEEEEEARPEEIKFVVVDRDTICSYISDIHPPPVQSWGSKNNVSEYTANNRKASAVLTCPDFKVITNVQFASYGDSIGICGGYQYGNCNAQDTKEVVERFCLGKHTCQIPFEKELLIRNWDPCPNVKKSLAVQVKCGFK
>CsGal-Lec2
MSVPSRVLLAALVCLLMISTVVQGEKFKRSVTYDGRSLIINGKRELFFSGSIHYPRMPPEMWWDILKKAKAGGLNVIQTYVFWNIHEPEKGQFNFEGNYNLTKFIKMIGDLGMYATLRVGPFIEAEWNYGGFPFWLREVPNITFRSDNPPFKYHMKEFTKMIIDMMKDAQLYASQGGPIILSQVENEYNTIQLAFRELGTRYVHWAGTMAVRLNTGVPWVMCKQKDAPGPVINTCNGRNCGDTFTGPNKPSKPVLWTENWTARYRVFGDPPSRRSAENLAFSVARFFSKNGTLANYYMYYGGTNYGRLGSSFVTTRYYDEAPIDEYGMLREPKWGHLRDLHSALRLCKKALLSGKPSVENFGPNLEAHIYEQPKTKACVAFLSNNDSRTPATLTFRGSKYYLPQYSISILPDCKTVVYNTRMIVAQHSSRHYQKSKAANKDLRWEMFIEDIPTLNENLIKSASPLEQWSVTKDTTDYLWHTTSISLDGFHLPLREKVLPVLRIASLGHMMHGFVNGHYIGSGHGTNKENSFVFQKPIILKPGINHISLLGVTIGLPDSGVYLERRYAGTRTVAIQGLNTGTLDVTYSEWGQKVGLDGEKFQVYTQEGSDRVKWNKTKGLGGPLTWYKTYFDAPEGNDPLAIEVATMSKGMVWVNGKSIGRYWVSFLSPTGKPSQSVYHIPRAFLKPKDNLLAIFEEIGGNIDGVQIVTVNRNTICSYIKESDPTRVNNRKREDIVIQKVFDDARRSATLMCPDNRKILRVEFASYGNPFGACGNYILGNCSAPSSKRIIEQYCLGKNRCAIPFDQNIFDRERKLCPNVPKNLAIQVQCGENK
>CsGal-Lec3
MSFEDSDKKPIAVGPWGGQNGTRWDDGVHTTVRQLVIAHGAGIDSIQIEYDNKGGSCWSEKHGGNGGTKFDQVKLDDPDEFLTSVHGHYGATNDRGSVFVRSLTFQSNRKTYGPFGVEQGTYFSFPMTGGKIVGFHGRCGWYLDAIGIYLKSVVKKVSSNTKAMLQTQNYYTTQNEKTGYSLVQGSVGENYDIVLAVRQKDSFGNSLPSVVSKQKDSFRKTLPVEVSKQKKSSSSSSSSDDSSDDEKDKKRGGGKVPPKVDGAITYGPWGGTGGSMFNDGTYTGIRQINLSRNVGIVSMKVCYDQDGKAVWGSKHGGTGGFRHDRVIFDYPYEILTQITGTYGPVMYMGPNIIRSLTFHTTKGKHGPFGEEQGQSFSNKIGEGKIVGFHGRDGLFLDAIGVYVKVGMVTPATHPVSNAIVRADTPIAEIDNPQWSNKLLVAKQGVPEEVACGVIKEPAPCGPGPWGGDGGRAWDDGVFSGIKQIFVTRAEAVHSIQIEYDRNGQFIWSVKHGGNGGTYTHRIKLEYPHEVLTCISGYYGPISKDERPKVIRSLTFYTSRGKYGPFGEEVGTFFTSTTTEGKVVGFHGRSSFYLDAIGVHMQHWLGNVRTARPSRFNFLK
>CsGal-Lec4
MSGGVRGGEVTYDGRSLIINGERKVLFSGSIHYPRSPREMWPSLISKAKEGGLDVIQTYVFWNLHEPQPGKYDFSGRRDLVRFIKEIQAQGLYASIRIGPFIQSEWSYGGLPFWLHDVPGITFRCDNEPFKKMKRLYASQGGPIILSQIENEYQMVENAFGERGPPYIKWAAEMAVGLQTGVPWVMCKQDDAPDPVINACNGRKCGETFKGPNSPNKPSIWTENWTSRYQAYGEDPIGRTADDIAFHVALWVARNGSFVNYYMYHGGTNFGREASAFVTASYYDDAPLDEYGMINQPKWGHLKELHAAIKLCSNTLLLGKAMTPLQLGPKQEAYLFAENSSEECASAFLVNKDKQNVDVVFQNSSYKLLANSISILPDYQWEEFKEPIPNFEDTSLKSDTLLEHTDTTKDTSDYLWYSFSFQPEPSDTRAQLSVHSLGHVLHAFVNGVPVGSAHGSYKNTSFTLQTDFSLSNGINNVSLLSVMVGLPDSGAYLERKRYGPVAVSIQNKEGSMNFTNYKWGQKVGLLGENLQIYTDEGSKIIQWSKLSSSDISPPLTWYKTVFDATGEDEYVALNLNGMRKGEARVNGRSIGRYWPSLITPRGEPSQISYNIPRSFLKPTGNLLVLLEEEGGDPLSITLEKLEAKVVHLQCAPTWYITKILFASYGTPFGGCGRDGHAIGYCDSPNSKFAAEKACLGKRSCLIPASDQFFDGDPCPSKKKSLIVEAHCGPISIMG
>CsGal-Lec5
MAALFVYRMLIVFCLSLCLCCHHIHCSVTYDRKALLINGQRRILFSGSIHYPRSTPDMWEDLIQKAKDGGLDVIETYVFWNVHEPSPGNYNFEGRYDLVRFIKTIQKAGLYAHLRIGPYVCAEWNFGGFPVWLKYVPGISFRTDNEPFKRAMQGFTEKIVNLMKSENLFESQGGPIILSQIENEYGAQSKLLGAAGHNYMTWAAKMAVEMGTGVPWVMCKEEDAPDPVINSCNGFYCDAFTPNQPYKPTIWTEAWSGWFTEFGGPIHQRPVQDLAFAAARFIQKGGSFINYYMYHGGTNFGRSAGGPFITTSYDYDAPIDEYGLIRQPKYGHLKELHRAIKMCERALVSADPIVTSLGGFQQAHVYSSESGDCAAFLSNYDTKSAARVLFNNMHYNLPPWSISVLPDCRNVVFNTAKVGVQTSQMEMLPANAEMFSWESYFEDISSLDDSSTFTTQGLLEQINVTRDASDYLWYITSVDIGSSESFLHGGELPTLIVQSTGHALHIFINGQLSGSAFGTREARRFMYTGKVNLRAGRNKIALLSVAVGLPNVGGHYETWNTGILGPVALHGLDQGKWDLSWQKWTYQVGLRGEAMNLVSPNGISSVEWMQASLAVQRQQPLMWHKAYFNAPEGDEPLALDMEGMGKGQIWINGQSVGRYWTAYAKGDCNGCNYVGGYRPTKCQLGCGQPTQRWYHVPRSWLKPTQNFLVVFEELGGNPSRISLVKRSVTSVCAEVAEYHPTIKNWHIESYGKPEEFHSPKVHLRCSPGHTISSIKFASFGTPLGTCGSYQQGPCHSPTSYDILEKKCVGKQRCAVTISNSNFGVDPCPNVLKRLSVEAICSPTTSTTMQPNWRG
>CsGal-Lec6
METSSVSKLLTWLWMALLLGTELIQCSTVTYDRKAILINGQRRILISGSIHYPRSTPEMWEDLIRKAKDGGLDVIDTYVFWNGHEPSPGHYNFEGSYDLVRFIKTVQRVGLYAHLRIGPYVCAEWNFGGFPVWLKYVPGISFRTDNGPFKVAMQGFTQKIVQMMKNEKLFASQGGPIILSQIENEYGPESKSLGAAGHAYVNWAAKMAVGLDTGVPWVMCKEDDAPDPVINSCNGFYCDAFSPNKPYKPTLWTEAWSGWFTEFGGAVHRRPVQDLAFAVARFIQKGGSFFNYYMYHGGTNFGRTAGGPFITTSYDYDAPLDEYGLMRQPKYGHLKQLHEAIKLCEYALVSSDPTVTSLGTYQQAHVFSAGQQKCAAFLSNYNTKSAARVTFNGRQYNLPPWSISILPDCKNVVFNTAKVAVQHTKMQMLPTGSKLLSWETYDEDISSLGESSTLTAIGLLEQINITRDTSDYLWYMTSVEISSSESFLRGGQKPTLTVESAGHAVHVFINGQFLGSAFGTRENRRFTFSGPANLRAGINKIALLSIAVGLPNVGLHYETWETGVRGAVVLHGLDHGNKDLTWQKWSYQVGLKGEAMNLVSPSEATSVDWTRGSLAAQGQQSLKWYKAYFDAPTGNEPLALDLRSMGKGQVWINGQSIGRYWMAYAKGDCKTCSYAGTFRPINCQRRCGHPTQRWYHVPRSWLKPTKNLLVVFEELGGDASRISLVKRSVARVCADAHEHHPTTDNNDIENKGNSNSTGNAKVLLQCAPGQSITSIEFASFGTPSGTCGSFQKGTCHAPNSHAMLEKECIGQESCSIFISSGVFGTDPCPNVLKRLSVQAVCSTADANTQS
>CsGal-Lec7
MGMTKQLGMCNVLLILLLGCSGLFAPVEVEGSVSYDSKAIAINGKRRILISGSIHYPRSSPEMWPDLIQKAKDGGLDVIQTYVFWNGHEPSPGKYYFEGNYDLVKFIKLAKQAGLYVNLRIGPYVCAEWNFGGFPVWLKYIPGINFRTENGPFKAEMHKFTKKIVDMMKAERLFESQGGPIILSQIENEYGPMEYEIGAPGRSYTRWAAKMAVGLGTGVPWIMCKQDDAPDPLINTCNGFYCDYFSPNKAYKPKMWTEAWTGWYTEFGGPVPHRPVEDLAFSVAKFIQKGGSFINYYMYHGGTNFGRTAGGPFIATSYDYDAPLDEYGLLRQPKWGHLKDLHRAIKLCEPALVSGNPTVMPLGNYQEAHVFKSKSACAAFLANYNQRTFAKVAFGNQHYNLPPWSISILPDCKNTVYNTARVGHQSTQMKMTPVPIHGGFSWQAFNEVPSAYGDSSFTMSGLLEQINTTRDATDYLWYMTDVKIDPSEGFLRSGNYPVLTVMSAGHALHVFVNGQLAGTAYGSLEFPKLTFTEGVNMRAGINKIALLSIAVGLPNVGPHFETWNAGVLGPVTLNGLNEGRRDLSWQKWTYKVCLQSLKYGFLVSLTFWILIEVCLLNQIGLEGEKLNLHSLSGGSSVEWAEGSLVAQRQPLTWYRTTFSAPAGNAPLALDMGSMGKGQVWVNGQSIGRHWPAYKASGSCGYCSYTGTYTEKKCLSNCGEASQRWYHVPRSWLKPTGNLLVVFEEWGGNPNGISLVRREIDSVCAYMYEWQPTLINWQLHASGKVNKPLRPKAHLMCGPGQKIKSIKFASFGTPEGVCGSYRQGSCHAFHSYDAFQRLCVGQNMCTVTVAPEMFGGDPCPSIMKQLAVEAICG
>CsGal-Lec8
LSANVTYDHRALVIDGKRRVLQSGSIHYPRSTPEVWPELIRKSKEGGLEVIETYVFWNYHEPIRGQYYFEGRFDLVRFVKTVQEAGLFLHLRIGPYACAEWNYGGFPVWLHFIPGIQFRTTNNPFKEEMKRFLAKIIDLMKQENLFASQGGPIILAQVENEYGNVEWAYGVGGELYVKWAADTAVNLNTSVPWVMCQQEDAPDPIINTCNGFYCDGFTPNSPSKPIMWTENYSGWFLSFGYAVPFRPVEDLAFAVARFFETGGTFQNYYMYFGGTNFGRTAGGPLVATSYDYDAPIDEYGFIRQPKWGHLRELHKAIKLCEEYLISSDPTHQKLGAKLEAHIYHKSSNDCAAFLANYDSSSDANVTFNGNVYFLPAWSVSILPDCKNVVFNTAKVISQRNNGDHPFAQQKNVNELLLASSAFSWYEEKVGISGNRSFVRPDLAEQINTTKDTSDYLWYTASIHVMPGQGKEVFLNIESLGHAALVFVNKKLVAFGYGNHDFANFLINKKIELNEGINTLDILSMMVGLQNYGAWFDVAGAGLFSVILIDLKNGKRDLSSGEWIYQVGVEGEYIGLDKISLANSSFWKQGSTLPVNKSLIWYKTTFLAPEGKGPLALNLASMGKGQAWVNGQSIGRYWSAYLAPSTGCTKKCDYRGSYDASKCQKHCGQPAQTLYHIPRTWVHPGENLLVIHEELGGDPSKISLLTKTGQHICSFVSEADPPPVDSWKPNLGVVSSSPQVRLACERGWHIAAINFASYGIPEGNCGSFRPGACHMDVLPIVQKACVGQIECSIPVSSAYLGVSAGACPGLLKALAVEAHCSI
>CsGal-Lec9
MASKEILLLVLCWGFVVLATTSFGANVTYDHRAVVIGGKRRVLISGSIHYPRSTPEMWPDLIQKSKDGGLDVIETYVFWNLHEPVRNQYNFEGRYDLVKFVKLVAEAGLYAHLRIGPYVCAEWNFGGFPLWLHFIPGIQFRTDNEPFKAEMQRFTAKIVDMMKQEKLYASQGGPIILSQIENEYGNIDSAYGAAGKSYIKWAAGMALSLDTGVPWVMCQQSDAPDPIINTCNGFYCDQFTPNSNNKPKMWTENWSGWFLSFGGAVPYRPVEDLAFAVARFFQRGGTFQNYYMYHGGTNFDRTSGGPFISTSYDYDAPLDEYGLIRQPKWGHLKDLHKAIKLCEAALVATDPTYPSLGPNLEATVYKTGSGLCSAFLANIGTNSDVTVKFNGNSYLLPAWSVSILPDCKNVVFNTAKINSVTLVPSFSRQSLQVAADSSDAIGSGWSYINEPVGISKDDAFTKPGLLEQINTTADQSDYLWYSLSTNIKADEPLLEDGSKTVLHVQSLGHALHAFINGKLVGSGYGSSSNAKVTVDFPIALAPGKNTFDLLSLTVGLQNYGAFYEKTGAGITGPVQLKGSGNGTNIDLSSQQWTYQTGLKGEELNFPSGSSTQWDSKSTLPKLQPLVWYKTTFDAPAGSEPVAIDFTGMGKGEAWVNGQSIGRYWPTYVSQNGGCTDSCNYRGAYSSNKCLKNCGKPSQSLYHVPRSWLKSSGNTLVLFEEIGGDPTKISFVTKQLGSSLCSHVTDSHPLPVDMWGSDSKIQRKPGPVLSLECPNPNQVISSIKFASFGTPLGTCGSFSRGRCSSARSLSVVRQACVGSKSCSIGVSVNTFGDPCKGVMKSLAVEASCT
>CsGal-Lec10
MATLKHCSRAILLCLILQTLFNLSLAYRVSHDGRAITIDGERKILLSGSIHYPRSTPGMWPDLIKKAKEGGLDAIETYVFWNAHEPLRRQYDFTGNLDLIRFIKTIQDQGLYVILRIGPYVCAEWNYGGFPVWLHNMPGIEELRTTNKVFMNEMQNFTTLIVDMAKKEKLFASQGGPIILAQIENEYGNVMSDYGDAGKSYINWCAKMATSLDIGVPWIMCQESDAPSPMFTPNNPNSPKIWTENWTGWFKSWGGKDPKRTAEDLAFAVARFFQFGGTFQNYYMYHGGTNFGRTSGGPYLTTSYDYDAPIDEYGHLNQPKWGHLRELHKLLKSMEKTLTYGNVTNTDYGNSVSGSSYNLPAWSVSILPDCKTEEFNTAKVNTQTNVKVKRPNQAGNDQAPLQWKWRPEMINDFVVRGKGHFALNTLIDQKSTNDVSDYLWYMTNADLKDDDPILSGSSNMTLRINSSGQVLHAYVNGNYVDSQWTKYGASNDLFERPVKLTRGKNQISLLSATVGLQNYGSKFDMVPNGIPGPVLLVGRAGDETIIKDLSSHKWTYKVGLYGLDDKKFYNAKAANSERGWSSKNVPLNRRMTWYKTTFEAPLENDPVVLNLQGMGKGFAWVNGYNLGRYWPTYLAEEDGCSTESCDYRGPYGSDKCAYNCGNPSQIWYHVPRSWIKDGVNTLVLFEEFGGNPSQINFQTVVVGTACGQAHENKTMELTCHGRRISEIKYASFGDPQGACGAFKKGSCEAEIDVLPLIEKQCVGKKSCSIEASEANLGATSCAAGTVKRLVVEALC
>CsGal-Lec11
IKVEYDANAIIIDGKRKVIIAGSIHYPRSTPEMWPDLIRKAKEGGVDAIETYIFWDVHEPQRRKYDFSGNLDFVKFFKLVQDAGLYAIIRIGPYVCAEWNYGGFPMWLHNTPGIQLRTNNDIFKNEMQVFTTKIVNMCKEANLFASQGGPIILAQIENEYGNIMEKYGDAGKKYIKWCANMAVAQNISEPWIMCQQSDAPEPMINTCNGFYCDQFTPNNPKSPKMWTENWTGWFKLWGGRDPQRTAEDLAFSVARFFQSGGVLNNYYMYHGGTNFGRTAGGPYIATSYDYNAPLDEYGNLNQPKWGHLKQLHEAIKQAEKFFTDGIVETKNISTYVNLTQFTVKATGERFCMLSNGDNTGDYTADLGPDGKFFVPAWSVTFLQGCTEEVYNTAKINTQRSVMVNKHSHENEKPAKLAWAWTPEPIQDTLDGNGKFKAARLLDQKEASGDGSDYLWYMTRVDTKDMSLENATLRVSTKGHGLHAYVNGQLIGTQFSRQATGQQMVTGDDYSFGFDKAVSSLKKGVNVISLLSVTVGLTNYGAFYDLHPTGLVEGSVLLREKGKDIIDATGYEWSYKVGLNGEAQHFYDPNSKNVNWSCTDVPKDRPMTWYKTSFKTPPGKEAVVVDLLGMGKGHAWVNGRSIGRYWPTQIAETSGCDPHCNYRGTYKDDKCRTNCGNPSQRWYHVPRSFLNKNADNTLILFEEVGGAPWNVTFQVVTVGTVCANAQEGNKVELRCQGHRKISEIQFASFGDPLGTCGSFSVGNHQADQTVSVVEKLCLGKPSCSIEVSQSTFGHSSLGNLTSRLAVQAVCK
>CsGal-Lec12
MVILKSCFNSFCLAANVTYDHRSLIIHGRRKLFLSASIHYPRSVPAMWPELIQAAKEGGLNTIESYVFWSGHELSPGKYSFEGRYDLVKFVKTVQQAGMYMLLRIGPFVAAEYNYGGVPVWLHYIPGSVFRSYSKPFMSYMQKFMTLIVDMMKKEKLFASQGGPIILAQVENEYQWYEQFYKGGKEYAMWAASMAVSQNTGVPWIMCQQYDAPDPVILVTPSTVTNSRLIHQKCPKFGLRIGLDGNTKNCLIYPHRPHQDVAFSVARFIQKGGSVHNYYMYHGGTNFGRTSGDFVTTSYDYDAPIDEYGLPRNPKWGHLKELHEAIMLCEGVLLNSDPINLSLGPSQEADVYADSSGACAAFLSNTDNATDTTVVFRNVSYFLPAWSVSILSDCKNVVFNTAKVSTQTSIIEMVPEYLQQSDSSADEGSKALQWDVFKEMTGIWGEANFVKSGLVDHLNTTKDTTDYLWYTTSIIFSEDEEFLRTGSQPVLLIESKGHTLHAFINQELVQGNSTYSTGTLVFSFTALIPLKAGKNKIDLLSMTVGLPSAGPFYEWTGTGLTSVKIKGFNNRTLDFSSYNWTYKIGVQGEDLRIYNPDNLTNVNWTPTSEPPKNQPLTWYKAVVNEPVGDEPIGLDMLHMGKGQAWLNGEPIGRYWDKRSSIDDHCVQECDYRGTFNQQKCLTGSGEPTQRWYHVPRSWFKPSGNILVIFEEKGGDPTRIRFSRRNISSICGLVAADEDGNESSNSNATIHLQCPKNRSISTVKFASFGTPTGKCGSFRMGDCHDPNSTSFVEKVCLNKNKCAIELTETNFNKGLCPDATKTLAVEVTCS
>CsJacalin1
MMSYERYEVEDDHVTVGPWGGQNGARWDDGVFSSVRQVVISYGAGIDSILIEYDKKGSSVWSDKHGGSGGFKTNK
>CsJacalin2
MMSYERYEVEDDHVTVGPWGGQNGARWDDGVFSSVRQVVISYGAGIDSILIEYDKKGSSVWSDKHGGRGGFKTNKVKFNYPEEFLVSVGGYYGGIIDYGPVLVRSLVFESNKRKYGPFGLQQGTHFSLPMAGGMIAGFHGRSSWFLESIGVHLKPLLIQNPPINLSSASQNYVSNEIPEKSRGFEMATTREKQDSIYQPEILIHKSGYSGSAILRGTTTTVVKSVTFLTNRRMHGPSGAGDEQGIFFSNNGIIAGLPARKGRFIDSIGPHFIEEKPPIPRPLNDSFNNMNGRKISQPFSDSFNTNENDRRTSQVFPGMVKEPAAWFSS
>CsLectinlegB1
MPFKNKNSNSSTANGTVFSFSTTFVFSILSEYQSQSGHGIAFVIASTRGLPGARPSQYLGLFNDTNLGNETNHVFAVELDTIKSHGFLDINDNHVGIDINSLKSESSAPAGYYVEYDGLEKRTNVTLAPINIPRPRSLNTMSLSRDLSSVLNDAMYVGFSSSTGSVLASHYILGWSFKINGQAEELNLSQLPKLPRVGPKKRSKFLTIGLPVICVSVIFAAVSGVVYVIRMKRKFAEELEDWELDHGPHRFRYKDLYIATKGFREKELLGTGGFGRVYRGTLPKSQIEIAVKKISHESRQGMKEFVAEIVSIGRLRHRNLVQLLGYCRRKGELLLVYDYMPNGSLDKYLYDQPKVTLNWIQRFRVIKGVALGLFYLHQEWEQVVIHRDVKASNVLLDGELNGRLGDFGLARLYDHGTDPQTTHVVGTLGYLAPEHTRTGKATTSADVFSFGAFLLEVACGRRPIQRQGPSENLILVDWVFDFWNRGELLEARDPNLGTEYVAEELELVLKLGLLCSHSDPTARPSMRQVVQILERDVALPAISALRLSTSGITYLEGFDDFAVSNPPSMGFTRPSSVAESLLSGGR
>CsLectinlegB2
MAKKLKFFLVLFIFLANPVFSQQEEFFFSGFRDAANNNNMSLNGAAEIEKNGKLMLTNTTLRVLGHAFYSSPIKFKNSTRNSKSLSFSTCFAFAIVPEYTALGGHGFAFTISASKELPGTLPSQYLGLLNSSDLGNLTNHIFAVEFDTVKDFEFGDINDNHVGIDINSLRSNASEPAAYFLENSTKQVLNLKSGEVIQAWIDYDSSKNHLEVRLAPSSVKPRSPILSFDVDLSPIVKETMYVGFSSSTGLLASSHYILGWSFNMSGDAKSLSLDSLPSLPGPKEKHLGLIVGVTVSAFFVMFLAIAVGCYLVKKIRNADVLESWELDVGPHRFSYEELKKATRGFRDKELLGFGGFGRVYKGTLPSTNTQVAVKRVSNESKQGLREFASEISSIGRLRHRNLVQLLGWCRRRGDLLLVYDFMPNGSLDKCLFDEQKAILTWEQRYRIIKGVASGLLYLHEEWEQTVIHRDIKAGNVLLDSELNGRLGDFGLAKLYERGTNPSTTRVVGTLGYLAPELTRTGKPTTSSDVYAFGALLLEVVCGRRPIEPKALPEELILVDWVWDRWKAGAILEVVDPRLNGEFNEIEALDVVKLGLMCSNDAAEARPTMRQVVRYLEGEVPLPQAVAAPDACDGKKEKTSGGGAGVDGPEFEDFVYSYPNSSLLEKVSNWSSAGDDADNISSICRVGS
>CsLectinlegB3
MASFLRIFSALIFLSIPVSSQLDELFFPGFKDLSNNLTLQGIAKIENNGILRLTNDTSRKMGQAFYSSTLRFKNSLNSNVFSFSTSFAIVIVPEYPRLGGHGLAFTISPSNDLNGLPSQYLGLLNSTDIGNFSNHLFAVEFDTVQDFEFQDINDNHIGIDINSMKSNASVEAAVYTDNSTKQDLSLKGGKAILVWVDYDSAENILNVTVSPNSSKPKIPILSFRVDLSPIFNEFMYVGFSASTGLLASSHNVLGWSFKINGPARALDLSSLPSLPGPKKKHHTGAIVGVSIASVVLAICILSLAIIYIIKKIKNAEVIEDWELEVGPQRYSYQELKQATNNFSAKQLLGHGGFGQVYKGTLHNSKTEVAVKRISNESKQGVREFVSEIATIGRLRHRNLVQLVGWCRRKGDLLLVYDFMANGSLDSFLFDEPKAVLNWEQRFKIIKGVASGLLYLHEGYEQVVIHRDVKASNVLLDSELNGKLGDFGLAKLYEHGTNPATTRVVGTLGYLAPETPRTGKSSASSDVFAFGALLLEVACGRRPIETRALPEELVLVDWVWGKYGEGRVLEVIDPKLNAEYDQSQVLMGELELPDTLRGPRSSDGDKAAEGFDDLLNSLASSSFDKTTSCSYFENGVSYPSLSTSPITLVYGRD
>CsLectinlegB4
MALTVSFALRLFFFPVIAALSQQKEEFIFNGFNETKTNQGLITRERASILKPSGALRLTDNAHNVIGHAFYNKPIQMLDKSTSLSSKPNASSFSTCFVFQIVTPNSGQGGFGLAFTVSPQPSFPGGKAEHYLGILNSTNDHKPSNHLFAIEFDTVNGYNETSDSQGNHVGINVNSMKSIKLEPAAYYENGTKEDFTLESGDPVQAWIDYDGVNRLVNVTICPMNKKNKLSFHFGKPSQPLLSLPLDLSPAFQETMYVGFSASTGRKVSSHFILGWSFSMNGAAPSLNLSQIPSLPIERSSSNSFSLQIKILIAALSTVAVILLGTLLIFKLYRRIAQFEILEDWELDCPHRFRYSDLYTATKGFKQSEVIGTGGFGEVYKGVLPTRMREFAAEIESLGRLRHKHLVNLQGWCKRKRDLLLVYDYIPNGSLDSLLFDNENFVLSWEQRFNIIKGIAAGLLYLHEEWEQVVIHRDVKSGNVLIDADMNARLGDFGLARLFDHGKISHTTNVVGTIGYIAPELARTGKASCSTDVFAYGVLLLEIATGRRPIDSDHFILVDWVLEFQHLGQVLDVVDPNLGSSYVVAEMELVLQLGLLCSHQKAEARPTMRQVLRYLNGDELLPIIDNWSSLDSQRSEMNSRYLEIISTDNITTSQLSSSFGVISSNSIEAGR
>CsLectinlegB5
MEMGNSSALFLLFFFFIRLNIVAQSQSSSFIFQGFNGGATNLSLQGAEIIKPSGALKLTNRSRYVIGHAFYVKPIQMFDTSASPSPNASSFSTTFVFEISTPRSGRGGHGLAFLLAPSTKLPGAQPEHYLGILNSTNNGEPSNHILIVEFDTVNGFNDKAENQGNHVGIGINTMFSNRSEPASYYINGTDHKEEMTLESGEPIQAWIEYDGEQKVLNVTISPAEIGKPMRPLISFGVNLTGYIKETMYVGFSASTGEKSSSHYILGWSFSLNGVAPALNVSELPKPPKEKEPSSYNPKILALIVSLCLVTFLLLGTLVFFLIYRKWSNSETLEDWEKDCPHRFRYKDLYAATKGFKESEVIGIGGFGSVYKGVLPTTGGEVAVKKITRNSLQGMREFAAEIESLGRLRHKNLVNLHGWCKQKNDLLLVYEYIPNGSLDTLLFKPKDGSVLDWEQRFNIVKGIASGLLYLHEEWEQVVIHRDVKPSNALIDAEMNARLGDFGLARLYDHGGMPHTTNVVGTFGYIAPELTQTGKASTSSDVFAYGILLLEVATGRRPIGSGDLLLVEWVRECHQLGRILDVADPLLNSSYVVKEMELVLKLGLMCSHKTQFRPTMRQVMRYLSGEKQLRFNNDWGSIDYRQGFDEFSSRTFDEISTVCMYVYSSVCSHYDGACLLLS
>CsLectinlegB6
MVVVHADTTSFLYNGFLHANLSLEGAAYISTSGILTVTNKSEGLIGHALYPNPLRFKTSNKSVAIDFRTNFVFSILPKYPDLGGQGLAFIIISTNRPENCLANQFLGLPNITMSSSTKFSTRMLAVEFDIIQNTELIDINDNHVGIDISSLISSASEPASYYSGNNHRIPILLRSGDPIQAWVDYSSQEMLINVSICPLGVPKPYRPLISLPIDLSSVIDEYMYTGFSASTGLITASHNVHGWSISIGGKAQDLNPMKVPTLEKRSHEVVQRRGFSVGITLAGMAFLILIIAGAIHVLQRIKYADKMLEDWEIQCGARRFKYAELASVTKGFGEQNLVGSGGFGRVYRGLMPSLGLEVAIKRIGHNSQQGMKEFVAEIMSMGRLRHRNLVQLHGWCRKQDELLLVYDYVPNGSLDKLLFDKDHKLRKLLTWDQRYKILIGIAQSLLYLHEECNQRVVHRDVKPSNILLDTYLNAKLGDFGLAKIYEHGANPQTTHIVGTLGYLAPELTRTGKATTSTDVYSYGILMLEVACGRRSIEPQKAAAELLLVDWVKELHLEGEITQAIDQTLDYYDLAEAELVLNLGLFCSAPNPVYRPDMRRVVEFLLGDSSLPPLPPDIHLKDTRNIMGFSDFPNDSDFFNSKLMSSQSNSFTSI
>CsLectinlegB7
METFSLLLHLLLLGFAHAETNSFIYNGFIQANLSLDGTAFVRKDGILAVSNDQGRILGHAFYPSPLRFKQLSKYNINNNTISHTALTFSTNFVFSIVPKYPQLGGHGLAFVLMSRKQPPSCLANQYLGLPNDTSNAKFSTRILAVEFDAVQNLELQDINDNHVGIDISSLISNISEPAAYYFSKGSNINDDNISVVLKSGDPIQAWIDYNSQEMLINVTISPLGIPKPHRPLISYPIDLATVLDEYMYVGFSASTGLLTAFHNVHGWSFKIGGTARELDVTMLPFHARPKSKQVVHKKGFAVGITLASAILVIFVIIAAILVLRRIRNGDDILEDWEVEYGACRFRYSELYSATKGFREKNLVGSGGFGKVYRGVIPSTGLEVAIKRVAHNSRQGMKEFVAEITSMGRLRHRNLVQLHGWCRKQDELLLVYDYVPNGSLDKLLFDNDQQKKKILNWDQRYKILIGVAQALLYLHEECDQRVVHRDVKPSNVLIDADLNPKLGDFGLARAYDHNINPQTTHIVGTLGYLAPELTRTGKATTSTDVFGFGTLMLEVACGRRPIEPQRTAMELVLVDWVRELHSQGQITRAIDPTLDYFDPQEAELVLTLGLLCCDPHPDFRPSTRRVVQFLLRDASLPQAPLDIHHEFPRAIPEFSEDDSDPSS
>CsLectinlegB8
MGAAPRSFCFCVLLCASFIFSALAQDVNQFIYHGFNEDAQLQRDGLASVHSNGLLQLTNTVSPQQEGHAFYRLPIKFNTSSSESLSFSSNFVFAIGMAFVISPSKDLGKAEASPSEYLGLFNASNNGQSTNHILAIELDTVQNLDFDDIDDNHVGIDVNSLISHESAPAAYFSDREGMNKTLELIIGDPIQIWISYDGAEKLLNVTLAPMSIPKPTKPLLSRAINLSHILLETMYVGFSASTGSLKSSHYVLGWSFNRSGPALNLDISSLPRLPHLPRPRAKANDKPQLKLVISVSLIAILVVLITIGAAVYIVRNKRYEEVYEDWEREYGPQRFTYKDLYKATKGFKDKDVIGRGGFGKVYRGVLASNVQIAVKKVSHDSKQGIKEFVAELVSMGRLRHRNLVKLRGYCRRKGEFLLVYDYMPNGSLDKILHTNIKPCLNWYQRFRIIRGVASGLLYLHEDWEQVVLHRDIKPANVLLDADLNGKLGDFGLARLYDHDTIPQTTKLVGTFGYMDPELMRTGKASTSTDVYAFGVFMLEVASGRRPVEQQGSMETVNLVDWVCDCWKKGAIRDASDSRLEGICEEKQMELVLKLGLFCSHPKPEARPNMRQVMQ
>CsLectinlegB9
MAALPRLVSFWFLFKVTLIFSASAQEENQFIHHGFEGSKLKLDGLAKIHPNGLLQLTNTSERISGHAFYPFPFKFNSSSSQSLSFSTSFVFAMFPKLPNYGGHGMAFFISPSTDFSEAVAGSHLGIFNRSNNGQFTNHIFAIELDTVQSPEFNDIDGNHVGIDVNGLQSNESASARYFSDEKKEFESLVLESGKPIQIWIDYNGQEKLVNVTLAPVPNPKPSRPLLSTSIDLSQILQDSMYVGLSAATGTRVSDYYILGWSFNKSGPAQNLDISKLPPLPPPPPTPGKKLNHTVIVSIVAAAVVLITIAAAVYFVKKKKYEEVYEDWEKEYSPHRFSYKNLYKATKGGSGKVYRGVLPSSHAEIAVKKVCHDSDHGMKQFVSEIVSMGKLRHRNLVQLRGYCRRKGELLLVYDYMPNGSLDKILYSNTRPSLNWFQRFRIIKGVAFGLLYLHEEWEQVVLHRDIKPANVLLDADLEGKLGDFGLARLYDHGNDLHTTNVVGTVGYLAPELLRNGRGTTSTDVYAFGVFMLEVACGRRPVQPGELDLLDWVIDYWQKGDVLDASDPRLEGIYVEEQMEIVLKLGLFCSHSNPDTRPSMRQVVQYLDGGALLPDIPLNSSVFGVLTAKNEAPNNGMASFASLVRSDSPHTMSTIDSIITVGR
>CsLectinlegB10
NDSAPAAYFSDEGSNISLDLQSGNPMQIWIDYNGEEKLLNVTLAPIRVSKPNRPLLSTPLDLSQILLDTMHVGFSASTGILTSNQYILGWSFSRIGEAQNLDISKLPILPPPPSLTPSASFSPFAPPPEKAKEKGRGPIIIVFPIVAVFAVALITISGAIYIVQKKKYEELYEDWESEYGPQRFSYKDLYKATKGFKELIGKGGFGKVYKGVLSTSGLPIAVKKISHDSEQWMKEFVSEIVSMGALRHRNLVQLHGYCRRKQELLLVYNYMHNK
>CsLectinlegB11
PDSCAMLEDLSVTFYVILILMSWLHLTILGIIQRLQGFIYHGFNESKLHLEGFSNIQPNGLLQMSNSSQLTKGHAFYPYPLNFNTSSPQSLSFSTNFVFAMVPVNTGGHGMAFLFSPSLDLSQALASAHLGLLNSTNNGQSTNHIIAVELDTVQSVEFKDLNGTHVGIDVNSLISNDSAPAAYFSDEGSYISLDLQSGNPMQIWIDYNGEERLLNVTLAPIRVSKPNRPLLSTPLDLSQILLDTMYVGFSASTGILKSNQYILGWSFSRSAEAQNLDISKLPILPLMNSELETQVLQVV
>CsLectinlegB12
MKDMLRLFLFIIVVAINFSISPSSALDFLFNSFGSITNGTDLILINDCWVDSTVIRLTNDSNQFSFGRAYYPTKLKMKRSTATNSSILTSFSTSFVFSILPEIASSPGFGLCFVLTNFTSPPGALASQYFGLFSNATVVTVAPLLAVEFDTGQNPEFNDPDDNHIGVDLNNIESAKHVPAGYYSSSRNESFVPVRMRNGQNIHAWIDFDGFSASKTNWIEARRVLAWSLSDTGVAREINTTNFPTFLPPSSSSSLSAGAVAGIVIGCVMGFLIICASTGYYWYWRKNKLKAQEEDEIEEWELEYWPHRFSYEELSKATKGFSNDELLGSGGFGRVYKGTLANNNNNNSTEMAVKCVNHDSKQGLKEFMAEISSMGRLQHKNLVQMRGWCRKGNELMLVYDYMPNGSLNNWIFGKPKKLLGWKQRRQILADVAEGLNYLHHGWDQVVVHRDIKSGNILLDSEMRGRLGDFGLAKLYQQGEVPNTTRVVGTLGYLAPELATVSSPTSASDVYSFGVVILEVACGRRPLDMGKGEEEEEAVLMDWVRNLYGQGKICEAADARIRQEFEAEEMELVLKLGLACCHPDSTRRPTMREVVAVLVGQEVAATPKELLGDLARGAVDADFSGGDDSREDAPLQP
>CsLectinlegB13
MKNHPKPLLFSLLLSIFLSFESISAVDFVFNGFNSSNLSLYGTATVESRILTLTNSTTFTIGRALYPSKIPTKRPNSSYVYPFSTSFIFAMAPYKGVLAGHGLVFLFVPFHGIKGATEAQHLGLFNRTNDGNSSNHVFGVEFDVFKNQEFNDIDENHVGIDVNSLTSVSAHAAGYWPDNQTDSSGSNSNSGTGDDEKSFKELKLNNGKNYQVWIDYADSFINITMVEAGMKRPKRPLLSVPLNLSGVLEDEMYVGFTAATGQLVESHKILAWSFSNTKFSLSEELITSGLPSFVLPKDSIFKSKGFIAGVTVGGLFIIVAVVLCSLFLIKRKQRRAREREEMEDWELEYWPHRITYQEIEAATKGFSEENVIGVGGNGKVYKGVLEGGGAEIAVKRISHENDGGTRAFLAEISSLGRLKHKSLVGLRGWCKREKGSLMLVYDYMENGSLDKWIFQCDGSMMLSCEERIRVLKDVAAGVLYLHEGWEKKVLHRDIKSSNVLLDKEMNGRLGDFGLARMHGHGQVASTTRVVGTVGYLAPEVFSSGRASTQTDVFGFGILILEVLSGRRPIEEGKPNLVEMVWELMVQGKLLDALDARLRAKGGFDEDEVERVLHLGLLCAYPDPRARPTMRQVVKVLEGKIEAGIENETEDMDAYLLQQVKSKDMWANYSRSFGYGYATHPTFHDIRQSNSYSMSLSWSNTIMEGR
>CsLectinlegB14
MNFVKLLLLFLTIGLVQSTGALKFAFDGFNTSKLLLYGNAKLDSGAISLTQDTTFSIGRALYHAKIPLKHTNSSTIRSFETSFTFSITPYNGQRPGHGLVFIFVPSADIQGAAASQYLGFLNRTNDGNRNNNVFGIEFDIVQNQEFYDINNNHVGLNVNSIISVTAYKAGYWFQDNQNKTNWWHFHALKLNNGKIYRVWIDYKDSFLGVSIAPAKMKKPLWPLLNVFIDLSDFFLDEMYAGFCAATGQLIGNHKILSWSFSN
>CsLectinlegB15
MNFVKLLLLFLTIGLVEPTSALKFAFDGFNTSKLLLYGSAKLDSGAISLTQDTTFSIGRALYHAKIPLRRTNSFETSFTFSITPYKGQLPGHGLVFILVPSAGIQGAAASQHLGFLNRTNDGNPNNNVFGIEFDVFQNQEFNDINNNHVGLNVNSLTSLAAYEAGYWFQDNQNKTNWHFHELKLNNGKIYRVWIDYKDSFLSVSIAPAKMKKPLWPLLNVFIDLSDFFLDEMQGGSKSQRVDLERRGTRESQAIPAPDANAELVLSMQKRKSQYNSKSRSEKFNPHPEEVASGFPIDPPRESQVAESSSGKNTDDAPKISTGADFSSVLVAARRSLLSEIIEKGLKHHSQGVAGSYHKEDGRIGNKDRNLGFDCLLIIHTILIARRPDSIIICILVHLDYGSSHKIHYSGPLIVLSGNVYQMLKDQDLQVQEAVRRGHVDKAKFVISQGFCRGGVFERWPVLTISYVYSLLKNLFAIHHLYFSFHSATEECVGYPLLKLPSIVLIPTSL
>CsLectinlegB16
MWRDPRPAWDISGHGLAFVIAPNDSFPPESSYGQWLGLTNAFTDGNKANHFVAIEFDTVKQGFDPDDNHLGLNINSVVSRKNVPLKDNYNITLSDGTSYTVWVQYDGKSKLIQVFMDREGETMPQKPLLKETINLKDYLKPESYFGFSASTGYPHIQLNCVRSWTLDIDVIQTKKEKDWKWLVISAGVGVPLVAVLLVLCAIAYVKKRRSRVAEPHHNLGKLRLPGMPREFKYKELKKATNNFHESMRLGEGGFGIVYKGIIHHNDQYHVDNTQIAVKKFSRDSIKSKGDFLAELAIIHRLRHKHLVHLVGWCHEKGKLLLVYDFMPNGSLEKYLYGTSEQVTLNWNHRYKILTGVASAVYYLQNEYDQKVVHRDLKASNILLDADFNARLGDFGLARAIENERNSYAEHGLVGVPGTMGYVAPECFHTGKATPESDVFGFGAVVLEVVCGRSPGNMIPHQQHAYTLVDWVWMLHREGHIQDAVDQRLNINSVVDEAKRLLLLGLACSHPIASERPKTEDILQIISGTSTVPYVPQFKPAFTWPSTSPPISMFDSILSSITLSSPGSG
>CsLectinlegB17
MCFSLMAKFLILAILMGSAAHIQVSSLHFNFQSFTEQNRNELSFDNSTVAKSAIQVTYDVRGAPITNQSGRAIYKDQFQLWRDNKNVKATFSTTFVLNILNQTAQPGEGLAFVIAGNKDLPENSEGQWLGIVNGITNGTNQSQIVAIEFDTKKSYEQDINDNHVGLDVNSVYSIRQVPLTRVNLANGTDIKVQVRYDGQNITVFVANMETPLLSEPIDLSEYLPEKVFVGFSASTGDDTQLNCVKSWAFDGSDIGGDSKAFRVLIAVLVPAVVLLAGVAFYCWRRYRARELDDDIEGLINGTNLAPKKFRLKELKKATGNFNPKNKLGKGGFGTVYKGIWRNKEIAVKRVSETSRQGKQEFIAEVTTIGSLRHRNLVKLIGWCYERHDFLLVYEYMPNGSLDKFIFYDETNSGPGEVTLNWEKRLSVIHGTSQALDYLHNGSEKRVLHRDIKSSNIMLDSEFNARLGDFGLARTIQENLKTHHSTKEIAGTPGYMAPESFLVGRATIETDIYAFGVLILEVACGRKPGNQSEQNSYNNSIVHWLWELRRKGRILDAADSRLGGEFSEKEMECVLILGLACCHPNPHLRPSMKTVLQVLSGEADPPVLPPERPSFVWPAMPPSFVESDYTHTGSQLDPFSDLTGR
>CsLectinlegB18
FLDPKTNTTASFSCRFSFSIIPSPLCAFGDGFAFLITSNADSFGNDNGYMGLPGPVLSPQDSFFAVEFDTSFDPSLGDINGNHIGIDISSVISFVSVDALSRGIDLKSGRHITTWIEYRDSLKLIRVWAGYSQIRPPSPLIIAQIDLSKQFKDYMHVGFSAANGQGSAIYTVDRWRFKTFESYPSGNPIDVIDEGDCLTCYPEDAGYNGSYSDVDKRKAKIAETALEVGGLVTFVFTVVAIVGIISCFLIKKKRHDGRSKEDHVCTVQRVPMRLALTDIKQATLGFNKNRIVGEGASATVYKGSLPSGGAVAVKRFEKPNRVECARNPFTTEFATMAGCLRHKNLVQLQGWCCEGNELVLVYEYLPNGSLDKILHNNSSSSIVLSWEKRLNIVLGVASALSYLHEECERQIIHRDVKACNILLDAEFNAKLGDFEATIPAGTMGYLAPEYVYSGVPSEKTDVYSFGVVALEVAAGKSPVDNDGCVIVDWVWNLRKKGKLLDAADFRLRGKFNRKEMERMLMVGLSCVHPNHEKRPSVKEAARILKGEAPLPLLPVKKPTVNIRSVFPEASELIDSGGDHSPGFDDSLWMTPRSRFS
>CsLectinlegB19
MLLFSCKILTSLNLSLVFCLFVINNAVITISTATEFDFGTLTLASLKLLGDAHMNNGSVRLTRDVTVPYDGAGKALYSKPVRFRLPGTHTPASFSTFFSFSITNLNPSSIGAGLAFVITPDGEQVGSAGGSLGLLDEKGAGLGFVAVEFDTLMDVEFSDINGNHVGLDLNSMVSTEVDNLDTINVDLKSGDLVNSWIEYDGLTRAFNISVSYSNLKPKVPILSFTLDLDQYVNDFMYVGFSGSTQGSTEIHSIEWWSFSSSFESNSGTGSGSAPPPPTASLMNPTANSVKSPPPSLAPSGSSTTQKSSKSSSCHNQLCKQGAGAVAGVVTASAFFAIFAGVLIWFFSKRYKHVKKSESFTSDIIRMPKEFSYRELRSATKCFNANRIIGHGAFGTVYKGILPQNGDIIAVKRCSHNSQGKDEFLSELSIIGTLRHRNLVRLQGWCHEKGEILLVYDLMPNGSLDKALFEARSPLPWPHRSKILLGVASALAYLHQECENQVIHRDVKTSNIMLDEGFNARLGDFGLARQVEHDKSPDATVAAGTMGYLAPEYLLTGRATEKTDVFSYGAVVLEVASGRRPIEKEITGVGKVGVASNLVEWVWSLHREGRLLTAADARLEGQFDEAEMRRVLLVGLACSHPDPLARPTMRGVVQMLVGEAEVPIVPRAKPSMTFSTSHLLLSLQDSVSDCNGMITLSSSSSENDFIHGDHLV
>CsLectinlegB20
MPPKKLLVFFSIFLLNFSFVLSNNMNFDFTSFNLRNITLLGDSYLRNGVIGLTRELGVPASSSGSLIYNNPVPFFDQETNTTASFTSRFSFSINNVNPSSFGDGLAFFISPDNQILGSAGGCLGLVNSSQLTKNKFVAIEFDTRLDPHFDDPDENHIGLDIDSLESIKTADPILQGIDLKSGNVITAWIDYKNDLRMLKVFMSYSNLKPVTPLLKVNIDLSGYLKGNMYVGFSASTEGSTELHMIQSWSFQTSGFRPVRPKLHPHNVSDSSVVVETDFPTSNSTNKHHNKIGLGLGIAGPAFFCVVLAVFGYISIKKWKNMRTGICLRADLVPGPREFSYRELRSATRGFHSNRILGRGAFGNVYKAYFASSGSVAAVKRSKHSHEGKTEFLAELSIIACLRHKNLVQLLGWCAEKGELLLVYEYMPNGSLDRMLYQDSENGVLLSWYHRLNIVVGLASALTYLHQECEQQVIHRDIKASNIMLDANFNARLESSFTLTAGTMGYLAPEYLQYGTATEKTDVFSYGVVVLEVACGRRPIERETEGHKMVNLVDWVWGLYAEGRIIEAADKRLNGAFNEDEMKRLLLVGLSCANPDSSARPSMRRVFQILNNEAEPLVVPKLKPCLTFSSVSLTLEDIVSEDEESD
>CsLectinlegB21
MAICNTCSSNSPLLLSFFTITISFCLTIIPLASALTFNYTSFSPQYDDNITYERAYPDSNRVIQLPANRETAGRATYNQSMRLWDKATGNLTDFTTHFSFVIDSRNSSYYADGLAFFLAPQGSKIPTNKGGGSFGLTKDNEPLNSSIPFVAVEFDVYVNSWDPTFSHVGIDINSVKSKKNVSWWSDVKSGRRNEAWISYNSSTHNLSVAFTGFRNNLVVMQGLDYQVDLRQHLPEFVTFGFSMATGVDFAIFSIYSWEFNSSLEMDDETTNPVSNPKRRRKNRTALVVGLSLGGGVLVGGVVLIIWLAGIGRKRKEGDEEDNQGFSEYIDDEFERGAGPKRFPYKELALATNDFNDDQKLGQGGFGGVYKGFFRETNSYIAVKRVSQGSKQGIKEYASEVKIISRLRHRNLVQLLGWCHEKKELLLVYEFMPNGSLDSHLFKENSLLTWEFRYKIAQDLASGLLYLQEEWEQCVVHRDIKSSNIMLDSNFNAKIGDFGLARLVEHAKGSQTTVLAGTMGYMAPECATTGKASKESDVYSFGIVALEIACGRKPINPKAPQGQVSLLQWVWDLYGNGKLLEAVDPRLCRDFDGQQIERLMIVGLWCAHPDENLRPSIRQVIHVLNFEAPLPALPPKMPVPTYLSPP
>CsLectinlegB22
GFQIPSNSPGGFLGLFNSTTAKLSSSPIVLVEFDSFSNPEWDPINVKDDVGINNSSIVSSVYTRWNASFHSGDTAHVKIKYNSATKNLSASWSYGETPKYSQENTTSTGRYTERHVLKSWEFNSTLDIKEINGRETIKIKVDVGVSIGGVVIMGILLLWKWKQRKETETFTWVNDDLSRDAGPRRFSYKDLASATNNFSNERKLGQGGFGAVYRGILIDLNMAVAVKKISRGLKHGKNEYITEVKTCSQLRHRNLLQLIGLCHDRGEFMLVYEFMPNGSLDFHLFSKKSTGTPLTWTTRYKISLGLASALLYLHEEWKRCVVHRDIKFSNIMPDTDFNVKLGDFGLALLVDHELGPRTTGLAGTLGYMAPEYISTGRARLDVNFDEQQTDCLMIVGLWCAHPDRNCRPSIRQAIQVLNFETKMPNLPSKMPVAIFEAPASSAPCSSEPFITNSCIEIGR
>CsLectinlegB23
MINITLFIFIVVLVPSANSVSFRMSSFDPNGKDIIYQGDAVPSVGVIELINRYQYVCRVGWATYADRVPLWDSDTGELTDFSTKFSFQIDTQSRPTYGHGLVFFLAPAGFQIPPNSAGGFLGLFNTTTSFSSSNHIVHVEFDTYFNREWDPSGVQDHVGINNNSIASAVHTRWNASFHSEDTADVRIAYNSTTKNLSVSWTYRQTSDPRENTSLFYIIDLTKVLPQWVTIGFSAATSQFGERHILESWEFSSSLDIKSTNGTDGKKIRIIVGVTVSIGVLIAAAITGLLILRRRKKKER
>CsLectinlegB24
KKILYQGDAISSVGAIELTKNNEYLTDFSTKFSFQIDTLGRPTYGHGLVFFLATVGLQIPLNSAGGILGLLNTTASFSSTNHIASEDFHRQDTADVQIAYNSTTKNLSVSWTYRLISDPRENTSLFYIIDLMKVLSQWVTIGFSAATGHCSDNGTVDFAEAEEGKKSAAERETLTSINDDLERGAVPRRFFYRDLASATSNFPENKMGYLIDLDMAAAVKNVSRGSKQGKKEYVTEVKTISQLRHRNLVQLLGCCHDRGEFLLVYEFMPNGSLDARLFGKKRPLAWAVRYMISLGLATALLYLYEEWEQCVVHRDTKSSNIMLDVDVEIWTS
