# Supplementary material for: Genome-wide identification, classification, and characterization of lectin gene superfamily in sweet orange (Citrus sinensis L.)
Source: PLoS One. 2023 Nov 13;18(11):e0294233. doi: 10.1371/journal.pone.0294233 (PMC10642848; doi:10.1371/journal.pone.0294233)
Supplement: S6 Data — (XLSX) [file pone.0294233.s006.xlsx]

## Sheet: TFs
S6 Data. Identified in a total of 278 unique TFs associated with the regulation of identified lectin gene superfamily in C. sinensis genome (XLSX).
Gene	TF	Family
CsB-Lectin1.1	orange1.1g038243m.g	AP2
CsB-Lectin1.11	orange1.1g038243m.g	AP2
CsB-Lectin1.12	orange1.1g005737m.g	AP2
CsB-Lectin1.12	orange1.1g038243m.g	AP2
CsB-Lectin1.18	orange1.1g038243m.g	AP2
CsB-Lectin1.19	orange1.1g038243m.g	AP2
CsB-Lectin1.2	orange1.1g038243m.g	AP2
CsB-Lectin1.20	orange1.1g038243m.g	AP2
CsB-Lectin1.21	orange1.1g038243m.g	AP2
CsB-Lectin1.3	orange1.1g038243m.g	AP2
CsB-Lectin1.4	orange1.1g038243m.g	AP2
CsB-Lectin1.5	orange1.1g038243m.g	AP2
CsB-Lectin1.7	orange1.1g038243m.g	AP2
CsB-Lectin1.8	orange1.1g038243m.g	AP2
CsB-Lectin4.11	orange1.1g038243m.g	AP2
CsB-Lectin4.12	orange1.1g038243m.g	AP2
CsB-Lectin4.2	orange1.1g010454m.g	AP2
CsB-Lectin4.3	orange1.1g038243m.g	AP2
CsB-Lectin4.7	orange1.1g038243m.g	AP2
CsB-Lectin5.2	orange1.1g038243m.g	AP2
CsB-Lectin6.12	orange1.1g038243m.g	AP2
CsB-Lectin6.15	orange1.1g038243m.g	AP2
CsB-Lectin6.16	orange1.1g038243m.g	AP2
CsB-Lectin6.17	orange1.1g038243m.g	AP2
CsB-Lectin6.9	orange1.1g038243m.g	AP2
CsB-Lectin7.4	orange1.1g038243m.g	AP2
CsCalreticulin	orange1.1g038243m.g	AP2
CsChitin-Bind1.1	orange1.1g038243m.g	AP2
CsChitin-Bind1.3	orange1.1g038243m.g	AP2
CsChitin-Bind1.4	orange1.1g038243m.g	AP2
CsGal-B2	orange1.1g005737m.g	AP2
CsGal-B2	orange1.1g038243m.g	AP2
CsGal-Lec3	orange1.1g038243m.g	AP2
CsGal-Lec6	orange1.1g038243m.g	AP2
CsLec-C	orange1.1g038243m.g	AP2
CsLectinlegB18	orange1.1g038243m.g	AP2
CsLectinlegB19	orange1.1g038243m.g	AP2
CsLectinlegB20	orange1.1g038243m.g	AP2
CsLectinlegB21	orange1.1g038243m.g	AP2
CsLectinlegB24	orange1.1g038243m.g	AP2
CsLectinlegB4	orange1.1g038243m.g	AP2
CsLectinlegB5	orange1.1g038243m.g	AP2
CsLectinlegB8	orange1.1g038243m.g	AP2
CsLysM1.1	orange1.1g038243m.g	AP2
CsLysM2.2	orange1.1g038243m.g	AP2
CsLysM6.2	orange1.1g038243m.g	AP2
CsPhloem3.2	orange1.1g038243m.g	AP2
CsPhloem3.3	orange1.1g010039m.g	AP2
CsPhloem3.4	orange1.1g038243m.g	AP2
CsB-Lectin1.12	orange1.1g002516m.g	ARF
CsB-Lectin1.19	orange1.1g004106m.g	ARF
CsB-Lectin1.19	orange1.1g005482m.g	ARF
CsB-Lectin1.21	orange1.1g005482m.g	ARF
CsB-Lectin1.6	orange1.1g004792m.g	ARF
CsB-Lectin1.6	orange1.1g005482m.g	ARF
CsB-Lectin2.2	orange1.1g005482m.g	ARF
CsB-Lectin6.14	orange1.1g005482m.g	ARF
CsChitin-Bind1.2	orange1.1g003544m.g	ARF
CsChitin-Bind1.2	orange1.1g004792m.g	ARF
CsJacalin2	orange1.1g002516m.g	ARF
CsJacalin3	orange1.1g002516m.g	ARF
CsLectinlegB16	orange1.1g004106m.g	ARF
CsB-Lectin1.18	orange1.1g041864m.g	B3
CsB-Lectin1.19	orange1.1g042953m.g	B3
CsB-Lectin1.21	orange1.1g042953m.g	B3
CsB-Lectin1.6	orange1.1g042953m.g	B3
CsB-Lectin1.8	orange1.1g045031m.g	B3
CsB-Lectin2.1	orange1.1g041864m.g	B3
CsB-Lectin2.2	orange1.1g042953m.g	B3
CsGal-B1	orange1.1g045031m.g	B3
CsLec-C	orange1.1g042953m.g	B3
CsLectinlegB18	orange1.1g045031m.g	B3
CsLectinlegB24	orange1.1g038867m.g	B3
CsLectinlegB5	orange1.1g045031m.g	B3
CsLectinlegB6	orange1.1g038867m.g	B3
CsLysM6.1	orange1.1g045031m.g	B3
CsPhloem1.1	orange1.1g038867m.g	B3
CsPhloem3.5	orange1.1g042953m.g	B3
CsB-Lectin1.1	orange1.1g018368m.g	BBR-BPC
CsB-Lectin1.1	orange1.1g022806m.g	BBR-BPC
CsB-Lectin1.3	orange1.1g018368m.g	BBR-BPC
CsB-Lectin1.3	orange1.1g022806m.g	BBR-BPC
CsB-Lectin1.4	orange1.1g018368m.g	BBR-BPC
CsB-Lectin1.4	orange1.1g022806m.g	BBR-BPC
CsB-Lectin1.5	orange1.1g022806m.g	BBR-BPC
CsB-Lectin1.7	orange1.1g018368m.g	BBR-BPC
CsB-Lectin1.7	orange1.1g022806m.g	BBR-BPC
CsB-Lectin4.11	orange1.1g022806m.g	BBR-BPC
CsB-Lectin4.2	orange1.1g018368m.g	BBR-BPC
CsB-Lectin4.2	orange1.1g022806m.g	BBR-BPC
CsB-Lectin6.1	orange1.1g022806m.g	BBR-BPC
CsB-Lectin6.12	orange1.1g022806m.g	BBR-BPC
CsB-Lectin6.15	orange1.1g018368m.g	BBR-BPC
CsB-Lectin6.2	orange1.1g018368m.g	BBR-BPC
CsB-Lectin6.2	orange1.1g022806m.g	BBR-BPC
CsGal-Lec3	orange1.1g018368m.g	BBR-BPC
CsGal-Lec6	orange1.1g018368m.g	BBR-BPC
CsGal-Lec6	orange1.1g022806m.g	BBR-BPC
CsLectinlegB18	orange1.1g018368m.g	BBR-BPC
CsLectinlegB18	orange1.1g022806m.g	BBR-BPC
CsLectinlegB19	orange1.1g018368m.g	BBR-BPC
CsLectinlegB19	orange1.1g022806m.g	BBR-BPC
CsLectinlegB20	orange1.1g018368m.g	BBR-BPC
CsLectinlegB20	orange1.1g022806m.g	BBR-BPC
CsLectinlegB3	orange1.1g022806m.g	BBR-BPC
CsLysM1.2	orange1.1g022806m.g	BBR-BPC
CsLysM2.4	orange1.1g022806m.g	BBR-BPC
CsLysM3.2	orange1.1g018368m.g	BBR-BPC
CsLysM3.2	orange1.1g022806m.g	BBR-BPC
CsLysM6.2	orange1.1g018368m.g	BBR-BPC
CsLysM6.2	orange1.1g022806m.g	BBR-BPC
CsPhloem3.2	orange1.1g018368m.g	BBR-BPC
CsPhloem3.2	orange1.1g022806m.g	BBR-BPC
CsPhloem3.4	orange1.1g018368m.g	BBR-BPC
CsPhloem3.4	orange1.1g022806m.g	BBR-BPC
CsPhloem3.5	orange1.1g022806m.g	BBR-BPC
CsB-Lectin2.2	orange1.1g022148m.g	BES1
CsGal-Lec10	orange1.1g005715m.g	BES1
CsGal-Lec10	orange1.1g020567m.g	BES1
CsGal-Lec8	orange1.1g020567m.g	BES1
CsGal-Lec8	orange1.1g022148m.g	BES1
CsLectinlegB1	orange1.1g020567m.g	BES1
CsLectinlegB19	orange1.1g005715m.g	BES1
CsLectinlegB19	orange1.1g020567m.g	BES1
CsLectinlegB19	orange1.1g022148m.g	BES1
CsLectinlegB2	orange1.1g005715m.g	BES1
CsLectinlegB2	orange1.1g020567m.g	BES1
CsLectinlegB2	orange1.1g022148m.g	BES1
CsB-Lectin1.16	orange1.1g015337m.g	bHLH
CsB-Lectin1.16	orange1.1g018007m.g	bHLH
CsB-Lectin1.16	orange1.1g023215m.g	bHLH
CsB-Lectin1.3	orange1.1g018007m.g	bHLH
CsB-Lectin1.3	orange1.1g023215m.g	bHLH
CsB-Lectin1.6	orange1.1g010053m.g	bHLH
CsB-Lectin1.6	orange1.1g014374m.g	bHLH
CsB-Lectin1.6	orange1.1g024344m.g	bHLH
CsB-Lectin1.6	orange1.1g028060m.g	bHLH
CsB-Lectin1.6	orange1.1g048817m.g	bHLH
CsB-Lectin1.9	orange1.1g015337m.g	bHLH
CsB-Lectin1.9	orange1.1g018007m.g	bHLH
CsB-Lectin1.9	orange1.1g023215m.g	bHLH
CsB-Lectin2.2	orange1.1g006040m.g	bHLH
CsB-Lectin2.2	orange1.1g007797m.g	bHLH
CsB-Lectin2.2	orange1.1g012156m.g	bHLH
CsB-Lectin2.2	orange1.1g014090m.g	bHLH
CsB-Lectin2.2	orange1.1g014374m.g	bHLH
CsB-Lectin2.2	orange1.1g019485m.g	bHLH
CsB-Lectin2.2	orange1.1g024344m.g	bHLH
CsB-Lectin2.2	orange1.1g036669m.g	bHLH
CsB-Lectin3.3	orange1.1g014090m.g	bHLH
CsB-Lectin3.3	orange1.1g019960m.g	bHLH
CsB-Lectin3.3	orange1.1g038451m.g	bHLH
CsB-Lectin4.11	orange1.1g006040m.g	bHLH
CsB-Lectin4.11	orange1.1g014090m.g	bHLH
CsB-Lectin4.11	orange1.1g024344m.g	bHLH
CsB-Lectin4.11	orange1.1g036669m.g	bHLH
CsB-Lectin4.2	orange1.1g015337m.g	bHLH
CsB-Lectin4.2	orange1.1g023215m.g	bHLH
CsB-Lectin6.2	orange1.1g014374m.g	bHLH
CsB-Lectin6.2	orange1.1g019485m.g	bHLH
CsB-Lectin6.2	orange1.1g019960m.g	bHLH
CsB-Lectin6.2	orange1.1g038451m.g	bHLH
CsCalreticulin	orange1.1g006040m.g	bHLH
CsCalreticulin	orange1.1g007797m.g	bHLH
CsCalreticulin	orange1.1g012387m.g	bHLH
CsCalreticulin	orange1.1g014374m.g	bHLH
CsChitin-Bind1.4	orange1.1g015337m.g	bHLH
CsChitin-Bind1.4	orange1.1g018007m.g	bHLH
CsChitin-Bind1.4	orange1.1g023215m.g	bHLH
CsGal-B2	orange1.1g042649m.g	bHLH
CsGal-Lec10	orange1.1g019960m.g	bHLH
CsGal-Lec10	orange1.1g048817m.g	bHLH
CsGal-Lec2	orange1.1g006040m.g	bHLH
CsGal-Lec2	orange1.1g024344m.g	bHLH
CsGal-Lec2	orange1.1g036669m.g	bHLH
CsGal-Lec8	orange1.1g010053m.g	bHLH
CsGal-Lec8	orange1.1g048817m.g	bHLH
CsJacalin1	orange1.1g014090m.g	bHLH
CsJacalin1	orange1.1g014374m.g	bHLH
CsJacalin1	orange1.1g019485m.g	bHLH
CsJacalin1	orange1.1g019960m.g	bHLH
CsJacalin1	orange1.1g038451m.g	bHLH
CsJacalin1	orange1.1g042649m.g	bHLH
CsLectinlegB1	orange1.1g006040m.g	bHLH
CsLectinlegB1	orange1.1g007797m.g	bHLH
CsLectinlegB1	orange1.1g012387m.g	bHLH
CsLectinlegB1	orange1.1g014374m.g	bHLH
CsLectinlegB1	orange1.1g019485m.g	bHLH
CsLectinlegB1	orange1.1g019960m.g	bHLH
CsLectinlegB19	orange1.1g006040m.g	bHLH
CsLectinlegB19	orange1.1g012156m.g	bHLH
CsLectinlegB19	orange1.1g012387m.g	bHLH
CsLectinlegB19	orange1.1g014090m.g	bHLH
CsLectinlegB19	orange1.1g014374m.g	bHLH
CsLectinlegB19	orange1.1g019485m.g	bHLH
CsLectinlegB19	orange1.1g019960m.g	bHLH
CsLectinlegB19	orange1.1g024344m.g	bHLH
CsLectinlegB19	orange1.1g028060m.g	bHLH
CsLectinlegB19	orange1.1g036669m.g	bHLH
CsLectinlegB19	orange1.1g038451m.g	bHLH
CsLectinlegB19	orange1.1g044652m.g	bHLH
CsLectinlegB2	orange1.1g036669m.g	bHLH
CsLysM1.2	orange1.1g015337m.g	bHLH
CsLysM1.2	orange1.1g018007m.g	bHLH
CsLysM1.2	orange1.1g023215m.g	bHLH
CsB-Lectin1.12	orange1.1g020026m.g	bZIP
CsB-Lectin1.18	orange1.1g042014m.g	bZIP
CsB-Lectin1.7	orange1.1g014327m.g	bZIP
CsB-Lectin2.2	orange1.1g012287m.g	bZIP
CsB-Lectin2.2	orange1.1g018605m.g	bZIP
CsB-Lectin2.2	orange1.1g036551m.g	bZIP
CsB-Lectin2.2	orange1.1g043882m.g	bZIP
CsB-Lectin3.2	orange1.1g012287m.g	bZIP
CsB-Lectin6.15	orange1.1g018238m.g	bZIP
CsB-Lectin6.15	orange1.1g036039m.g	bZIP
CsB-Lectin6.15	orange1.1g036441m.g	bZIP
CsB-Lectin6.15	orange1.1g038233m.g	bZIP
CsB-Lectin6.15	orange1.1g045786m.g	bZIP
CsB-Lectin6.16	orange1.1g036441m.g	bZIP
CsB-Lectin6.16	orange1.1g038233m.g	bZIP
CsB-Lectin6.16	orange1.1g045786m.g	bZIP
CsB-Lectin6.5	orange1.1g014327m.g	bZIP
CsB-Lectin6.5	orange1.1g019163m.g	bZIP
CsB-Lectin6.5	orange1.1g020026m.g	bZIP
CsB-Lectin6.6	orange1.1g014327m.g	bZIP
CsB-Lectin6.6	orange1.1g019163m.g	bZIP
CsB-Lectin6.6	orange1.1g020026m.g	bZIP
CsB-Lectin6.8	orange1.1g018238m.g	bZIP
CsB-Lectin6.8	orange1.1g036039m.g	bZIP
CsB-Lectin6.8	orange1.1g036441m.g	bZIP
CsB-Lectin6.8	orange1.1g038233m.g	bZIP
CsCalreticulin	orange1.1g014660m.g	bZIP
CsCalreticulin	orange1.1g018605m.g	bZIP
CsCalreticulin	orange1.1g020697m.g	bZIP
CsCalreticulin	orange1.1g032187m.g	bZIP
CsCalreticulin	orange1.1g036551m.g	bZIP
CsCalreticulin	orange1.1g043882m.g	bZIP
CsGal-B2	orange1.1g012287m.g	bZIP
CsGal-B2	orange1.1g014660m.g	bZIP
CsGal-B2	orange1.1g018605m.g	bZIP
CsGal-B2	orange1.1g020697m.g	bZIP
CsGal-B2	orange1.1g032187m.g	bZIP
CsGal-B2	orange1.1g036551m.g	bZIP
CsGal-B2	orange1.1g042014m.g	bZIP
CsGal-B2	orange1.1g043882m.g	bZIP
CsGal-B2	orange1.1g044691m.g	bZIP
CsGal-Lec2	orange1.1g014660m.g	bZIP
CsGal-Lec2	orange1.1g018605m.g	bZIP
CsGal-Lec2	orange1.1g020697m.g	bZIP
CsGal-Lec2	orange1.1g036551m.g	bZIP
CsGal-Lec2	orange1.1g043882m.g	bZIP
CsLectinlegB1	orange1.1g012287m.g	bZIP
CsLectinlegB1	orange1.1g014660m.g	bZIP
CsLectinlegB1	orange1.1g018605m.g	bZIP
CsLectinlegB1	orange1.1g020697m.g	bZIP
CsLectinlegB1	orange1.1g036551m.g	bZIP
CsLectinlegB1	orange1.1g043882m.g	bZIP
CsLectinlegB19	orange1.1g014660m.g	bZIP
CsLectinlegB19	orange1.1g018605m.g	bZIP
CsLectinlegB19	orange1.1g020697m.g	bZIP
CsLectinlegB19	orange1.1g036551m.g	bZIP
CsLectinlegB19	orange1.1g043882m.g	bZIP
CsLectinlegB23	orange1.1g014327m.g	bZIP
CsLysM1.2	orange1.1g020026m.g	bZIP
CsLysM6.2	orange1.1g042014m.g	bZIP
CsLysM6.2	orange1.1g044691m.g	bZIP
CsPhloem1.6	orange1.1g019163m.g	bZIP
CsPhloem1.6	orange1.1g020026m.g	bZIP
CsB-Lectin1.1	orange1.1g038669m.g	C2H2
CsB-Lectin1.12	orange1.1g006491m.g	C2H2
CsB-Lectin1.12	orange1.1g007898m.g	C2H2
CsB-Lectin1.12	orange1.1g010389m.g	C2H2
CsB-Lectin1.12	orange1.1g011334m.g	C2H2
CsB-Lectin1.12	orange1.1g048287m.g	C2H2
CsB-Lectin1.17	orange1.1g048459m.g	C2H2
CsB-Lectin1.3	orange1.1g048459m.g	C2H2
CsB-Lectin1.4	orange1.1g048459m.g	C2H2
CsB-Lectin1.5	orange1.1g048459m.g	C2H2
CsB-Lectin1.7	orange1.1g048459m.g	C2H2
CsB-Lectin1.8	orange1.1g048459m.g	C2H2
CsB-Lectin4.10	orange1.1g048287m.g	C2H2
CsB-Lectin4.2	orange1.1g048459m.g	C2H2
CsB-Lectin6.12	orange1.1g048459m.g	C2H2
CsB-Lectin6.17	orange1.1g048459m.g	C2H2
CsB-Lectin6.2	orange1.1g009831m.g	C2H2
CsB-Lectin6.7	orange1.1g006491m.g	C2H2
CsB-Lectin7.1	orange1.1g009831m.g	C2H2
CsB-Lectin7.1	orange1.1g048459m.g	C2H2
CsB-Lectin7.2	orange1.1g009831m.g	C2H2
CsB-Lectin7.4	orange1.1g048459m.g	C2H2
CsB-Lectin7.5	orange1.1g048459m.g	C2H2
CsCalreticulin	orange1.1g006491m.g	C2H2
CsCalreticulin	orange1.1g010389m.g	C2H2
CsCalreticulin	orange1.1g011334m.g	C2H2
CsCalreticulin	orange1.1g048287m.g	C2H2
CsChitin-Bind1.4	orange1.1g048459m.g	C2H2
CsGal-Lec2	orange1.1g038669m.g	C2H2
CsGal-Lec3	orange1.1g048459m.g	C2H2
CsGal-Lec5	orange1.1g038669m.g	C2H2
CsGal-Lec7	orange1.1g009831m.g	C2H2
CsLec-C	orange1.1g048459m.g	C2H2
CsLectinlegB16	orange1.1g048459m.g	C2H2
CsLectinlegB17	orange1.1g048459m.g	C2H2
CsLectinlegB18	orange1.1g007898m.g	C2H2
CsLectinlegB18	orange1.1g048287m.g	C2H2
CsLectinlegB18	orange1.1g048459m.g	C2H2
CsLectinlegB19	orange1.1g038669m.g	C2H2
CsLectinlegB2	orange1.1g009831m.g	C2H2
CsLectinlegB20	orange1.1g048459m.g	C2H2
CsLectinlegB5	orange1.1g048459m.g	C2H2
CsLectinlegB7	orange1.1g038669m.g	C2H2
CsLysM2.2	orange1.1g044007m.g	C2H2
CsLysM2.2	orange1.1g048459m.g	C2H2
CsLysM2.4	orange1.1g048459m.g	C2H2
CsLysM3.1	orange1.1g048459m.g	C2H2
CsLysM5	orange1.1g048459m.g	C2H2
CsPhloem3.4	orange1.1g048459m.g	C2H2
CsPhloem3.5	orange1.1g006491m.g	C2H2
CsPhloem3.5	orange1.1g007898m.g	C2H2
CsPhloem3.5	orange1.1g010389m.g	C2H2
CsPhloem3.5	orange1.1g011334m.g	C2H2
CsPhloem3.5	orange1.1g048287m.g	C2H2
CsB-Lectin3.3	orange1.1g022880m.g	C3H
CsB-Lectin6.12	orange1.1g022880m.g	C3H
CsGal-Lec6	orange1.1g020338m.g	C3H
CsPhloem1.4	orange1.1g022880m.g	C3H
CsB-Lectin1.12	orange1.1g001406m.g	CAMTA
CsB-Lectin4.11	orange1.1g002476m.g	CAMTA
CsGal-Lec4	orange1.1g002476m.g	CAMTA
CsGal-Lec6	orange1.1g001365m.g	CAMTA
CsLysM6.2	orange1.1g001365m.g	CAMTA
CsPhloem3.1	orange1.1g001365m.g	CAMTA
CsPhloem3.2	orange1.1g002476m.g	CAMTA
CsB-Lectin3.3	orange1.1g007469m.g	CPP
CsB-Lectin7.4	orange1.1g007469m.g	CPP
CsGal-Lec10	orange1.1g003968m.g	CPP
CsGal-Lec4	orange1.1g003968m.g	CPP
CsLysM2.2	orange1.1g007469m.g	CPP
CsB-Lectin1.1	orange1.1g019668m.g	Dof
CsB-Lectin1.1	orange1.1g021633m.g	Dof
CsB-Lectin1.1	orange1.1g024786m.g	Dof
CsB-Lectin1.12	orange1.1g011016m.g	Dof
CsB-Lectin1.12	orange1.1g011752m.g	Dof
CsB-Lectin1.12	orange1.1g047290m.g	Dof
CsB-Lectin1.18	orange1.1g019668m.g	Dof
CsB-Lectin1.18	orange1.1g021633m.g	Dof
CsB-Lectin1.18	orange1.1g024786m.g	Dof
CsB-Lectin1.18	orange1.1g046549m.g	Dof
CsB-Lectin1.19	orange1.1g011016m.g	Dof
CsB-Lectin1.2	orange1.1g011752m.g	Dof
CsB-Lectin1.2	orange1.1g019668m.g	Dof
CsB-Lectin1.2	orange1.1g021633m.g	Dof
CsB-Lectin1.2	orange1.1g024786m.g	Dof
CsB-Lectin1.2	orange1.1g046549m.g	Dof
CsB-Lectin1.2	orange1.1g047290m.g	Dof
CsB-Lectin1.20	orange1.1g019668m.g	Dof
CsB-Lectin1.20	orange1.1g047290m.g	Dof
CsB-Lectin1.3	orange1.1g011016m.g	Dof
CsB-Lectin1.3	orange1.1g011752m.g	Dof
CsB-Lectin1.3	orange1.1g019668m.g	Dof
CsB-Lectin1.3	orange1.1g021633m.g	Dof
CsB-Lectin1.3	orange1.1g046549m.g	Dof
CsB-Lectin1.3	orange1.1g047290m.g	Dof
CsB-Lectin2.4	orange1.1g024786m.g	Dof
CsB-Lectin3.2	orange1.1g024786m.g	Dof
CsB-Lectin3.3	orange1.1g019668m.g	Dof
CsB-Lectin3.3	orange1.1g021633m.g	Dof
CsB-Lectin3.3	orange1.1g024786m.g	Dof
CsB-Lectin3.3	orange1.1g046549m.g	Dof
CsB-Lectin3.3	orange1.1g047290m.g	Dof
CsB-Lectin4.1	orange1.1g043617m.g	Dof
CsB-Lectin4.12	orange1.1g019668m.g	Dof
CsB-Lectin4.13	orange1.1g024786m.g	Dof
CsB-Lectin4.2	orange1.1g046549m.g	Dof
CsB-Lectin4.3	orange1.1g019668m.g	Dof
CsB-Lectin4.3	orange1.1g021633m.g	Dof
CsB-Lectin4.3	orange1.1g046549m.g	Dof
CsB-Lectin5.2	orange1.1g019668m.g	Dof
CsB-Lectin5.2	orange1.1g046549m.g	Dof
CsB-Lectin6.1	orange1.1g024786m.g	Dof
CsB-Lectin6.12	orange1.1g011752m.g	Dof
CsB-Lectin6.12	orange1.1g019668m.g	Dof
CsB-Lectin6.12	orange1.1g021633m.g	Dof
CsB-Lectin6.12	orange1.1g024786m.g	Dof
CsB-Lectin6.12	orange1.1g036178m.g	Dof
CsB-Lectin6.12	orange1.1g046549m.g	Dof
CsB-Lectin6.13	orange1.1g024786m.g	Dof
CsB-Lectin6.16	orange1.1g024786m.g	Dof
CsB-Lectin6.16	orange1.1g036178m.g	Dof
CsB-Lectin6.16	orange1.1g043617m.g	Dof
CsB-Lectin6.16	orange1.1g046549m.g	Dof
CsB-Lectin6.8	orange1.1g019668m.g	Dof
CsB-Lectin6.9	orange1.1g024786m.g	Dof
CsCalreticulin	orange1.1g019668m.g	Dof
CsCalreticulin	orange1.1g024786m.g	Dof
CsChitin-Bind1.4	orange1.1g011752m.g	Dof
CsChitin-Bind1.4	orange1.1g021633m.g	Dof
CsChitin-Bind1.4	orange1.1g024786m.g	Dof
CsChitin-Bind1.4	orange1.1g046549m.g	Dof
CsChitin-Bind1.4	orange1.1g047290m.g	Dof
CsGal-B1	orange1.1g011752m.g	Dof
CsGal-B1	orange1.1g021633m.g	Dof
CsGal-B1	orange1.1g047290m.g	Dof
CsGal-B2	orange1.1g019668m.g	Dof
CsGal-B2	orange1.1g024786m.g	Dof
CsGal-Lec6	orange1.1g011752m.g	Dof
CsGal-Lec6	orange1.1g019668m.g	Dof
CsGal-Lec6	orange1.1g021633m.g	Dof
CsGal-Lec6	orange1.1g024786m.g	Dof
CsGal-Lec6	orange1.1g046549m.g	Dof
CsGal-Lec6	orange1.1g047290m.g	Dof
CsLec-C	orange1.1g019668m.g	Dof
CsLec-C	orange1.1g021633m.g	Dof
CsLec-C	orange1.1g024786m.g	Dof
CsLec-C	orange1.1g046549m.g	Dof
CsLectinlegB12	orange1.1g019668m.g	Dof
CsLectinlegB12	orange1.1g021633m.g	Dof
CsLectinlegB18	orange1.1g019668m.g	Dof
CsLectinlegB18	orange1.1g024786m.g	Dof
CsLectinlegB18	orange1.1g046549m.g	Dof
CsLectinlegB19	orange1.1g019668m.g	Dof
CsLectinlegB21	orange1.1g019668m.g	Dof
CsLectinlegB21	orange1.1g024786m.g	Dof
CsLectinlegB24	orange1.1g019668m.g	Dof
CsLectinlegB24	orange1.1g046549m.g	Dof
CsLectinlegB3	orange1.1g024786m.g	Dof
CsLectinlegB6	orange1.1g019668m.g	Dof
CsLectinlegB8	orange1.1g011752m.g	Dof
CsLectinlegB8	orange1.1g019668m.g	Dof
CsLectinlegB8	orange1.1g021633m.g	Dof
CsLectinlegB8	orange1.1g046549m.g	Dof
CsLectinlegB8	orange1.1g047290m.g	Dof
CsLectinlegB9	orange1.1g019668m.g	Dof
CsLectinlegB9	orange1.1g021633m.g	Dof
CsLectinlegB9	orange1.1g046549m.g	Dof
CsLysM1.1	orange1.1g024786m.g	Dof
CsLysM1.2	orange1.1g011752m.g	Dof
CsLysM1.2	orange1.1g047290m.g	Dof
CsLysM2.2	orange1.1g024786m.g	Dof
CsLysM6.2	orange1.1g019668m.g	Dof
CsLysM6.2	orange1.1g024786m.g	Dof
CsLysM6.2	orange1.1g046549m.g	Dof
CsLysM6.3	orange1.1g021633m.g	Dof
CsLysM6.3	orange1.1g046549m.g	Dof
CsLysM6.3	orange1.1g047290m.g	Dof
CsPhloem1.1	orange1.1g019668m.g	Dof
CsPhloem1.1	orange1.1g021633m.g	Dof
CsPhloem1.1	orange1.1g024786m.g	Dof
CsPhloem1.1	orange1.1g046549m.g	Dof
CsPhloem1.1	orange1.1g047290m.g	Dof
CsPhloem1.3	orange1.1g021633m.g	Dof
CsPhloem3.2	orange1.1g024786m.g	Dof
CsPhloem3.5	orange1.1g011752m.g	Dof
CsPhloem3.5	orange1.1g019668m.g	Dof
CsPhloem3.5	orange1.1g021633m.g	Dof
CsPhloem3.5	orange1.1g047290m.g	Dof
CsB-Lectin1.16	orange1.1g015878m.g	E2F/DP
CsB-Lectin4.14	orange1.1g015878m.g	E2F/DP
CsB-Lectin4.6	orange1.1g015627m.g	E2F/DP
CsChitin-Bind1.4	orange1.1g012778m.g	E2F/DP
CsChitin-Bind1.4	orange1.1g015627m.g	E2F/DP
CsPhloem3.3	orange1.1g015627m.g	E2F/DP
CsGal-Lec5	orange1.1g007017m.g	EIL
CsB-Lectin1.1	orange1.1g030591m.g	ERF
CsB-Lectin1.12	orange1.1g023169m.g	ERF
CsB-Lectin1.16	orange1.1g036655m.g	ERF
CsB-Lectin1.16	orange1.1g042353m.g	ERF
CsB-Lectin1.7	orange1.1g029068m.g	ERF
CsB-Lectin1.8	orange1.1g019546m.g	ERF
CsB-Lectin1.8	orange1.1g020391m.g	ERF
CsB-Lectin1.8	orange1.1g026385m.g	ERF
CsB-Lectin1.8	orange1.1g029068m.g	ERF
CsB-Lectin1.8	orange1.1g036154m.g	ERF
CsB-Lectin1.8	orange1.1g037347m.g	ERF
CsB-Lectin1.8	orange1.1g039409m.g	ERF
CsB-Lectin1.8	orange1.1g047334m.g	ERF
CsB-Lectin1.9	orange1.1g017798m.g	ERF
CsB-Lectin1.9	orange1.1g029068m.g	ERF
CsB-Lectin1.9	orange1.1g031669m.g	ERF
CsB-Lectin2.3	orange1.1g020391m.g	ERF
CsB-Lectin2.3	orange1.1g026385m.g	ERF
CsB-Lectin2.3	orange1.1g029507m.g	ERF
CsB-Lectin2.3	orange1.1g030591m.g	ERF
CsB-Lectin2.3	orange1.1g035756m.g	ERF
CsB-Lectin2.3	orange1.1g037093m.g	ERF
CsB-Lectin2.3	orange1.1g039390m.g	ERF
CsB-Lectin2.3	orange1.1g047334m.g	ERF
CsB-Lectin4.14	orange1.1g038194m.g	ERF
CsB-Lectin4.2	orange1.1g019546m.g	ERF
CsB-Lectin4.2	orange1.1g036655m.g	ERF
CsB-Lectin4.2	orange1.1g042353m.g	ERF
CsB-Lectin4.4	orange1.1g017798m.g	ERF
CsB-Lectin4.4	orange1.1g039680m.g	ERF
CsB-Lectin4.4	orange1.1g042353m.g	ERF
CsB-Lectin4.6	orange1.1g030994m.g	ERF
CsB-Lectin4.7	orange1.1g036655m.g	ERF
CsB-Lectin4.9	orange1.1g023169m.g	ERF
CsB-Lectin4.9	orange1.1g029068m.g	ERF
CsB-Lectin6.15	orange1.1g029507m.g	ERF
CsB-Lectin6.3	orange1.1g023169m.g	ERF
CsB-Lectin6.5	orange1.1g020391m.g	ERF
CsB-Lectin6.5	orange1.1g025382m.g	ERF
CsB-Lectin6.5	orange1.1g026385m.g	ERF
CsB-Lectin6.5	orange1.1g030994m.g	ERF
CsB-Lectin6.5	orange1.1g036154m.g	ERF
CsB-Lectin6.5	orange1.1g037347m.g	ERF
CsB-Lectin6.5	orange1.1g038194m.g	ERF
CsB-Lectin6.5	orange1.1g039390m.g	ERF
CsB-Lectin6.5	orange1.1g039409m.g	ERF
CsB-Lectin6.5	orange1.1g044016m.g	ERF
CsB-Lectin6.5	orange1.1g045963m.g	ERF
CsB-Lectin6.5	orange1.1g047334m.g	ERF
CsB-Lectin6.6	orange1.1g020391m.g	ERF
CsB-Lectin6.6	orange1.1g025382m.g	ERF
CsB-Lectin6.6	orange1.1g026385m.g	ERF
CsB-Lectin6.6	orange1.1g030994m.g	ERF
CsB-Lectin6.6	orange1.1g036154m.g	ERF
CsB-Lectin6.6	orange1.1g037347m.g	ERF
CsB-Lectin6.6	orange1.1g038194m.g	ERF
CsB-Lectin6.6	orange1.1g039390m.g	ERF
CsB-Lectin6.6	orange1.1g039409m.g	ERF
CsB-Lectin6.6	orange1.1g044016m.g	ERF
CsB-Lectin6.6	orange1.1g045963m.g	ERF
CsB-Lectin6.6	orange1.1g047334m.g	ERF
CsChitin-Bind1.2	orange1.1g028913m.g	ERF
CsChitin-Bind1.2	orange1.1g035756m.g	ERF
CsChitin-Bind1.2	orange1.1g045783m.g	ERF
CsGal-B1	orange1.1g020391m.g	ERF
CsGal-B1	orange1.1g025382m.g	ERF
CsGal-B1	orange1.1g026385m.g	ERF
CsGal-B1	orange1.1g030994m.g	ERF
CsGal-B1	orange1.1g036154m.g	ERF
CsGal-B1	orange1.1g037347m.g	ERF
CsGal-B1	orange1.1g039390m.g	ERF
CsGal-B1	orange1.1g042353m.g	ERF
CsGal-B1	orange1.1g045963m.g	ERF
CsGal-B1	orange1.1g047334m.g	ERF
CsGal-Lec3	orange1.1g019546m.g	ERF
CsGal-Lec3	orange1.1g020391m.g	ERF
CsGal-Lec3	orange1.1g026385m.g	ERF
CsGal-Lec3	orange1.1g028913m.g	ERF
CsGal-Lec3	orange1.1g029507m.g	ERF
CsGal-Lec3	orange1.1g035756m.g	ERF
CsGal-Lec3	orange1.1g036154m.g	ERF
CsGal-Lec3	orange1.1g037093m.g	ERF
CsGal-Lec3	orange1.1g037347m.g	ERF
CsGal-Lec3	orange1.1g039390m.g	ERF
CsGal-Lec3	orange1.1g039409m.g	ERF
CsGal-Lec3	orange1.1g043614m.g	ERF
CsGal-Lec3	orange1.1g044016m.g	ERF
CsGal-Lec3	orange1.1g045783m.g	ERF
CsGal-Lec3	orange1.1g045963m.g	ERF
CsGal-Lec3	orange1.1g047455m.g	ERF
CsGal-Lec8	orange1.1g024791m.g	ERF
CsGal-Lec8	orange1.1g028094m.g	ERF
CsGal-Lec8	orange1.1g029627m.g	ERF
CsGal-Lec8	orange1.1g031669m.g	ERF
CsLectinlegB1	orange1.1g028913m.g	ERF
CsLectinlegB19	orange1.1g036655m.g	ERF
CsLectinlegB19	orange1.1g042353m.g	ERF
CsLectinlegB19	orange1.1g043614m.g	ERF
CsLectinlegB20	orange1.1g019546m.g	ERF
CsLectinlegB20	orange1.1g028913m.g	ERF
CsLectinlegB20	orange1.1g029507m.g	ERF
CsLectinlegB20	orange1.1g047455m.g	ERF
CsLectinlegB21	orange1.1g019546m.g	ERF
CsLectinlegB21	orange1.1g028913m.g	ERF
CsLectinlegB21	orange1.1g035756m.g	ERF
CsLectinlegB3	orange1.1g025382m.g	ERF
CsLectinlegB6	orange1.1g019546m.g	ERF
CsLectinlegB6	orange1.1g028913m.g	ERF
CsLectinlegB6	orange1.1g029507m.g	ERF
CsLectinlegB6	orange1.1g030591m.g	ERF
CsLectinlegB6	orange1.1g035756m.g	ERF
CsLectinlegB6	orange1.1g036655m.g	ERF
CsLectinlegB6	orange1.1g037093m.g	ERF
CsLectinlegB6	orange1.1g042353m.g	ERF
CsLectinlegB6	orange1.1g047455m.g	ERF
CsLysM1.2	orange1.1g023169m.g	ERF
CsLysM1.2	orange1.1g029068m.g	ERF
CsLysM1.2	orange1.1g037093m.g	ERF
CsLysM1.2	orange1.1g044016m.g	ERF
CsLysM2.4	orange1.1g019546m.g	ERF
CsLysM5	orange1.1g017798m.g	ERF
CsLysM5	orange1.1g019546m.g	ERF
CsLysM5	orange1.1g020391m.g	ERF
CsLysM5	orange1.1g028913m.g	ERF
CsLysM5	orange1.1g029068m.g	ERF
CsLysM5	orange1.1g031669m.g	ERF
CsLysM5	orange1.1g039680m.g	ERF
CsLysM5	orange1.1g045783m.g	ERF
CsLysM5	orange1.1g047455m.g	ERF
CsLysM6.1	orange1.1g045963m.g	ERF
CsLysM6.3	orange1.1g035756m.g	ERF
CsPhloem1.1	orange1.1g036655m.g	ERF
CsPhloem1.1	orange1.1g042353m.g	ERF
CsB-Lectin1.14	orange1.1g013552m.g	G2-like
CsB-Lectin1.14	orange1.1g016585m.g	G2-like
CsB-Lectin1.14	orange1.1g023210m.g	G2-like
CsB-Lectin1.5	orange1.1g013552m.g	G2-like
CsB-Lectin1.5	orange1.1g023210m.g	G2-like
CsB-Lectin4.2	orange1.1g013528m.g	G2-like
CsB-Lectin6.15	orange1.1g013552m.g	G2-like
CsB-Lectin6.15	orange1.1g016585m.g	G2-like
CsB-Lectin6.15	orange1.1g023210m.g	G2-like
CsJacalin1	orange1.1g017464m.g	G2-like
CsLectinlegB12	orange1.1g013528m.g	G2-like
CsLectinlegB18	orange1.1g014753m.g	G2-like
CsLectinlegB18	orange1.1g020124m.g	G2-like
CsLectinlegB18	orange1.1g023210m.g	G2-like
CsLysM2.2	orange1.1g011048m.g	G2-like
CsLysM2.2	orange1.1g013552m.g	G2-like
CsLysM2.2	orange1.1g014308m.g	G2-like
CsLysM2.2	orange1.1g014753m.g	G2-like
CsLysM2.2	orange1.1g020124m.g	G2-like
CsLysM2.2	orange1.1g023210m.g	G2-like
CsLysM4	orange1.1g014308m.g	G2-like
CsPhloem1.6	orange1.1g013528m.g	G2-like
CsPhloem2	orange1.1g013528m.g	G2-like
CsPhloem3.4	orange1.1g017464m.g	G2-like
CsB-Lectin1.7	orange1.1g022728m.g	GATA
CsB-Lectin1.7	orange1.1g032112m.g	GATA
CsB-Lectin1.8	orange1.1g022728m.g	GATA
CsB-Lectin1.8	orange1.1g024771m.g	GATA
CsB-Lectin1.8	orange1.1g032112m.g	GATA
CsB-Lectin4.6	orange1.1g024771m.g	GATA
CsB-Lectin7.1	orange1.1g022728m.g	GATA
CsB-Lectin7.4	orange1.1g024771m.g	GATA
CsLectinlegB1	orange1.1g022728m.g	GATA
CsLectinlegB1	orange1.1g024771m.g	GATA
CsLectinlegB1	orange1.1g032112m.g	GATA
CsLectinlegB13	orange1.1g022728m.g	GATA
CsLectinlegB16	orange1.1g022728m.g	GATA
CsLectinlegB18	orange1.1g022728m.g	GATA
CsLectinlegB18	orange1.1g024771m.g	GATA
CsLectinlegB18	orange1.1g032112m.g	GATA
CsLectinlegB21	orange1.1g024771m.g	GATA
CsLysM2.3	orange1.1g022728m.g	GATA
CsLysM2.3	orange1.1g032112m.g	GATA
CsLysM6.1	orange1.1g022728m.g	GATA
CsPhloem3.1	orange1.1g032112m.g	GATA
CsPhloem3.2	orange1.1g022924m.g	GATA
CsPhloem3.5	orange1.1g022924m.g	GATA
CsB-Lectin1.1	orange1.1g043131m.g	GRAS
CsB-Lectin1.12	orange1.1g043131m.g	GRAS
CsB-Lectin1.18	orange1.1g043131m.g	GRAS
CsB-Lectin1.4	orange1.1g043131m.g	GRAS
CsB-Lectin1.5	orange1.1g043131m.g	GRAS
CsB-Lectin1.7	orange1.1g043131m.g	GRAS
CsB-Lectin2.1	orange1.1g043131m.g	GRAS
CsB-Lectin3.3	orange1.1g043131m.g	GRAS
CsB-Lectin4.3	orange1.1g043131m.g	GRAS
CsB-Lectin6.1	orange1.1g043131m.g	GRAS
CsB-Lectin6.12	orange1.1g043131m.g	GRAS
CsB-Lectin6.2	orange1.1g043131m.g	GRAS
CsB-Lectin6.7	orange1.1g043131m.g	GRAS
CsB-Lectin6.8	orange1.1g043131m.g	GRAS
CsB-Lectin6.9	orange1.1g043131m.g	GRAS
CsGal-B2	orange1.1g043131m.g	GRAS
CsGal-Lec4	orange1.1g043131m.g	GRAS
CsGal-Lec6	orange1.1g043131m.g	GRAS
CsLectinlegB18	orange1.1g043131m.g	GRAS
CsLectinlegB19	orange1.1g043131m.g	GRAS
CsLectinlegB20	orange1.1g043131m.g	GRAS
CsLysM6.2	orange1.1g043131m.g	GRAS
CsPhloem3.2	orange1.1g043131m.g	GRAS
CsPhloem3.3	orange1.1g043131m.g	GRAS
CsPhloem3.4	orange1.1g043131m.g	GRAS
CsPhloem3.5	orange1.1g043131m.g	GRAS
CsB-Lectin1.17	orange1.1g019570m.g	HD-ZIP
CsB-Lectin4.4	orange1.1g025886m.g	HD-ZIP
CsB-Lectin6.19	orange1.1g022702m.g	HD-ZIP
CsB-Lectin6.19	orange1.1g023291m.g	HD-ZIP
CsB-Lectin6.19	orange1.1g026974m.g	HD-ZIP
CsB-Lectin6.7	orange1.1g040769m.g	HD-ZIP
CsChitin-Bind1.2	orange1.1g002869m.g	HD-ZIP
CsGal-Lec5	orange1.1g019570m.g	HD-ZIP
CsGal-Lec5	orange1.1g025886m.g	HD-ZIP
CsGal-Lec5	orange1.1g040769m.g	HD-ZIP
CsGal-Lec7	orange1.1g019570m.g	HD-ZIP
CsGal-Lec7	orange1.1g025886m.g	HD-ZIP
CsGal-Lec8	orange1.1g048771m.g	HD-ZIP
CsLec-C	orange1.1g022713m.g	HD-ZIP
CsLec-C	orange1.1g025886m.g	HD-ZIP
CsLysM3.2	orange1.1g026974m.g	HD-ZIP
CsLysM3.2	orange1.1g040769m.g	HD-ZIP
CsPhloem1.6	orange1.1g002869m.g	HD-ZIP
CsPhloem3.1	orange1.1g048771m.g	HD-ZIP
CsB-Lectin1.14	orange1.1g011077m.g	HSF
CsB-Lectin1.14	orange1.1g015635m.g	HSF
CsB-Lectin1.14	orange1.1g018495m.g	HSF
CsB-Lectin1.14	orange1.1g020146m.g	HSF
CsB-Lectin4.10	orange1.1g018495m.g	HSF
CsB-Lectin4.7	orange1.1g015635m.g	HSF
CsB-Lectin4.7	orange1.1g025781m.g	HSF
CsB-Lectin6.17	orange1.1g020146m.g	HSF
CsGal-B2	orange1.1g016692m.g	HSF
CsGal-B3	orange1.1g015635m.g	HSF
CsGal-B3	orange1.1g025781m.g	HSF
CsLectinlegB13	orange1.1g011077m.g	HSF
CsLectinlegB13	orange1.1g016692m.g	HSF
CsLectinlegB13	orange1.1g018107m.g	HSF
CsLectinlegB13	orange1.1g018495m.g	HSF
CsLectinlegB13	orange1.1g020146m.g	HSF
CsLectinlegB19	orange1.1g011077m.g	HSF
CsLectinlegB19	orange1.1g018107m.g	HSF
CsLectinlegB19	orange1.1g018495m.g	HSF
CsLectinlegB19	orange1.1g020146m.g	HSF
CsPhloem3.4	orange1.1g025781m.g	HSF
CsB-Lectin4.11	orange1.1g038129m.g	LBD
CsB-Lectin6.10	orange1.1g036534m.g	LBD
CsB-Lectin6.10	orange1.1g038129m.g	LBD
CsChitin-Bind1.2	orange1.1g027472m.g	LBD
CsChitin-Bind1.2	orange1.1g036845m.g	LBD
CsGal-Lec3	orange1.1g027472m.g	LBD
CsGal-Lec3	orange1.1g036845m.g	LBD
CsLectinlegB1	orange1.1g036845m.g	LBD
CsLysM5	orange1.1g027472m.g	LBD
CsLysM5	orange1.1g036845m.g	LBD
CsLectinlegB12	orange1.1g044766m.g	LFY
CsB-Lectin1.1	orange1.1g027691m.g	MIKC_MADS
CsB-Lectin1.1	orange1.1g036452m.g	MIKC_MADS
CsB-Lectin1.11	orange1.1g037149m.g	MIKC_MADS
CsB-Lectin1.18	orange1.1g027691m.g	MIKC_MADS
CsB-Lectin1.19	orange1.1g040096m.g	MIKC_MADS
CsB-Lectin1.2	orange1.1g027691m.g	MIKC_MADS
CsB-Lectin1.20	orange1.1g027691m.g	MIKC_MADS
CsB-Lectin1.21	orange1.1g040096m.g	MIKC_MADS
CsB-Lectin1.4	orange1.1g027691m.g	MIKC_MADS
CsB-Lectin1.5	orange1.1g027691m.g	MIKC_MADS
CsB-Lectin1.5	orange1.1g040096m.g	MIKC_MADS
CsB-Lectin1.7	orange1.1g027691m.g	MIKC_MADS
CsB-Lectin1.8	orange1.1g027691m.g	MIKC_MADS
CsB-Lectin2.1	orange1.1g040096m.g	MIKC_MADS
CsB-Lectin3.3	orange1.1g027691m.g	MIKC_MADS
CsB-Lectin4.10	orange1.1g027470m.g	MIKC_MADS
CsB-Lectin4.10	orange1.1g040096m.g	MIKC_MADS
CsB-Lectin4.12	orange1.1g027691m.g	MIKC_MADS
CsB-Lectin4.3	orange1.1g027691m.g	MIKC_MADS
CsB-Lectin5.2	orange1.1g027691m.g	MIKC_MADS
CsB-Lectin5.2	orange1.1g040096m.g	MIKC_MADS
CsB-Lectin6.12	orange1.1g025240m.g	MIKC_MADS
CsB-Lectin6.12	orange1.1g027190m.g	MIKC_MADS
CsB-Lectin6.12	orange1.1g027470m.g	MIKC_MADS
CsB-Lectin6.12	orange1.1g036452m.g	MIKC_MADS
CsB-Lectin6.12	orange1.1g037149m.g	MIKC_MADS
CsB-Lectin6.12	orange1.1g040096m.g	MIKC_MADS
CsB-Lectin6.15	orange1.1g027691m.g	MIKC_MADS
CsB-Lectin6.16	orange1.1g027691m.g	MIKC_MADS
CsB-Lectin6.17	orange1.1g025240m.g	MIKC_MADS
CsB-Lectin6.17	orange1.1g027691m.g	MIKC_MADS
CsB-Lectin6.2	orange1.1g027691m.g	MIKC_MADS
CsB-Lectin6.7	orange1.1g027691m.g	MIKC_MADS
CsB-Lectin6.8	orange1.1g040096m.g	MIKC_MADS
CsB-Lectin6.9	orange1.1g027691m.g	MIKC_MADS
CsB-Lectin7.5	orange1.1g027691m.g	MIKC_MADS
CsCalreticulin	orange1.1g027691m.g	MIKC_MADS
CsCalreticulin	orange1.1g040096m.g	MIKC_MADS
CsChitin-Bind1.3	orange1.1g027691m.g	MIKC_MADS
CsGal-B2	orange1.1g027691m.g	MIKC_MADS
CsGal-Lec3	orange1.1g027691m.g	MIKC_MADS
CsGal-Lec6	orange1.1g027691m.g	MIKC_MADS
CsGal-Lec8	orange1.1g027190m.g	MIKC_MADS
CsGal-Lec8	orange1.1g027470m.g	MIKC_MADS
CsGal-Lec8	orange1.1g036452m.g	MIKC_MADS
CsJacalin2	orange1.1g027190m.g	MIKC_MADS
CsJacalin3	orange1.1g027190m.g	MIKC_MADS
CsLec-C	orange1.1g027691m.g	MIKC_MADS
CsLec-C	orange1.1g036452m.g	MIKC_MADS
CsLectinlegB18	orange1.1g027691m.g	MIKC_MADS
CsLectinlegB19	orange1.1g027691m.g	MIKC_MADS
CsLectinlegB20	orange1.1g027691m.g	MIKC_MADS
CsLectinlegB21	orange1.1g027470m.g	MIKC_MADS
CsLectinlegB21	orange1.1g027691m.g	MIKC_MADS
CsLectinlegB24	orange1.1g027691m.g	MIKC_MADS
CsLectinlegB6	orange1.1g027691m.g	MIKC_MADS
CsLectinlegB8	orange1.1g027691m.g	MIKC_MADS
CsLysM1.1	orange1.1g027691m.g	MIKC_MADS
CsLysM1.2	orange1.1g027470m.g	MIKC_MADS
CsLysM2.2	orange1.1g027190m.g	MIKC_MADS
CsLysM2.2	orange1.1g027691m.g	MIKC_MADS
CsLysM2.4	orange1.1g027691m.g	MIKC_MADS
CsLysM6.2	orange1.1g027691m.g	MIKC_MADS
CsPhloem1.1	orange1.1g027691m.g	MIKC_MADS
CsPhloem1.1	orange1.1g040096m.g	MIKC_MADS
CsPhloem1.2	orange1.1g027190m.g	MIKC_MADS
CsPhloem1.2	orange1.1g027470m.g	MIKC_MADS
CsPhloem1.2	orange1.1g036452m.g	MIKC_MADS
CsPhloem1.2	orange1.1g040096m.g	MIKC_MADS
CsPhloem3.1	orange1.1g025240m.g	MIKC_MADS
CsPhloem3.1	orange1.1g037149m.g	MIKC_MADS
CsPhloem3.2	orange1.1g027691m.g	MIKC_MADS
CsPhloem3.4	orange1.1g027470m.g	MIKC_MADS
CsPhloem3.4	orange1.1g027691m.g	MIKC_MADS
CsPhloem3.4	orange1.1g036452m.g	MIKC_MADS
CsPhloem3.4	orange1.1g040096m.g	MIKC_MADS
CsPhloem3.5	orange1.1g025240m.g	MIKC_MADS
CsPhloem3.5	orange1.1g027190m.g	MIKC_MADS
CsPhloem3.5	orange1.1g027691m.g	MIKC_MADS
CsPhloem3.5	orange1.1g036452m.g	MIKC_MADS
CsPhloem3.5	orange1.1g037149m.g	MIKC_MADS
CsPhloem3.5	orange1.1g040096m.g	MIKC_MADS
CsB-Lectin1.10	orange1.1g023196m.g	MYB
CsB-Lectin1.11	orange1.1g018746m.g	MYB
CsB-Lectin1.11	orange1.1g024484m.g	MYB
CsB-Lectin1.13	orange1.1g018746m.g	MYB
CsB-Lectin1.18	orange1.1g019619m.g	MYB
CsB-Lectin1.4	orange1.1g036344m.g	MYB
CsB-Lectin1.5	orange1.1g046859m.g	MYB
CsB-Lectin1.6	orange1.1g014135m.g	MYB
CsB-Lectin1.6	orange1.1g021486m.g	MYB
CsB-Lectin1.6	orange1.1g037998m.g	MYB
CsB-Lectin2.2	orange1.1g021503m.g	MYB
CsB-Lectin2.2	orange1.1g024484m.g	MYB
CsB-Lectin2.2	orange1.1g045411m.g	MYB
CsB-Lectin3.1	orange1.1g022439m.g	MYB
CsB-Lectin3.1	orange1.1g023196m.g	MYB
CsB-Lectin3.3	orange1.1g019911m.g	MYB
CsB-Lectin4.10	orange1.1g017566m.g	MYB
CsB-Lectin4.11	orange1.1g014135m.g	MYB
CsB-Lectin4.12	orange1.1g021498m.g	MYB
CsB-Lectin4.12	orange1.1g021503m.g	MYB
CsB-Lectin4.12	orange1.1g045434m.g	MYB
CsB-Lectin4.14	orange1.1g044161m.g	MYB
CsB-Lectin4.2	orange1.1g047012m.g	MYB
CsB-Lectin4.7	orange1.1g047012m.g	MYB
CsChitin-Bind1.4	orange1.1g024484m.g	MYB
CsGal-B1	orange1.1g046309m.g	MYB
CsGal-Lec1	orange1.1g019619m.g	MYB
CsGal-Lec7	orange1.1g047012m.g	MYB
CsLec-C	orange1.1g014135m.g	MYB
CsLec-C	orange1.1g019307m.g	MYB
CsLectinlegB12	orange1.1g018746m.g	MYB
CsLectinlegB13	orange1.1g018559m.g	MYB
CsLectinlegB16	orange1.1g023196m.g	MYB
CsLectinlegB19	orange1.1g009402m.g	MYB
CsLectinlegB19	orange1.1g025697m.g	MYB
CsLectinlegB19	orange1.1g044021m.g	MYB
CsLectinlegB19	orange1.1g046581m.g	MYB
CsLectinlegB19	orange1.1g046859m.g	MYB
CsLectinlegB20	orange1.1g045411m.g	MYB
CsLectinlegB3	orange1.1g014135m.g	MYB
CsLectinlegB3	orange1.1g019307m.g	MYB
CsLectinlegB3	orange1.1g021486m.g	MYB
CsLectinlegB3	orange1.1g021498m.g	MYB
CsLectinlegB3	orange1.1g021503m.g	MYB
CsLectinlegB3	orange1.1g024484m.g	MYB
CsLectinlegB3	orange1.1g036087m.g	MYB
CsLectinlegB3	orange1.1g037998m.g	MYB
CsLectinlegB3	orange1.1g045411m.g	MYB
CsLectinlegB8	orange1.1g021756m.g	MYB
CsLectinlegB8	orange1.1g023196m.g	MYB
CsLectinlegB9	orange1.1g021498m.g	MYB
CsLectinlegB9	orange1.1g045434m.g	MYB
CsLectinlegB9	orange1.1g047854m.g	MYB
CsLysM1.1	orange1.1g019911m.g	MYB
CsLysM1.1	orange1.1g036344m.g	MYB
CsLysM4	orange1.1g019619m.g	MYB
CsLysM4	orange1.1g024484m.g	MYB
CsLysM5	orange1.1g045411m.g	MYB
CsLysM6.1	orange1.1g014829m.g	MYB
CsLysM6.1	orange1.1g024484m.g	MYB
CsLysM6.1	orange1.1g045411m.g	MYB
CsLysM6.2	orange1.1g037998m.g	MYB
CsLysM6.3	orange1.1g014135m.g	MYB
CsLysM6.3	orange1.1g018559m.g	MYB
CsLysM6.3	orange1.1g024484m.g	MYB
CsLysM6.3	orange1.1g045411m.g	MYB
CsPhloem1.1	orange1.1g039708m.g	MYB
CsPhloem1.4	orange1.1g024484m.g	MYB
CsPhloem1.4	orange1.1g045411m.g	MYB
CsPhloem3.2	orange1.1g009402m.g	MYB
CsPhloem3.3	orange1.1g022439m.g	MYB
CsPhloem3.4	orange1.1g039708m.g	MYB
CsPhloem3.5	orange1.1g021071m.g	MYB
CsPhloem3.5	orange1.1g021756m.g	MYB
CsPhloem3.5	orange1.1g022439m.g	MYB
CsPhloem3.5	orange1.1g023196m.g	MYB
CsB-Lectin1.19	orange1.1g040811m.g	MYB_related
CsB-Lectin4.14	orange1.1g004262m.g	MYB_related
CsB-Lectin4.14	orange1.1g021851m.g	MYB_related
CsB-Lectin6.11	orange1.1g012625m.g	MYB_related
CsB-Lectin6.11	orange1.1g021851m.g	MYB_related
CsB-Lectin6.11	orange1.1g040811m.g	MYB_related
CsB-Lectin6.8	orange1.1g004262m.g	MYB_related
CsB-Lectin6.8	orange1.1g012625m.g	MYB_related
CsB-Lectin6.8	orange1.1g021851m.g	MYB_related
CsLysM1.2	orange1.1g020653m.g	MYB_related
CsLysM1.2	orange1.1g023740m.g	MYB_related
CsLysM4	orange1.1g019948m.g	MYB_related
CsLysM4	orange1.1g048263m.g	MYB_related
CsLysM6.1	orange1.1g023740m.g	MYB_related
CsPhloem1.5	orange1.1g022048m.g	MYB_related
CsPhloem3.3	orange1.1g019948m.g	MYB_related
CsPhloem3.3	orange1.1g047042m.g	MYB_related
CsPhloem3.3	orange1.1g048263m.g	MYB_related
CsPhloem3.5	orange1.1g047042m.g	MYB_related
CsB-Lectin1.18	orange1.1g021785m.g	NAC
CsB-Lectin2.3	orange1.1g014130m.g	NAC
CsB-Lectin3.3	orange1.1g018596m.g	NAC
CsB-Lectin3.3	orange1.1g023197m.g	NAC
CsB-Lectin4.11	orange1.1g021785m.g	NAC
CsB-Lectin4.13	orange1.1g021187m.g	NAC
CsB-Lectin4.14	orange1.1g007938m.g	NAC
CsB-Lectin4.14	orange1.1g015853m.g	NAC
CsB-Lectin4.14	orange1.1g018596m.g	NAC
CsB-Lectin4.14	orange1.1g018835m.g	NAC
CsB-Lectin4.14	orange1.1g040617m.g	NAC
CsB-Lectin4.2	orange1.1g046996m.g	NAC
CsB-Lectin4.3	orange1.1g007393m.g	NAC
CsB-Lectin4.4	orange1.1g042376m.g	NAC
CsB-Lectin4.4	orange1.1g046523m.g	NAC
CsB-Lectin5.2	orange1.1g016283m.g	NAC
CsB-Lectin5.2	orange1.1g021635m.g	NAC
CsB-Lectin5.2	orange1.1g036998m.g	NAC
CsB-Lectin6.11	orange1.1g012118m.g	NAC
CsB-Lectin6.11	orange1.1g018835m.g	NAC
CsB-Lectin6.12	orange1.1g046996m.g	NAC
CsB-Lectin6.19	orange1.1g021785m.g	NAC
CsGal-B2	orange1.1g015853m.g	NAC
CsGal-B2	orange1.1g018596m.g	NAC
CsGal-Lec3	orange1.1g015853m.g	NAC
CsGal-Lec3	orange1.1g046948m.g	NAC
CsGal-Lec7	orange1.1g007393m.g	NAC
CsGal-Lec8	orange1.1g019821m.g	NAC
CsGal-Lec8	orange1.1g021785m.g	NAC
CsJacalin1	orange1.1g016791m.g	NAC
CsLectinlegB1	orange1.1g007598m.g	NAC
CsLectinlegB1	orange1.1g019821m.g	NAC
CsLectinlegB1	orange1.1g021785m.g	NAC
CsLectinlegB1	orange1.1g046948m.g	NAC
CsLectinlegB1	orange1.1g046996m.g	NAC
CsLectinlegB14	orange1.1g007598m.g	NAC
CsLectinlegB14	orange1.1g046996m.g	NAC
CsLectinlegB18	orange1.1g014130m.g	NAC
CsLectinlegB19	orange1.1g012118m.g	NAC
CsLectinlegB19	orange1.1g018596m.g	NAC
CsLectinlegB19	orange1.1g018835m.g	NAC
CsLectinlegB19	orange1.1g021187m.g	NAC
CsLectinlegB19	orange1.1g021635m.g	NAC
CsLectinlegB19	orange1.1g040617m.g	NAC
CsLectinlegB23	orange1.1g012118m.g	NAC
CsLectinlegB23	orange1.1g018835m.g	NAC
CsLectinlegB23	orange1.1g021187m.g	NAC
CsLectinlegB23	orange1.1g021635m.g	NAC
CsLectinlegB6	orange1.1g007393m.g	NAC
CsLectinlegB6	orange1.1g014130m.g	NAC
CsLectinlegB6	orange1.1g016542m.g	NAC
CsLectinlegB6	orange1.1g016791m.g	NAC
CsLectinlegB6	orange1.1g036998m.g	NAC
CsLectinlegB6	orange1.1g042376m.g	NAC
CsLectinlegB6	orange1.1g046523m.g	NAC
CsLectinlegB6	orange1.1g047710m.g	NAC
CsLysM2.3	orange1.1g007598m.g	NAC
CsLysM2.3	orange1.1g037591m.g	NAC
CsLysM6.1	orange1.1g007598m.g	NAC
CsPhloem1.2	orange1.1g012118m.g	NAC
CsPhloem1.3	orange1.1g021785m.g	NAC
CsPhloem3.2	orange1.1g007598m.g	NAC
CsB-Lectin1.17	orange1.1g002317m.g	Nin-like
CsB-Lectin1.18	orange1.1g002317m.g	Nin-like
CsB-Lectin1.7	orange1.1g002317m.g	Nin-like
CsB-Lectin2.3	orange1.1g002317m.g	Nin-like
CsB-Lectin4.1	orange1.1g002317m.g	Nin-like
CsB-Lectin4.12	orange1.1g002144m.g	Nin-like
CsGal-Lec3	orange1.1g002317m.g	Nin-like
CsLectinlegB1	orange1.1g002317m.g	Nin-like
CsLectinlegB11	orange1.1g002317m.g	Nin-like
CsLectinlegB15	orange1.1g002317m.g	Nin-like
CsLectinlegB2	orange1.1g002317m.g	Nin-like
CsLectinlegB21	orange1.1g002317m.g	Nin-like
CsLectinlegB5	orange1.1g002317m.g	Nin-like
CsLysM2.1	orange1.1g002317m.g	Nin-like
CsLysM5	orange1.1g002317m.g	Nin-like
CsLysM6.1	orange1.1g002144m.g	Nin-like
CsB-Lectin1.6	orange1.1g001971m.g	SBP
CsB-Lectin1.6	orange1.1g029650m.g	SBP
CsB-Lectin1.6	orange1.1g046416m.g	SBP
CsB-Lectin3.1	orange1.1g032937m.g	SBP
CsB-Lectin3.1	orange1.1g046416m.g	SBP
CsGal-Lec8	orange1.1g001317m.g	SBP
CsGal-Lec8	orange1.1g016971m.g	SBP
CsGal-Lec8	orange1.1g032937m.g	SBP
CsGal-Lec8	orange1.1g046416m.g	SBP
CsLectinlegB6	orange1.1g020302m.g	SBP
CsB-Lectin3.2	orange1.1g019213m.g	SRS
CsB-Lectin1.1	orange1.1g024428m.g	TALE
CsB-Lectin1.18	orange1.1g024428m.g	TALE
CsB-Lectin1.4	orange1.1g024428m.g	TALE
CsB-Lectin1.7	orange1.1g024428m.g	TALE
CsB-Lectin1.8	orange1.1g024428m.g	TALE
CsB-Lectin6.2	orange1.1g024428m.g	TALE
CsGal-Lec6	orange1.1g024428m.g	TALE
CsLectinlegB1	orange1.1g024428m.g	TALE
CsLectinlegB18	orange1.1g024428m.g	TALE
CsLectinlegB19	orange1.1g024428m.g	TALE
CsLectinlegB2	orange1.1g024428m.g	TALE
CsLectinlegB20	orange1.1g024428m.g	TALE
CsLectinlegB24	orange1.1g024428m.g	TALE
CsLectinlegB4	orange1.1g024428m.g	TALE
CsLysM2.4	orange1.1g024428m.g	TALE
CsLysM3.2	orange1.1g024428m.g	TALE
CsPhloem3.2	orange1.1g024428m.g	TALE
CsPhloem3.4	orange1.1g024428m.g	TALE
CsPhloem3.5	orange1.1g024428m.g	TALE
CsB-Lectin1.12	orange1.1g014326m.g	TCP
CsB-Lectin2.2	orange1.1g009938m.g	TCP
CsB-Lectin2.2	orange1.1g021111m.g	TCP
CsB-Lectin2.2	orange1.1g023883m.g	TCP
CsB-Lectin2.2	orange1.1g048727m.g	TCP
CsB-Lectin3.2	orange1.1g021111m.g	TCP
CsB-Lectin3.3	orange1.1g014326m.g	TCP
CsB-Lectin3.3	orange1.1g016130m.g	TCP
CsB-Lectin3.3	orange1.1g024547m.g	TCP
CsB-Lectin4.9	orange1.1g014326m.g	TCP
CsB-Lectin4.9	orange1.1g016130m.g	TCP
CsB-Lectin4.9	orange1.1g021111m.g	TCP
CsB-Lectin4.9	orange1.1g023883m.g	TCP
CsB-Lectin4.9	orange1.1g024547m.g	TCP
CsB-Lectin4.9	orange1.1g047495m.g	TCP
CsB-Lectin6.11	orange1.1g009938m.g	TCP
CsB-Lectin6.11	orange1.1g014360m.g	TCP
CsB-Lectin6.11	orange1.1g015799m.g	TCP
CsB-Lectin6.11	orange1.1g017725m.g	TCP
CsB-Lectin6.15	orange1.1g021111m.g	TCP
CsB-Lectin6.15	orange1.1g023883m.g	TCP
CsB-Lectin6.15	orange1.1g024547m.g	TCP
CsB-Lectin6.15	orange1.1g047495m.g	TCP
CsB-Lectin6.2	orange1.1g015799m.g	TCP
CsB-Lectin6.2	orange1.1g016130m.g	TCP
CsB-Lectin6.2	orange1.1g021111m.g	TCP
CsB-Lectin6.2	orange1.1g023883m.g	TCP
CsB-Lectin6.2	orange1.1g047495m.g	TCP
CsB-Lectin6.3	orange1.1g014326m.g	TCP
CsB-Lectin6.3	orange1.1g016130m.g	TCP
CsB-Lectin6.3	orange1.1g024547m.g	TCP
CsB-Lectin6.7	orange1.1g048727m.g	TCP
CsB-Lectin6.8	orange1.1g009938m.g	TCP
CsGal-Lec10	orange1.1g047495m.g	TCP
CsGal-Lec6	orange1.1g009938m.g	TCP
CsGal-Lec6	orange1.1g014326m.g	TCP
CsGal-Lec6	orange1.1g014360m.g	TCP
CsGal-Lec6	orange1.1g015799m.g	TCP
CsGal-Lec6	orange1.1g016130m.g	TCP
CsGal-Lec6	orange1.1g021111m.g	TCP
CsGal-Lec6	orange1.1g023883m.g	TCP
CsGal-Lec6	orange1.1g024547m.g	TCP
CsGal-Lec6	orange1.1g047495m.g	TCP
CsGal-Lec6	orange1.1g048727m.g	TCP
CsJacalin2	orange1.1g047495m.g	TCP
CsJacalin2	orange1.1g048727m.g	TCP
CsLec-C	orange1.1g009938m.g	TCP
CsLec-C	orange1.1g021111m.g	TCP
CsLec-C	orange1.1g023883m.g	TCP
CsLectinlegB16	orange1.1g014326m.g	TCP
CsLysM2.4	orange1.1g014326m.g	TCP
CsLysM2.4	orange1.1g016130m.g	TCP
CsLysM2.4	orange1.1g021111m.g	TCP
CsLysM2.4	orange1.1g023883m.g	TCP
CsLysM2.4	orange1.1g024547m.g	TCP
CsLysM2.4	orange1.1g047495m.g	TCP
CsLysM4	orange1.1g024547m.g	TCP
CsPhloem1.6	orange1.1g024547m.g	TCP
CsPhloem3.2	orange1.1g015799m.g	TCP
CsPhloem3.2	orange1.1g021111m.g	TCP
CsPhloem3.2	orange1.1g023883m.g	TCP
CsPhloem3.2	orange1.1g024547m.g	TCP
CsB-Lectin1.5	orange1.1g019057m.g	Trihelix
CsB-Lectin5.1	orange1.1g007139m.g	Trihelix
CsB-Lectin5.1	orange1.1g009174m.g	Trihelix
CsCalreticulin	orange1.1g006925m.g	Trihelix
CsCalreticulin	orange1.1g007139m.g	Trihelix
CsCalreticulin	orange1.1g009174m.g	Trihelix
CsChitin-Bind1.1	orange1.1g017956m.g	Trihelix
CsGal-Lec1	orange1.1g017956m.g	Trihelix
CsGal-Lec10	orange1.1g022743m.g	Trihelix
CsGal-Lec3	orange1.1g019057m.g	Trihelix
CsLectinlegB1	orange1.1g022743m.g	Trihelix
CsLectinlegB19	orange1.1g022743m.g	Trihelix
CsLectinlegB7	orange1.1g019413m.g	Trihelix
CsLectinlegB7	orange1.1g024563m.g	Trihelix
CsLysM1.2	orange1.1g015940m.g	Trihelix
CsPhloem1.4	orange1.1g019057m.g	Trihelix
CsPhloem3.1	orange1.1g017956m.g	Trihelix
CsPhloem3.5	orange1.1g017956m.g	Trihelix
CsB-Lectin1.19	orange1.1g047211m.g	WOX
CsB-Lectin1.9	orange1.1g046372m.g	WOX
CsB-Lectin4.4	orange1.1g046372m.g	WOX
CsB-Lectin7.4	orange1.1g047211m.g	WOX
CsLectinlegB12	orange1.1g046372m.g	WOX
CsB-Lectin1.13	orange1.1g008458m.g	WRKY
CsB-Lectin1.13	orange1.1g009051m.g	WRKY
CsB-Lectin1.13	orange1.1g013222m.g	WRKY
CsB-Lectin1.13	orange1.1g017895m.g	WRKY
CsB-Lectin1.13	orange1.1g018407m.g	WRKY
CsB-Lectin1.13	orange1.1g019375m.g	WRKY
CsB-Lectin1.13	orange1.1g020831m.g	WRKY
CsB-Lectin1.13	orange1.1g021598m.g	WRKY
CsB-Lectin1.13	orange1.1g022353m.g	WRKY
CsB-Lectin1.13	orange1.1g026216m.g	WRKY
CsB-Lectin1.13	orange1.1g040711m.g	WRKY
CsB-Lectin1.13	orange1.1g043122m.g	WRKY
CsB-Lectin1.13	orange1.1g045509m.g	WRKY
CsB-Lectin1.13	orange1.1g046286m.g	WRKY
CsB-Lectin1.16	orange1.1g009051m.g	WRKY
CsB-Lectin1.16	orange1.1g013222m.g	WRKY
CsB-Lectin1.16	orange1.1g015616m.g	WRKY
CsB-Lectin1.16	orange1.1g018215m.g	WRKY
CsB-Lectin1.16	orange1.1g018659m.g	WRKY
CsB-Lectin1.16	orange1.1g019404m.g	WRKY
CsB-Lectin1.16	orange1.1g020831m.g	WRKY
CsB-Lectin1.16	orange1.1g031482m.g	WRKY
CsB-Lectin1.16	orange1.1g043122m.g	WRKY
CsB-Lectin1.16	orange1.1g046286m.g	WRKY
CsB-Lectin1.17	orange1.1g017895m.g	WRKY
CsB-Lectin1.17	orange1.1g018215m.g	WRKY
CsB-Lectin1.17	orange1.1g018407m.g	WRKY
CsB-Lectin1.17	orange1.1g018659m.g	WRKY
CsB-Lectin1.17	orange1.1g019126m.g	WRKY
CsB-Lectin1.17	orange1.1g019404m.g	WRKY
CsB-Lectin1.17	orange1.1g021598m.g	WRKY
CsB-Lectin1.17	orange1.1g022353m.g	WRKY
CsB-Lectin1.17	orange1.1g040711m.g	WRKY
CsB-Lectin1.17	orange1.1g043122m.g	WRKY
CsB-Lectin1.17	orange1.1g045509m.g	WRKY
CsB-Lectin1.17	orange1.1g046286m.g	WRKY
CsB-Lectin1.20	orange1.1g008458m.g	WRKY
CsB-Lectin1.20	orange1.1g018407m.g	WRKY
CsB-Lectin1.20	orange1.1g040711m.g	WRKY
CsB-Lectin1.4	orange1.1g007099m.g	WRKY
CsB-Lectin1.4	orange1.1g008458m.g	WRKY
CsB-Lectin1.4	orange1.1g015616m.g	WRKY
CsB-Lectin1.4	orange1.1g017895m.g	WRKY
CsB-Lectin1.4	orange1.1g018407m.g	WRKY
CsB-Lectin1.4	orange1.1g019404m.g	WRKY
CsB-Lectin1.4	orange1.1g021598m.g	WRKY
CsB-Lectin1.4	orange1.1g022353m.g	WRKY
CsB-Lectin1.4	orange1.1g040711m.g	WRKY
CsB-Lectin1.4	orange1.1g043122m.g	WRKY
CsB-Lectin1.4	orange1.1g046286m.g	WRKY
CsB-Lectin1.8	orange1.1g007099m.g	WRKY
CsB-Lectin1.8	orange1.1g008458m.g	WRKY
CsB-Lectin1.8	orange1.1g009051m.g	WRKY
CsB-Lectin1.8	orange1.1g013222m.g	WRKY
CsB-Lectin1.8	orange1.1g015616m.g	WRKY
CsB-Lectin1.8	orange1.1g017895m.g	WRKY
CsB-Lectin1.8	orange1.1g018215m.g	WRKY
CsB-Lectin1.8	orange1.1g018407m.g	WRKY
CsB-Lectin1.8	orange1.1g018659m.g	WRKY
CsB-Lectin1.8	orange1.1g019126m.g	WRKY
CsB-Lectin1.8	orange1.1g019375m.g	WRKY
CsB-Lectin1.8	orange1.1g019404m.g	WRKY
CsB-Lectin1.8	orange1.1g021598m.g	WRKY
CsB-Lectin1.8	orange1.1g022353m.g	WRKY
CsB-Lectin1.8	orange1.1g026216m.g	WRKY
CsB-Lectin1.8	orange1.1g040711m.g	WRKY
CsB-Lectin1.8	orange1.1g043122m.g	WRKY
CsB-Lectin1.8	orange1.1g045509m.g	WRKY
CsB-Lectin1.8	orange1.1g046286m.g	WRKY
CsB-Lectin2.1	orange1.1g009051m.g	WRKY
CsB-Lectin2.1	orange1.1g013222m.g	WRKY
CsB-Lectin2.1	orange1.1g018215m.g	WRKY
CsB-Lectin2.1	orange1.1g018659m.g	WRKY
CsB-Lectin2.1	orange1.1g019375m.g	WRKY
CsB-Lectin2.1	orange1.1g020831m.g	WRKY
CsB-Lectin2.1	orange1.1g031482m.g	WRKY
CsB-Lectin2.1	orange1.1g046286m.g	WRKY
CsB-Lectin4.13	orange1.1g019375m.g	WRKY
CsB-Lectin5.1	orange1.1g015616m.g	WRKY
CsB-Lectin5.1	orange1.1g031482m.g	WRKY
CsB-Lectin6.15	orange1.1g009051m.g	WRKY
CsB-Lectin6.19	orange1.1g007099m.g	WRKY
CsB-Lectin6.5	orange1.1g008458m.g	WRKY
CsB-Lectin6.5	orange1.1g009051m.g	WRKY
CsB-Lectin6.5	orange1.1g013222m.g	WRKY
CsB-Lectin6.5	orange1.1g015616m.g	WRKY
CsB-Lectin6.5	orange1.1g017895m.g	WRKY
CsB-Lectin6.5	orange1.1g018215m.g	WRKY
CsB-Lectin6.5	orange1.1g018407m.g	WRKY
CsB-Lectin6.5	orange1.1g018659m.g	WRKY
CsB-Lectin6.5	orange1.1g019126m.g	WRKY
CsB-Lectin6.5	orange1.1g019375m.g	WRKY
CsB-Lectin6.5	orange1.1g019404m.g	WRKY
CsB-Lectin6.5	orange1.1g021598m.g	WRKY
CsB-Lectin6.5	orange1.1g022353m.g	WRKY
CsB-Lectin6.5	orange1.1g043122m.g	WRKY
CsB-Lectin6.5	orange1.1g045509m.g	WRKY
CsB-Lectin6.5	orange1.1g046286m.g	WRKY
CsB-Lectin6.6	orange1.1g009051m.g	WRKY
CsB-Lectin6.6	orange1.1g013222m.g	WRKY
CsB-Lectin6.6	orange1.1g015616m.g	WRKY
CsB-Lectin6.6	orange1.1g017895m.g	WRKY
CsB-Lectin6.6	orange1.1g018407m.g	WRKY
CsB-Lectin6.6	orange1.1g018659m.g	WRKY
CsB-Lectin6.6	orange1.1g019126m.g	WRKY
CsB-Lectin6.6	orange1.1g019375m.g	WRKY
CsB-Lectin6.6	orange1.1g019404m.g	WRKY
CsB-Lectin6.6	orange1.1g021598m.g	WRKY
CsB-Lectin6.6	orange1.1g022353m.g	WRKY
CsB-Lectin6.6	orange1.1g043122m.g	WRKY
CsB-Lectin6.6	orange1.1g045509m.g	WRKY
CsB-Lectin6.6	orange1.1g046286m.g	WRKY
CsB-Lectin6.9	orange1.1g011340m.g	WRKY
CsCalreticulin	orange1.1g011340m.g	WRKY
CsLectinlegB1	orange1.1g011340m.g	WRKY
CsLectinlegB17	orange1.1g008458m.g	WRKY
CsLectinlegB17	orange1.1g013222m.g	WRKY
CsLectinlegB17	orange1.1g017895m.g	WRKY
CsLectinlegB17	orange1.1g018407m.g	WRKY
CsLectinlegB17	orange1.1g019375m.g	WRKY
CsLectinlegB17	orange1.1g019404m.g	WRKY
CsLectinlegB17	orange1.1g021598m.g	WRKY
CsLectinlegB17	orange1.1g022353m.g	WRKY
CsLectinlegB17	orange1.1g031482m.g	WRKY
CsLectinlegB17	orange1.1g043122m.g	WRKY
CsLectinlegB17	orange1.1g045509m.g	WRKY
CsLectinlegB17	orange1.1g046286m.g	WRKY
CsLysM2.2	orange1.1g007099m.g	WRKY
CsLysM2.2	orange1.1g008458m.g	WRKY
CsLysM2.2	orange1.1g018407m.g	WRKY
CsLysM2.2	orange1.1g026216m.g	WRKY
CsLysM2.2	orange1.1g040711m.g	WRKY
CsLysM2.2	orange1.1g045509m.g	WRKY
CsLysM5	orange1.1g007099m.g	WRKY
CsLysM5	orange1.1g008458m.g	WRKY
CsLysM5	orange1.1g009051m.g	WRKY
CsLysM5	orange1.1g013222m.g	WRKY
CsLysM5	orange1.1g015616m.g	WRKY
CsLysM5	orange1.1g017895m.g	WRKY
CsLysM5	orange1.1g018407m.g	WRKY
CsLysM5	orange1.1g018659m.g	WRKY
CsLysM5	orange1.1g019126m.g	WRKY
CsLysM5	orange1.1g019375m.g	WRKY
CsLysM5	orange1.1g019404m.g	WRKY
CsLysM5	orange1.1g020831m.g	WRKY
CsLysM5	orange1.1g021598m.g	WRKY
CsLysM5	orange1.1g022353m.g	WRKY
CsLysM5	orange1.1g040711m.g	WRKY
CsLysM5	orange1.1g043122m.g	WRKY
CsLysM5	orange1.1g045509m.g	WRKY
CsLysM5	orange1.1g046286m.g	WRKY
CsPhloem3.2	orange1.1g020831m.g	WRKY
CsLysM2.4	orange1.1g027215m.g	YABBY
CsGal-Lec11	orange1.1g016972m.g	ZF-HD
CsLectinlegB12	orange1.1g016972m.g	ZF-HD
